# Supplementary material for: Predicting crystal form stability under real-world conditions
Source: Nature. 2023 Nov 8;623(7986):324–8. doi: 10.1038/s41586-023-06587-3 (PMC10632141; doi:10.1038/s41586-023-06587-3)
Supplement: Supplementary file 2 — This file contains archived experimental crystal structures before and after energy minimization (cif_structures folder) with a summary provided in a file structures.xlsx, predicted crystal structures and relative free energies for radiprodil (radiprodil_landscape_cif_files folder) and upadacitinib (upadacitinib_landscape_cif_files folder), individual (free) energy components for hydrates and anhydrates (energy_components.xlsx file), reference free-energy differences (reference_data_anhydrates.xlsx file) and critical water activities needed to carry out the validation (reference_data_hydrates.xlsx file). [file 41586_2023_6587_MOESM2_ESM.zip]

Archive with 710 entries (698 files):
- Supplementary_Data/
- __MACOSX/._Supplementary_Data
- Supplementary_Data/radiprodil_landscape_cif_files/
- __MACOSX/Supplementary_Data/._radiprodil_landscape_cif_files
- Supplementary_Data/energy_components.xlsx
- __MACOSX/Supplementary_Data/._energy_components.xlsx
- Supplementary_Data/upadacitinib_landscape_cif_files/
- __MACOSX/Supplementary_Data/._upadacitinib_landscape_cif_files
- Supplementary_Data/structures.xlsx
- __MACOSX/Supplementary_Data/._structures.xlsx
- Supplementary_Data/reference_data_anhydrates.xlsx
- __MACOSX/Supplementary_Data/._reference_data_anhydrates.xlsx
- Supplementary_Data/cif_files/
- __MACOSX/Supplementary_Data/._cif_files
- Supplementary_Data/reference_data_hydrates.xlsx
- __MACOSX/Supplementary_Data/._reference_data_hydrates.xlsx
- Supplementary_Data/.DS_Store
- __MACOSX/Supplementary_Data/._.DS_Store
- Supplementary_Data/radiprodil_landscape_cif_files/anhydrate/
- __MACOSX/Supplementary_Data/radiprodil_landscape_cif_files/._anhydrate
- Supplementary_Data/radiprodil_landscape_cif_files/table_anhydrate.txt
- __MACOSX/Supplementary_Data/radiprodil_landscape_cif_files/._table_anhydrate.txt
- Supplementary_Data/radiprodil_landscape_cif_files/monohydrate/
- __MACOSX/Supplementary_Data/radiprodil_landscape_cif_files/._monohydrate
- Supplementary_Data/radiprodil_landscape_cif_files/table_dihydrate.txt
- __MACOSX/Supplementary_Data/radiprodil_landscape_cif_files/._table_dihydrate.txt
- Supplementary_Data/radiprodil_landscape_cif_files/table_monohydrate.txt
- __MACOSX/Supplementary_Data/radiprodil_landscape_cif_files/._table_monohydrate.txt
- Supplementary_Data/radiprodil_landscape_cif_files/dihydrate/
- __MACOSX/Supplementary_Data/radiprodil_landscape_cif_files/._dihydrate
- Supplementary_Data/upadacitinib_landscape_cif_files/anhydrate/
- __MACOSX/Supplementary_Data/upadacitinib_landscape_cif_files/._anhydrate
- Supplementary_Data/upadacitinib_landscape_cif_files/hemihydrate/
- __MACOSX/Supplementary_Data/upadacitinib_landscape_cif_files/._hemihydrate
- Supplementary_Data/upadacitinib_landscape_cif_files/table_anhydrate.txt
- __MACOSX/Supplementary_Data/upadacitinib_landscape_cif_files/._table_anhydrate.txt
- Supplementary_Data/upadacitinib_landscape_cif_files/monohydrate/
- __MACOSX/Supplementary_Data/upadacitinib_landscape_cif_files/._monohydrate
- Supplementary_Data/upadacitinib_landscape_cif_files/table_hemihydrate.txt
- __MACOSX/Supplementary_Data/upadacitinib_landscape_cif_files/._table_hemihydrate.txt
- Supplementary_Data/upadacitinib_landscape_cif_files/table_monohydrate.txt
- __MACOSX/Supplementary_Data/upadacitinib_landscape_cif_files/._table_monohydrate.txt
- Supplementary_Data/cif_files/anhydrate/
- __MACOSX/Supplementary_Data/cif_files/._anhydrate
- Supplementary_Data/cif_files/hydrate/
- __MACOSX/Supplementary_Data/cif_files/._hydrate
- Supplementary_Data/cif_files/.DS_Store
- __MACOSX/Supplementary_Data/cif_files/._.DS_Store
- Supplementary_Data/radiprodil_landscape_cif_files/anhydrate/rank_step4f_053.cif
- __MACOSX/Supplementary_Data/radiprodil_landscape_cif_files/anhydrate/._rank_step4f_053.cif
- Supplementary_Data/radiprodil_landscape_cif_files/anhydrate/rank_step4f_036.cif
- __MACOSX/Supplementary_Data/radiprodil_landscape_cif_files/anhydrate/._rank_step4f_036.cif
- Supplementary_Data/radiprodil_landscape_cif_files/anhydrate/rank_step4f_002.cif
- __MACOSX/Supplementary_Data/radiprodil_landscape_cif_files/anhydrate/._rank_step4f_002.cif
- Supplementary_Data/radiprodil_landscape_cif_files/anhydrate/rank_step4f_042.cif
- __MACOSX/Supplementary_Data/radiprodil_landscape_cif_files/anhydrate/._rank_step4f_042.cif
- Supplementary_Data/radiprodil_landscape_cif_files/anhydrate/rank_step4f_043.cif
- __MACOSX/Supplementary_Data/radiprodil_landscape_cif_files/anhydrate/._rank_step4f_043.cif
- Supplementary_Data/radiprodil_landscape_cif_files/anhydrate/rank_step4f_038.cif
- __MACOSX/Supplementary_Data/radiprodil_landscape_cif_files/anhydrate/._rank_step4f_038.cif
- Supplementary_Data/radiprodil_landscape_cif_files/anhydrate/rank_step4f_040.cif
- __MACOSX/Supplementary_Data/radiprodil_landscape_cif_files/anhydrate/._rank_step4f_040.cif
- Supplementary_Data/radiprodil_landscape_cif_files/anhydrate/rank_step4f_062.cif
- __MACOSX/Supplementary_Data/radiprodil_landscape_cif_files/anhydrate/._rank_step4f_062.cif
- Supplementary_Data/radiprodil_landscape_cif_files/anhydrate/rank_step4f_027.cif
- __MACOSX/Supplementary_Data/radiprodil_landscape_cif_files/anhydrate/._rank_step4f_027.cif
- Supplementary_Data/radiprodil_landscape_cif_files/anhydrate/rank_step4f_020.cif
- __MACOSX/Supplementary_Data/radiprodil_landscape_cif_files/anhydrate/._rank_step4f_020.cif
- Supplementary_Data/radiprodil_landscape_cif_files/anhydrate/rank_step4f_019.cif
- __MACOSX/Supplementary_Data/radiprodil_landscape_cif_files/anhydrate/._rank_step4f_019.cif
- Supplementary_Data/radiprodil_landscape_cif_files/anhydrate/rank_step4f_022.cif
- __MACOSX/Supplementary_Data/radiprodil_landscape_cif_files/anhydrate/._rank_step4f_022.cif
- Supplementary_Data/radiprodil_landscape_cif_files/anhydrate/rank_step4f_005.cif
- __MACOSX/Supplementary_Data/radiprodil_landscape_cif_files/anhydrate/._rank_step4f_005.cif
- Supplementary_Data/radiprodil_landscape_cif_files/anhydrate/rank_step4f_006.cif
- __MACOSX/Supplementary_Data/radiprodil_landscape_cif_files/anhydrate/._rank_step4f_006.cif
- Supplementary_Data/radiprodil_landscape_cif_files/anhydrate/rank_step4f_011.cif
- __MACOSX/Supplementary_Data/radiprodil_landscape_cif_files/anhydrate/._rank_step4f_011.cif
- Supplementary_Data/radiprodil_landscape_cif_files/anhydrate/rank_step4f_028.cif
- __MACOSX/Supplementary_Data/radiprodil_landscape_cif_files/anhydrate/._rank_step4f_028.cif
- Supplementary_Data/radiprodil_landscape_cif_files/anhydrate/rank_step4f_045.cif
- __MACOSX/Supplementary_Data/radiprodil_landscape_cif_files/anhydrate/._rank_step4f_045.cif
- Supplementary_Data/radiprodil_landscape_cif_files/anhydrate/rank_step4f_061.cif
- __MACOSX/Supplementary_Data/radiprodil_landscape_cif_files/anhydrate/._rank_step4f_061.cif
- Supplementary_Data/radiprodil_landscape_cif_files/anhydrate/rank_step4f_063.cif
- __MACOSX/Supplementary_Data/radiprodil_landscape_cif_files/anhydrate/._rank_step4f_063.cif
- Supplementary_Data/radiprodil_landscape_cif_files/anhydrate/rank_step4f_024.cif
- __MACOSX/Supplementary_Data/radiprodil_landscape_cif_files/anhydrate/._rank_step4f_024.cif
- Supplementary_Data/radiprodil_landscape_cif_files/anhydrate/rank_step4f_034.cif
- __MACOSX/Supplementary_Data/radiprodil_landscape_cif_files/anhydrate/._rank_step4f_034.cif
- Supplementary_Data/radiprodil_landscape_cif_files/anhydrate/rank_step4f_023.cif
- __MACOSX/Supplementary_Data/radiprodil_landscape_cif_files/anhydrate/._rank_step4f_023.cif
- Supplementary_Data/radiprodil_landscape_cif_files/anhydrate/rank_step4f_018.cif
- __MACOSX/Supplementary_Data/radiprodil_landscape_cif_files/anhydrate/._rank_step4f_018.cif
- Supplementary_Data/radiprodil_landscape_cif_files/anhydrate/rank_step4f_066.cif
- __MACOSX/Supplementary_Data/radiprodil_landscape_cif_files/anhydrate/._rank_step4f_066.cif
- Supplementary_Data/radiprodil_landscape_cif_files/anhydrate/rank_step4f_010.cif
- __MACOSX/Supplementary_Data/radiprodil_landscape_cif_files/anhydrate/._rank_step4f_010.cif
- Supplementary_Data/radiprodil_landscape_cif_files/anhydrate/rank_step4f_054.cif
- __MACOSX/Supplementary_Data/radiprodil_landscape_cif_files/anhydrate/._rank_step4f_054.cif
- Supplementary_Data/radiprodil_landscape_cif_files/anhydrate/rank_step4f_056.cif
- __MACOSX/Supplementary_Data/radiprodil_landscape_cif_files/anhydrate/._rank_step4f_056.cif
- Supplementary_Data/radiprodil_landscape_cif_files/anhydrate/rank_step4f_059.cif
- __MACOSX/Supplementary_Data/radiprodil_landscape_cif_files/anhydrate/._rank_step4f_059.cif
- Supplementary_Data/radiprodil_landscape_cif_files/anhydrate/rank_step4f_008.cif
- __MACOSX/Supplementary_Data/radiprodil_landscape_cif_files/anhydrate/._rank_step4f_008.cif
- Supplementary_Data/radiprodil_landscape_cif_files/anhydrate/rank_step4f_039.cif
- __MACOSX/Supplementary_Data/radiprodil_landscape_cif_files/anhydrate/._rank_step4f_039.cif
- Supplementary_Data/radiprodil_landscape_cif_files/anhydrate/rank_step4f_064.cif
- __MACOSX/Supplementary_Data/radiprodil_landscape_cif_files/anhydrate/._rank_step4f_064.cif
- Supplementary_Data/radiprodil_landscape_cif_files/anhydrate/rank_step4f_015.cif
- __MACOSX/Supplementary_Data/radiprodil_landscape_cif_files/anhydrate/._rank_step4f_015.cif
- Supplementary_Data/radiprodil_landscape_cif_files/anhydrate/rank_step4f_037.cif
- __MACOSX/Supplementary_Data/radiprodil_landscape_cif_files/anhydrate/._rank_step4f_037.cif
- Supplementary_Data/radiprodil_landscape_cif_files/anhydrate/rank_step4f_065.cif
- __MACOSX/Supplementary_Data/radiprodil_landscape_cif_files/anhydrate/._rank_step4f_065.cif
- Supplementary_Data/radiprodil_landscape_cif_files/anhydrate/rank_step4f_007.cif
- __MACOSX/Supplementary_Data/radiprodil_landscape_cif_files/anhydrate/._rank_step4f_007.cif
- Supplementary_Data/radiprodil_landscape_cif_files/anhydrate/rank_step4f_044.cif
- __MACOSX/Supplementary_Data/radiprodil_landscape_cif_files/anhydrate/._rank_step4f_044.cif
- Supplementary_Data/radiprodil_landscape_cif_files/anhydrate/rank_step4f_033.cif
- __MACOSX/Supplementary_Data/radiprodil_landscape_cif_files/anhydrate/._rank_step4f_033.cif
- Supplementary_Data/radiprodil_landscape_cif_files/anhydrate/rank_step4f_031.cif
- __MACOSX/Supplementary_Data/radiprodil_landscape_cif_files/anhydrate/._rank_step4f_031.cif
- Supplementary_Data/radiprodil_landscape_cif_files/anhydrate/rank_step4f_030.cif
- __MACOSX/Supplementary_Data/radiprodil_landscape_cif_files/anhydrate/._rank_step4f_030.cif
- Supplementary_Data/radiprodil_landscape_cif_files/anhydrate/rank_step4f_067.cif
- __MACOSX/Supplementary_Data/radiprodil_landscape_cif_files/anhydrate/._rank_step4f_067.cif
- Supplementary_Data/radiprodil_landscape_cif_files/anhydrate/rank_step4f_068.cif
- __MACOSX/Supplementary_Data/radiprodil_landscape_cif_files/anhydrate/._rank_step4f_068.cif
- Supplementary_Data/radiprodil_landscape_cif_files/anhydrate/rank_step4f_049.cif
- __MACOSX/Supplementary_Data/radiprodil_landscape_cif_files/anhydrate/._rank_step4f_049.cif
- Supplementary_Data/radiprodil_landscape_cif_files/anhydrate/rank_step4f_032.cif
- __MACOSX/Supplementary_Data/radiprodil_landscape_cif_files/anhydrate/._rank_step4f_032.cif
- Supplementary_Data/radiprodil_landscape_cif_files/anhydrate/rank_step4f_052.cif
- __MACOSX/Supplementary_Data/radiprodil_landscape_cif_files/anhydrate/._rank_step4f_052.cif
- Supplementary_Data/radiprodil_landscape_cif_files/anhydrate/rank_step4f_012.cif
- __MACOSX/Supplementary_Data/radiprodil_landscape_cif_files/anhydrate/._rank_step4f_012.cif
- Supplementary_Data/radiprodil_landscape_cif_files/anhydrate/rank_step4f_055.cif
- __MACOSX/Supplementary_Data/radiprodil_landscape_cif_files/anhydrate/._rank_step4f_055.cif
- Supplementary_Data/radiprodil_landscape_cif_files/anhydrate/rank_step4f_047.cif
- __MACOSX/Supplementary_Data/radiprodil_landscape_cif_files/anhydrate/._rank_step4f_047.cif
- Supplementary_Data/radiprodil_landscape_cif_files/anhydrate/rank_step4f_046.cif
- __MACOSX/Supplementary_Data/radiprodil_landscape_cif_files/anhydrate/._rank_step4f_046.cif
- Supplementary_Data/radiprodil_landscape_cif_files/anhydrate/rank_step4f_009.cif
- __MACOSX/Supplementary_Data/radiprodil_landscape_cif_files/anhydrate/._rank_step4f_009.cif
- Supplementary_Data/radiprodil_landscape_cif_files/anhydrate/rank_step4f_025.cif
- __MACOSX/Supplementary_Data/radiprodil_landscape_cif_files/anhydrate/._rank_step4f_025.cif
- Supplementary_Data/radiprodil_landscape_cif_files/anhydrate/rank_step4f_057.cif
- __MACOSX/Supplementary_Data/radiprodil_landscape_cif_files/anhydrate/._rank_step4f_057.cif
- Supplementary_Data/radiprodil_landscape_cif_files/anhydrate/rank_step4f_004.cif
- __MACOSX/Supplementary_Data/radiprodil_landscape_cif_files/anhydrate/._rank_step4f_004.cif
- Supplementary_Data/radiprodil_landscape_cif_files/anhydrate/rank_step4f_017.cif
- __MACOSX/Supplementary_Data/radiprodil_landscape_cif_files/anhydrate/._rank_step4f_017.cif
- Supplementary_Data/radiprodil_landscape_cif_files/anhydrate/rank_step4f_003.cif
- __MACOSX/Supplementary_Data/radiprodil_landscape_cif_files/anhydrate/._rank_step4f_003.cif
- Supplementary_Data/radiprodil_landscape_cif_files/anhydrate/rank_step4f_069.cif
- __MACOSX/Supplementary_Data/radiprodil_landscape_cif_files/anhydrate/._rank_step4f_069.cif
- Supplementary_Data/radiprodil_landscape_cif_files/anhydrate/rank_step4f_013.cif
- __MACOSX/Supplementary_Data/radiprodil_landscape_cif_files/anhydrate/._rank_step4f_013.cif
- Supplementary_Data/radiprodil_landscape_cif_files/anhydrate/rank_step4f_051.cif
- __MACOSX/Supplementary_Data/radiprodil_landscape_cif_files/anhydrate/._rank_step4f_051.cif
- Supplementary_Data/radiprodil_landscape_cif_files/anhydrate/rank_step4f_016.cif
- __MACOSX/Supplementary_Data/radiprodil_landscape_cif_files/anhydrate/._rank_step4f_016.cif
- Supplementary_Data/radiprodil_landscape_cif_files/anhydrate/rank_step4f_001.cif
- __MACOSX/Supplementary_Data/radiprodil_landscape_cif_files/anhydrate/._rank_step4f_001.cif
- Supplementary_Data/radiprodil_landscape_cif_files/anhydrate/rank_step4f_035.cif
- __MACOSX/Supplementary_Data/radiprodil_landscape_cif_files/anhydrate/._rank_step4f_035.cif
- Supplementary_Data/radiprodil_landscape_cif_files/anhydrate/rank_step4f_058.cif
- __MACOSX/Supplementary_Data/radiprodil_landscape_cif_files/anhydrate/._rank_step4f_058.cif
- Supplementary_Data/radiprodil_landscape_cif_files/anhydrate/rank_step4f_048.cif
- __MACOSX/Supplementary_Data/radiprodil_landscape_cif_files/anhydrate/._rank_step4f_048.cif
- Supplementary_Data/radiprodil_landscape_cif_files/anhydrate/rank_step4f_050.cif
- __MACOSX/Supplementary_Data/radiprodil_landscape_cif_files/anhydrate/._rank_step4f_050.cif
- Supplementary_Data/radiprodil_landscape_cif_files/anhydrate/rank_step4f_029.cif
- __MACOSX/Supplementary_Data/radiprodil_landscape_cif_files/anhydrate/._rank_step4f_029.cif
- Supplementary_Data/radiprodil_landscape_cif_files/anhydrate/rank_step4f_026.cif
- __MACOSX/Supplementary_Data/radiprodil_landscape_cif_files/anhydrate/._rank_step4f_026.cif
- Supplementary_Data/radiprodil_landscape_cif_files/anhydrate/rank_step4f_041.cif
- __MACOSX/Supplementary_Data/radiprodil_landscape_cif_files/anhydrate/._rank_step4f_041.cif
- Supplementary_Data/radiprodil_landscape_cif_files/anhydrate/rank_step4f_070.cif
- __MACOSX/Supplementary_Data/radiprodil_landscape_cif_files/anhydrate/._rank_step4f_070.cif
- Supplementary_Data/radiprodil_landscape_cif_files/anhydrate/rank_step4f_021.cif
- __MACOSX/Supplementary_Data/radiprodil_landscape_cif_files/anhydrate/._rank_step4f_021.cif
- Supplementary_Data/radiprodil_landscape_cif_files/anhydrate/rank_step4f_060.cif
- __MACOSX/Supplementary_Data/radiprodil_landscape_cif_files/anhydrate/._rank_step4f_060.cif
- Supplementary_Data/radiprodil_landscape_cif_files/anhydrate/rank_step4f_014.cif
- __MACOSX/Supplementary_Data/radiprodil_landscape_cif_files/anhydrate/._rank_step4f_014.cif
- Supplementary_Data/radiprodil_landscape_cif_files/monohydrate/rank_step4f_002.cif
- __MACOSX/Supplementary_Data/radiprodil_landscape_cif_files/monohydrate/._rank_step4f_002.cif
- Supplementary_Data/radiprodil_landscape_cif_files/monohydrate/rank_step4f_020.cif
- __MACOSX/Supplementary_Data/radiprodil_landscape_cif_files/monohydrate/._rank_step4f_020.cif
- Supplementary_Data/radiprodil_landscape_cif_files/monohydrate/rank_step4f_019.cif
- __MACOSX/Supplementary_Data/radiprodil_landscape_cif_files/monohydrate/._rank_step4f_019.cif
- Supplementary_Data/radiprodil_landscape_cif_files/monohydrate/rank_step4f_022.cif
- __MACOSX/Supplementary_Data/radiprodil_landscape_cif_files/monohydrate/._rank_step4f_022.cif
- Supplementary_Data/radiprodil_landscape_cif_files/monohydrate/rank_step4f_005.cif
- __MACOSX/Supplementary_Data/radiprodil_landscape_cif_files/monohydrate/._rank_step4f_005.cif
- Supplementary_Data/radiprodil_landscape_cif_files/monohydrate/rank_step4f_006.cif
- __MACOSX/Supplementary_Data/radiprodil_landscape_cif_files/monohydrate/._rank_step4f_006.cif
- Supplementary_Data/radiprodil_landscape_cif_files/monohydrate/rank_step4f_011.cif
- __MACOSX/Supplementary_Data/radiprodil_landscape_cif_files/monohydrate/._rank_step4f_011.cif
- Supplementary_Data/radiprodil_landscape_cif_files/monohydrate/rank_step4f_024.cif
- __MACOSX/Supplementary_Data/radiprodil_landscape_cif_files/monohydrate/._rank_step4f_024.cif
- Supplementary_Data/radiprodil_landscape_cif_files/monohydrate/rank_step4f_023.cif
- __MACOSX/Supplementary_Data/radiprodil_landscape_cif_files/monohydrate/._rank_step4f_023.cif
- Supplementary_Data/radiprodil_landscape_cif_files/monohydrate/rank_step4f_018.cif
- __MACOSX/Supplementary_Data/radiprodil_landscape_cif_files/monohydrate/._rank_step4f_018.cif
- Supplementary_Data/radiprodil_landscape_cif_files/monohydrate/rank_step4f_010.cif
- __MACOSX/Supplementary_Data/radiprodil_landscape_cif_files/monohydrate/._rank_step4f_010.cif
- Supplementary_Data/radiprodil_landscape_cif_files/monohydrate/rank_step4f_008.cif
- __MACOSX/Supplementary_Data/radiprodil_landscape_cif_files/monohydrate/._rank_step4f_008.cif
- Supplementary_Data/radiprodil_landscape_cif_files/monohydrate/rank_step4f_015.cif
- __MACOSX/Supplementary_Data/radiprodil_landscape_cif_files/monohydrate/._rank_step4f_015.cif
- Supplementary_Data/radiprodil_landscape_cif_files/monohydrate/rank_step4f_007.cif
- __MACOSX/Supplementary_Data/radiprodil_landscape_cif_files/monohydrate/._rank_step4f_007.cif
- Supplementary_Data/radiprodil_landscape_cif_files/monohydrate/rank_step4f_012.cif
- __MACOSX/Supplementary_Data/radiprodil_landscape_cif_files/monohydrate/._rank_step4f_012.cif
- Supplementary_Data/radiprodil_landscape_cif_files/monohydrate/rank_step4f_009.cif
- __MACOSX/Supplementary_Data/radiprodil_landscape_cif_files/monohydrate/._rank_step4f_009.cif
- Supplementary_Data/radiprodil_landscape_cif_files/monohydrate/rank_step4f_004.cif
- __MACOSX/Supplementary_Data/radiprodil_landscape_cif_files/monohydrate/._rank_step4f_004.cif
- Supplementary_Data/radiprodil_landscape_cif_files/monohydrate/rank_step4f_017.cif
- __MACOSX/Supplementary_Data/radiprodil_landscape_cif_files/monohydrate/._rank_step4f_017.cif
- Supplementary_Data/radiprodil_landscape_cif_files/monohydrate/rank_step4f_003.cif
- __MACOSX/Supplementary_Data/radiprodil_landscape_cif_files/monohydrate/._rank_step4f_003.cif
- Supplementary_Data/radiprodil_landscape_cif_files/monohydrate/rank_step4f_013.cif
- __MACOSX/Supplementary_Data/radiprodil_landscape_cif_files/monohydrate/._rank_step4f_013.cif
- Supplementary_Data/radiprodil_landscape_cif_files/monohydrate/rank_step4f_016.cif
- __MACOSX/Supplementary_Data/radiprodil_landscape_cif_files/monohydrate/._rank_step4f_016.cif
- Supplementary_Data/radiprodil_landscape_cif_files/monohydrate/rank_step4f_001.cif
- __MACOSX/Supplementary_Data/radiprodil_landscape_cif_files/monohydrate/._rank_step4f_001.cif
- Supplementary_Data/radiprodil_landscape_cif_files/monohydrate/rank_step4f_021.cif
- __MACOSX/Supplementary_Data/radiprodil_landscape_cif_files/monohydrate/._rank_step4f_021.cif
- Supplementary_Data/radiprodil_landscape_cif_files/monohydrate/rank_step4f_014.cif
- __MACOSX/Supplementary_Data/radiprodil_landscape_cif_files/monohydrate/._rank_step4f_014.cif
- Supplementary_Data/radiprodil_landscape_cif_files/dihydrate/rank_step4f_002.cif
- __MACOSX/Supplementary_Data/radiprodil_landscape_cif_files/dihydrate/._rank_step4f_002.cif
- Supplementary_Data/radiprodil_landscape_cif_files/dihydrate/rank_step4f_020.cif
- __MACOSX/Supplementary_Data/radiprodil_landscape_cif_files/dihydrate/._rank_step4f_020.cif
- Supplementary_Data/radiprodil_landscape_cif_files/dihydrate/rank_step4f_019.cif
- __MACOSX/Supplementary_Data/radiprodil_landscape_cif_files/dihydrate/._rank_step4f_019.cif
- Supplementary_Data/radiprodil_landscape_cif_files/dihydrate/rank_step4f_022.cif
- __MACOSX/Supplementary_Data/radiprodil_landscape_cif_files/dihydrate/._rank_step4f_022.cif
- Supplementary_Data/radiprodil_landscape_cif_files/dihydrate/rank_step4f_005.cif
- __MACOSX/Supplementary_Data/radiprodil_landscape_cif_files/dihydrate/._rank_step4f_005.cif
- Supplementary_Data/radiprodil_landscape_cif_files/dihydrate/rank_step4f_006.cif
- __MACOSX/Supplementary_Data/radiprodil_landscape_cif_files/dihydrate/._rank_step4f_006.cif
- Supplementary_Data/radiprodil_landscape_cif_files/dihydrate/rank_step4f_011.cif
- __MACOSX/Supplementary_Data/radiprodil_landscape_cif_files/dihydrate/._rank_step4f_011.cif
- Supplementary_Data/radiprodil_landscape_cif_files/dihydrate/rank_step4f_023.cif
- __MACOSX/Supplementary_Data/radiprodil_landscape_cif_files/dihydrate/._rank_step4f_023.cif
- Supplementary_Data/radiprodil_landscape_cif_files/dihydrate/rank_step4f_018.cif
- __MACOSX/Supplementary_Data/radiprodil_landscape_cif_files/dihydrate/._rank_step4f_018.cif
- Supplementary_Data/radiprodil_landscape_cif_files/dihydrate/rank_step4f_010.cif
- __MACOSX/Supplementary_Data/radiprodil_landscape_cif_files/dihydrate/._rank_step4f_010.cif
- Supplementary_Data/radiprodil_landscape_cif_files/dihydrate/rank_step4f_008.cif
- __MACOSX/Supplementary_Data/radiprodil_landscape_cif_files/dihydrate/._rank_step4f_008.cif
- Supplementary_Data/radiprodil_landscape_cif_files/dihydrate/rank_step4f_015.cif
- __MACOSX/Supplementary_Data/radiprodil_landscape_cif_files/dihydrate/._rank_step4f_015.cif
- Supplementary_Data/radiprodil_landscape_cif_files/dihydrate/rank_step4f_007.cif
- __MACOSX/Supplementary_Data/radiprodil_landscape_cif_files/dihydrate/._rank_step4f_007.cif
- Supplementary_Data/radiprodil_landscape_cif_files/dihydrate/rank_step4f_012.cif
- __MACOSX/Supplementary_Data/radiprodil_landscape_cif_files/dihydrate/._rank_step4f_012.cif
- Supplementary_Data/radiprodil_landscape_cif_files/dihydrate/rank_step4f_009.cif
- __MACOSX/Supplementary_Data/radiprodil_landscape_cif_files/dihydrate/._rank_step4f_009.cif
- Supplementary_Data/radiprodil_landscape_cif_files/dihydrate/rank_step4f_004.cif
- __MACOSX/Supplementary_Data/radiprodil_landscape_cif_files/dihydrate/._rank_step4f_004.cif
- Supplementary_Data/radiprodil_landscape_cif_files/dihydrate/rank_step4f_017.cif
- __MACOSX/Supplementary_Data/radiprodil_landscape_cif_files/dihydrate/._rank_step4f_017.cif
- Supplementary_Data/radiprodil_landscape_cif_files/dihydrate/rank_step4f_003.cif
- __MACOSX/Supplementary_Data/radiprodil_landscape_cif_files/dihydrate/._rank_step4f_003.cif
- Supplementary_Data/radiprodil_landscape_cif_files/dihydrate/rank_step4f_013.cif
- __MACOSX/Supplementary_Data/radiprodil_landscape_cif_files/dihydrate/._rank_step4f_013.cif
- Supplementary_Data/radiprodil_landscape_cif_files/dihydrate/rank_step4f_016.cif
- __MACOSX/Supplementary_Data/radiprodil_landscape_cif_files/dihydrate/._rank_step4f_016.cif
- Supplementary_Data/radiprodil_landscape_cif_files/dihydrate/rank_step4f_001.cif
- __MACOSX/Supplementary_Data/radiprodil_landscape_cif_files/dihydrate/._rank_step4f_001.cif
- Supplementary_Data/radiprodil_landscape_cif_files/dihydrate/rank_step4f_021.cif
- __MACOSX/Supplementary_Data/radiprodil_landscape_cif_files/dihydrate/._rank_step4f_021.cif
- Supplementary_Data/radiprodil_landscape_cif_files/dihydrate/rank_step4f_014.cif
- __MACOSX/Supplementary_Data/radiprodil_landscape_cif_files/dihydrate/._rank_step4f_014.cif
- Supplementary_Data/upadacitinib_landscape_cif_files/anhydrate/rank_step4f_053.cif
- __MACOSX/Supplementary_Data/upadacitinib_landscape_cif_files/anhydrate/._rank_step4f_053.cif
- Supplementary_Data/upadacitinib_landscape_cif_files/anhydrate/rank_step4f_036.cif
- __MACOSX/Supplementary_Data/upadacitinib_landscape_cif_files/anhydrate/._rank_step4f_036.cif
- Supplementary_Data/upadacitinib_landscape_cif_files/anhydrate/rank_step4f_002.cif
- __MACOSX/Supplementary_Data/upadacitinib_landscape_cif_files/anhydrate/._rank_step4f_002.cif
- Supplementary_Data/upadacitinib_landscape_cif_files/anhydrate/rank_step4f_042.cif
- __MACOSX/Supplementary_Data/upadacitinib_landscape_cif_files/anhydrate/._rank_step4f_042.cif
- Supplementary_Data/upadacitinib_landscape_cif_files/anhydrate/rank_step4f_043.cif
- __MACOSX/Supplementary_Data/upadacitinib_landscape_cif_files/anhydrate/._rank_step4f_043.cif
- Supplementary_Data/upadacitinib_landscape_cif_files/anhydrate/rank_step4f_038.cif
- __MACOSX/Supplementary_Data/upadacitinib_landscape_cif_files/anhydrate/._rank_step4f_038.cif
- Supplementary_Data/upadacitinib_landscape_cif_files/anhydrate/rank_step4f_040.cif
- __MACOSX/Supplementary_Data/upadacitinib_landscape_cif_files/anhydrate/._rank_step4f_040.cif
- Supplementary_Data/upadacitinib_landscape_cif_files/anhydrate/rank_step4f_062.cif
- __MACOSX/Supplementary_Data/upadacitinib_landscape_cif_files/anhydrate/._rank_step4f_062.cif
- Supplementary_Data/upadacitinib_landscape_cif_files/anhydrate/rank_step4f_027.cif
- __MACOSX/Supplementary_Data/upadacitinib_landscape_cif_files/anhydrate/._rank_step4f_027.cif
[truncated: 410 more entries]
