# Supplementary material for: Predicting crystal form stability under real-world conditions
Source: Nature. 2023 Nov 8;623(7986):324–8. doi: 10.1038/s41586-023-06587-3 (PMC10632141; doi:10.1038/s41586-023-06587-3)
Supplement: Supplementary file 2 — This file contains archived experimental crystal structures before and after energy minimization (cif_structures folder) with a summary provided in a file structures.xlsx, predicted crystal structures and relative free energies for radiprodil (radiprodil_landscape_cif_files folder) and upadacitinib (upadacitinib_landscape_cif_files folder), individual (free) energy components for hydrates and anhydrates (energy_components.xlsx file), reference free-energy differences (reference_data_anhydrates.xlsx file) and critical water activities needed to carry out the validation (reference_data_hydrates.xlsx file). [file 41586_2023_6587_MOESM2_ESM.zip › Supplementary_Data/energy_components.xlsx]

## Sheet: anhydrate
Reference system	Form	CSD refcode	Filename after minimization with PBE+NP	temperature [K]	PBE-NP MinimizationEnergy [kJ/mol/atom]	Single point corrections			Single molecule energies					Harmonic Vibrations [kJ/mol/atom]	Free energy corrections								Raw Free energy [kJ/mol/atom]	Calculated Free energy [kJ/mol/atom]
						Basis Set Correction [kJ/mol/atom]	PBE0 Correction [kJ/mol/atom]	vdW Correction [kJ/mol/atom]	SM PBE Light [kJ/mol/atom]	SM PBE Tight [kJ/mol/atom]	SM PBE Light MBD-nl [kJ/mol/atom]	SM PBE0 Light [kJ/mol/atom]	SM MP2D 4Z [kJ/mol/atom]		Imaginary mode correction [kJ/mol/atom]	Very soft mode correction [kJ/mol/atom]	Hydrogen bond anharmonicity correction [kJ/mol/atom]	Tops correction [kJ/mol/atom]	Large cell correction [kJ/mol/atom]	Large cell w/o imaginary modes correction [kJ/mol/atom]	Large cell w/o very soft modes correction [kJ/mol/atom]	Large cell w/o imaginary modes and very soft modes correction [kJ/mol/atom]
Acemetacin	Mod I	FEPJOB	Acemetacin_I.cif	298.15	-99230.8	-4.42221	-2.58082	-0.171365	8.25826	3.56261	4.92992	6.05149	2.18863	18.1421	0	0	-0.0101301	-0.00451757	-0.119193	-0.119193	-0.119218	-0.119218	-99215.9	-99215.9
Acemetacin	Mod II	FEPJOB01	Acemetacin_II.cif	298.15	-99230.8	-4.42975	-2.54956	-0.163917	8.21629	3.52792	4.88978	6.03801	2.18533	18.0101	0	0.000729072	-0.0125085	-0.00484742	-0.0594768	-0.0594768	-0.0587258	-0.0587258	-99215.8	-99215.8
Acetazolamide	Mod II	ATDZSA04	Acetazolamide_I.cif	298.15	-192969	-9.17679	-2.94389	0.825268	13.439	3.65884	11.0072	11.0381	25.6806	15.081	0	3.20719e-06	-0.0479325	-0.0272832	-0.116119	-0.116119	-0.116182	-0.116182	-192939	-192939
Acetazolamide	Mod I	ATDZSA03	Acetazolamide_II.cif	298.15	-192969	-9.15497	-2.95646	0.787262	13.4584	3.79111	11.0076	11.1278	25.824	15.4821	0	0	-0.0539966	-0.0228093	-0.27629	-0.27629	-0.276307	-0.276307	-192939	-192939
Acetohexamide	Form I	QAXSUD	Acetohexamide_I.cif	298.15	-86980.8	-4.81931	-3.45644	-0.437773	7.7067	2.66926	4.51875	4.56303	1.94569	19.6414	0	0.0208421	-0.00756671	-0.00448688	-0.132457	-0.113647	-0.133974	-0.115164	-86964.4	-86964.4
Acetohexamide	Form II	QAXSUD01	Acetohexamide_II.cif	298.15	-86980.9	-4.83362	-3.46395	-0.433933	7.85032	2.79994	4.66452	4.72213	2.07182	19.6883	0	0.000278816	-0.0110224	-0.0045921	-0.0959881	-0.0959881	-0.0945816	-0.0945816	-86964.4	-86964.4
Famotidine	Form A	FOGVIG04	Famotidine_form_A.cif	298.15	-153123	-6.50025	-5.83381	0.249243	11.1651	4.23432	8.13393	5.73375	21.0988	17.9404	0	0	-0.0452348	0	-0.0721035	-0.0721035	-0.0723107	-0.0723107	-153092	-153092
Famotidine	Form B	FOGVIG05	Famotidine_form_B.cif	298.15	-153123	-6.60818	-5.8288	0.21714	11.9724	4.86388	8.88198	6.64392	21.814	18.0443	0	0	-0.051164	0	-0.0817608	-0.077289	-0.0682721	-0.0638003	-153092	-153092
Indometacin	Form alpha	INDMET04	Indomethacin_alpha.cif	298.15	-99168.5	-4.28772	-3.40268	-0.290092	8.04915	3.50305	4.64054	4.98751	3.1611	18.1908	0	0.00251608	-0.0118824	-0.00633401	-0.0440339	-0.0440339	-0.0437566	-0.0437566	-99152.2	-99152.2
Indometacin	Form gamma	INDMET03	Indomethacin_gamma.cif	298.15	-99168.4	-4.34889	-3.3866	-0.304197	7.89052	3.34294	4.50249	4.82829	3.02525	18.3871	0	0	-0.0141565	-0.00890281	-0.262996	-0.262996	-0.263088	-0.263088	-99152.2	-99152.2
Para-amino benzoic acid (PABA)	Form beta	AMBNAC04	AMBNAC04_min.cif	298.15	-73497.4	-3.98361	-0.5187	-0.0277222	10.5645	6.19123	8.18048	10.5178	0.627455	18.9361	0	0	-0.0600116	0	-0.0752654	-0.0752654	-0.0752811	-0.0752811	-73486.2	-73486.2
Para-amino benzoic acid (PABA)	Form alpha	AMBNAC06	AMBNAC06_min.cif	298.15	-73497.5	-4.11393	-0.36992	-0.00819804	10.9656	6.5501	8.58035	10.9649	1.21351	18.7371	0	6.06227e-05	-0.0633461	0	-0.0542999	-0.0542999	-0.0543149	-0.0543149	-73486.3	-73486.3
Paracetamol	Form I	HXACAN01	HXACAN_min.cif	298.15	-67627.1	-3.81588	-1.1945	-0.15424	9.98291	5.81649	7.54525	9.23542	0.336346	19.3444	0	0	-0.0309654	-0.0370101	-0.127223	-0.127223	-0.127228	-0.127228	-67615.4	-67615.4
Paracetamol	Form II	HXACAN	HXACAN01_min.cif	298.15	-67627.1	-3.78474	-1.21767	-0.25136	10.0372	5.88808	7.59906	9.28089	0.388876	19.3344	0	0.000475879	-0.0333302	-0.016651	-0.0506146	-0.0506146	-0.0476431	-0.0476431	-67615.5	-67615.5
Ritonavir	Form I	YIGPIO02	YIGPIO02_1_mi_ucfr.cif	298.15	-78713.8	-3.50774	-4.19483	-0.589627	6.83184	3.12254	3.29225	2.87366	1.76148	20.0067	0	0.00831289	-0.00756406	-0.00744974	-0.0516722	-0.0581881	-0.0601004	-0.0666163	-78696	-78696
			YIGPIO02_2_mi_ucfr.cif	298.15	-78713.8	-3.50291	-4.18252	-0.582083	6.90595	3.19858	3.30738	2.94884	1.75376	19.9997	0	0.0154853	-0.00771531	-0.00819203	-0.0507591	-0.0451795	-0.0418577	-0.0362781	-78696.1	-78696.1
Ritonavir	Form II	YIGPIO03	YIGPIO03_mi_ucfr.cif	298.15	-78713.9	-3.52481	-4.1777	-0.612784	7.10865	3.38422	3.62409	3.18669	2.1686	20.0355	0	0.000951921	-0.0108322	-0.00728394	-0.0505318	-0.0505318	-0.0504072	-0.0504072	-78696.1	-78696.1
Rotigotine	Form I	RALMOG	Rotigotine_RALMOG_1_mi_ucfr.cif	298.15	-70743.8	-2.92312	-5.70194	-1.00383	6.84948	3.70872	3.48194	1.37011	3.65615	20.9681	0	0	-0.0141772	-0.00294786	-0.102989	-0.102989	-0.103002	-0.103002	-70723.8	-70723.8
Rotigotine	Form I	RALMOG	Rotigotine_RALMOG_2_mi_ucfr.cif	298.15	-70743.8	-2.9315	-5.70125	-1.0095	6.7776	3.64223	3.40313	1.2929	3.54413	20.9843	0	0	-0.0143846	-0.00231399	-0.103397	-0.103397	-0.103403	-0.103403	-70723.8	-70723.8
Rotigotine	Form II	RALMOG01	Rotigotine_RALMOG01_1_mi_ucfr.cif	298.15	-70743.7	-2.93393	-5.65528	-1.05677	6.62262	3.48335	3.26209	1.15376	3.37993	20.9004	0	0.00467676	-0.0147149	-0.00180005	-0.0846711	-0.0846711	-0.0839691	-0.0839691	-70723.8	-70723.8
			Rotigotine_RALMOG01_2_mi_ucfr.cif	298.15	-70743.6	-2.94163	-5.66392	-1.05444	6.58341	3.44125	3.22466	1.10874	3.35145	20.9256	0	0.00296812	-0.0148148	-0.00163599	-0.0883928	-0.0883928	-0.0834719	-0.0834719	-70723.7	-70723.7
Radiprodil	Form A		Radiprodil_FormA_min.cif	298.15	-73750.6	-4.12235	-1.20139	-0.439847	7.3301	3.00449	4.01638	6.44263	-4.00867	19.0623	0	0.000786834	-0.0072739	0	-0.107402	-0.107402	-0.106528	-0.106528	-73740.3	-73740.3
Radiprodil	Form C		Radiprodil_FormC_min.cif	298.15	-73750.7	-4.15812	-1.20565	-0.442703	7.80572	3.45977	4.47921	6.93255	-3.54041	19.0691	0	0.000291044	-0.0125727	0	-0.05241	-0.05241	-0.0524554	-0.0524554	-73740.3	-73740.3
Veliparib	Form I		Veliparib_Form_I_min.cif	298.15	-61679.1	-3.47431	-2.45672	-0.615848	8.44727	4.71771	5.21876	6.28529	-2.08336	20.3635	0	0.000766057	-0.0351242	-0.00334815	-0.0508967	-0.0508967	-0.0506082	-0.0506082	-61666.7	-61666.7
Veliparib	Form II		Veliparib_Form_II_min.cif	298.15	-61679	-3.44662	-2.48925	-0.619916	8.14839	4.43966	4.9466	5.97849	-2.32671	20.4891	0	0	-0.0297203	-0.00292342	-0.175059	-0.175059	-0.175087	-0.175087	-61666.7	-61666.7
Verubecestat	Form 1		Verubecestat_Form_1_min.cif	298.15	-102355	-5.68022	-1.58011	-0.246194	7.75262	1.81769	4.32316	6.50936	-0.94209	17.918	-0.0395775	0	-0.0143433	-0.00607569	-0.140378	-0.123337	-0.151111	-0.13407	-102343	-102343
Verubecestat	Form 2		Verubecestat_Form_2_min.cif	298.15	-102355	-5.68534	-1.54323	-0.327251	7.6385	1.69459	4.16675	6.40317	-1.06221	17.7321	0	0.0120779	-0.0153228	-0.00567677	-0.0514077	-0.0514077	-0.0472696	-0.0472696	-102343	-102343
Diflunisal	Form I/Mod A	FAFWIS01	FAFWIS01_01_mi_ucfr.cif	298.15	-93409.3	-4.81141	0.431524	-0.183885	8.13096	3.06296	5.15654	9.04537	-4.95762	16.6976	0	0.00114243	-0.0373198	0	-0.0681695	-0.0681695	-0.0677494	-0.0677494	-93403.2	-93403.2
			FAFWIS01_02_mi_ucfr.cif	298.15	-93409.2	-4.81707	0.436125	-0.187849	8.13989	3.06535	5.16258	9.06048	-4.95084	16.6815	0	0.00668487	-0.0373047	0	-0.0682579	-0.0867351	-0.0633025	-0.0817796	-93403.2	-93403.2
Diflunisal	Form III/Mod C	FAFWIS02	FAFWIS02_mi_ucfr.cif	298.15	-93409.3	-4.80719	0.439475	-0.207982	8.32359	3.24346	5.34042	9.26309	-4.76924	16.6595	0	0.00182224	-0.0375254	0	-0.0237687	-0.0237687	-0.023355	-0.023355	-93403.3	-93403.3
Etiracetam	Morph II	OFIQUR01	Etiracetam_FII_min.cif	298.15	-57851.2	-3.0512	-2.53523	-0.451264	8.06871	4.86791	5.11414	5.79789	-1.74832	20.8972	0	0	-0.0167515	-0.00968203	-0.181702	-0.181702	-0.181713	-0.181713	-57838	-57838
Etiracetam	Morph I	OFIQUR	Etiracetam_FI_min.cif	298.15	-57851.3	-3.05948	-2.54377	-0.483436	8.09178	4.89636	5.12588	5.82374	-1.74148	20.9141	0	0	-0.0172517	-0.00731016	-0.0991952	-0.0991952	-0.0991964	-0.0991964	-57838	-57838
Gaboxadol HCl	LT form		Gaboxadol_HCl_LT_I2a_min.cif	298.15	-125202	-3.8535	-4.90998	0.173422	40.9584	36.6659	38.4436	36.1853	43.9547	19.1527	-0.0299172	0	-0.0571067	0	-0.159448	-0.0687346	-0.159984	-0.0692704	-125178	-125178
Gaboxadol HCl	HT form		Gaboxadol_HCl_RT_P-1_min.cif	298.15	-125203	-3.84697	-4.83608	0.140264	40.9586	36.6715	38.445	36.2006	43.9745	19.1667	0	0	-0.0559368	0	-0.130403	-0.130403	-0.130408	-0.130408	-125177	-125177
Omarigliptin	Form 1		Omarigliptin_Form_1_min.cif	298.15	-95038.7	-5.11778	-2.56952	-0.522976	7.12866	1.7277	3.74247	4.88802	-1.19073	18.7276	0	0.00159096	-0.0060583	-0.00322224	-0.044352	-0.044352	-0.043531	-0.043531	-95025.5	-95025.5
Omarigliptin	Form 2		Omarigliptin_Form_2_min.cif	298.15	-95038.6	-5.12791	-2.62349	-0.538423	7.00337	1.61768	3.60958	4.72908	-1.34452	18.8552	0	0	-0.00606333	-0.00319885	-0.111925	-0.111925	-0.111927	-0.111927	-95025.5	-95025.5

## Sheet: hydrate
Reference system	Form	CSD refcode	Experimental filename	Filename after minimization with PBE+NP	PBE-NP MinimizationEnergy [kJ/mol/atom]	Single point corrections			Single molecule energies					Harmonic Vibrations [kJ/mol/atom]	Free energy corrections								Raw Free energy [kJ/mol/atom]	Calculated Free energy [kJ/mol/atom]
						Basis Set Correction [kJ/mol/atom]	PBE0 Correction [kJ/mol/atom]	vdW Correction [kJ/mol/atom]	SM PBE Light [kJ/mol/atom]	SM PBE Tight [kJ/mol/atom]	SM PBE Light MBD-nl [kJ/mol/atom]	SM PBE0 Light [kJ/mol/atom]	SM MP2D 4Z [kJ/mol/atom]		Imaginary mode correction [kJ/mol/atom]	Very soft mode correction [kJ/mol/atom]	Hydrogen bond anharmonicity correction [kJ/mol/atom]	Tops correction [kJ/mol/atom]	Large cell correction [kJ/mol/atom]	Large cell w/o imaginary modes correction [kJ/mol/atom]	Large cell w/o very soft modes correction [kJ/mol/atom]	Large cell w/o imaginary modes and very soft modes correction [kJ/mol/atom]
4-Aminoquinaldine	anhydrate	COTXUG		4-Aminoquinaldine_anhydrate.cif	-59222	-3.47093	-2.70438	-0.575863	8.2332	4.48138	5.4839	5.81366	-0.412899	19.9012	0	0	-0.0250811	-0.0218394	-0.113372	-0.113372	-0.113426	-0.113426	-59208.8	-59208.8
4-Aminoquinaldine	monohydrate	LOBSOL		4-Aminoquinaldine_hydrate.cif	-60140.5	-3.30776	-2.10898	-0.406915	10.6989	6.93609	8.24354	8.82961	1.64546	20.0774	0	0.00032901	-0.0570824	-0.0253163	-0.0977555	-0.0977555	-0.0977721	-0.0977721	-60127.4	-60127.4
5-Fluorocytosine	anhydrate	MEBQEQ01		5-Fluorocytosine_anhydrate.cif	-99751.5	-5.68252	3.08243	0.357744	15.9039	9.75389	13.7938	19.6162	3.12086	16.5552	0	0	-0.0832965	0	-0.0471822	-0.0471822	-0.0471863	-0.0471863	-99745.5	-99745.5
5-Fluorocytosine	monohydrate	BIRMEU		5-Fluorocytosine_hydrate1.cif	-93586.8	-5.08431	2.78839	0.563287	17.8959	12.1377	16.1216	21.1896	5.11089	17.4105	0	0	-0.112339	0	-0.0557436	-0.0557436	-0.0557616	-0.0557616	-93579.8	-93579.8
				5-Fluorocytosine_hydrate2.cif	-93586.8	-5.07045	2.81386	0.551892	17.864	12.1074	16.0902	21.1774	5.10033	17.4298	0	0	-0.112539	0	-0.0546233	-0.0546233	-0.0546429	-0.0546429	-93579.8	-93579.8
beta-Resorcylic acid	anhydrate	ZZZEEU05		b-Resorcylic_acid_anhydrate.cif	-88179.9	-4.8382	1.59421	0.232461	11.1471	5.9397	8.67898	13.2637	0.261071	17.6379	0	0.000189062	-0.0802676	0	-0.0547937	-0.0547937	-0.0540715	-0.0540715	-88170.7	-88170.7
beta-Resorcylic acid	hemihydrate	QIVTUK		b-Resorcylic_acid_hydrate.cif	-86452.4	-4.63758	1.60488	0.367694	12.4741	7.36341	10.182	14.5943	1.50006	17.8748	0	0	-0.084271	0	-0.153238	-0.153238	-0.15311	-0.15311	-86443.1	-86443.1
Brucine	anhydrate	MAJRIZ01		Brucine_anhydrate.cif	-62129.3	-3.37534	-3.16355	-1.0605	6.32214	2.81991	2.08478	3.36998	-4.5185	20.704	0	0	0	-0.00265013	-0.10158	-0.10158	-0.101462	-0.101462	-62116.5	-62116.5
Brucine	dihydrate	CIKDOQ		Brucine_hydrate.cif	-62596	-3.27997	-2.663	-0.877864	8.34552	4.79419	4.49138	5.84671	-2.68054	20.5464	0	2.64275e-07	-0.0224006	-0.0029427	-0.0431559	-0.0431559	-0.0430676	-0.0430676	-62583.4	-62583.4
Citric acid	anhydrate	CITRAC11		Citric_acid_anhydrate.cif	-94979.4	-4.85075	2.48817	0.644793	13.73	8.55219	11.0695	16.7932	-0.880274	17.4289	0	0	-0.078228	0	-0.11154	-0.11154	-0.111584	-0.111584	-94973.7	-94973.7
Citric acid	monohydrate	CITARC01		Citric_acid_hydrate.cif	-91466.6	-4.45636	2.63712	0.610913	15.8276	10.8123	13.4147	18.8208	1.5344	17.9167	0	0	-0.0954936	0	-0.0768716	-0.0768716	-0.0768744	-0.0768744	-91459.9	-91459.9
Codeine	anhydrate	ZZZTSE		Codeine_anhydrate.cif	-59727.9	-3.19658	-3.44632	-1.01911	6.1976	2.86403	2.21999	2.93463	-4.3109	20.5882	0	-2.2839e-06	-0.00450593	-0.00695682	-0.0600027	-0.0600027	-0.0600032	-0.0600032	-59714.9	-59714.9
Codeine	monohydrate	ZZZTZQ02		Codeine_hydrate.cif	-60193.9	-3.12014	-3.12481	-0.936575	8.11389	4.70425	4.39702	5.20838	-2.49212	20.6631	0	0.0010471	-0.0230247	-0.0057858	-0.109275	-0.109275	-0.109284	-0.109284	-60181.1	-60181.1
Creatine	anhydrate	JOHJIB01		Creatine_anhydrate.cif	-68893.3	-3.94197	-0.0329055	0.167706	20.1126	15.4692	17.7658	20.8673	9.59558	20.0939	0	0	-0.0665515	-0.00212989	-0.126567	-0.126567	-0.126574	-0.126574	-68881.5	-68881.5
Creatine	monohydrate	CREATH04		Creatine_hydrate.cif	-68604.9	-3.71222	0.184227	0.339853	21.2744	16.6712	19.2202	22.1017	10.3448	20.1728	0	0	-0.0852942	-0.00920202	-0.106345	-0.106345	-0.106347	-0.106347	-68593.2	-68593.2
Cytosine	anhydrate	CYTSIN		Cytosine_anhydrate.cif	-79719.2	-4.92982	1.20544	0.418135	16.7135	11.2815	14.6525	18.6199	6.74681	18.5864	0	0	-0.0862498	0	-0.115306	-0.115306	-0.115306	-0.115306	-79708.5	-79708.5
Cytosine	monohydrate	CYTOSM		Cytosine_hydrate.cif	-77310.7	-4.47246	1.19796	0.556584	18.5115	13.3194	16.7794	20.3681	8.04151	19.0642	0	0	-0.0959577	0	-0.0494177	-0.0494177	-0.0494387	-0.0494387	-77299.9	-77299.9
Dapsone	anhydrate	DAPSUO18		Dapsone_anhydrate.cif	-101580	-5.60489	-3.46779	-0.208443	9.11761	3.16042	6.1232	6.02931	6.58131	18.6734	0	0.000928626	-0.0227983	0	-0.0124337	-0.0124337	-0.0122819	-0.0122819	-101561	-101561
Dapsone	1/3-hydrate	ANSFON02		Dapsone_hydrate.cif	-100423	-5.54568	-3.25873	-0.209518	9.58612	3.66544	6.68984	6.64191	6.74252	18.6667	0	0.00201136	-0.0288518	0	-0.0138669	-0.0138669	-0.00870848	-0.00870848	-100404	-100404
Gandotinib	anhydrate	BOGXAZ		Gandotinib_anhydrate1.cif	-86406.7	-4.0612	-3.31089	-0.455197	7.29817	3.02036	3.8562	4.24889	0.147948	19.1075	0	0.0145124	-0.00827608	-0.00213796	-0.0545834	-0.0545834	-0.0500362	-0.0500362	-86391.9	-86391.9
				Gandotinib_anhydrate2.cif	-86406.7	-4.05433	-3.28948	-0.446956	7.18907	2.92375	3.73828	4.12773	0.0278096	19.1458	0	0.00806845	-0.00801045	-0.0148936	-0.054728	-0.054728	-0.050718	-0.050718	-86391.8	-86391.8
Gandotinib	tetrahydrate	BOGXED		Gandotinib_hydrate1.cif	-83058.4	-3.76035	-2.40147	-0.241412	10.8057	6.5948	7.89654	8.59959	2.77849	19.5654	0	0	-0.0521367	-0.0129098	-0.0725856	-0.0725856	-0.0725915	-0.0725915	-83044.1	-83044.1
				Gandotinib_hydrate2.cif	-83058.4	-3.76617	-2.40416	-0.243855	10.8023	6.59289	7.90332	8.58573	2.75869	19.5688	0	0	-0.0517261	-0.00700399	-0.0731583	-0.0731583	-0.0731706	-0.0731706	-83044.1	-83044.1
L-arginine	anhydrate	TAQBIY		L-Arginine_anhydrate.cif	-61215.8	-3.30861	-1.44811	-0.0905615	20.7851	16.8512	18.2919	19.9951	10.7181	20.9378	0	0.00594959	-0.0709301	0	-0.076133	-0.076133	-0.0761416	-0.0761416	-61202.7	-61202.7
L-arginine	dihydrate	ARGIND11		L-Arginine_hydrate.cif	-62276.8	-3.14437	-0.851859	0.081821	21.7614	17.7835	19.6703	21.3179	11.0901	20.9016	0	0.00627076	-0.100954	0	-0.0652789	-0.0652789	-0.0652922	-0.0652922	-62264.1	-62264.1
Morphine hydrochloride	anhydrate	EFASAH		Morphine_HCl_anhydrate.cif	-87495.5	-3.17026	-5.4716	-0.809077	21.2256	17.7752	17.2696	15.8376	16.5457	20.3233	0	0.00027036	-0.0246438	-0.00416403	-0.0594934	-0.0594934	-0.0595741	-0.0595741	-87476.6	-87476.6
Morphine hydrochloride	trihydrate	MORPHC		Morphine_HCl_hydrate.cif	-83856.4	-3.04674	-4.09651	-0.567316	22.0776	18.5145	18.7566	18.008	16.0745	20.354	0	-2.66633e-05	-0.0621383	-0.00513198	-0.0494897	-0.0494897	-0.049491	-0.049491	-83838.9	-83838.9
Orotic acid	anhydrate		OroticAcid.cif	Orotic_acid_anhydrate.cif	-105561	-6.23436	4.69023	0.964195	16.2799	9.68802	13.9315	21.7004	2.89769	16.1202	0	0	-0.0768697	0	-0.143701	-0.143701	-0.143727	-0.143727	-105556	-105556
Orotic acid	monohydrate	OROTAC		Orotic_acid_hydrate.cif	-99112.9	-5.58733	4.19469	0.947339	18.299	12.1273	16.294	23.1357	5.11888	16.6346	0	0.000155416	-0.10276	0	-0.119463	-0.119463	-0.119501	-0.119501	-99106.8	-99106.8
Phenanthroline	anhydrate	OPENAN		Phenanthroline_anhydrate.cif	-68164.2	-4.02137	-2.17426	-0.576304	7.42781	3.07746	4.42971	5.68817	-2.46557	18.6193	0	0.0113367	0	0	-0.0862507	-0.0862507	-0.0830266	-0.0830266	-68153.2	-68153.2
Phenanthroline	monohydrate	ZZZAMS04		Phenanthroline_hydrate.cif	-68009.4	-3.83154	-1.70078	-0.435472	9.74734	5.42758	7.07277	8.39565	-0.496785	18.895	0	0.00735102	-0.023641	0	-0.0988652	-0.0988652	-0.0676854	-0.0676854	-67998.5	-67998.5
Phloroglucinol	anhydrate	PHGLOL		Phloroglucinol_anhydrate.cif	-80105.5	-4.54213	0.362832	0.034676	12.2848	7.33554	10.0348	13.0618	1.90976	18.6987	0	0	-0.0792683	0	-0.162375	-0.162375	-0.162417	-0.162417	-80095.1	-80095.1
Phloroglucinol	dihydrate	PHGLOH		Phloroglucinol_hydrate1.cif	-76325.5	-3.81576	0.849906	0.386524	17.0964	12.4073	15.4056	18.2531	6.22889	19.226	0	8.82358e-05	-0.116627	0	-0.0363893	-0.0363893	-0.0357394	-0.0357394	-76314.7	-76314.7
				Phloroglucinol_hydrate2.cif	-76325.5	-3.8159	0.848906	0.38519	17.0993	12.4101	15.4084	18.2551	6.23022	19.2272	0	5.50646e-05	-0.11645	0	-0.0355582	-0.0355582	-0.0337403	-0.0337403	-76314.7	-76314.7
Triethylenetetramine dihydrochloride	anhydrate	GORKUV		Triethylenetetramine_dihydrochloride_anhydrate.cif	-113187	-2.07998	-9.14931	-0.0985473	54.0956	51.6371	51.9201	44.5628	61.7966	22.1621	0	0	-0.0886822	0	-0.142658	-0.142658	-0.14266	-0.14266	-113155	-113155
Triethylenetetramine dihydrochloride	dihydrate	XAHWOS		Triethylenetetramine_dihydrochloride_hydrate.cif	-105875	-2.13003	-7.46007	0.0975638	49.2271	46.5624	47.3721	41.4745	53.774	21.9383	0	0	-0.11467	0	-0.116522	-0.116522	-0.116522	-0.116522	-105846	-105846
4,4'-Bipyridine	anhydrate	HIQWEJ		44-Bipyridine_anhydrate.cif	-64981	-3.79349	-2.14725	-0.476859	7.3831	3.23057	4.65592	5.60453	-2.28559	19.1127	0	0.00435814	0	0	-0.248953	-0.248953	-0.245211	-0.245211	-64969.6	-64969.6
4,4'-Bipyridine	dihydrate	WOVYEL		44-Bipyridine_hydrate.cif	-65418.1	-3.46943	-1.146	-0.21465	12.1344	8.04597	9.98033	11.159	1.84893	19.551	0	0	-0.0575016	0	-0.0651146	-0.0651146	-0.0608053	-0.0608053	-65406.6	-65406.6
Gefapixant citrate	anhydrate		Gefapixant_citrate_anhydrate_exp.cif	Gefapixant_citrate_anhydrate.cif	-93394.2	-5.28569	-0.381167	0.0287364	15.5672	9.94469	12.4942	15.5404	6.88888	18.5684	0	0	-0.0531861	-0.00609265	-0.151362	-0.151362	-0.151398	-0.151398	-93381.5	-93381.5
Gefapixant citrate	monohydrate		Gefapixant_citrate_hydrate_exp.cif	Gefapixant_citrate_hydrate.cif	-92206.6	-5.14261	-0.366802	0.0951704	18.6221	12.9726	15.7614	18.7655	9.84613	18.6	0	0	-0.0571364	-0.0069078	-0.119322	-0.119322	-0.119333	-0.119333	-92194	-92194
Pipemidic acid	anhydrate A		Pipedimic_Acid_Anhydrous_A.cif	PPA_anhydrate_A.cif	-70182.6	-4.06768	-0.934755	-0.305458	7.60737	3.32318	4.38556	6.99372	-2.71872	19.5696	0	0	-0.0165635	-0.00556391	-0.0722615	-0.0722615	-0.072278	-0.072278	-70170.6	-70170.6
Pipemidic acid	anhydrate B		Pipedimic_Acid_Anhydrous_B.cif	PPA_anhydrate_B.cif	-70182.6	-4.06593	-0.969439	-0.287848	7.56606	3.29125	4.33486	6.92524	-2.79563	19.6215	0	0	-0.0175564	-0.00582546	-0.133188	-0.133188	-0.13323	-0.13323	-70170.7	-70170.7
Pipemidic acid	trihydrate		Pipedimic_Acid_Trihydrate.cif	PPA_hydrate.cif	-69562.5	-3.6826	-0.55214	-0.103011	19.2391	14.7455	16.5141	19.6765	8.86957	20.1173	0	0	-0.0564351	-0.00396502	-0.177002	-0.177002	-0.177041	-0.177041	-69550.5	-69550.5
Enoxacin	anhydrate	UQUDOB		Enoxacin_anhydrate.cif	-73885.8	-4.04571	-0.887001	-0.368149	18.2149	13.5604	14.883	18.6629	7.84284	19.4237	0	0	-0.0222451	-0.00732062	-0.236279	-0.236279	-0.236306	-0.236306	-73874.8	-73874.8
Enoxacin	trihydrate	ISUSUK		Enoxacin_hydrate.cif	-72597.9	-3.766	-0.393154	-0.111978	19.2834	14.7361	16.5315	19.9311	8.44612	19.6264	0	0	-0.0597451	-0.00297104	-0.0466826	-0.0466826	-0.0487864	-0.0487864	-72586.9	-72586.9
Upadacitinib	anhydrate		Upadacitinib_Form_I.RAW	N/A	-77719.4	-4.29305	-1.1851	-0.54645	7.7333	3.23038	4.31794	6.77473	-6.38625	18.8337	0	0.00676852	-0.0146812	-0.00410533	-0.0232653	-0.0232653	-0.022476	-0.022476	-77711.9	-77711.9
Upadacitinib	hemihydrate		Upadacitinib_Form_III.RAW	N/A	-77376.9	-4.2449	-1.09633	-0.555549	8.30054	3.81451	4.90774	7.41179	-5.86493	18.8907	0	0.00564838	-0.0213461	-0.00357753	-0.058125	-0.058125	-0.0545136	-0.0545136	-77369.4	-77369.4
