# Supplementary material for: Predicting crystal form stability under real-world conditions
Source: Nature. 2023 Nov 8;623(7986):324–8. doi: 10.1038/s41586-023-06587-3 (PMC10632141; doi:10.1038/s41586-023-06587-3)
Supplement: Supplementary file 2 — This file contains archived experimental crystal structures before and after energy minimization (cif_structures folder) with a summary provided in a file structures.xlsx, predicted crystal structures and relative free energies for radiprodil (radiprodil_landscape_cif_files folder) and upadacitinib (upadacitinib_landscape_cif_files folder), individual (free) energy components for hydrates and anhydrates (energy_components.xlsx file), reference free-energy differences (reference_data_anhydrates.xlsx file) and critical water activities needed to carry out the validation (reference_data_hydrates.xlsx file). [file 41586_2023_6587_MOESM2_ESM.zip › Supplementary_Data/structures.xlsx]

## Sheet: anhydrate
Reference system	Form	CSD refcode	Experimental filename	Filename after minimization with PBE+NP	Comment
Acemetacin	Mod I	FEPJOB		FEPJOB_mi_ucfr.cif
Acemetacin	Mod II	FEPJOB01		FEPJOB01_mi_ucfr.cif
Acetazolamide	Mod I	ATDZSA03		ATDZSA03_mi_ucfr.cif
Acetazolamide	Mod II	ATDZSA04		ATDZSA04_mi_ucfr.cif
Acetohexamide	Form I	QAXSUD		QAXSUD_mi_ucfr.cif
Acetohexamide	Form II	QAXSUD01		QAXSUD01_mi_ucfr.cif	C1 and O1 were swapped
Famotidine	Form A	FOGVIG04		Famotidine_form_A_mi_ucfr.cif
Famotidine	Form B	FOGVIG05		Famotidine_form_B_mi_ucfr.cif
Indometacin	Form alpha	INDMET04		Indomethacin_alpha_mi_ucfr.cif
Indometacin	Form gamma	INDMET03		Indomethacin_gamma_mi_ucfr.cif
Radiprodil	Form A		Radiprodil_FormA.cif	Radiprodil_FormA_mi_ucfr.cif
Radiprodil	Form C		Radiprodil_FormC.cif	Radiprodil_FormC_mi_ucfr.cif
Rotigotine	Form I	RALMOG		RALMOG_1_mi_ucfr.cif, RALMOG_2_mi_ucfr.cif
Rotigotine	Form II	RALMOG01		RALMOG01_2_mi_ucfr.cif, RALMOG01_1_mi_ucfr.cif
Ritonavir	Form I	YIGPIO02		YIGPIO02_1_mi_ucfr.cif, YIGPIO02_2_mi_ucfr.cif
Ritonavir	Form II	YIGPIO03		YIGPIO03_mi_ucfr.cif
Verubecestat	Form 1	EZIXUI		Verubecestat_Form_1_mi_ucfr.cif
Verubecestat	Form 2		Verubecestat_Form_2.cif	Verubecestat_Form_2_mi_ucfr.cif
Para-amino benzoic acid (PABA)	Form alpha	AMBNAC06		AMBNAC06_mi_ucfr.cif
Para-amino benzoic acid (PABA)	Form beta	AMBNAC04		AMBNAC04_mi_ucfr.cif
Paracetamol	Form I	HXACAN01		HXACAN_mi_ucfr.cif
Paracetamol	Form II	HXACAN		HXACAN01_mi_ucfr.cif
Diflunisal	Form I/Mod A	FAFWIS01		FAFWIS01_01_mi_ucfr.cif, FAFWIS01_02_mi_ucfr.cif
Diflunisal	Form III/Mod C	FAFWIS02		FAFWIS02_mi_ucfr.cif
Gaboxadol HCl	LT form	MIHZOU01		MIHZOU01_mi_ucfr.cif
Gaboxadol HCl	HT form	MIHZOU		MIHZOU_mi_ucfr.cif
Omarigliptin	Form 1		Omarigliptin_Form_1.cif	Omarigliptin_Form_1_mi_ucfr.cif
Omarigliptin	Form 2		Omarigliptin_Form_2.cif	Omarigliptin_Form_2_mi_ucfr.cif
Etiracetam	Morph I	OFIQUR		Etiracetam_FI_mi_ucfr.cif
Etiracetam	Morph II	OFIQUR01		Etiracetam_FII_mi_ucfr.cif
Veliparib	Form I		Veliparib_Form_I.cif	Veliparib_Form_I_mi_ucfr.cif
Veliparib	Form II		Veliparib_Form_II.cif	Veliparib_Form_II_mi_ucfr.cif

## Sheet: hydrate
Reference system	Form	CSD refcode	Experimental filename	Filename after minimization with PBE+NP	Comment
4,4'-Bipyridine	anhydrate	HIQWEJ		44-Bipyridine_anhydrate.cif
4,4'-Bipyridine	dihydrate	WOVYEL		44-Bipyridine_hydrate.cif
4-Aminoquinaldine	anhydrate	COTXUG		4-Aminoquinaldine_anhydrate.cif
4-Aminoquinaldine	monohydrate	LOBSOL		4-Aminoquinaldine_hydrate.cif
5-Fluorocytosine	anhydrate	MEBQEQ01		5-Fluorocytosine_anhydrate.cif
5-Fluorocytosine	monohydrate	BIRMEU		5-Fluorocytosine_hydrate1.cif, 5-Fluorocytosine_hydrate2.cif
beta-Resorcylic acid	anhydrate	ZZZEEU05		b-Resorcylic_acid_anhydrate.cif
beta-Resorcylic acid	hemihydrate	QIVTUK		b-Resorcylic_acid_hydrate.cif
Brucine	anhydrate	MAJRIZ01		Brucine_anhydrate.cif
Brucine	dihydrate	CIKDOQ		Brucine_hydrate.cif
Citric acid	anhydrate	CITRAC11		Citric_acid_anhydrate.cif
Citric acid	monohydrate	CITARC01		Citric_acid_hydrate.cif
Codeine	anhydrate	ZZZTSE		Codeine_anhydrate.cif
Codeine	monohydrate	ZZZTZQ02		Codeine_hydrate.cif
Creatine	anhydrate	JOHJIB01		Creatine_anhydrate.cif
Creatine	monohydrate	CREATH04		Creatine_hydrate.cif
Cytosine	anhydrate	CYTSIN		Cytosine_anhydrate.cif
Cytosine	monohydrate	CYTOSM		Cytosine_hydrate.cif
Dapsone	anhydrate	DAPSUO18		Dapsone_anhydrate.cif
Dapsone	1/3-hydrate	ANSFON02		Dapsone_hydrate.cif
Enoxacin	anhydrate	UQUDOB		Enoxacin_anhydrate.cif	Six-membered ring conformation changed
Enoxacin	trihydrate	ISUSUK		Enoxacin_hydrate.cif
Gandotinib	anhydrate	BOGXAZ		Gandotinib_anhydrate1.cif, Gandotinib_anhydrate2.cif
Gandotinib	tetrahydrate	BOGXED		Gandotinib_hydrate1.cif, Gandotinib_hydrate2.cif
Gefapixant citrate	anhydrate		Gefapixant_citrate_anhydrate_exp.cif	Gefapixant_citrate_anhydrate.cif
Gefapixant citrate	monohydrate		Gefapixant_citrate_hydrate_exp.cif	Gefapixant_citrate_hydrate.cif
L-arginine	anhydrate	TAQBIY		L-Arginine_anhydrate.cif
L-arginine	dihydrate	ARGIND11		L-Arginine_hydrate.cif
Morphine hydrochloride	anhydrate	EFASAH		Morphine_HCl_anhydrate.cif
Morphine hydrochloride	trihydrate	MORPHC		Morphine_HCl_hydrate.cif
Orotic acid	anhydrate			Orotic_acid_anhydrate_mi_ucfr.cif	Experimental structure from reference 86 in the SI
Orotic acid	monohydrate	OROTAC		Orotic_acid_hydrate_mi_ucfr.cif
Phenanthroline	anhydrate	OPENAN		Phenanthroline_anhydrate.cif
Phenanthroline	monohydrate	ZZZAMS04		Phenanthroline_hydrate.cif
Phloroglucinol	anhydrate	PHGLOL		Phloroglucinol_anhydrate.cif
Phloroglucinol	dihydrate	PHGLOH		Phloroglucinol_hydrate1.cif, Phloroglucinol_hydrate2.cif
Pipemidic acid	anhydrate A	UQUDUH		PPA_anhydrate_A_mi_ucfr.cif
Pipemidic acid	anhydrate B	UQUDUH01		PPA_anhydrate_B_mi_ucfr.cif
Pipemidic acid	trihydrate	PIPMDC11		PPA_trihydrate_mi_ucfr.cif
Triethylenetetramine dihydrochloride	anhydrate	GORKUV		Triethylenetetramine_dihydrochloride_anhydrate.cif
Triethylenetetramine dihydrochloride	dihydrate	XAHWOS		Triethylenetetramine_dihydrochloride_hydrate.cif
Upadacitinib	anhydrate		Upadacitinib_Form_I.RAW	Upadacitinib_Form_I_mi_ucfr.cif	unit cell parameters available in SI
Upadacitinib	hemihydrate		Upadacitinib_Form_III.RAW	Upadacitinib_Form_III_mi_ucfr.cif	unit cell parameters available in SI
Radiprodil	monohydrate		Radiprodil_monohydrate_exp.cif	Radiprodil_monohydrate.cif
Radiprodil	dihydrate		Radiprodil_dihydrate_exp.cif	Radiprodil_dihydrate.cif
