# Supplementary material for: Predicting crystal form stability under real-world conditions
Source: Nature. 2023 Nov 8;623(7986):324–8. doi: 10.1038/s41586-023-06587-3 (PMC10632141; doi:10.1038/s41586-023-06587-3)
Supplement: Supplementary file 2 — This file contains archived experimental crystal structures before and after energy minimization (cif_structures folder) with a summary provided in a file structures.xlsx, predicted crystal structures and relative free energies for radiprodil (radiprodil_landscape_cif_files folder) and upadacitinib (upadacitinib_landscape_cif_files folder), individual (free) energy components for hydrates and anhydrates (energy_components.xlsx file), reference free-energy differences (reference_data_anhydrates.xlsx file) and critical water activities needed to carry out the validation (reference_data_hydrates.xlsx file). [file 41586_2023_6587_MOESM2_ESM.zip › Supplementary_Data/reference_data_anhydrates.xlsx]

## Sheet: reference_data
molecule	temperature	reference_data_type	form_first_exp	form_second_exp	solubility_correlation	parameters_first	parameters_second	reference free energy difference [kJ/mol]
Acemetacin	298.15	solubility_ratio	Form II	Form I	modified_apelblat	[-270.562, 7628.29, 43.53109]	[-295.835, 8488.905, 47.37323]	1.22837
Acetazolamide	298.15	solubility_ratio	Mod I/Form B	Mod II/Form A	modified_apelblat	[-125.47, 2147.8, 20.9978]	[-122.671, 1824.97, 20.673]	0.333064
Acetazolamide	298.15	solubility_ratio	Mod I/Form B	Mod II/Form A	solubilities	[2.28]	[2.04]	0.275723
Acetohexamide	310.15	solubility_ratio	Form II	Form I	solubilities	[30.8]	[26.2]	0.417123
Acetohexamide	293.15	solubility_ratio	Form II	Form I	solubilities	[40.3]	[32.5]	0.524309
Acetohexamide	298.15	solubility_ratio	Form II	Form I	solubilities	[45.3]	[38.5]	0.403199
Acetohexamide	303.15	solubility_ratio	Form II	Form I	solubilities	[50.7]	[42.8]	0.426947
Acetohexamide	308.15	solubility_ratio	Form II	Form I	solubilities	[55.5]	[48.3]	0.356008
Famotidine	298.15	solubility_ratio	Form B	Form A	dGdiss	[56.6, 190.2]	[57.5, 189.6]	1.07889
Famotidine	298.15	solubility_ratio	Form B	Form A	dGdiss	[26.9, 107.5]	[29.8, 112.6]	1.37944
Famotidine	298.15	solubility_ratio	Form B	Form A	dGdiss	[20.4, 70.2]	[23.8, 75.0]	1.96888
Indomethacin	298.15	solubility_ratio	Form alpha	Form gamma	solubilities	[0.576]	[0.432]	0.713151
Indomethacin	308.15	solubility_ratio	Form alpha	Form gamma	solubilities	[0.87]	[0.69]	0.593899
PABA	278.15	solubility_ratio	Form alpha	Form beta	solubilities	[41.12]	[39.21]	0.109997
PABA	283.15	solubility_ratio	Form alpha	Form beta	solubilities	[47.1]	[45.72]	0.0700084
PABA	288.15	solubility_ratio	Form alpha	Form beta	solubilities	[54.19]	[52.94]	0.0559115
PABA	293.15	solubility_ratio	Form alpha	Form beta	solubilities	[62.17]	[63.32]	-0.044674
PABA	298.15	solubility_ratio	Form alpha	Form beta	solubilities	[71.22]	[75.15]	-0.133151
PABA	278.15	solubility_ratio	Form alpha	Form beta	solubilities	[117.73]	[112.77]	0.0995453
PABA	283.15	solubility_ratio	Form alpha	Form beta	solubilities	[125.51]	[122.74]	0.0525399
PABA	288.15	solubility_ratio	Form alpha	Form beta	solubilities	[134.65]	[133.75]	0.0160674
PABA	293.15	solubility_ratio	Form alpha	Form beta	solubilities	[144.95]	[147.14]	-0.0365502
PABA	298.15	solubility_ratio	Form alpha	Form beta	solubilities	[156.96]	[160.64]	-0.0574494
PABA	278.15	solubility_ratio	Form alpha	Form beta	solubilities	[47.5]	[45.14]	0.117856
PABA	283.15	solubility_ratio	Form alpha	Form beta	solubilities	[52.7]	[51.57]	0.051029
PABA	288.15	solubility_ratio	Form alpha	Form beta	solubilities	[59.26]	[58.75]	0.0207079
PABA	293.15	solubility_ratio	Form alpha	Form beta	solubilities	[66.94]	[68.63]	-0.0607714
PABA	298.15	solubility_ratio	Form alpha	Form beta	solubilities	[75.65]	[78.12]	-0.0796456
PABA	278.15	solubility_ratio	Form alpha	Form beta	polynomial	[0.0001187, 0.02861, 1.107, 110.2]	[7.29e-05, 0.03524, 1.408, 104.9]	0.0733307
PABA	283.15	solubility_ratio	Form alpha	Form beta	polynomial	[0.0001187, 0.02861, 1.107, 110.2]	[7.29e-05, 0.03524, 1.408, 104.9]	0.0319109
PABA	288.15	solubility_ratio	Form alpha	Form beta	polynomial	[0.0001187, 0.02861, 1.107, 110.2]	[7.29e-05, 0.03524, 1.408, 104.9]	-0.00987843
PABA	293.15	solubility_ratio	Form alpha	Form beta	polynomial	[0.0001187, 0.02861, 1.107, 110.2]	[7.29e-05, 0.03524, 1.408, 104.9]	-0.0500974
PABA	298.15	solubility_ratio	Form alpha	Form beta	polynomial	[0.0001187, 0.02861, 1.107, 110.2]	[7.29e-05, 0.03524, 1.408, 104.9]	-0.0873568
Paracetamol	335.15	solubility_ratio	Form II	Form I	solubilities	[24.7]	[19.4]	0.673046
Ritonavir	278.15	solubility_ratio	Form I	Form II	solubilities	[90.0]	[19.0]	3.59705
Ritonavir	278.15	solubility_ratio	Form I	Form II	solubilities	[188.0]	[41.0]	3.52189
Ritonavir	278.15	solubility_ratio	Form I	Form II	solubilities	[234.0]	[60.0]	3.14749
Ritonavir	278.15	solubility_ratio	Form I	Form II	solubilities	[294.0]	[61.0]	3.63715
Ritonavir	278.15	solubility_ratio	Form I	Form II	solubilities	[236.0]	[45.0]	3.83248
Ritonavir	278.15	solubility_ratio	Form I	Form II	solubilities	[170.0]	[30.0]	4.01155
Rotigotine	298.15	solubility_ratio	Form I	Form II	solubilities	[2.8]	[0.9]	2.81357
Radiprodil	330	solubility_ratio	Form A	Form C	modified_apelblat	[-153.87158236, 6005.36567019, 24.14033948]	[-114.65913111, 3499.68160664, 18.64789172]	0.635853
Radiprodil	330	solubility_ratio	Form A	Form C	modified_apelblat	[-231.7553455, 9741.61450769, 35.65619729]	[-218.13124458, 8734.02561044, 33.80288958]	0.48483
Radiprodil	330	solubility_ratio	Form A	Form C	modified_apelblat	[-230.31731437, 9195.31780975, 35.61118675]	[77.26987655, -6496.01192742, -9.25559288]	0.408562
Radiprodil	330	solubility_ratio	Form A	Form C	modified_apelblat	[-365.86380606, 15170.24330517, 55.70227348]	[-343.99837091, 13458.51705336, 52.78839603]	0.602147
Veliparib	298.15	solubility_ratio	Form II	Form I	solubilities	[1.07]	[0.971]	0.240676
Verubecestat	298.15	solubility_ratio	Form 1	Form 2	solubilities	[7.37]	[5.69]	0.641324
Verubecestat	308.15	solubility_ratio	Form 1	Form 2	solubilities	[12.1]	[9.07]	0.738482
Verubecestat	318.15	solubility_ratio	Form 1	Form 2	solubilities	[20.0]	[14.5]	0.850668
Verubecestat	328.15	solubility_ratio	Form 1	Form 2	solubilities	[34.6]	[24.0]	0.998045
Diflunisal	480	transition_temperature	Form III	Form I	N/A	N/A	N/A	0
Etiracetam	303.65	transition_temperature	morph I	morph II	N/A	N/A	N/A	0
Gaboxadol_HCl	221	transition_temperature	LT_I2c	RT_P-1	N/A	N/A	N/A	0
Omarigliptin	273.15	transition_temperature	Form 2	Form 1	N/A	N/A	N/A	0

## Sheet: README
Keys to the parameters in the reference_data sheet. Equations are all found in the supplementary information. Correlation type "solubility" indicates that the values provided are directly measured solubilities from which the solubility ratio can readily be calculated.
Correlation Type	Equation	Parameters
modified_apelblat	Eq. S1	[a, b, c]
solubilities	N/A	N/A
dGdiss	Eq. S2	[dHdiss, Sdiss]
polynomial	Eq. S3	[a, b, c, d]
