# Supplementary material for: Predicting crystal form stability under real-world conditions
Source: Nature. 2023 Nov 8;623(7986):324–8. doi: 10.1038/s41586-023-06587-3 (PMC10632141; doi:10.1038/s41586-023-06587-3)
Supplement: Supplementary file 2 — This file contains archived experimental crystal structures before and after energy minimization (cif_structures folder) with a summary provided in a file structures.xlsx, predicted crystal structures and relative free energies for radiprodil (radiprodil_landscape_cif_files folder) and upadacitinib (upadacitinib_landscape_cif_files folder), individual (free) energy components for hydrates and anhydrates (energy_components.xlsx file), reference free-energy differences (reference_data_anhydrates.xlsx file) and critical water activities needed to carry out the validation (reference_data_hydrates.xlsx file). [file 41586_2023_6587_MOESM2_ESM.zip › Supplementary_Data/reference_data_hydrates.xlsx]

## Sheet: validation_results_with_referen
molecule	critical water activity
4-Aminoquinaldine	0.14
5-Fluorocytosine	0.405
beta-Resorcylic acid	0.36
Brucine	0.35
Citric acid	0.562
Codeine	0.599
Creatine	0.271
Cytosine	0.425
Dapsone	0.65
Gandotinib	0.49
L-Arginine	0.3375
Morphine HCl	0.4325
Orotic acid	0.67
Phenanthroline	0.13
Phloroglucinol	0.25
Triethylenetetramine dihydrochloride	0.555
4,4'-Bipyridine	0.35
Gefapixant citrate	0.71
Pipemidic acid A	0.6
Pipemidic acid B	0.65
Enoxacin	0.75
Upadacitinib	0.14
