# Supplementary material for: Predicting crystal form stability under real-world conditions
Source: Nature. 2023 Nov 8;623(7986):324–8. doi: 10.1038/s41586-023-06587-3 (PMC10632141; doi:10.1038/s41586-023-06587-3)
Supplement: Supplementary file 2 — This file contains archived experimental crystal structures before and after energy minimization (cif_structures folder) with a summary provided in a file structures.xlsx, predicted crystal structures and relative free energies for radiprodil (radiprodil_landscape_cif_files folder) and upadacitinib (upadacitinib_landscape_cif_files folder), individual (free) energy components for hydrates and anhydrates (energy_components.xlsx file), reference free-energy differences (reference_data_anhydrates.xlsx file) and critical water activities needed to carry out the validation (reference_data_hydrates.xlsx file). [file 41586_2023_6587_MOESM2_ESM.zip › Supplementary_Data/radiprodil_landscape_cif_files/table_anhydrate.txt]

rank |  Name             | relative free energy [kJ/mol] 298.15K |                       error [kJ/mol] 298.15K  | density [g/cm3] |               Z'  | space_group |                         a [A]  | b [A] |                   c [A]  | alpha [degrees] |            beta [degrees]  | gamma [degrees]
1  | rank_step4f_001  | 0  | 1.34425295190555  | 1.41822258226991  | 1  | P_2_1/c  | 13.8990697587086  | 18.2937419650001  | 7.38170338754219  | 90  | 82.5862650997042  | 90
2  | rank_step4f_002  | 1.79202850042238  | 1.34425295190555  | 1.41532494471899  | 1  | P_2_1/c  | 11.4987188691399  | 17.7588257352073  | 9.32856200556276  | 90  | 78.2538010466618  | 90
3  | rank_step4f_003  | 2.34664697648441  | 0.950530377922447  | 1.4057144744054  | 2  | P_2_1/c  | 15.1586768127932  | 14.456345881333  | 17.6942845028602  | 90  | 75.5930931291349  | 90
4  | rank_step4f_004  | 2.87549396252583  | 0.950530377922447  | 1.40604587616802  | 2  | P_-1  | 7.30035955438566  | 15.1754086147604  | 17.7057190044428  | 75.5433476663354  | 96.3940645948765  | 97.3585442114857
5  | rank_step4f_005  | 3.06337586694271  | 1.57399437531327  | 1.41522782772711  | 2  | C_2/c  | 31.6537243736644  | 7.19699042912164  | 35.4932109407663  | 90  | 67.3226301857618  | 90
6  | rank_step4f_006  | 3.55493174693255  | 1.34425295190555  | 1.44952270343588  | 1  | C_2/c  | 11.9431771510094  | 11.0732966650304  | 29.1628617074049  | 90  | 109.208963325875  | 90
7  | rank_step4f_007  | 3.71817245525139  | 0.950530377922447  | 1.40548875857255  | 2  | P_2_1/c  | 28.2324532613819  | 18.2206728855697  | 7.33287663475481  | 90  | 84.7275940754068  | 90
8  | rank_step4f_008  | 4.01272202052431  | 0.950530377922447  | 1.40380642912183  | 2  | P_2_1/c  | 28.2124413625758  | 18.1945111908095  | 7.33376177597943  | 90  | 87.4164226177327  | 90
9  | rank_step4f_009  | 4.21018225433298  | 1.83874040932133  | 1.43177711327668  | 1  | C_2/c  | 31.0211478275543  | 7.29604271198204  | 17.4006357916167  | 90  | 110.570430419655  | 90
10  | rank_step4f_010  | 4.23890370235375  | 1.57399437531327  | 1.39062863434746  | 2  | P_-1  | 11.1973016991927  | 13.0331427425877  | 14.728013127085  | 74.1444455613201  | 109.624118408765  | 83.6345071702339
11  | rank_step4f_011  | 4.33757272697916  | 0.950530377922447  | 1.44464897282571  | 2  | C_2/c  | 12.010357058608  | 11.0571908226909  | 55.2084478798287  | 90  | 94.5406001572571  | 90
12  | rank_step4f_012  | 4.43174771070651  | 1.57399437531327  | 1.42077173552157  | 2  | C_2/c  | 58.4014947138987  | 7.29726702691035  | 17.4677124568459  | 90  | 86.6536621168684  | 90
13  | rank_step4f_013  | 4.61228252662387  | 1.83874040932133  | 1.40934977611504  | 1  | P_2/c  | 15.0575167221878  | 7.32040416282799  | 17.5396940848786  | 90  | 75.6397695715955  | 90
14  | rank_step4f_014  | 4.76204436257228  | 1.57399437531327  | 1.402805630204  | 2  | P_c_a_2_1  | 7.31782964422963  | 18.2336031414259  | 28.2046764936907  | 90  | 90  | 90
15  | rank_step4f_015  | 4.85026023858279  | 1.57399437531327  | 1.38472292565959  | 2  | P_2_1/c  | 8.00080613540427  | 29.2955021951888  | 18.1861454384837  | 90  | 63.4323593950827  | 90
16  | rank_step4f_016  | 5.02258892670746  | 1.57399437531327  | 1.38377928693533  | 2  | P_-1  | 7.99815933488643  | 14.7729247059146  | 16.2660875287034  | 86.0773153274386  | 89.5190830922932  | 84.1806021657917
17  | rank_step4f_017  | 5.02464045865563  | 1.83874040932133  | 1.4066611527292  | 1  | P_b_c_n  | 18.2712898903497  | 7.42936893775677  | 27.6479406471214  | 90  | 90  | 90
18  | rank_step4f_018  | 5.17645382655222  | 1.83874040932133  | 1.42089651094218  | 1  | P_-1  | 6.15173843146958  | 11.1880858047522  | 14.5237430514549  | 102.167286068244  | 88.411488324475  | 107.948043647713
19  | rank_step4f_019  | 5.45341064701913  | 1.57399437531327  | 1.42880648695065  | 2  | C_2/c  | 37.4466935771935  | 7.23421393300372  | 35.3893486048467  | 90  | 50.4275223600927  | 90
20  | rank_step4f_020  | 5.50264741452165  | 1.57399437531327  | 1.36541600520115  | 2  | P_2_1/c  | 10.581517917531  | 33.2340755190694  | 11.3929151816358  | 90  | 105.196478105999  | 90
21  | rank_step4f_021  | 5.84320172687464  | 1.57399437531327  | 1.38631366235479  | 2  | C_2/c  | 30.9558253778008  | 14.9868615713786  | 18.0559939588516  | 90  | 65.3973344054627  | 90
22  | rank_step4f_022  | 6.01758194694748  | 1.57399437531327  | 1.38867868783238  | 2  | P_2_1/c  | 28.2544083638619  | 14.1143286204996  | 9.53371331716801  | 90  | 89.2532671650961  | 90
23  | rank_step4f_023  | 6.02012636828683  | 1.34425295190555  | 1.43824030783108  | 1  | P_-1  | 8.22382962553959  | 8.14947919679062  | 14.3045393753989  | 76.5003026927909  | 97.461921521208  | 85.1181249884669
24  | rank_step4f_024  | 6.06271565055365  | 1.57399437531327  | 1.41992231067239  | 2  | P_2_1/c  | 20.8340746102488  | 7.2246174083826  | 29.7980936063984  | 90  | 124.00839522962  | 90
25  | rank_step4f_025  | 6.07912790688539  | 1.57399437531327  | 1.41861158827892  | 2  | P_-1  | 9.45908932297581  | 11.4318453424348  | 17.7474306300819  | 88.1532694535032  | 86.7732415926426  | 103.548173283435
26  | rank_step4f_026  | 6.42993987897925  | 1.83874040932133  | 1.39350055419576  | 1  | C_2/c  | 15.2596656182092  | 15.021257822038  | 18.2603216977733  | 90  | 115.160446981788  | 90
27  | rank_step4f_027  | 6.58995937466853  | 1.57399437531327  | 1.36166414693051  | 2  | P_2_1/c  | 10.5718970414249  | 33.2451480095992  | 13.4207022917576  | 90  | 55.2807752896022  | 90
28  | rank_step4f_028  | 6.71305129454434  | 1.57399437531327  | 1.41723916926236  | 2  | P_2_1/c  | 9.48934545909471  | 17.7384878816302  | 22.5133252343586  | 90  | 100.590960492396  | 90
29  | rank_step4f_029  | 6.81357636299023  | 1.57399437531327  | 1.42795506151867  | 2  | P_-1  | 7.94998774310788  | 8.11603058428374  | 28.9527880969103  | 97.6234196555788  | 90.7741425319076  | 86.7288182329904
30  | rank_step4f_030  | 6.86486466244093  | 1.57399437531327  | 1.40977763687291  | 2  | P_-1  | 12.3871240580591  | 12.3395437408696  | 12.9479420995037  | 94.1587765939619  | 103.243586476983  | 101.613301356762
31  | rank_step4f_031  | 6.93051368702152  | 1.83874040932133  | 1.40143478967985  | 1  | P_2_1/c  | 12.3630727146638  | 5.44239428568526  | 28.6357682669945  | 90  | 102.159741615083  | 90
32  | rank_step4f_032  | 7.0207810949802  | 1.57399437531327  | 1.44377241268751  | 2  | P_-1  | 10.0769220857812  | 12.8799630390319  | 16.3265439775291  | 65.6184479560713  | 103.447546419726  | 107.2632687488
33  | rank_step4f_033  | 7.02693569082473  | 1.57399437531327  | 1.42117607625697  | 2  | P_-1  | 8.2965096845288  | 15.8536060180347  | 15.8281367485588  | 113.5049046957  | 82.6468765409358  | 103.162854270747
34  | rank_step4f_034  | 7.03309028666925  | 1.83874040932133  | 1.41749528897986  | 1  | P_-1  | 7.61512465830903  | 10.1671204643148  | 12.8259668004801  | 99.8049115991987  | 107.720740956303  | 89.5342833019855
35  | rank_step4f_035  | 7.2956863827526  | 1.83874040932133  | 1.40225584341487  | 1  | P_-1  | 8.00053940287397  | 10.279601398205  | 12.4401580920907  | 104.749977224982  | 77.9414896290658  | 80.4433717093399
36  | rank_step4f_036  | 7.45980894233823  | 1.83874040932133  | 1.37330241303053  | 1  | P_2/c  | 7.9651562089852  | 14.9714779565473  | 17.891894126416  | 90  | 115.72738761763  | 90
37  | rank_step4f_037  | 7.56443707468047  | 1.57399437531327  | 1.39089083342605  | 2  | P_c  | 4.70779017271552  | 15.1755799477808  | 26.5641479232486  | 90  | 89.6542070818416  | 90
38  | rank_step4f_038  | 7.57264320247317  | 1.57399437531327  | 1.36650002350108  | 2  | P_-1  | 10.6474548080267  | 11.1437632061169  | 17.9862749079234  | 108.819273619314  | 87.7112567119335  | 106.688814338728
39  | rank_step4f_039  | 7.59110699075308  | 1.57399437531327  | 1.36265208792961  | 2  | P_-1  | 10.5902395569338  | 11.270658329572  | 17.6120909226152  | 78.8642941408704  | 81.9402627663159  | 106.29196331524
40  | rank_step4f_040  | 7.60751924633847  | 1.57399437531327  | 1.38374085753196  | 2  | C_2/c  | 32.7417634773298  | 15.0604398993776  | 18.0231032449357  | 90  | 120.842795355614  | 90
41  | rank_step4f_041  | 7.63418916241107  | 1.83874040932133  | 1.36340874925264  | 1  | P_2_1/c  | 5.18170462972661  | 33.2340328481116  | 11.5945998983581  | 90  | 75.8431062116671  | 90
42  | rank_step4f_042  | 7.68752899455628  | 1.57399437531327  | 1.37896768155962  | 2  | P_-1  | 10.2309540643115  | 13.3389469492638  | 15.4106102856511  | 109.387288922807  | 87.558384972935  | 76.6856897921396
43  | rank_step4f_043  | 7.80241478663939  | 1.57399437531327  | 1.38837805637886  | 2  | P_2_1  | 15.1721632263914  | 4.70640368345273  | 26.8446000051588  | 90  | 82.6759451758405  | 90
44  | rank_step4f_044  | 8.05475322298188  | 1.57399437531327  | 1.42581187534968  | 2  | P_-1  | 9.7989109930269  | 12.2741742412814  | 17.8430634558577  | 76.5469958471298  | 105.093533837544  | 115.560109906897
45  | rank_step4f_045  | 8.15322675873325  | 1.57399437531327  | 1.38576478404431  | 2  | P_-1  | 7.44013523822289  | 14.6305497177577  | 17.9235334554846  | 94.3622845412006  | 79.7939810708774  | 96.4621109979504
46  | rank_step4f_046  | 8.18810280259855  | 1.57399437531327  | 1.40050829796591  | 2  | P_2_1/c  | 15.9352628521497  | 14.8958069555162  | 18.0871517944345  | 90  | 118.598019426827  | 90
47  | rank_step4f_047  | 8.42197745066113  | 1.57399437531327  | 1.38523333086613  | 2  | P_2_1/c  | 7.45462836165753  | 29.0095564454262  | 18.1541561991646  | 90  | 103.892040468618  | 90
48  | rank_step4f_048  | 8.77073789080681  | 1.57399437531327  | 1.36507015455124  | 2  | P_2_1/c  | 5.15346171877001  | 66.9020820890325  | 11.5960660232215  | 90  | 104.688747157003  | 90
49  | rank_step4f_049  | 8.81587159441298  | 1.57399437531327  | 1.38711323957559  | 2  | C_2/c  | 29.6944389805509  | 14.9764916082496  | 18.0920763406864  | 90  | 71.0952031389123  | 90
50  | rank_step4f_050  | 8.90613900237167  | 1.57399437531327  | 1.40122136517567  | 2  | P_2_1/c  | 22.1645354318197  | 17.6716911390608  | 9.82287580124304  | 90  | 101.693789803896  | 90
51  | rank_step4f_051  | 8.94716964282783  | 1.57399437531327  | 1.40913149853851  | 2  | P_2_1/c  | 9.51663416012339  | 17.7589495475087  | 22.5434256640968  | 90  | 100.474905158042  | 90
52  | rank_step4f_052  | 9.20155961037214  | 1.57399437531327  | 1.40957747601165  | 2  | P_2_1  | 9.55785691137482  | 17.7394462115139  | 11.3608175119866  | 90  | 76.4521625781782  | 90
53  | rank_step4f_053  | 9.31849693440343  | 1.57399437531327  | 1.37950840309866  | 2  | P_c_a_2_1  | 30.9930703991113  | 4.72085293037704  | 26.1555581505937  | 90  | 90  | 90
54  | rank_step4f_054  | 9.40671281041394  | 1.57399437531327  | 1.3850623375451  | 2  | P_-1  | 6.89887871319229  | 8.89310937486102  | 31.8579231916862  | 89.9944796080227  | 90.0037483627286  | 77.1729476876802
55  | rank_step4f_055  | 9.4128674070048  | 1.83874040932133  | 1.38509596467517  | 1  | P_2_1/c  | 6.89955507680688  | 31.8515220265339  | 8.8937571328436  | 90  | 102.825594839917  | 90
56  | rank_step4f_056  | 9.61391754240391  | 1.36935007477351  | 1.35335911259519  | 6  | P_1  | 25.1658498811686  | 25.3369005469573  | 5.3614357552857  | 81.8998599632266  | 85.920540726664  | 59.8177294450676
57  | rank_step4f_057  | 9.78829776247675  | 1.57399437531327  | 1.42122027399278  | 2  | P_-1  | 10.9393418882475  | 12.8677400399933  | 15.3195708247002  | 91.9568968726094  | 106.327530773884  | 114.356756298833
58  | rank_step4f_058  | 10.0755122426845  | 1.83874040932133  | 1.3642210884605  | 1  | P_-1  | 5.17334960047415  | 11.3357462550544  | 18.0902378950813  | 110.966390270955  | 91.3845332658458  | 101.00782114631
59  | rank_step4f_059  | 10.0816668385291  | 1.57399437531327  | 1.36859608968397  | 2  | P_-1  | 8.97098017163536  | 11.7020148511269  | 18.9420144691832  | 77.3215606803431  | 84.7048445864467  | 91.9537939685414
60  | rank_step4f_060  | 10.2580985905501  | 1.83874040932133  | 1.39656749023067  | 1  | C_2/c  | 18.2726873205934  | 6.96364859298186  | 29.9087607509888  | 90  | 83.3563046011586  | 90
61  | rank_step4f_061  | 10.6027559667994  | 1.57399437531327  | 1.38754342925846  | 2  | P_2_1/c  | 11.7808391658112  | 18.8744533058254  | 17.8612923870417  | 90  | 73.3344739619894  | 90
62  | rank_step4f_062  | 10.7484147388515  | 1.83874040932133  | 1.38747793893258  | 1  | P_-1  | 9.07783866650244  | 9.57146618069781  | 11.3191378439554  | 99.4652908488108  | 79.800579022245  | 86.8777464796074
63  | rank_step4f_063  | 11.0766598587691  | 1.83874040932133  | 1.36330131790912  | 1  | I_b_a_2  | 29.2179428753388  | 17.4464091776579  | 7.59671567166133  | 90  | 90  | 90
64  | rank_step4f_064  | 11.3597712743342  | 1.83874040932133  | 1.36224229756512  | 1  | P_c  | 7.0940191507515  | 16.0870079502818  | 8.66477557840223  | 90  | 101.537931329318  | 90
65  | rank_step4f_065  | 11.4582448108319  | 1.83874040932133  | 1.36497095204582  | 1  | C_2/c  | 22.5417202707616  | 5.12491669790898  | 35.8307311820218  | 90  | 69.1271491107376  | 90
66  | rank_step4f_066  | 11.491069322749  | 1.57399437531327  | 1.36921350967362  | 2  | P_2_1  | 7.18941760827821  | 31.1115723963231  | 8.97508604427557  | 90  | 73.8063036268449  | 90
67  | rank_step4f_067  | 11.917787978418  | 1.57399437531327  | 1.3623816834523  | 2  | P_2_1/c  | 15.5254965239446  | 4.98113341220191  | 50.1099719409133  | 90  | 89.4076276716985  | 90
68  | rank_step4f_068  | 12.4306709788957  | 1.83874040932133  | 1.30052916037815  | 1  | P_2_1  | 11.7227443416715  | 5.18356095438243  | 17.1139150435064  | 90  | 77.3844742022548  | 90
69  | rank_step4f_069  | 13.1487071786688  | 1.83874040932133  | 1.40027326387551  | 1  | P_2_1/c  | 14.434139592893  | 8.3001547003861  | 18.1023120718006  | 90  | 60.3657538141745  | 90
70  | rank_step4f_070  | 13.3087266743581  | 1.83874040932133  | 1.36926420062673  | 1  | C_2/c  | 23.3900288010296  | 17.7707626012307  | 9.66431374273361  | 90  | 106.302174387109  | 90
