# Supplementary material for: Predicting crystal form stability under real-world conditions
Source: Nature. 2023 Nov 8;623(7986):324–8. doi: 10.1038/s41586-023-06587-3 (PMC10632141; doi:10.1038/s41586-023-06587-3)
Supplement: Supplementary file 2 — This file contains archived experimental crystal structures before and after energy minimization (cif_structures folder) with a summary provided in a file structures.xlsx, predicted crystal structures and relative free energies for radiprodil (radiprodil_landscape_cif_files folder) and upadacitinib (upadacitinib_landscape_cif_files folder), individual (free) energy components for hydrates and anhydrates (energy_components.xlsx file), reference free-energy differences (reference_data_anhydrates.xlsx file) and critical water activities needed to carry out the validation (reference_data_hydrates.xlsx file). [file 41586_2023_6587_MOESM2_ESM.zip › Supplementary_Data/radiprodil_landscape_cif_files/table_dihydrate.txt]

rank |  Name             | relative free energy [kJ/mol] 298.15K |                       error [kJ/mol] 298.15K  | density [g/cm3] |               Z'  | space_group |                         a [A]  | b [A] |                   c [A]  | alpha [degrees] |            beta [degrees]  | gamma [degrees]
1 | rank_step4f_001 | 0 | 1.61977655314038 | 1.3686254259812 | 1 | P_2_1/c | 24.3417837673259 | 7.17975670117461 | 12.0655352590014 | 90 | 86.0019027237649 | 90
2 | rank_step4f_002 | 1.31796283236389 | 1.61977655314038 | 1.37442816179725 | 1 | P_2_1/c | 24.4536013792891 | 7.34549534095208 | 11.766284245754 | 90 | 97.6574016852585 | 90
3 | rank_step4f_003 | 5.05147164973151 | 1.61977655314038 | 1.36985798959848 | 1 | P_2_1/c | 25.0391272504546 | 6.70769832652645 | 12.6904469545079 | 90 | 80.4115346657892 | 90
4 | rank_step4f_004 | 6.60191343949986 | 1.61977655314038 | 1.36641429004368 | 1 | P_-1 | 6.54304765646341 | 6.99519898458546 | 25.4222823398204 | 94.5871080501483 | 82.2416726629977 | 113.922758458246
5 | rank_step4f_005 | 6.83287521076095 | 1.61977655314038 | 1.38597172997758 | 1 | P_2_1/c | 6.51869317590113 | 49.2829929613198 | 7.13541664107436 | 90 | 64.9796639796884 | 90
6 | rank_step4f_006 | 6.94912170421151 | 1.61977655314038 | 1.38852128823046 | 1 | P_-1 | 6.54669935223617 | 7.17146608286691 | 25.2536581975741 | 81.3607942455781 | 82.516669662064 | 115.057169665975
7 | rank_step4f_007 | 7.41212008193417 | 1.61977655314038 | 1.36706144925708 | 1 | P_2_1/c | 6.58213991484687 | 49.6119366589689 | 7.3995144736284 | 90 | 119.361144743811 | 90
8 | rank_step4f_008 | 8.06196955992647 | 1.61977655314038 | 1.37611170472109 | 1 | P_2_1/c | 6.5375200157982 | 50.1253714007281 | 7.30115628173678 | 90 | 60.976186347349 | 90
9 | rank_step4f_009 | 8.09129657948774 | 1.61977655314038 | 1.3790767449887 | 1 | P_2_1/c | 24.5965814567172 | 6.69672182523046 | 12.7316209829952 | 90 | 95.4587424100666 | 90
10 | rank_step4f_010 | 8.9428029973478 | 1.9423519260276 | 1.37001504886389 | 1 | P_b_c_a | 7.26863562195086 | 11.8498996345875 | 48.7946504147149 | 90 | 90 | 90
11 | rank_step4f_011 | 9.30032961296558 | 1.61977655314038 | 1.39234085457923 | 1 | P_2_1/c | 24.5199379495381 | 6.54876129164922 | 12.8770869160701 | 90 | 89.6841799206504 | 90
12 | rank_step4f_012 | 9.42868113763946 | 1.9423519260276 | 1.37905387911153 | 1 | P_2_1/c | 24.5968254285036 | 6.69682324749724 | 12.7315801314617 | 90 | 95.461903861546 | 90
13 | rank_step4f_013 | 9.677377057221 | 1.9423519260276 | 1.38010187397878 | 1 | P_2_1/c | 25.5342795889015 | 6.54735180338875 | 12.7265037815995 | 90 | 78.6520386160338 | 90
14 | rank_step4f_014 | 10.0135770971052 | 1.9423519260276 | 1.34092141390025 | 1 | P_b_c_a | 7.34408523165989 | 12.0887512005657 | 48.3662754105258 | 90 | 90 | 90
15 | rank_step4f_015 | 10.0596318976172 | 1.9423519260276 | 1.35183673601032 | 1 | P_b_c_a | 7.45668205449667 | 11.8643265050356 | 48.1451073060809 | 90 | 90 | 90
16 | rank_step4f_016 | 10.2000990374196 | 1.9423519260276 | 1.35351757120446 | 1 | P_2_1/c | 6.69242915499666 | 48.0438691903582 | 7.21691839542198 | 90 | 113.560629807341 | 90
17 | rank_step4f_017 | 10.6399223771993 | 1.9423519260276 | 1.38899868441477 | 1 | P_b_c_a | 7.08055137802015 | 12.0759048605447 | 48.481552998422 | 90 | 90 | 90
18 | rank_step4f_018 | 10.6721607372226 | 1.9423519260276 | 1.35778423763925 | 1 | P_2_1/c | 24.6113742619344 | 7.07485154948732 | 12.3809249764095 | 90 | 79.5943580077635 | 90
19 | rank_step4f_019 | 11.33074437734 | 1.9423519260276 | 1.3852809082865 | 1 | P_2_1/c | 24.8115521977523 | 7.02596022803589 | 12.1865952808159 | 90 | 78.0316168299652 | 90
20 | rank_step4f_020 | 11.6807608577129 | 1.9423519260276 | 1.36358466071299 | 1 | P_2_1/c | 25.0054478704301 | 6.75580379120465 | 12.5712465704176 | 90 | 83.8129689753349 | 90
21 | rank_step4f_021 | 11.9939334973411 | 1.9423519260276 | 1.34983216690751 | 1 | C_c | 6.66285429458243 | 48.5254440870491 | 7.61431312149644 | 90 | 60.037538028615 | 90
22 | rank_step4f_022 | 12.0975567972365 | 1.9423519260276 | 1.34727853937837 | 1 | C_2/c | 26.0416846791106 | 6.6010557971495 | 29.8136375419569 | 90 | 123.499264543485 | 90
23 | rank_step4f_023 | 12.9656897779244 | 1.9423519260276 | 1.31239916332507 | 1 | P_2_1/c | 12.851913574424 | 6.53337477367482 | 29.0582231024739 | 90 | 64.036429588942 | 90
