# Supplementary material for: Predicting crystal form stability under real-world conditions
Source: Nature. 2023 Nov 8;623(7986):324–8. doi: 10.1038/s41586-023-06587-3 (PMC10632141; doi:10.1038/s41586-023-06587-3)
Supplement: Supplementary file 2 — This file contains archived experimental crystal structures before and after energy minimization (cif_structures folder) with a summary provided in a file structures.xlsx, predicted crystal structures and relative free energies for radiprodil (radiprodil_landscape_cif_files folder) and upadacitinib (upadacitinib_landscape_cif_files folder), individual (free) energy components for hydrates and anhydrates (energy_components.xlsx file), reference free-energy differences (reference_data_anhydrates.xlsx file) and critical water activities needed to carry out the validation (reference_data_hydrates.xlsx file). [file 41586_2023_6587_MOESM2_ESM.zip › Supplementary_Data/radiprodil_landscape_cif_files/table_monohydrate.txt]

rank |  Name             | relative free energy [kJ/mol] 298.15K |                       error [kJ/mol] 298.15K  | density [g/cm3] |               Z'  | space_group |                         a [A]  | b [A] |                   c [A]  | alpha [degrees] |            beta [degrees]  | gamma [degrees]
1 | rank_step4f_001 | 0 | 1.48840385662126 | 1.37353779258535 | 1 | P_2_1/c | 18.2888480117572 | 15.225025090354 | 7.32738135263624 | 90 | 79.934978809869 | 90
2 | rank_step4f_002 | 2.75752058457069 | 1.48840385662126 | 1.40386766954388 | 1 | P_b_c_n | 15.0742726698024 | 7.25182439498182 | 35.9598789419498 | 90 | 90 | 90
3 | rank_step4f_003 | 3.48697370239078 | 1.48840385662126 | 1.40538217191364 | 1 | P_2_1/c | 18.6303712517618 | 15.027558952254 | 7.25102506313328 | 90 | 75.2736427683958 | 90
4 | rank_step4f_004 | 4.23232738888859 | 1.48840385662126 | 1.36732807412318 | 1 | P_b_c_a | 15.1780403195156 | 7.26305040843006 | 36.6117550336686 | 90 | 90 | 90
5 | rank_step4f_005 | 4.85783820449479 | 1.48840385662126 | 1.3950398256467 | 1 | C_2/c | 34.6150281421419 | 7.12468250327082 | 18.1880575219398 | 90 | 61.8737894467824 | 90
6 | rank_step4f_006 | 5.0469957579302 | 1.48840385662126 | 1.39931883457436 | 1 | C_2/c | 19.5178656730894 | 7.62341281599375 | 26.5051539599521 | 90 | 89.8946343368008 | 90
7 | rank_step4f_007 | 5.15532841805293 | 1.48840385662126 | 1.39687701600712 | 1 | P_-1 | 7.70088644229111 | 10.3764119711212 | 13.269097730466 | 92.6715604714366 | 90.7169947041909 | 68.8308850632183
8 | rank_step4f_008 | 6.07219522320078 | 1.48840385662126 | 1.3840450317746 | 1 | P_2_1/c | 8.66261149483582 | 35.0573268030152 | 7.05680054232117 | 90 | 68.4780562774685 | 90
9 | rank_step4f_009 | 8.00773065921933 | 2.68589228938968 | 1.35724847159076 | 1 | C_2/c | 17.9077387444793 | 32.2264522820592 | 7.04613257233696 | 90 | 89.2686624821492 | 90
10 | rank_step4f_010 | 8.27952383270952 | 1.48840385662126 | 1.38179628017151 | 1 | P_-1 | 7.04075947015202 | 8.76055882382678 | 17.7740919709697 | 78.9611024200229 | 85.738201198168 | 68.1088711936026
11 | rank_step4f_011 | 8.36260382696689 | 2.68589228938968 | 1.34109379245074 | 1 | C_2/c | 25.8523464644358 | 6.42050555001542 | 29.3841044957397 | 90 | 57.5327489708465 | 90
12 | rank_step4f_012 | 8.47146062659305 | 2.68589228938968 | 1.36709630643613 | 1 | P_2_1/c | 7.11820553589644 | 40.910671648721 | 6.93827549639778 | 90 | 87.3641234554314 | 90
13 | rank_step4f_013 | 8.7261855392865 | 2.68589228938968 | 1.34808230283007 | 1 | P_b_c_a | 15.2837906866694 | 7.25101229273998 | 36.9387256867093 | 90 | 90 | 90
14 | rank_step4f_014 | 9.88224475459533 | 2.68589228938968 | 1.35385133767259 | 1 | P_c_a_2_1 | 6.91398837661009 | 21.1692899212294 | 13.9249014201064 | 90 | 90 | 90
15 | rank_step4f_015 | 10.1245324495371 | 1.48840385662126 | 1.43973120082468 | 1 | P_-1 | 8.24481705217665 | 11.3454288963986 | 11.6184428698179 | 112.072259230875 | 74.0034113187508 | 88.6586174012177
16 | rank_step4f_016 | 10.1718038432008 | 2.68589228938968 | 1.36284507607468 | 1 | C_2/c | 30.4809085890673 | 7.78646684658393 | 17.8332190931524 | 90 | 106.91904040594 | 90
17 | rank_step4f_017 | 10.274129234992 | 2.68589228938968 | 1.33395923918571 | 1 | P_n_a_2_1 | 35.7848470057645 | 10.4229937061039 | 5.54579540946286 | 90 | 90 | 90
18 | rank_step4f_018 | 11.0165326112462 | 2.68589228938968 | 1.33790730717112 | 1 | P_c_c_n | 18.1507651121529 | 32.3827700345626 | 7.01767224858618 | 90 | 90 | 90
19 | rank_step4f_019 | 11.3017374271697 | 2.68589228938968 | 1.34463469363997 | 1 | I_b_a_2 | 42.8026474522734 | 6.8887448582536 | 13.9191589658749 | 90 | 90 | 90
20 | rank_step4f_020 | 11.510742482642 | 2.68589228938968 | 1.30131250634971 | 1 | P_b_c_a | 6.8854212703096 | 14.0407774449861 | 43.8656696093453 | 90 | 90 | 90
21 | rank_step4f_021 | 11.6849133629943 | 2.68589228938968 | 1.37538563802986 | 1 | P_b_c_a | 6.81465972414545 | 14.1749882724506 | 41.5371477007989 | 90 | 90 | 90
22 | rank_step4f_022 | 11.9810038586427 | 2.68589228938968 | 1.37646968368219 | 1 | P_2/c | 15.3742505627792 | 7.20274522933153 | 18.1644268993584 | 90 | 94.7311715838895 | 90
23 | rank_step4f_023 | 12.8039612672381 | 2.68589228938968 | 1.35246304445263 | 1 | P_2_1/c | 15.4902903151469 | 6.9588923766514 | 19.3074100763135 | 90 | 78.6017709228425 | 90
24 | rank_step4f_024 | 13.4527477946891 | 2.68589228938968 | 1.3534063120028 | 1 | C_2/c | 7.05079953459988 | 16.4367703318404 | 35.198574185876 | 90 | 91.6498823270522 | 90
