# Supplementary material for: Predicting crystal form stability under real-world conditions
Source: Nature. 2023 Nov 8;623(7986):324–8. doi: 10.1038/s41586-023-06587-3 (PMC10632141; doi:10.1038/s41586-023-06587-3)
Supplement: Supplementary file 2 — This file contains archived experimental crystal structures before and after energy minimization (cif_structures folder) with a summary provided in a file structures.xlsx, predicted crystal structures and relative free energies for radiprodil (radiprodil_landscape_cif_files folder) and upadacitinib (upadacitinib_landscape_cif_files folder), individual (free) energy components for hydrates and anhydrates (energy_components.xlsx file), reference free-energy differences (reference_data_anhydrates.xlsx file) and critical water activities needed to carry out the validation (reference_data_hydrates.xlsx file). [file 41586_2023_6587_MOESM2_ESM.zip › Supplementary_Data/upadacitinib_landscape_cif_files/table_anhydrate.txt]

rank  |  Name             | relative free energy [kJ/mol] 298.15K  |                       error [kJ/mol] 298.15K  |                     density [g/cm3]         |               Z'  |     space_group  |                         a [A]  |                   b [A]  |                   c [A]  | alpha [degrees]  |            beta [degrees]  |    gamma [degrees]
1|  rank_step4f_001  |0|0.920972954579258|1.43356328575273|2|   P_2_1_2_1_2    |8.68926378116274|44.2043507652917|9.17665899089182|90|90|90
2|  rank_step4f_002  |0.386461555310874|0.920972954579258|1.39769481232083|2|   P_2_1_2_1_2_1  |11.0013570321131|16.7439415843426|19.626061185879|90|90|90
3|  rank_step4f_003  |1.43546273157274|0.920972954579258|1.42211755789045|2|   P_2_1_2_1_2    |8.78030431963271|44.0739730195724|9.18168084804427|90|90|90
4|  rank_step4f_004  |1.77061402347251|0.920972954579258|1.39950990933669|2|   P_2_1          |10.9430136815048|17.0660572617727|10.8644398211157|90|117.158662554541|90
5|  rank_step4f_005  |3.59617293088435|0.920972954579258|1.415375036883|2|   P_2_1_2_1_2_1  |9.51978613993427|17.5438508502828|21.3759689938249|90|90|90
6|  rank_step4f_006  |4.59220345106493|0.920972954579258|1.37964409309423|2|   P_2_1          |9.88715645984389|14.388236800601|13.0506930785276|90|80.5293316962552|90
7|  rank_step4f_007  |4.5956673557775|0.920972954579258|1.37960449883184|2|   P_2_1          |9.8871772598427|14.3885113950407|13.0507943600213|90|80.5292460062743|90
8|  rank_step4f_008  |4.61001032612346|0.920972954579258|1.37944187627486|2|   P_2_1          |9.88655543093913|14.389638235397|13.0523330401002|90|99.476051091569|90
9|  rank_step4f_009  |6.1058537732764|1.20417842021365|1.42711561597663|2|   P_2_1          |10.1614184162215|17.8570937057619|10.7849518629349|90|64.7751758977343|90
10|  rank_step4f_010  |6.22768509263223|0.920972954579258|1.38694964783527|2|   C_2            |46.085885542445|9.13881495627518|8.72895632332705|90|82.302277318564|90
11|  rank_step4f_011  |6.50259494106296|1.20417842021365|1.3970871174392|2|   P_2_1          |9.80776613363747|13.6877597264113|14.0968906357767|90|72.8598763294254|90
12|  rank_step4f_012  |6.9705954451513|1.20417842021365|1.37941177360412|2|   P_2_1_2_1_2_1  |11.5118376428241|11.8140041104417|26.9348002508272|90|90|90
13|  rank_step4f_013  |7.00718807692754|1.51599368427929|1.43983435166384|1|   P_2_1_2_1_2_1  |5.5124617246083|14.9509741883771|21.2907939054891|90|90|90
14|  rank_step4f_014  |7.0322251409957|1.20417842021365|1.40117093754642|2|   P_2_1_2_1_2_1  |14.299960960466|14.6901423568392|17.1671216291461|90|90|90
15|  rank_step4f_015  |7.44437373309367|1.20417842021365|1.43768949727429|2|   P_2_1_2_1_2_1  |9.52100066718927|17.9261143940082|20.5928095003047|90|90|90
16|  rank_step4f_016  |7.52067636129901|0.920972954579258|1.41160003279926|2|   P_2_1_2_1_2    |8.71529473676617|44.1689014994143|9.29906159238468|90|90|90
17|  rank_step4f_017  |8.06452254954231|1.20417842021365|1.38166638113824|2|   C_2            |45.2342318159644|9.20794610517842|8.90454994719835|90|80.4227561119092|90
18|  rank_step4f_018  |8.12230038948402|1.51599368427929|1.3989299368491|1|   P_3_2_2_1      |12.1805182306104|12.1805182306104|21.0839800453257|90|90|120
19|  rank_step4f_019  |8.15311523740622|1.20417842021365|1.43750380565669|2|   P_2_1_2_1_2_1  |9.7604291780445|16.916193731095|21.2896682132432|90|90|90
20|  rank_step4f_020  |8.16081894921161|1.20417842021365|1.43745466938756|2|   P_2_1_2_1_2_1  |9.76156126244175|16.916074416562|21.2880769789428|90|90|90
21|  rank_step4f_021  |8.53830083748469|1.20417842021365|1.41469237012398|2|   P_2_1_2_1_2_1  |9.90085300098325|17.3379617602455|20.8073511552413|90|90|90
22|  rank_step4f_022  |8.82911596514457|1.20417842021365|1.37203292426902|2|   P_2_1_2_1_2_1  |15.2277161656409|15.7105213036981|15.3942862849886|90|90|90
23|  rank_step4f_023  |8.98126427750487|1.20417842021365|1.38101011419841|2|   C_2            |45.7544847853365|9.32696828430413|8.62037511033372|90|84.0477885252216|90
24|  rank_step4f_024  |9.01785690928111|1.20417842021365|1.42864424074782|2|   P_2_1_2_1_2_1  |9.96225201295578|16.6701578414837|21.2974756623862|90|90|90
25|  rank_step4f_025  |9.15652372528134|1.20417842021365|1.36284524877064|2|   P_2_1          |9.94351713517345|14.6097240660435|12.9018838977968|90|98.4694946407473|90
26|  rank_step4f_026  |9.17385707754411|1.20417842021365|1.36301861208342|2|   P_2_1          |9.94057969218096|14.6106366268581|12.9023149310979|90|98.4415944018438|90
27|  rank_step4f_027  |9.31252389354433|1.20417842021365|1.36175052473158|2|   P_2_1          |9.24603376964864|14.618973375248|13.9866281096121|90|78.9255723757888|90
28|  rank_step4f_028  |9.3317831730578|1.20417842021365|1.36184644344023|2|   P_2_1          |9.23996363493366|14.6180529272414|13.9957333015688|90|101.074873657673|90
29|  rank_step4f_029  |9.35682023712596|1.20417842021365|1.39339721158006|2|   P_2_1          |9.23969523900324|14.7216926180117|13.3343428245222|90|88.5324275221014|90
30|  rank_step4f_030  |9.69193170906812|1.20417842021365|1.39280847949912|2|   P_2_1_2_1_2    |8.87388598908728|44.6551879708114|9.15529394515292|90|90|90
31|  rank_step4f_031  |10.3602287250011|1.20417842021365|1.38818567574817|2|   P_2_1          |9.73243112222339|14.5441433910247|12.8702791364184|90|87.4640087746519|90
32|  rank_step4f_032  |10.6625994210697|1.20417842021365|1.39651430043587|2|   P_2_1          |12.1120683180691|12.2556196023082|12.2292251025533|90|85.2750015988543|90
33|  rank_step4f_033  |11.0054146055179|1.51599368427929|1.41307338875227|1|   P_2_1_2_1_2_1  |4.9280863092734|13.7363149883462|26.4122987706416|90|90|90
34|  rank_step4f_034  |11.0381553813914|1.20417842021365|1.39574714806974|2|   P_2_1_2_1_2    |8.92427901193111|44.110645443996|9.19657590443344|90|90|90
35|  rank_step4f_035  |11.0420072372941|1.20417842021365|1.39572836896986|2|   P_2_1_2_1_2    |8.92399869238413|44.1106341522039|9.19699088147384|90|90|90
36|  rank_step4f_036  |11.0882295095277|1.20417842021365|1.3646783834874|2|   P_2_1          |9.5179534417448|14.6287495339786|13.3085178684788|90|87.5680993747694|90
37|  rank_step4f_037  |11.0997850772358|1.20417842021365|1.36463195007337|2|   P_2_1          |9.51703908476099|14.6292386243863|13.3098712367574|90|87.5613326997114|90
38|  rank_step4f_038  |11.3501557172168|1.51599368427929|1.45357842687442|1|   P_2_1_2_1_2_1  |5.15294645264128|18.1340756209324|18.6007281147939|90|90|90
39|  rank_step4f_039  |11.6101559969544|1.51599368427929|1.33422622072872|1|   P_2_1_2_1_2_1  |7.80384397941874|13.1951072022463|18.3894395331463|90|90|90
40|  rank_step4f_040  |11.6775634773535|1.20417842021365|1.37826805048026|2|   P_2_1_2_1_2    |17.3152729210483|22.9191517133278|9.23821130411389|90|90|90
41|  rank_step4f_041  |12.3054160049069|1.51599368427929|1.40371208789739|1|   P_2_1          |9.61585191915154|8.81229610216648|11.413686817902|90|68.5102941509594|90
42|  rank_step4f_042  |12.5230458690143|1.20417842021365|1.38318561941231|2|   P_2_1_2_1_2    |18.1158893239877|22.1867896331197|9.08897422357835|90|90|90
43|  rank_step4f_043  |13.1143057654921|1.20417842021365|1.38834074604838|2|   P_2_1_2_1_2    |16.462277836193|24.6047225703557|8.98555675666697|90|90|90
44|  rank_step4f_044  |13.2934170691713|1.20417842021365|1.41298610373319|2|   P_2_1_2_1_2    |8.01943836298176|47.3620609963553|9.4153620333113|90|90|90
45|  rank_step4f_045  |13.8904547495031|1.20417842021365|1.40680859214093|2|   P_2_1_2_1_2    |8.12945545400401|47.7238564832736|9.25800609511208|90|90|90
46|  rank_step4f_046  |13.9751955814643|1.51599368427929|1.42662617163066|1|   P_2_1_2_1_2_1  |7.57060129735628|11.1395424447565|20.9996255649298|90|90|90
47|  rank_step4f_047  |14.0541586295715|1.51599368427929|1.32675549666392|1|   P_2_1_2_1_2_1  |9.9451171512394|13.2525768516121|14.448352715764|90|90|90
48|  rank_step4f_048  |14.0984549731531|1.51599368427929|1.383765170944|1|   P_2_1_2_1_2_1  |9.20150672753718|13.2611820916122|14.9629037985903|90|90|90
49|  rank_step4f_049  |14.4605294371147|1.51599368427929|1.41006709032039|1|   P_2_1_2_1_2_1  |11.3151054313345|12.118858008563|13.066503430039|90|90|90
50|  rank_step4f_050  |14.5491221249787|1.51599368427929|1.40047912015896|1|   P_2_1_2_1_2_1  |4.93759909037973|13.8028969265376|26.470171673206|90|90|90
51|  rank_step4f_051  |14.9786040693394|1.51599368427929|1.45673291333091|1|   P_2_1          |12.8980985786529|5.08715219577342|13.2164215330935|90|89.7315312712456|90
52|  rank_step4f_052  |15.0845301094661|1.51599368427929|1.35958625609216|1|   P_2_1          |10.2539256275533|8.80687828574132|11.0330874874723|90|111.163669253628|90
53|  rank_step4f_053  |15.2482339895345|1.51599368427929|1.38035878839939|1|   P_2_1_2_1_2_1  |5.61300718752266|15.760993457352|20.6894189416007|90|90|90
54|  rank_step4f_054  |15.2963821890188|1.51599368427929|1.41917992411231|1|   C_2            |22.1017888948106|7.47580247613373|11.221583776393|90|73.7721130282772|90
55|  rank_step4f_055  |15.5467528289997|1.51599368427929|1.37029449116779|1|   P_4_3_2_1_2    |11.2831262070427|11.2831262070427|28.9652083953558|90|90|90
56|  rank_step4f_056  |15.5679380371652|1.51599368427929|1.39290995574976|1|   P_2_1_2_1_2_1  |9.45463894005858|9.7544574882868|19.6674635650229|90|90|90
57|  rank_step4f_057  |15.6064565975934|1.51599368427929|1.39621179360199|1|   P_2_1_2_1_2_1  |7.28407712881215|13.0516110191945|19.0339754891863|90|90|90
58|  rank_step4f_058  |15.8780124450392|1.20417842021365|1.38920169121255|2|   P_2_1_2_1_2    |9.22625212710092|43.4217460912616|9.079283055559|90|90|90
59|  rank_step4f_059  |16.2516424774096|1.51599368427929|1.32795359396794|1|   P_2_1_2_1_2_1  |9.41150024667116|14.0652724697736|14.3724087244896|90|90|90
60|  rank_step4f_060  |16.6791984931183|1.51599368427929|1.39113992762745|1|   P_2_1_2_1_2_1  |9.34391833840994|13.8861989743476|13.9970409008791|90|90|90
61|  rank_step4f_061  |16.7466059735174|1.51599368427929|1.39596585278521|1|   P_2_1_2_1_2_1  |5.64417906371893|15.8236960969083|20.2645028474625|90|90|90
62|  rank_step4f_062  |17.3802362849248|1.20417842021365|1.36059513213047|2|   P_2_1_2_1_2    |8.18751546803338|49.1475861815295|9.22924599897628|90|90|90
63|  rank_step4f_063  |17.4726808293921|1.51599368427929|1.37776060355779|1|   P_2_1_2_1_2_1  |7.96183552461592|11.0339871310691|20.873728411348|90|90|90
64|  rank_step4f_064  |19.1347566934434|1.51599368427929|1.41712178317058|1|   P_2_1_2_1_2_1  |9.73115387906898|13.5926678484067|13.478552264129|90|90|90
65|  rank_step4f_065  |19.3889791893271|1.51599368427929|1.4261158681909|1|   P_2_1_2_1_2_1  |8.95957110361985|11.183055401971|17.681412509351|90|90|90
66|  rank_step4f_066  |20.7486843573098|1.51599368427929|1.44852881664591|1|   P_2_1_2_1_2_1  |9.22133455537751|13.9363248075075|13.5722011529759|90|90|90
