# Supplementary material for: Predicting crystal form stability under real-world conditions
Source: Nature. 2023 Nov 8;623(7986):324–8. doi: 10.1038/s41586-023-06587-3 (PMC10632141; doi:10.1038/s41586-023-06587-3)
Supplement: Supplementary file 2 — This file contains archived experimental crystal structures before and after energy minimization (cif_structures folder) with a summary provided in a file structures.xlsx, predicted crystal structures and relative free energies for radiprodil (radiprodil_landscape_cif_files folder) and upadacitinib (upadacitinib_landscape_cif_files folder), individual (free) energy components for hydrates and anhydrates (energy_components.xlsx file), reference free-energy differences (reference_data_anhydrates.xlsx file) and critical water activities needed to carry out the validation (reference_data_hydrates.xlsx file). [file 41586_2023_6587_MOESM2_ESM.zip › Supplementary_Data/upadacitinib_landscape_cif_files/table_hemihydrate.txt]

rank  |  Name             |                   relative free energy [kJ/mol] 298.15K  |                    error [kJ/mol] 298.15K  |                   density [g/cm3]  |  Z'  |              space_group  |                   a [A]  |                   b [A]  |                   c [A]  |   alpha [degrees]  |                   beta [degrees]  |   gamma [degrees]
1|  rank_step4f_001  |0|1.12094657533922|1.37166438559977|2|   P_2_1_2_1_2_1  |12.7310537095875|13.0287423825339|22.73524129239|90|90|90
2|  rank_step4f_002  |3.71201551374984|1.12094657533922|1.37640399716973|2|   P_2_1_2_1_2_1  |12.6279399534831|13.1071379624692|22.7053381155281|90|90|90
3|  rank_step4f_003  |5.93747378963614|1.12094657533922|1.3837194434261|2|   P_2_1_2_1_2_1  |12.8887867559254|12.9621586077939|22.3757120460302|90|90|90
4|  rank_step4f_004  |8.95561448566258|1.12094657533922|1.44689996492788|2|   P_2_1_2_1_2_1  |7.96150299828162|19.2826675883152|23.287002720886|90|90|90
5|  rank_step4f_005  |9.68638686578515|1.12094657533922|1.41355482617032|2|   P_2_1_2_1_2_1  |8.45056627329838|9.50909970886322|45.5382572954641|90|90|90
6|  rank_step4f_006  |9.85133049180626|1.12094657533922|1.41434882708401|2|   P_2_1_2_1_2_1  |12.4426070580785|14.4670064004702|20.317379055892|90|90|90
7|  rank_step4f_007  |10.7827240178743|1.46183148625959|1.44394089789858|2|   P_2_1_2_1_2_1  |13.8276223416926|13.6874720622833|18.9275370413926|90|90|90
8|  rank_step4f_008  |12.1728462882081|1.46183148625959|1.43441925887712|2|   P_2_1_2_1_2_1  |8.41689436079987|18.0981518825291|23.6729327874916|90|90|90
9|  rank_step4f_009  |12.2702940579169|1.46183148625959|1.43101020465788|2|   P_2_1_2_1_2_1  |11.9986514231409|12.3346258210008|24.4237941372595|90|90|90
10|  rank_step4f_010  |12.4890543581785|1.46183148625959|1.43371485782568|2|   P_2_1_2_1_2_1  |7.5411298130275|18.8825892816573|25.3369029571742|90|90|90
11|  rank_step4f_011  |13.1870985879083|1.46183148625959|1.37969620630976|2|   P_2_1_2_1_2_1  |12.1236663840372|13.3791521097045|23.1136343752512|90|90|90
12|  rank_step4f_012  |14.1774861282114|1.46183148625959|1.4226365883356|2|   P_2_1          |11.4336926279146|13.3631624482945|11.9505894687595|90|84.6517822532303|90
13|  rank_step4f_013  |14.1914072378597|1.46183148625959|1.42234857939671|2|   P_2_1          |11.4326970341385|13.3657384587431|11.9518789702101|90|84.644992543416|90
14|  rank_step4f_014  |14.7800713181822|1.46183148625959|1.43821667077364|2|   P_2_1          |6.71317194981508|22.2402322415491|12.2021446318468|90|99.2166026916201|90
15|  rank_step4f_015  |15.1241216081727|1.46183148625959|1.41388138384751|2|   P_2_1          |13.0871900787788|9.05442097559567|16.0648611541022|90|73.9291274473603|90
16|  rank_step4f_016  |16.6653873583058|1.46183148625959|1.44603646869976|2|   P_2_1_2_1_2_1  |14.772949860162|15.2768444633485|15.8501782586078|90|90|90
17|  rank_step4f_017  |16.9338659080349|1.46183148625959|1.37508065299679|2|   P_2_1_2_1_2_1  |10.8536786329841|12.8247867956506|27.0245825140565|90|90|90
18|  rank_step4f_018  |17.0710882781859|1.46183148625959|1.42919151053035|2|   P_2_1          |11.9749240477436|8.64127036456137|17.6508924942819|90|97.786804791597|90
19|  rank_step4f_019  |17.6836171179055|1.46183148625959|1.42438065400017|2|   P_2_1          |9.10388787505653|17.4451215307556|11.867387407771|90|105.55144034721|90
20|  rank_step4f_020  |17.8387380583278|1.46183148625959|1.40779232561794|2|   P_2_1          |13.3337080896497|8.99390702971517|15.9875398117105|90|73.37921151038|90
21|  rank_step4f_021  |18.3876275382081|1.46183148625959|1.40647783774758|2|   P_2_1          |12.9823248464685|8.91094081860397|16.5698559034484|90|106.401858022544|90
22|  rank_step4f_022  |18.7237229083996|1.46183148625959|1.40268391943373|2|   P_2_1          |11.1972846033002|14.6182193990419|11.3011400561606|90|94.6062478482232|90
23|  rank_step4f_023  |19.5709218879789|1.46183148625959|1.42590945724916|2|   P_2_1          |11.0941470623182|14.4829594864489|11.3263745787922|90|94.6790875327602|90
24|  rank_step4f_024  |19.7300202883007|1.46183148625959|1.36629220839625|2|   P_2_1_2_1_2_1  |13.6687917325464|14.5607768282314|19.0219928480687|90|90|90
25|  rank_step4f_025  |19.9945213781303|1.46183148625959|1.40577647782204|2|   P_2_1_2_1_2_1  |9.26862387320887|14.3248663132564|27.7135505366601|90|90|90
