# Supplementary material for: Predicting crystal form stability under real-world conditions
Source: Nature. 2023 Nov 8;623(7986):324–8. doi: 10.1038/s41586-023-06587-3 (PMC10632141; doi:10.1038/s41586-023-06587-3)
Supplement: Supplementary file 2 — This file contains archived experimental crystal structures before and after energy minimization (cif_structures folder) with a summary provided in a file structures.xlsx, predicted crystal structures and relative free energies for radiprodil (radiprodil_landscape_cif_files folder) and upadacitinib (upadacitinib_landscape_cif_files folder), individual (free) energy components for hydrates and anhydrates (energy_components.xlsx file), reference free-energy differences (reference_data_anhydrates.xlsx file) and critical water activities needed to carry out the validation (reference_data_hydrates.xlsx file). [file 41586_2023_6587_MOESM2_ESM.zip › Supplementary_Data/upadacitinib_landscape_cif_files/table_monohydrate.txt]

rank  |  Name             |  relative free energy [kJ/mol] 298.15K  |  error [kJ/mol] 298.15K  |  density [g/cm3]     |  Z'  |  space_group    |  a [A]               |  b [A]               |  c [A]               |  alpha [degrees]  |  beta [degrees]     |  gamma [degrees]
1|  rank_step4f_001  |0|1.45076269866273|1.28837506586404|1|  P_2_1_2_1_2_1  |12.3152970001831|11.6728635822949|14.2873606279829|90|90|90
2|  rank_step4f_002  |4.57502583295505|1.45076269866273|1.40999668734542|1|  P_2_1_2_1_2_1  |11.6832020584765|12.3458262966037|13.0111737309732|90|90|90
3|  rank_step4f_003  |5.27395723508019|1.45076269866273|1.30956728336648|1|  P_2_1_2_1_2_1  |11.9698636846714|11.9527778872378|14.1231231998885|90|90|90
4|  rank_step4f_004  |6.43193233638678|1.45076269866273|1.32561108558462|1|  P_2_1_2_1_2_1  |12.3774313273987|12.4547247380628|12.9489881010476|90|90|90
5|  rank_step4f_005  |9.26496291649906|1.93331232508574|1.35092871374514|1|  P_2_1_2_1_2_1  |11.1885716670356|11.9187715682609|14.6885200761299|90|90|90
6|  rank_step4f_006  |11.0005589886885|1.93331232508574|1.41242174648556|1|  P_2_1          |8.54879184283979|11.4058986238104|9.66244738975706|90|96.1408195933296|90
7|  rank_step4f_007  |11.9729851560059|1.93331232508574|1.42162120812537|1|  P_2_1_2_1_2_1  |8.60482396941035|13.667460887071|15.8271564139023|90|90|90
8|  rank_step4f_008  |12.0099127325657|1.93331232508574|1.3800727718154|1|  P_2_1_2_1_2_1  |9.70451822727693|12.2542327690915|16.1233219126185|90|90|90
9|  rank_step4f_009  |12.1176125626455|1.45076269866273|1.42243632401593|1|  C_2            |17.2488748500894|9.0592766784395|11.933515965827|90|93.9615513308525|90
10|  rank_step4f_010  |12.2560965723173|1.93331232508574|1.37473665129235|1|  P_2_1_2_1_2_1  |10.820906147858|11.7788136881191|15.1019116111096|90|90|90
11|  rank_step4f_011  |12.3094364044625|1.93331232508574|1.43406701008564|1|  P_2_1_2_1_2_1  |9.37032368684269|13.7244078508876|14.3482509548291|90|90|90
12|  rank_step4f_012  |12.5945993519758|1.93331232508574|1.41613658881457|1|  P_2_1_2_1_2_1  |9.64128520562738|13.4041262517229|14.458992563325|90|90|90
13|  rank_step4f_013  |12.9782358359868|1.93331232508574|1.43189265912251|1|  P_2_1_2_1_2_1  |5.00651143721141|14.6354687642709|25.2211163577413|90|90|90
14|  rank_step4f_014  |13.6942205045581|1.93331232508574|1.33993228948016|1|  P_2_1_2_1_2_1  |12.1887555298795|12.5554158015285|12.9045629026736|90|90|90
15|  rank_step4f_015  |13.9219405560298|1.93331232508574|1.46592818371139|1|  P_2_1_2_1_2_1  |9.72869225781687|10.3345634084685|17.9538388809974|90|90|90
16|  rank_step4f_016  |13.9855380486622|1.93331232508574|1.38356754310452|1|  P_2_1_2_1_2_1  |8.86500334325649|11.8563615041802|18.1964184903913|90|90|90
17|  rank_step4f_017  |14.1188876282789|1.93331232508574|1.36884051930593|1|  P_2_1_2_1_2_1  |11.5518098595003|12.0996938207799|13.8305468818946|90|90|90
18|  rank_step4f_018  |14.6953681206426|1.93331232508574|1.39292580773562|1|  P_2_1          |9.25104501848648|8.69394746565085|11.9727478543926|90|99.4570909431126|90
19|  rank_step4f_019  |15.0420770280938|1.93331232508574|1.43663165926411|1|  P_2_1_2_1_2_1  |4.99906643698357|14.3449348347939|25.6852440831069|90|90|90
20|  rank_step4f_020  |16.4945616839717|1.93331232508574|1.39176705259732|1|  P_2_1_2_1_2_1  |7.21582133047864|12.9059203076636|20.4162190494578|90|90|90
21|  rank_step4f_021  |16.6689419040446|1.93331232508574|1.40187599337338|1|  P_2_1_2_1_2_1  |9.65872810928443|13.7892909152271|14.17245688372|90|90|90
22|  rank_step4f_022  |16.8371675282729|1.93331232508574|1.38781212431683|1|  P_2_1_2_1_2_1  |11.7236253346415|11.8449347634914|13.7306575880242|90|90|90
23|  rank_step4f_023  |17.2967106966053|1.93331232508574|1.37680035115589|1|  C_2            |22.6612716854797|7.27108988231899|12.9725293763008|90|64.0479307461089|90
24|  rank_step4f_024  |19.0097399166185|1.93331232508574|1.34461807483623|1|  P_2_1_2_1_2_1  |12.0190089763048|12.464877353669|13.1359354010055|90|90|90
25|  rank_step4f_025  |19.6210964521012|1.93331232508574|1.36329238831716|1|  P_2_1_2_1_2_1  |10.2601235668725|12.1854874425441|15.5250179352055|90|90|90
