# Supplementary material for: Predicting crystal form stability under real-world conditions
Source: Nature. 2023 Nov 8;623(7986):324–8. doi: 10.1038/s41586-023-06587-3 (PMC10632141; doi:10.1038/s41586-023-06587-3)
Supplement: Supplementary file 2 — This file contains archived experimental crystal structures before and after energy minimization (cif_structures folder) with a summary provided in a file structures.xlsx, predicted crystal structures and relative free energies for radiprodil (radiprodil_landscape_cif_files folder) and upadacitinib (upadacitinib_landscape_cif_files folder), individual (free) energy components for hydrates and anhydrates (energy_components.xlsx file), reference free-energy differences (reference_data_anhydrates.xlsx file) and critical water activities needed to carry out the validation (reference_data_hydrates.xlsx file). [file 41586_2023_6587_MOESM2_ESM.zip › Supplementary_Data/radiprodil_landscape_cif_files/anhydrate/rank_step4f_053.cif]

#############################################
# Avant-garde Materials Simulation           
#############################################

data_structure_000037
_cell_length_a 30.9930703991
_cell_length_b 4.7208529304
_cell_length_c 26.1555581506
_cell_angle_alpha 90.0000000000
_cell_angle_beta 90.0000000000
_cell_angle_gamma 90.0000000000
_cell_volume 3826.9172004027
_exptl_crystal_density_diffrn 1.3795084031
_symmetry_cell_setting orthorhombic
_symmetry_space_group_name_H-M 'P c a 2_1'
_symmetry_Int_Tables_number 29
loop_
_symmetry_equiv_pos_site_id
_symmetry_equiv_pos_as_xyz
1 x,y,z
2 -x,-y,z+1/2
3 x+1/2,-y,z
4 -x+1/2,y,z+1/2
loop_
_atom_site_label
_atom_site_type_symbol
_atom_site_fract_x
_atom_site_fract_y
_atom_site_fract_z
_atom_site_fftype
_atom_site_charge
_atom_site_hybridization
O0_0 O 0.2599640864 0.0325118700 0.8635495442 O2 -0.2342716000 SP3
C0_0 C 0.2164758020 0.0897778059 0.8567043139 C3 0.2121623000 SP2
C1_0 C 0.2713708169 -0.1709822568 0.8266928125 C3 0.5561477200 SP2
C2_0 C 0.2007386555 -0.0742694926 0.8162296719 C3 0.1609143000 SP2
C3_0 C 0.1913447352 0.2764052459 0.8844008199 C3 -0.2483516000 SP2
N0_0 N 0.2352548935 -0.2346017736 0.7992333519 N -0.4583299200 SP2
O1_0 O 0.3079928804 -0.2642664194 0.8228398043 O1 -0.4686270000 SP2
C4_0 C 0.1579608091 -0.0519610980 0.8008548869 C3 -0.2430704000 SP2
C5_0 C 0.1478141048 0.2985463970 0.8688912919 C3 0.1606221000 SP2
H0_0 H 0.2037506452 0.4017287830 0.9159194759 H 0.1588160000 UNKNOWN
H1_0 H 0.2362630753 -0.3918704822 0.7715698088 H 0.3669310000 UNKNOWN
C6_0 C 0.1318771272 0.1372525267 0.8276172909 C3 -0.1256439000 SP2
H2_0 H 0.1451764345 -0.1778324365 0.7695134899 H 0.1588160000 UNKNOWN
N1_0 N 0.1184900375 0.4846849154 0.8925433575 N -0.3751169000 SP2
H3_0 H 0.0982650112 0.1635519652 0.8165590947 H 0.1185790000 UNKNOWN
C7_0 C 0.1240851305 0.6374989384 0.9360442451 C3 0.4003433000 SP2
H4_0 H 0.0893842510 0.5171921141 0.8744812885 H 0.2871780000 UNKNOWN
O2_0 O 0.1563187246 0.6289279609 0.9640573567 O1 -0.4066860000 SP2
C8_0 C 0.0835625443 0.8240699501 0.9454738888 C3 0.2457616000 SP2
O3_0 O 0.0541190301 0.8124204225 0.9128400805 O1 -0.4595840000 SP2
N2_0 N 0.0810294232 0.9919146696 0.9872861480 N -0.1270780000 SP2
C9_0 C 0.0411606014 1.1536148524 0.9959844676 C4 0.1094677760 SP3
C10_0 C 0.1096955297 0.9954958002 1.0322171449 C4 0.1094677760 SP3
C11_0 C 0.0156958263 1.0220506481 1.0400118431 C4 0.1059798000 SP3
H5_0 H 0.0222905727 1.1584445187 0.9607243638 H 0.0003255620 UNKNOWN
H6_0 H 0.0506550979 1.3722418707 1.0054677579 H 0.0003255620 UNKNOWN
C12_0 C 0.0866890980 0.8653468839 1.0784733024 C4 0.1059798000 SP3
H7_0 H 0.1394252584 0.8832923324 1.0227533887 H 0.0003255620 UNKNOWN
H8_0 H 0.1176616864 1.2193592821 1.0395760759 H 0.0003255620 UNKNOWN
C13_0 C 0.0425738349 1.0016407656 1.0891861513 C4 0.0910091000 SP3
H9_0 H -0.0138043681 1.1463003689 1.0466022378 H -0.0335496000 UNKNOWN
H10_0 H 0.0051015292 0.8085167374 1.0281762987 H -0.0335496000 UNKNOWN
H11_0 H 0.0823885651 0.6365292074 1.0714990489 H -0.0335496000 UNKNOWN
H12_0 H 0.1076430999 0.8861330582 1.1122409787 H -0.0335496000 UNKNOWN
C14_0 C 0.0184069414 0.8403815884 1.1318048200 C4 0.1716622000 SP3
H13_0 H 0.0485594050 1.2195019356 1.1030082073 H -0.0401939000 UNKNOWN
C15_0 C -0.0228984515 0.9813048548 1.1486877599 C3 -0.1408150080 SP2
H14_0 H 0.0111682776 0.6246326465 1.1181551184 H -0.0302422000 UNKNOWN
H15_0 H 0.0400381677 0.8169406796 1.1648913750 H -0.0302422000 UNKNOWN
C16_0 C -0.0225674397 1.1884382163 1.1871624933 C3 -0.1179234960 SP2
C17_0 C -0.0625197677 0.9118707429 1.1259291534 C3 -0.1179234960 SP2
C18_0 C -0.0602862507 1.3280422952 1.2019137281 C3 -0.1247886800 SP2
H16_0 H 0.0075731080 1.2427792111 1.2064481428 H 0.1185790000 UNKNOWN
C19_0 C -0.1006445928 1.0494504139 1.1398429218 C3 -0.1247886800 SP2
H17_0 H -0.0638930442 0.7425930838 1.0975776511 H 0.1185790000 UNKNOWN
C20_0 C -0.0984373013 1.2573999014 1.1772877760 C3 0.1917733600 SP2
H18_0 H -0.0599594228 1.4849688117 1.2324082192 H 0.1185790000 UNKNOWN
H19_0 H -0.1315921550 0.9933752179 1.1228831920 H 0.1185790000 UNKNOWN
F0_0 F -0.1355628130 1.3968012471 1.1908708384 F -0.1793540000 UNKNOWN
O3_1 O 0.2560861967 0.3334236437 0.7366775536 O1 -0.4595840000 SP2
C8_1 C 0.2828123143 0.3366117788 0.7008361419 C3 0.2457616000 SP2
C7_1 C 0.3266035549 0.1930148204 0.7104579345 C3 0.4003433000 SP2
N2_1 N 0.2747337310 0.4523145478 0.6546940745 N -0.1270780000 SP2
N1_1 N 0.3437371862 0.2801583306 0.7556037839 N -0.3751169000 SP2
O2_1 O 0.3418582603 0.0132056111 0.6809428235 O1 -0.4066860000 SP2
C9_1 C 0.3043990991 0.4657308074 0.6109744397 C4 0.1094677760 SP3
C10_1 C 0.2331976242 0.5925839100 0.6456583343 C4 0.1094677760 SP3
C5_1 C 0.3823528600 0.1927659703 0.7791433138 C3 0.1606221000 SP2
H4_1 H 0.3262180503 0.4280522049 0.7759500020 H 0.2871780000 UNKNOWN
C11_1 C 0.2833802446 0.3346313454 0.5635066311 C4 0.1059798000 SP3
H5_1 H 0.3343033192 0.3557353897 0.6208517186 H 0.0003255620 UNKNOWN
H6_1 H 0.3120485714 0.6910012540 0.6045976224 H 0.0003255620 UNKNOWN
C12_1 C 0.2105585965 0.4627074743 0.5995055153 C4 0.1059798000 SP3
H7_1 H 0.2135478600 0.5713821116 0.6801292189 H 0.0003255620 UNKNOWN
H8_1 H 0.2397390585 0.8197106263 0.6393148288 H 0.0003255620 UNKNOWN
C3_1 C 0.4086762817 -0.0231122462 0.7587074598 C3 -0.2483516000 SP2
C6_1 C 0.3935009011 0.3321933048 0.8249915392 C3 -0.1256439000 SP2
C13_1 C 0.2390330736 0.4643156346 0.5515946324 C4 0.0910091000 SP3
H9_1 H 0.3049779749 0.3637936208 0.5305720065 H -0.0335496000 UNKNOWN
H10_1 H 0.2798503710 0.1046740563 0.5697115990 H -0.0335496000 UNKNOWN
H11_1 H 0.2016269481 0.2423953901 0.6090070246 H -0.0335496000 UNKNOWN
H12_1 H 0.1802116869 0.5771685957 0.5926436197 H -0.0335496000 UNKNOWN
C0_1 C 0.4457696459 -0.0834402455 0.7859673031 C3 0.2121623000 SP2
H0_1 H 0.3994576736 -0.1362754570 0.7242814118 H 0.1588160000 UNKNOWN
C4_1 C 0.4311455123 0.2654929765 0.8515709319 C3 -0.2430704000 SP2
H3_1 H 0.3720472860 0.4954834973 0.8397848818 H 0.1185790000 UNKNOWN
C14_1 C 0.2171915035 0.3107606733 0.5063509086 C4 0.1716622000 SP3
H13_1 H 0.2443343122 0.6871783741 0.5401922600 H -0.0401939000 UNKNOWN
O0_1 O 0.4765256702 -0.2862049806 0.7745337557 O2 -0.2342716000 SP3
C2_1 C 0.4574509510 0.0559998147 0.8310345431 C3 0.1609143000 SP2
H2_1 H 0.4393564765 0.3734102910 0.8870196280 H 0.1588160000 UNKNOWN
C15_1 C 0.1752504200 0.4441769126 0.4895720428 C3 -0.1408150080 SP2
H14_1 H 0.2397955804 0.3048180305 0.4739265075 H -0.0302422000 UNKNOWN
H15_1 H 0.2112486129 0.0887826073 0.5173697962 H -0.0302422000 UNKNOWN
C1_1 C 0.5079195795 -0.2735071229 0.8132150102 C3 0.5561477200 SP2
N0_1 N 0.4958379765 -0.0673071170 0.8469648036 N -0.4583299200 SP2
C16_1 C 0.1747091734 0.6571698697 0.4522021857 C3 -0.1179234960 SP2
C17_1 C 0.1358158258 0.3617788638 0.5114034546 C3 -0.1179234960 SP2
O1_1 O 0.5394022459 -0.4291213033 0.8137662303 O1 -0.4686270000 SP2
H1_1 H 0.5165703864 0.0103835438 0.8746100120 H 0.3669310000 UNKNOWN
C18_1 C 0.1364173912 0.7904289357 0.4374704835 C3 -0.1247886800 SP2
H16_1 H 0.2046978824 0.7215581937 0.4337348656 H 0.1185790000 UNKNOWN
C19_1 C 0.0971458782 0.4926878482 0.4976223547 C3 -0.1247886800 SP2
H17_1 H 0.1350648903 0.1880353694 0.5388891502 H 0.1185790000 UNKNOWN
C20_1 C 0.0984088583 0.7067849859 0.4612050691 C3 0.1917733600 SP2
H18_1 H 0.1361469124 0.9543267036 0.4081526349 H 0.1185790000 UNKNOWN
H19_1 H 0.0663525673 0.4268599577 0.5138388449 H 0.1185790000 UNKNOWN
F0_1 F 0.0604258739 0.8361678995 0.4479786796 F -0.1793540000 UNKNOWN
#END
