# Supplementary material for: Predicting crystal form stability under real-world conditions
Source: Nature. 2023 Nov 8;623(7986):324–8. doi: 10.1038/s41586-023-06587-3 (PMC10632141; doi:10.1038/s41586-023-06587-3)
Supplement: Supplementary file 2 — This file contains archived experimental crystal structures before and after energy minimization (cif_structures folder) with a summary provided in a file structures.xlsx, predicted crystal structures and relative free energies for radiprodil (radiprodil_landscape_cif_files folder) and upadacitinib (upadacitinib_landscape_cif_files folder), individual (free) energy components for hydrates and anhydrates (energy_components.xlsx file), reference free-energy differences (reference_data_anhydrates.xlsx file) and critical water activities needed to carry out the validation (reference_data_hydrates.xlsx file). [file 41586_2023_6587_MOESM2_ESM.zip › Supplementary_Data/radiprodil_landscape_cif_files/anhydrate/rank_step4f_036.cif]

#############################################
# Avant-garde Materials Simulation           
#############################################

data_structure_000056
_cell_length_a 7.9651562090
_cell_length_b 14.9714779565
_cell_length_c 17.8918941264
_cell_angle_alpha 90.0000000000
_cell_angle_beta 115.7273876176
_cell_angle_gamma 90.0000000000
_cell_volume 1922.1055704214
_exptl_crystal_density_diffrn 1.3733024130
_symmetry_cell_setting monoclinic
_symmetry_space_group_name_H-M 'P 2/c'
_symmetry_Int_Tables_number 13
loop_
_symmetry_equiv_pos_site_id
_symmetry_equiv_pos_as_xyz
1 x,y,z
2 -x,y,-z+1/2
3 -x,-y,-z
4 x,-y,z+1/2
loop_
_atom_site_label
_atom_site_type_symbol
_atom_site_fract_x
_atom_site_fract_y
_atom_site_fract_z
_atom_site_fftype
_atom_site_charge
_atom_site_hybridization
O0_0 O -0.5647575917 0.4038030583 -0.4144843966 O2 -0.2342716000 SP3
C0_0 C -0.4235795236 0.4336153244 -0.3406502369 C3 0.2121623000 SP2
C1_0 C -0.6586234481 0.4796138080 -0.4589395403 C3 0.5561477200 SP2
C2_0 C -0.4256469806 0.5269469863 -0.3385696860 C3 0.1609143000 SP2
C3_0 C -0.2992160091 0.3814408653 -0.2773470206 C3 -0.2483516000 SP2
N0_0 N -0.5717870610 0.5532390946 -0.4127904872 N -0.4583299200 SP2
O1_0 O -0.7914722680 0.4748215562 -0.5270039196 O1 -0.4686270000 SP2
C4_0 C -0.2947306783 0.5723992106 -0.2702300586 C3 -0.2430704000 SP2
C5_0 C -0.1662485326 0.4274727159 -0.2082189250 C3 0.1606221000 SP2
H0_0 H -0.3017894015 0.3090858492 -0.2789188532 H 0.1588160000 UNKNOWN
H1_0 H -0.6360755636 0.6150391319 -0.4304350957 H 0.3669310000 UNKNOWN
C6_0 C -0.1650742583 0.5216961888 -0.2052425235 C3 -0.1256439000 SP2
H2_0 H -0.2915354748 0.6450684882 -0.2672001185 H 0.1588160000 UNKNOWN
N1_0 N -0.0294207335 0.3817823781 -0.1403920109 N -0.3751169000 SP2
H3_0 H -0.0594326473 0.5550187297 -0.1511046055 H 0.1185790000 UNKNOWN
C7_0 C 0.0017736877 0.2921116908 -0.1322157209 C3 0.4003433000 SP2
H4_0 H 0.0582097773 0.4210737227 -0.0916836693 H 0.2871780000 UNKNOWN
O2_0 O -0.0909616822 0.2336992220 -0.1820451510 O1 -0.4066860000 SP2
C8_0 C 0.1636835534 0.2686483306 -0.0479993987 C3 0.2457616000 SP2
O3_0 O 0.1824207171 0.3144733230 0.0137224063 O1 -0.4595840000 SP2
N2_0 N 0.2669224354 0.1954801528 -0.0429645298 N -0.1270780000 SP2
C9_0 C 0.2930297830 0.1544339970 -0.1120960265 C4 0.1094677760 SP3
C10_0 C 0.4010502479 0.1649271805 0.0395041978 C4 0.1094677760 SP3
C11_0 C 0.4934274513 0.1692505888 -0.1007727244 C4 0.1059798000 SP3
H5_0 H 0.1910997226 0.1818506775 -0.1709938337 H 0.0003255620 UNKNOWN
H6_0 H 0.2647861198 0.0823983675 -0.1122854930 H 0.0003255620 UNKNOWN
C12_0 C 0.5999375229 0.1837258896 0.0528309068 C4 0.1059798000 SP3
H7_0 H 0.3661599966 0.1973139207 0.0857286565 H 0.0003255620 UNKNOWN
H8_0 H 0.3803952060 0.0924671622 0.0427919787 H 0.0003255620 UNKNOWN
C13_0 C 0.6390103841 0.1394182541 -0.0151418730 C4 0.0910091000 SP3
H9_0 H 0.5116092090 0.1326373485 -0.1500729880 H -0.0335496000 UNKNOWN
H10_0 H 0.5152888312 0.2405350570 -0.1085068979 H -0.0335496000 UNKNOWN
H11_0 H 0.6214898030 0.2565477205 0.0520614768 H -0.0335496000 UNKNOWN
H12_0 H 0.6980233352 0.1587401684 0.1139884208 H -0.0335496000 UNKNOWN
C14_0 C 0.8386575012 0.1595436472 -0.0028179517 C4 0.1716622000 SP3
H13_0 H 0.6251311934 0.0663115520 -0.0102103319 H -0.0401939000 UNKNOWN
C15_0 C 0.9847468245 0.1252531601 0.0790039036 C3 -0.1408150080 SP2
H14_0 H 0.8591616480 0.1298594073 -0.0545212454 H -0.0302422000 UNKNOWN
H15_0 H 0.8543960688 0.2322662787 -0.0063943495 H -0.0302422000 UNKNOWN
C16_0 C 1.0057024217 0.0332204222 0.0958598962 C3 -0.1179234960 SP2
C17_0 C 1.0999205143 0.1841106470 0.1410577968 C3 -0.1179234960 SP2
C18_0 C 1.1369322717 -0.0002200394 0.1716341323 C3 -0.1247886800 SP2
H16_0 H 0.9178553625 -0.0139157281 0.0484609312 H 0.1185790000 UNKNOWN
C19_0 C 1.2341662936 0.1523583415 0.2169680958 C3 -0.1247886800 SP2
H17_0 H 1.0864142935 0.2557845597 0.1287404036 H 0.1185790000 UNKNOWN
C20_0 C 1.2497105431 0.0607233249 0.2306191052 C3 0.1917733600 SP2
H18_0 H 1.1507641451 -0.0717861532 0.1845262230 H 0.1185790000 UNKNOWN
H19_0 H 1.3266819809 0.1974159663 0.2649998281 H 0.1185790000 UNKNOWN
F0_0 F 1.3813882337 0.0294645621 0.3047754370 F -0.1793540000 UNKNOWN
#END
