# Supplementary material for: Predicting crystal form stability under real-world conditions
Source: Nature. 2023 Nov 8;623(7986):324–8. doi: 10.1038/s41586-023-06587-3 (PMC10632141; doi:10.1038/s41586-023-06587-3)
Supplement: Supplementary file 2 — This file contains archived experimental crystal structures before and after energy minimization (cif_structures folder) with a summary provided in a file structures.xlsx, predicted crystal structures and relative free energies for radiprodil (radiprodil_landscape_cif_files folder) and upadacitinib (upadacitinib_landscape_cif_files folder), individual (free) energy components for hydrates and anhydrates (energy_components.xlsx file), reference free-energy differences (reference_data_anhydrates.xlsx file) and critical water activities needed to carry out the validation (reference_data_hydrates.xlsx file). [file 41586_2023_6587_MOESM2_ESM.zip › Supplementary_Data/radiprodil_landscape_cif_files/anhydrate/rank_step4f_002.cif]

#############################################
# Avant-garde Materials Simulation           
#############################################

data_structure_000002
_cell_length_a 11.4987188691
_cell_length_b 17.7588257352
_cell_length_c 9.3285620056
_cell_angle_alpha 90.0000000000
_cell_angle_beta 78.2538010467
_cell_angle_gamma 90.0000000000
_cell_volume 1865.0361726531
_exptl_crystal_density_diffrn 1.4153249447
_symmetry_cell_setting monoclinic
_symmetry_space_group_name_H-M 'P 2_1/c'
_symmetry_Int_Tables_number 14
loop_
_symmetry_equiv_pos_site_id
_symmetry_equiv_pos_as_xyz
1 x,y,z
2 -x,y+1/2,-z+1/2
3 -x,-y,-z
4 x,-y+1/2,z+1/2
loop_
_atom_site_label
_atom_site_type_symbol
_atom_site_fract_x
_atom_site_fract_y
_atom_site_fract_z
_atom_site_fftype
_atom_site_charge
_atom_site_hybridization
O0_0 O -0.5718259491 0.7728643282 -0.3732555606 O2 -0.2342716000 SP3
C0_0 C -0.5643136590 0.8472745918 -0.3314128838 C3 0.2121623000 SP2
C1_0 C -0.5043068968 0.7302133324 -0.2932008433 C3 0.5561477200 SP2
C2_0 C -0.4958800894 0.8515146565 -0.2237649260 C3 0.1609143000 SP2
C3_0 C -0.6143985557 0.9090101830 -0.3851921981 C3 -0.2483516000 SP2
N0_0 N -0.4609195248 0.7782688559 -0.2025063683 N -0.4583299200 SP2
O1_0 O -0.4910143186 0.6622863794 -0.3088130417 O1 -0.4686270000 SP2
C4_0 C -0.4741938446 0.9205246140 -0.1642968083 C3 -0.2430704000 SP2
C5_0 C -0.5934383354 0.9791292443 -0.3237592368 C3 0.1606221000 SP2
H0_0 H -0.6665052852 0.9046650023 -0.4695527683 H 0.1588160000 UNKNOWN
H1_0 H -0.4097391914 0.7580565398 -0.1326623318 H 0.3669310000 UNKNOWN
C6_0 C -0.5236066383 0.9841268106 -0.2161551615 C3 -0.1256439000 SP2
H2_0 H -0.4211015007 0.9248608922 -0.0806161353 H 0.1588160000 UNKNOWN
N1_0 N -0.6401536532 1.0470100752 -0.3659606984 N -0.3751169000 SP2
H3_0 H -0.5076581790 1.0393328595 -0.1733980827 H 0.1185790000 UNKNOWN
C7_0 C -0.7236720663 1.0557781531 -0.4489860473 C3 0.4003433000 SP2
H4_0 H -0.6065608547 1.0960807443 -0.3320798561 H 0.2871780000 UNKNOWN
O2_0 O -0.7740201079 1.0038136344 -0.5007895973 O1 -0.4066860000 SP2
C8_0 C -0.7435973494 1.1405715323 -0.4764084879 C3 0.2457616000 SP2
O3_0 O -0.6709884088 1.1864691503 -0.4431734137 O1 -0.4595840000 SP2
N2_0 N -0.8324287297 1.1616878086 -0.5429805645 N -0.1270780000 SP2
C9_0 C -0.9371159528 1.1173060900 -0.5601981816 C4 0.1094677760 SP3
C10_0 C -0.8362099377 1.2402022463 -0.5924009871 C4 0.1094677760 SP3
C11_0 C -1.0514264402 1.1555967966 -0.4800515351 C4 0.1059798000 SP3
H5_0 H -0.9287480666 1.0603318744 -0.5198175721 H 0.0003255620 UNKNOWN
H6_0 H -0.9357640643 1.1132948335 -0.6784145807 H 0.0003255620 UNKNOWN
C12_0 C -0.9485597895 1.2802730835 -0.5141108622 C4 0.1059798000 SP3
H7_0 H -0.7564755080 1.2690854085 -0.5741401787 H 0.0003255620 UNKNOWN
H8_0 H -0.8329632759 1.2384157142 -0.7113845020 H 0.0003255620 UNKNOWN
C13_0 C -1.0612834633 1.2374959256 -0.5282433630 C4 0.0910091000 SP3
H9_0 H -1.1269953898 1.1216458695 -0.4986954273 H -0.0335496000 UNKNOWN
H10_0 H -1.0538635156 1.1538250338 -0.3612388698 H -0.0335496000 UNKNOWN
H11_0 H -0.9452661559 1.2867783135 -0.3973925674 H -0.0335496000 UNKNOWN
H12_0 H -0.9492056104 1.3374662739 -0.5587055824 H -0.0335496000 UNKNOWN
C14_0 C -1.1749934187 1.2759361549 -0.4421931798 C4 0.1716622000 SP3
H13_0 H -1.0664608985 1.2374942038 -0.6454559180 H -0.0401939000 UNKNOWN
C15_0 C -1.1835091881 1.3583123994 -0.4790091615 C3 -0.1408150080 SP2
H14_0 H -1.2530922168 1.2456388826 -0.4642226419 H -0.0302422000 UNKNOWN
H15_0 H -1.1767763968 1.2702052152 -0.3241190183 H -0.0302422000 UNKNOWN
C16_0 C -1.2251350850 1.3808448463 -0.6036383723 C3 -0.1179234960 SP2
C17_0 C -1.1453215736 1.4142212915 -0.3927913512 C3 -0.1179234960 SP2
C18_0 C -1.2276631139 1.4566070291 -0.6432585642 C3 -0.1247886800 SP2
H16_0 H -1.2582196431 1.3386519518 -0.6702656813 H 0.1185790000 UNKNOWN
C19_0 C -1.1478375769 1.4903397639 -0.4290963728 C3 -0.1247886800 SP2
H17_0 H -1.1139832435 1.3983829433 -0.2941416152 H 0.1185790000 UNKNOWN
C20_0 C -1.1894863075 1.5097242461 -0.5537866894 C3 0.1917733600 SP2
H18_0 H -1.2582905705 1.4742258686 -0.7412174829 H 0.1185790000 UNKNOWN
H19_0 H -1.1185531834 1.5337100188 -0.3618469175 H 0.1185790000 UNKNOWN
F0_0 F -1.1947027470 1.5846211634 -0.5887536803 F -0.1793540000 UNKNOWN
#END
