# Supplementary material for: Predicting crystal form stability under real-world conditions
Source: Nature. 2023 Nov 8;623(7986):324–8. doi: 10.1038/s41586-023-06587-3 (PMC10632141; doi:10.1038/s41586-023-06587-3)
Supplement: Supplementary file 2 — This file contains archived experimental crystal structures before and after energy minimization (cif_structures folder) with a summary provided in a file structures.xlsx, predicted crystal structures and relative free energies for radiprodil (radiprodil_landscape_cif_files folder) and upadacitinib (upadacitinib_landscape_cif_files folder), individual (free) energy components for hydrates and anhydrates (energy_components.xlsx file), reference free-energy differences (reference_data_anhydrates.xlsx file) and critical water activities needed to carry out the validation (reference_data_hydrates.xlsx file). [file 41586_2023_6587_MOESM2_ESM.zip › Supplementary_Data/radiprodil_landscape_cif_files/anhydrate/rank_step4f_042.cif]

#############################################
# Avant-garde Materials Simulation           
#############################################

data_structure_000033
_cell_length_a 10.2309540643
_cell_length_b 13.3389469493
_cell_length_c 15.4106102857
_cell_angle_alpha 109.3872889228
_cell_angle_beta 87.5583849729
_cell_angle_gamma 76.6856897921
_cell_volume 1914.2089066030
_exptl_crystal_density_diffrn 1.3789676816
_symmetry_cell_setting triclinic
_symmetry_space_group_name_H-M 'P -1'
_symmetry_Int_Tables_number 2
loop_
_symmetry_equiv_pos_site_id
_symmetry_equiv_pos_as_xyz
1 x,y,z
2 -x,-y,-z
loop_
_atom_site_label
_atom_site_type_symbol
_atom_site_fract_x
_atom_site_fract_y
_atom_site_fract_z
_atom_site_fftype
_atom_site_charge
_atom_site_hybridization
O0_0 O 0.2531569987 0.9772642826 0.5432207488 O2 -0.2342716000 SP3
C0_0 C 0.2889734777 1.0039981539 0.4677408875 C3 0.2121623000 SP2
C1_0 C 0.1225664966 1.0445682582 0.5832118956 C3 0.5561477200 SP2
C2_0 C 0.1826027763 1.0856283190 0.4586347771 C3 0.1609143000 SP2
C3_0 C 0.4092408274 0.9589112893 0.4085931949 C3 -0.2483516000 SP2
N0_0 N 0.0817135156 1.1083815785 0.5306359740 N -0.4583299200 SP2
O1_0 O 0.0629469821 1.0399978074 0.6513489080 O1 -0.4686270000 SP2
C4_0 C 0.1927849836 1.1237038171 0.3854179555 C3 -0.2430704000 SP2
C5_0 C 0.4197607518 0.9977354407 0.3345344066 C3 0.1606221000 SP2
H0_0 H 0.4922085144 0.8973249912 0.4173004145 H 0.1588160000 UNKNOWN
H1_0 H -0.0049889464 1.1728008986 0.5552948544 H 0.3669310000 UNKNOWN
C6_0 C 0.3123786507 1.0784731314 0.3234325428 C3 -0.1256439000 SP2
H2_0 H 0.1096826751 1.1844859648 0.3750026315 H 0.1588160000 UNKNOWN
N1_0 N 0.5356489629 0.9566179051 0.2679714414 N -0.3751169000 SP2
H3_0 H 0.3226896651 1.1040140272 0.2638148579 H 0.1185790000 UNKNOWN
C7_0 C 0.6456469739 0.8722329476 0.2592935978 C3 0.4003433000 SP2
H4_0 H 0.5353692828 0.9940227312 0.2190926187 H 0.2871780000 UNKNOWN
O2_0 O 0.6667868266 0.8184106815 0.3112953313 O1 -0.4066860000 SP2
C8_0 C 0.7512961431 0.8531588557 0.1774522253 C3 0.2457616000 SP2
O3_0 O 0.7836286853 0.9349908642 0.1694915987 O1 -0.4595840000 SP2
N2_0 N 0.8099408023 0.7484080858 0.1220557713 N -0.1270780000 SP2
C9_0 C 0.7512583372 0.6545945553 0.1112009239 C4 0.1094677760 SP3
C10_0 C 0.9233350645 0.7265722764 0.0508894593 C4 0.1094677760 SP3
C11_0 C 0.7089606056 0.6137559448 0.0139080818 C4 0.1059798000 SP3
H5_0 H 0.6652281059 0.6787639571 0.1650425067 H 0.0003255620 UNKNOWN
H6_0 H 0.8282857580 0.5883898072 0.1217332829 H 0.0003255620 UNKNOWN
C12_0 C 0.8805899216 0.6899558224 -0.0460059638 C4 0.1059798000 SP3
H7_0 H 0.9597911414 0.8008898866 0.0664280790 H 0.0003255620 UNKNOWN
H8_0 H 1.0057354140 0.6608776947 0.0575275117 H 0.0003255620 UNKNOWN
C13_0 C 0.8247647795 0.5888454523 -0.0628039492 C4 0.0910091000 SP3
H9_0 H 0.6729701236 0.5400546246 0.0062749605 H -0.0335496000 UNKNOWN
H10_0 H 0.6235963724 0.6767831384 0.0067952727 H -0.0335496000 UNKNOWN
H11_0 H 0.8021186407 0.7577113972 -0.0536871221 H -0.0335496000 UNKNOWN
H12_0 H 0.9679247712 0.6708167517 -0.0980440772 H -0.0335496000 UNKNOWN
C14_0 C 0.7787227310 0.5514322330 -0.1595969474 C4 0.1716622000 SP3
H13_0 H 0.9075860381 0.5212261689 -0.0586816613 H -0.0401939000 UNKNOWN
C15_0 C 0.8894120947 0.5246508249 -0.2380437245 C3 -0.1408150080 SP2
H14_0 H 0.7393252856 0.4789398496 -0.1677330377 H -0.0302422000 UNKNOWN
H15_0 H 0.6931754075 0.6171169247 -0.1625191864 H -0.0302422000 UNKNOWN
C16_0 C 1.0001022237 0.4322215780 -0.2582667843 C3 -0.1179234960 SP2
C17_0 C 0.8856414895 0.5915171987 -0.2920085007 C3 -0.1179234960 SP2
C18_0 C 1.1051179194 0.4066642967 -0.3291283475 C3 -0.1247886800 SP2
H16_0 H 1.0035600329 0.3765261624 -0.2196643011 H 0.1185790000 UNKNOWN
C19_0 C 0.9886089266 0.5671651278 -0.3642027969 C3 -0.1247886800 SP2
H17_0 H 0.8002167491 0.6636352049 -0.2778705620 H 0.1185790000 UNKNOWN
C20_0 C 1.0965449805 0.4752648777 -0.3808113079 C3 0.1917733600 SP2
H18_0 H 1.1899436677 0.3342004940 -0.3440070812 H 0.1185790000 UNKNOWN
H19_0 H 0.9849151881 0.6172736380 -0.4077553863 H 0.1185790000 UNKNOWN
F0_0 F 1.1974947534 0.4507869032 -0.4517476276 F -0.1793540000 UNKNOWN
O3_1 O -0.1303712084 1.2586912434 0.6409424506 O1 -0.4595840000 SP2
C8_1 C -0.2565637451 1.2839582370 0.6579363147 C3 0.2457616000 SP2
C7_1 C -0.3164406393 1.2609609578 0.7407227590 C3 0.4003433000 SP2
N2_1 N -0.3391299108 1.3397794772 0.6139362405 N -0.1270780000 SP2
N1_1 N -0.2229047643 1.1847963491 0.7622641710 N -0.3751169000 SP2
O2_1 O -0.4305107614 1.3114641023 0.7838240121 O1 -0.4066860000 SP2
C9_1 C -0.2757641332 1.3800662096 0.5491935255 C4 0.1094677760 SP3
C10_1 C -0.4819428526 1.3398873299 0.6037402190 C4 0.1094677760 SP3
C5_1 C -0.2376529013 1.1437220412 0.8340770669 C3 0.1606221000 SP2
H4_1 H -0.1314511958 1.1536122511 0.7200103527 H 0.2871780000 UNKNOWN
C11_1 C -0.2818481462 1.3122062930 0.4488055777 C4 0.1059798000 SP3
H5_1 H -0.1721090587 1.3796039568 0.5642750852 H 0.0003255620 UNKNOWN
H6_1 H -0.3326846452 1.4662156938 0.5644825386 H 0.0003255620 UNKNOWN
C12_1 C -0.4945183670 1.2748108971 0.5029805964 C4 0.1059798000 SP3
H7_1 H -0.5199217528 1.3058051081 0.6520872951 H 0.0003255620 UNKNOWN
H8_1 H -0.5413511384 1.4260247786 0.6233058383 H 0.0003255620 UNKNOWN
C3_1 C -0.3600111324 1.1787135461 0.8942062777 C3 -0.2483516000 SP2
C6_1 C -0.1264595645 1.0642312246 0.8430212257 C3 -0.1256439000 SP2
C13_1 C -0.4290187848 1.3135305744 0.4328622889 C4 0.0910091000 SP3
H9_1 H -0.2364410885 1.3461228694 0.4026827592 H -0.0335496000 UNKNOWN
H10_1 H -0.2218175908 1.2265716224 0.4326009582 H -0.0335496000 UNKNOWN
H11_1 H -0.4457597899 1.1870238859 0.4867976254 H -0.0335496000 UNKNOWN
H12_1 H -0.6026506988 1.2825171995 0.4963006140 H -0.0335496000 UNKNOWN
C0_1 C -0.3647442016 1.1288980620 0.9591034116 C3 0.2121623000 SP2
H0_1 H -0.4444754232 1.2409109133 0.8880069381 H 0.1588160000 UNKNOWN
C4_1 C -0.1345810078 1.0160697536 0.9103674059 C3 -0.2430704000 SP2
H3_1 H -0.0330561124 1.0394159881 0.7957183527 H 0.1185790000 UNKNOWN
C14_1 C -0.4392318248 1.2435405927 0.3326783377 C4 0.1716622000 SP3
H13_1 H -0.4843298107 1.3998359719 0.4452667655 H -0.0401939000 UNKNOWN
O0_1 O -0.4739614470 1.1482172602 1.0238748259 O2 -0.2342716000 SP3
C2_1 C -0.2565061390 1.0489339092 0.9684384185 C3 0.1609143000 SP2
H2_1 H -0.0481552325 0.9543969994 0.9161638925 H 0.1588160000 UNKNOWN
C15_1 C -0.3813328087 1.2813785872 0.2611565561 C3 -0.1408150080 SP2
H14_1 H -0.3857159991 1.1573057954 0.3199790929 H -0.0302422000 UNKNOWN
H15_1 H -0.5463536587 1.2457230694 0.3255215934 H -0.0302422000 UNKNOWN
C1_1 C -0.4336148504 1.0795520864 1.0747486258 C3 0.5561477200 SP2
N0_1 N -0.3031598751 1.0191271386 1.0398386701 N -0.4583299200 SP2
C16_1 C -0.4534299053 1.3750306685 0.2448293258 C3 -0.1179234960 SP2
C17_1 C -0.2525155834 1.2257405860 0.2109382883 C3 -0.1179234960 SP2
O1_1 O -0.5094214246 1.0776764263 1.1373524012 O1 -0.4686270000 SP2
H1_1 H -0.2493931276 0.9746535313 1.0769423395 H 0.3669310000 UNKNOWN
C18_1 C -0.4007828332 1.4129784924 0.1802342387 C3 -0.1247886800 SP2
H16_1 H -0.5539770773 1.4194969059 0.2830411435 H 0.1185790000 UNKNOWN
C19_1 C -0.1979975349 1.2614618954 0.1454416131 C3 -0.1247886800 SP2
H17_1 H -0.1954769646 1.1522117185 0.2223334675 H 0.1185790000 UNKNOWN
C20_1 C -0.2737081543 1.3542320632 0.1313096731 C3 0.1917733600 SP2
H18_1 H -0.4565283181 1.4867088716 0.1687391846 H 0.1185790000 UNKNOWN
H19_1 H -0.0991481301 1.2177932380 0.1049253050 H 0.1185790000 UNKNOWN
F0_1 F -0.2212464118 1.3883156081 0.0660352012 F -0.1793540000 UNKNOWN
#END
