# Supplementary material for: Predicting crystal form stability under real-world conditions
Source: Nature. 2023 Nov 8;623(7986):324–8. doi: 10.1038/s41586-023-06587-3 (PMC10632141; doi:10.1038/s41586-023-06587-3)
Supplement: Supplementary file 2 — This file contains archived experimental crystal structures before and after energy minimization (cif_structures folder) with a summary provided in a file structures.xlsx, predicted crystal structures and relative free energies for radiprodil (radiprodil_landscape_cif_files folder) and upadacitinib (upadacitinib_landscape_cif_files folder), individual (free) energy components for hydrates and anhydrates (energy_components.xlsx file), reference free-energy differences (reference_data_anhydrates.xlsx file) and critical water activities needed to carry out the validation (reference_data_hydrates.xlsx file). [file 41586_2023_6587_MOESM2_ESM.zip › Supplementary_Data/radiprodil_landscape_cif_files/anhydrate/rank_step4f_043.cif]

#############################################
# Avant-garde Materials Simulation           
#############################################

data_structure_000021
_cell_length_a 15.1721632264
_cell_length_b 4.7064036835
_cell_length_c 26.8446000052
_cell_angle_alpha 90.0000000000
_cell_angle_beta 82.6759451758
_cell_angle_gamma 90.0000000000
_cell_volume 1901.2344698416
_exptl_crystal_density_diffrn 1.3883780564
_symmetry_cell_setting monoclinic
_symmetry_space_group_name_H-M 'P 2_1'
_symmetry_Int_Tables_number 4
loop_
_symmetry_equiv_pos_site_id
_symmetry_equiv_pos_as_xyz
1 x,y,z
2 -x,y+1/2,-z
loop_
_atom_site_label
_atom_site_type_symbol
_atom_site_fract_x
_atom_site_fract_y
_atom_site_fract_z
_atom_site_fftype
_atom_site_charge
_atom_site_hybridization
O0_0 O -0.2878383232 0.5536093140 0.1992809918 O2 -0.2342716000 SP3
C0_0 C -0.3538395464 0.3530069354 0.2113443736 C3 0.2121623000 SP2
C1_0 C -0.2341728751 0.5513978803 0.2382455888 C3 0.5561477200 SP2
C2_0 C -0.3417383123 0.2230260144 0.2568474573 C3 0.1609143000 SP2
C3_0 C -0.4230134288 0.2875938610 0.1844520037 C3 -0.2483516000 SP2
N0_0 N -0.2671824062 0.3492794703 0.2720897020 N -0.4583299200 SP2
O1_0 O -0.1704760108 0.7089223463 0.2391100988 O1 -0.4686270000 SP2
C4_0 C -0.4002305086 0.0147468961 0.2775911584 C3 -0.2430704000 SP2
C5_0 C -0.4822186811 0.0756335091 0.2054636216 C3 0.1606221000 SP2
H0_0 H -0.4333403793 0.3944454257 0.1498420735 H 0.1588160000 UNKNOWN
H1_0 H -0.2396780695 0.3228924520 0.3048636916 H 0.3669310000 UNKNOWN
C6_0 C -0.4705354139 -0.0572416226 0.2512721203 C3 -0.1256439000 SP2
H2_0 H -0.3923920297 -0.0876082888 0.3131278701 H 0.1588160000 UNKNOWN
N1_0 N -0.5557221383 -0.0145714140 0.1824832718 N -0.3751169000 SP2
H3_0 H -0.5178865866 -0.2191493094 0.2663006631 H 0.1185790000 UNKNOWN
C7_0 C -0.5795679775 0.0649562066 0.1374239110 C3 0.4003433000 SP2
H4_0 H -0.5967956231 -0.1589166159 0.2030471071 H 0.2871780000 UNKNOWN
O2_0 O -0.5411661896 0.2409354469 0.1078139724 O1 -0.4066860000 SP2
C8_0 C -0.6661898257 -0.0837950614 0.1279353776 C3 0.2457616000 SP2
O3_0 O -0.7293040250 -0.0806245579 0.1627597380 O1 -0.4595840000 SP2
N2_0 N -0.6707250872 -0.2047208182 0.0827753147 N -0.1270780000 SP2
C9_0 C -0.7527874647 -0.3479061809 0.0732248985 C4 0.1094677760 SP3
C10_0 C -0.5996231981 -0.2171986722 0.0402264168 C4 0.1094677760 SP3
C11_0 C -0.7880269719 -0.2148249718 0.0278931331 C4 0.1059798000 SP3
H5_0 H -0.8011857063 -0.3293669643 0.1069180660 H 0.0003255620 UNKNOWN
H6_0 H -0.7370339722 -0.5747584272 0.0666273030 H 0.0003255620 UNKNOWN
C12_0 C -0.6309323284 -0.0839778458 -0.0065708171 C4 0.1059798000 SP3
H7_0 H -0.5408850749 -0.1078370793 0.0503468665 H 0.0003255620 UNKNOWN
H8_0 H -0.5826876655 -0.4431502709 0.0339316902 H 0.0003255620 UNKNOWN
C13_0 C -0.7187591164 -0.2122370312 -0.0189313067 C4 0.0910091000 SP3
H9_0 H -0.8481270162 -0.3286187719 0.0202003882 H -0.0335496000 UNKNOWN
H10_0 H -0.8090612956 0.0046738239 0.0376993145 H -0.0335496000 UNKNOWN
H11_0 H -0.6394026235 0.1465585549 -0.0002477793 H -0.0335496000 UNKNOWN
H12_0 H -0.5787348009 -0.1119940935 -0.0386250565 H -0.0335496000 UNKNOWN
C14_0 C -0.7533023883 -0.0528929026 -0.0627988907 C4 0.1716622000 SP3
H13_0 H -0.7054028185 -0.4346571810 -0.0308518686 H -0.0401939000 UNKNOWN
C15_0 C -0.8354044200 -0.1822639207 -0.0799186083 C3 -0.1408150080 SP2
H14_0 H -0.7677202413 0.1686446967 -0.0511723628 H -0.0302422000 UNKNOWN
H15_0 H -0.7000641732 -0.0444277415 -0.0946577671 H -0.0302422000 UNKNOWN
C16_0 C -0.8283701381 -0.3930494177 -0.1171837212 C3 -0.1179234960 SP2
C17_0 C -0.9207615723 -0.0966968427 -0.0588879726 C3 -0.1179234960 SP2
C18_0 C -0.9035540656 -0.5181424009 -0.1329463788 C3 -0.1247886800 SP2
H16_0 H -0.7629836667 -0.4616929390 -0.1348105020 H 0.1185790000 UNKNOWN
C19_0 C -0.9969208732 -0.2194401732 -0.0739472010 C3 -0.1247886800 SP2
H17_0 H -0.9285011119 0.0721370020 -0.0307924940 H 0.1185790000 UNKNOWN
C20_0 C -0.9865313301 -0.4290891980 -0.1106811350 C3 0.1917733600 SP2
H18_0 H -0.8971758766 -0.6783882166 -0.1624394289 H 0.1185790000 UNKNOWN
H19_0 H -1.0631933204 -0.1504958112 -0.0582274790 H 0.1185790000 UNKNOWN
F0_0 F -1.0608203603 -0.5503801295 -0.1256599774 F -0.1793540000 UNKNOWN
H3_1 H -0.0696073662 0.0762476618 0.2495811927 H 0.1185790000 UNKNOWN
C6_1 C -0.0032194681 0.1114847101 0.2596944918 C3 -0.1256439000 SP2
C4_1 C 0.0533715269 0.3040008958 0.2320256261 C3 -0.2430704000 SP2
C5_1 C 0.0234272689 -0.0412793614 0.3004701356 C3 0.1606221000 SP2
C2_1 C 0.1379266307 0.3385219436 0.2459976399 C3 0.1609143000 SP2
H2_1 H 0.0314902024 0.4223142335 0.2009605623 H 0.1588160000 UNKNOWN
C3_1 C 0.1089557788 -0.0044511626 0.3149044687 C3 -0.2483516000 SP2
N1_1 N -0.0381113858 -0.2350374967 0.3250147121 N -0.3751169000 SP2
C0_1 C 0.1635481612 0.1850599821 0.2864489795 C3 0.2121623000 SP2
N0_1 N 0.2108315406 0.5029933135 0.2278633145 N -0.4583299200 SP2
H0_1 H 0.1297721188 -0.1217794591 0.3461895254 H 0.1588160000 UNKNOWN
C7_1 C -0.0336603256 -0.3747873356 0.3689261477 C3 0.4003433000 SP2
H4_1 H -0.0919333624 -0.2875546940 0.3070972408 H 0.2871780000 UNKNOWN
O0_1 O 0.2503685365 0.2534160484 0.2924031310 O2 -0.2342716000 SP3
C1_1 C 0.2795188888 0.4520038804 0.2548929775 C3 0.5561477200 SP2
H1_1 H 0.2181736035 0.6524520319 0.1992829900 H 0.3669310000 UNKNOWN
O2_1 O 0.0256527265 -0.3462634684 0.3962994891 O1 -0.4066860000 SP2
C8_1 C -0.1154328218 -0.5733496026 0.3801252625 C3 0.2457616000 SP2
O1_1 O 0.3545069215 0.5514355730 0.2503245064 O1 -0.4686270000 SP2
O3_1 O -0.1684265469 -0.5828492755 0.3482559973 O1 -0.4595840000 SP2
N2_1 N -0.1282049351 -0.7277995952 0.4229536560 N -0.1270780000 SP2
C9_1 C -0.0779066727 -0.7172819945 0.4663149751 C4 0.1094677760 SP3
C10_1 C -0.2107281228 -0.8927394221 0.4334527671 C4 0.1094677760 SP3
C11_1 C -0.1339703664 -0.5798207702 0.5114445748 C4 0.1059798000 SP3
H5_1 H -0.0159312092 -0.6027342177 0.4553735291 H 0.0003255620 UNKNOWN
H6_1 H -0.0618379332 -0.9387904352 0.4749179844 H 0.0003255620 UNKNOWN
C12_1 C -0.2713248755 -0.7550614440 0.4766016788 C4 0.1059798000 SP3
H7_1 H -0.2426630648 -0.9032254013 0.3992119955 H 0.0003255620 UNKNOWN
H8_1 H -0.1923022258 -1.1096322802 0.4435269516 H 0.0003255620 UNKNOWN
C13_1 C -0.2255250524 -0.7197889495 0.5240298953 C4 0.0910091000 SP3
H9_1 H -0.0973987694 -0.5923130451 0.5441851086 H -0.0335496000 UNKNOWN
H10_1 H -0.1424970015 -0.3525648584 0.5032891141 H -0.0335496000 UNKNOWN
H11_1 H -0.2923561434 -0.5459704541 0.4637612727 H -0.0335496000 UNKNOWN
H12_1 H -0.3322869077 -0.8821015891 0.4849538220 H -0.0335496000 UNKNOWN
C14_1 C -0.2837420455 -0.5503812879 0.5651453372 C4 0.1716622000 SP3
H13_1 H -0.2146918574 -0.9335407333 0.5391962412 H -0.0401939000 UNKNOWN
C15_1 C -0.3726409133 -0.6859922642 0.5820224564 C3 -0.1408150080 SP2
H14_1 H -0.2469110573 -0.5232146013 0.5976133651 H -0.0302422000 UNKNOWN
H15_1 H -0.2944590960 -0.3355404510 0.5507185559 H -0.0302422000 UNKNOWN
C16_1 C -0.3818540199 -0.8902130854 0.6203975436 C3 -0.1179234960 SP2
C17_1 C -0.4478315008 -0.6156478745 0.5590534773 C3 -0.1179234960 SP2
C18_1 C -0.4627929427 -1.0265804522 0.6350678386 C3 -0.1247886800 SP2
H16_1 H -0.3251096362 -0.9450280169 0.6397195903 H 0.1185790000 UNKNOWN
C19_1 C -0.5293877719 -0.7492462548 0.5729831401 C3 -0.1247886800 SP2
H17_1 H -0.4433628650 -0.4514377110 0.5301346191 H 0.1185790000 UNKNOWN
C20_1 C -0.5348776909 -0.9545715415 0.6104667091 C3 0.1917733600 SP2
H18_1 H -0.4696631489 -1.1842453918 0.6650188045 H 0.1185790000 UNKNOWN
H19_1 H -0.5882394298 -0.6928242793 0.5557578026 H 0.1185790000 UNKNOWN
F0_1 F -0.6148296812 -1.0869122042 0.6236356858 F -0.1793540000 UNKNOWN
#END
