# Supplementary material for: Predicting crystal form stability under real-world conditions
Source: Nature. 2023 Nov 8;623(7986):324–8. doi: 10.1038/s41586-023-06587-3 (PMC10632141; doi:10.1038/s41586-023-06587-3)
Supplement: Supplementary file 2 — This file contains archived experimental crystal structures before and after energy minimization (cif_structures folder) with a summary provided in a file structures.xlsx, predicted crystal structures and relative free energies for radiprodil (radiprodil_landscape_cif_files folder) and upadacitinib (upadacitinib_landscape_cif_files folder), individual (free) energy components for hydrates and anhydrates (energy_components.xlsx file), reference free-energy differences (reference_data_anhydrates.xlsx file) and critical water activities needed to carry out the validation (reference_data_hydrates.xlsx file). [file 41586_2023_6587_MOESM2_ESM.zip › Supplementary_Data/radiprodil_landscape_cif_files/anhydrate/rank_step4f_038.cif]

#############################################
# Avant-garde Materials Simulation           
#############################################

data_structure_000035
_cell_length_a 10.6474548080
_cell_length_b 11.1437632061
_cell_length_c 17.9862749079
_cell_angle_alpha 108.8192736193
_cell_angle_beta 87.7112567119
_cell_angle_gamma 106.6888143387
_cell_volume 1931.6737450148
_exptl_crystal_density_diffrn 1.3665000235
_symmetry_cell_setting triclinic
_symmetry_space_group_name_H-M 'P -1'
_symmetry_Int_Tables_number 2
loop_
_symmetry_equiv_pos_site_id
_symmetry_equiv_pos_as_xyz
1 x,y,z
2 -x,-y,-z
loop_
_atom_site_label
_atom_site_type_symbol
_atom_site_fract_x
_atom_site_fract_y
_atom_site_fract_z
_atom_site_fftype
_atom_site_charge
_atom_site_hybridization
O0_0 O 0.9515792847 0.8194602549 0.0696202406 O2 -0.2342716000 SP3
C0_0 C 0.9885475361 0.7450702469 -0.0007458001 C3 0.2121623000 SP2
C1_0 C 0.8766763137 0.8905099032 0.0509723857 C3 0.5561477200 SP2
C2_0 C 0.9389307663 0.7705985952 -0.0631028470 C3 0.1609143000 SP2
C3_0 C 1.0635924392 0.6594287805 -0.0109640981 C3 -0.2483516000 SP2
N0_0 N 0.8689680046 0.8605070646 -0.0288995441 N -0.4583299200 SP2
O1_0 O 0.8303041143 0.9668918995 0.1018232889 O1 -0.4686270000 SP2
C4_0 C 0.9659729253 0.7100925847 -0.1400935676 C3 -0.2430704000 SP2
C5_0 C 1.0918890138 0.5983243901 -0.0888689466 C3 0.1606221000 SP2
H0_0 H 1.1029064369 0.6402626932 0.0375918264 H 0.1588160000 UNKNOWN
H1_0 H 0.8179959498 0.9039581149 -0.0560533914 H 0.3669310000 UNKNOWN
C6_0 C 1.0433129034 0.6237163803 -0.1523518460 C3 -0.1256439000 SP2
H2_0 H 0.9288670015 0.7290910332 -0.1894957485 H 0.1588160000 UNKNOWN
N1_0 N 1.1736898644 0.5157688186 -0.0982249194 N -0.3751169000 SP2
H3_0 H 1.0663600859 0.5746217443 -0.2116029682 H 0.1185790000 UNKNOWN
C7_0 C 1.2004127829 0.4315356544 -0.1663843696 C3 0.4003433000 SP2
H4_0 H 1.2171160480 0.5154677419 -0.0483222713 H 0.2871780000 UNKNOWN
O2_0 O 1.1499665512 0.4090051949 -0.2321701065 O1 -0.4066860000 SP2
C8_0 C 1.2954829611 0.3595604677 -0.1496971915 C3 0.2457616000 SP2
O3_0 O 1.3140888051 0.3660312896 -0.0802576177 O1 -0.4595840000 SP2
N2_0 N 1.3476192905 0.2871805043 -0.2117202577 N -0.1270780000 SP2
C9_0 C 1.4060473047 0.1876527101 -0.2031034207 C4 0.1094677760 SP3
C10_0 C 1.3487862814 0.2901579095 -0.2928907423 C4 0.1094677760 SP3
C11_0 C 1.3290121873 0.0499473388 -0.2570022818 C4 0.1059798000 SP3
H5_0 H 1.4032978686 0.1910067963 -0.1417250461 H 0.0003255620 UNKNOWN
H6_0 H 1.5093888660 0.2131698301 -0.2184098594 H 0.0003255620 UNKNOWN
C12_0 C 1.2668642593 0.1571952014 -0.3482405819 C4 0.1059798000 SP3
H7_0 H 1.3133574637 0.3709258521 -0.2957815836 H 0.0003255620 UNKNOWN
H8_0 H 1.4523911496 0.3109125053 -0.3080423142 H 0.0003255620 UNKNOWN
C13_0 C 1.3147213637 0.0424758982 -0.3430903040 C4 0.0910091000 SP3
H9_0 H 1.3784123577 -0.0221194478 -0.2527371517 H -0.0335496000 UNKNOWN
H10_0 H 1.2311853011 0.0232219513 -0.2339390504 H -0.0335496000 UNKNOWN
H11_0 H 1.1633318611 0.1420211345 -0.3329459170 H -0.0335496000 UNKNOWN
H12_0 H 1.2717060986 0.1612286791 -0.4086569056 H -0.0335496000 UNKNOWN
C14_0 C 1.2203699995 -0.0911266490 -0.3925654802 C4 0.1716622000 SP3
H13_0 H 1.4126402153 0.0524941455 -0.3679141346 H -0.0401939000 UNKNOWN
C15_0 C 1.2640936151 -0.2106364063 -0.3976245614 C3 -0.1408150080 SP2
H14_0 H 1.1230799187 -0.1011029728 -0.3677955625 H -0.0302422000 UNKNOWN
H15_0 H 1.2076605342 -0.0880325658 -0.4524015417 H -0.0302422000 UNKNOWN
C16_0 C 1.2104482709 -0.2906406652 -0.3511899646 C3 -0.1179234960 SP2
C17_0 C 1.3610617537 -0.2439926321 -0.4486814087 C3 -0.1179234960 SP2
C18_0 C 1.2522864996 -0.4002233593 -0.3546641371 C3 -0.1247886800 SP2
H16_0 H 1.1335362667 -0.2675230937 -0.3119502673 H 0.1185790000 UNKNOWN
C19_0 C 1.4049485335 -0.3526105000 -0.4532052159 C3 -0.1247886800 SP2
H17_0 H 1.4027327727 -0.1845499000 -0.4864383471 H 0.1185790000 UNKNOWN
C20_0 C 1.3494584532 -0.4281017651 -0.4055170903 C3 0.1917733600 SP2
H18_0 H 1.2105282980 -0.4634733902 -0.3191815156 H 0.1185790000 UNKNOWN
H19_0 H 1.4796147735 -0.3791113891 -0.4930074981 H 0.1185790000 UNKNOWN
F0_0 F 1.3914696889 -0.5348484320 -0.4091423081 F -0.1793540000 UNKNOWN
O1_1 O 1.2656312276 1.0073889308 0.0852204187 O1 -0.4686270000 SP2
C1_1 C 1.3192529183 0.9373730101 0.0351887195 C3 0.5561477200 SP2
O0_1 O 1.3943160678 0.8673007924 0.0550569526 O2 -0.2342716000 SP3
N0_1 N 1.3190999989 0.9118410382 -0.0443977672 N -0.4583299200 SP2
C0_1 C 1.4371173122 0.7964457475 -0.0144366680 C3 0.2121623000 SP2
C2_1 C 1.3909989719 0.8230419947 -0.0775002183 C3 0.1609143000 SP2
H1_1 H 1.2651107847 0.9511495779 -0.0724069200 H 0.3669310000 UNKNOWN
C3_1 C 1.5126814422 0.7118478893 -0.0231028417 C3 -0.2483516000 SP2
C4_1 C 1.4203903161 0.7622337115 -0.1538817353 C3 -0.2430704000 SP2
C5_1 C 1.5440122480 0.6511476870 -0.1004504324 C3 0.1606221000 SP2
H0_1 H 1.5474757241 0.6909979125 0.0262107448 H 0.1588160000 UNKNOWN
C6_1 C 1.4974696487 0.6757132762 -0.1649241981 C3 -0.1256439000 SP2
H2_1 H 1.3841084943 0.7793891427 -0.2041964378 H 0.1588160000 UNKNOWN
N1_1 N 1.6219118519 0.5655603813 -0.1078988361 N -0.3751169000 SP2
H3_1 H 1.5217858567 0.6259258153 -0.2238256008 H 0.1185790000 UNKNOWN
C7_1 C 1.6636945122 0.4911863755 -0.1744809117 C3 0.4003433000 SP2
H4_1 H 1.6483470716 0.5518635596 -0.0575623093 H 0.2871780000 UNKNOWN
O2_1 O 1.6406708341 0.4886379374 -0.2419550494 O1 -0.4066860000 SP2
C8_1 C 1.7372548729 0.4033968054 -0.1536802663 C3 0.2457616000 SP2
O3_1 O 1.7384913072 0.4051311657 -0.0839698016 O1 -0.4595840000 SP2
N2_1 N 1.7866108858 0.3211164678 -0.2122494605 N -0.1270780000 SP2
C9_1 C 1.8305431241 0.2177084195 -0.1961928187 C4 0.1094677760 SP3
C10_1 C 1.8203005905 0.3323052720 -0.2905030495 C4 0.1094677760 SP3
C11_1 C 1.7712550179 0.0833069536 -0.2589995908 C4 0.1059798000 SP3
H5_1 H 1.7989523263 0.2131621670 -0.1384537000 H 0.0003255620 UNKNOWN
H6_1 H 1.9386455279 0.2456109327 -0.1951022978 H 0.0003255620 UNKNOWN
C12_1 C 1.7595130690 0.2008132284 -0.3550409074 C4 0.1059798000 SP3
H7_1 H 1.7875952551 0.4114343947 -0.2986701362 H 0.0003255620 UNKNOWN
H8_1 H 1.9283192171 0.3582269074 -0.2910509963 H 0.0003255620 UNKNOWN
C13_1 C 1.7992548213 0.0861486576 -0.3428253945 C4 0.0910091000 SP3
H9_1 H 1.8096550333 0.0102626986 -0.2458716258 H -0.0335496000 UNKNOWN
H10_1 H 1.6640495846 0.0525298418 -0.2532367907 H -0.0335496000 UNKNOWN
H11_1 H 1.6514658912 0.1787558291 -0.3562667748 H -0.0335496000 UNKNOWN
H12_1 H 1.7903995145 0.2126377260 -0.4120600677 H -0.0335496000 UNKNOWN
C14_1 C 1.7284347921 -0.0458051948 -0.4062994084 C4 0.1716622000 SP3
H13_1 H 1.9063970203 0.1053417514 -0.3492612169 H -0.0401939000 UNKNOWN
C15_1 C 1.7732937144 -0.1639981091 -0.4091041196 C3 -0.1408150080 SP2
H14_1 H 1.6222405431 -0.0679668041 -0.3971155867 H -0.0302422000 UNKNOWN
H15_1 H 1.7409283251 -0.0307270052 -0.4640569878 H -0.0302422000 UNKNOWN
C16_1 C 1.8671861425 -0.2020636353 -0.4613275483 C3 -0.1179234960 SP2
C17_1 C 1.7207143069 -0.2405947802 -0.3605280406 C3 -0.1179234960 SP2
C18_1 C 1.9079619111 -0.3125928605 -0.4655679183 C3 -0.1247886800 SP2
H16_1 H 1.9087410947 -0.1450443766 -0.5003783253 H 0.1185790000 UNKNOWN
C19_1 C 1.7602654194 -0.3509721934 -0.3631972591 C3 -0.1247886800 SP2
H17_1 H 1.6456859434 -0.2150416490 -0.3204160434 H 0.1185790000 UNKNOWN
C20_1 C 1.8535188834 -0.3844974834 -0.4158618116 C3 0.1917733600 SP2
H18_1 H 1.9795258547 -0.3439421644 -0.5065208955 H 0.1185790000 UNKNOWN
H19_1 H 1.7178688851 -0.4109902020 -0.3260745896 H 0.1185790000 UNKNOWN
F0_1 F 1.8920510976 -0.4930349468 -0.4192067085 F -0.1793540000 UNKNOWN
#END
