# Supplementary material for: Predicting crystal form stability under real-world conditions
Source: Nature. 2023 Nov 8;623(7986):324–8. doi: 10.1038/s41586-023-06587-3 (PMC10632141; doi:10.1038/s41586-023-06587-3)
Supplement: Supplementary file 2 — This file contains archived experimental crystal structures before and after energy minimization (cif_structures folder) with a summary provided in a file structures.xlsx, predicted crystal structures and relative free energies for radiprodil (radiprodil_landscape_cif_files folder) and upadacitinib (upadacitinib_landscape_cif_files folder), individual (free) energy components for hydrates and anhydrates (energy_components.xlsx file), reference free-energy differences (reference_data_anhydrates.xlsx file) and critical water activities needed to carry out the validation (reference_data_hydrates.xlsx file). [file 41586_2023_6587_MOESM2_ESM.zip › Supplementary_Data/radiprodil_landscape_cif_files/anhydrate/rank_step4f_040.cif]

#############################################
# Avant-garde Materials Simulation           
#############################################

data_structure_000023
_cell_length_a 32.7417634773
_cell_length_b 15.0604398994
_cell_length_c 18.0231032449
_cell_angle_alpha 90.0000000000
_cell_angle_beta 120.8427953556
_cell_angle_gamma 90.0000000000
_cell_volume 7630.4235828296
_exptl_crystal_density_diffrn 1.3837408575
_symmetry_cell_setting monoclinic
_symmetry_space_group_name_H-M 'C 2/c'
_symmetry_Int_Tables_number 15
loop_
_symmetry_equiv_pos_site_id
_symmetry_equiv_pos_as_xyz
1 x,y,z
2 -x,y,-z+1/2
3 -x,-y,-z
4 x,-y,z+1/2
5 x+1/2,y+1/2,z
6 -x+1/2,y+1/2,-z+1/2
7 -x+1/2,-y+1/2,-z
8 x+1/2,-y+1/2,z+1/2
loop_
_atom_site_label
_atom_site_type_symbol
_atom_site_fract_x
_atom_site_fract_y
_atom_site_fract_z
_atom_site_fftype
_atom_site_charge
_atom_site_hybridization
O0_0 O -0.0615326860 0.4052114092 -0.7836754438 O2 -0.2342716000 SP3
C0_0 C -0.0602843760 0.4338683445 -0.8556202416 C3 0.2121623000 SP2
C1_0 C -0.0604927713 0.4811766317 -0.7378930071 C3 0.5561477200 SP2
C2_0 C -0.0590133051 0.5266412941 -0.8561981009 C3 0.1609143000 SP2
C3_0 C -0.0598366679 0.3810486342 -0.9177329366 C3 -0.2483516000 SP2
N0_0 N -0.0593842474 0.5537534017 -0.7827012515 N -0.4583299200 SP2
O1_0 O -0.0611406964 0.4773472551 -0.6708868045 O1 -0.4686270000 SP2
C4_0 C -0.0578021824 0.5709923604 -0.9227789438 C3 -0.2430704000 SP2
C5_0 C -0.0588528363 0.4259951771 -0.9854502400 C3 0.1606221000 SP2
H0_0 H -0.0601816226 0.3091561778 -0.9157328531 H 0.1588160000 UNKNOWN
H1_0 H -0.0536454969 0.6159459279 -0.7545701097 H 0.3669310000 UNKNOWN
C6_0 C -0.0577738890 0.5196041357 -0.9872045731 C3 -0.1256439000 SP2
H2_0 H -0.0562599672 0.6430554175 -0.9245105310 H 0.1588160000 UNKNOWN
N1_0 N -0.0591022721 0.3799371328 -1.0536940644 N -0.3751169000 SP2
H3_0 H -0.0572222708 0.5520357483 -1.0407038464 H 0.1185790000 UNKNOWN
C7_0 C -0.0669035759 0.2915931915 -1.0716500455 C3 0.4003433000 SP2
H4_0 H -0.0556774477 0.4185021756 -1.0975024983 H 0.2871780000 UNKNOWN
O2_0 O -0.0720359742 0.2350631779 -1.0272019641 O1 -0.4066860000 SP2
C8_0 C -0.0653713455 0.2667921757 -1.1531929438 C3 0.2457616000 SP2
O3_0 O -0.0373861848 0.3088860530 -1.1683579742 O1 -0.4595840000 SP2
N2_0 N -0.0913017581 0.1968980420 -1.2008379256 N -0.1270780000 SP2
C9_0 C -0.1320120399 0.1562108924 -1.1999517871 C4 0.1094677760 SP3
C10_0 C -0.0836664297 0.1637894932 -1.2695366065 C4 0.1094677760 SP3
C11_0 C -0.1773451238 0.1638237457 -1.2889227730 C4 0.1059798000 SP3
H5_0 H -0.1362796896 0.1869363548 -1.1494387046 H 0.0003255620 UNKNOWN
H6_0 H -0.1238727691 0.0856509054 -1.1829908644 H 0.0003255620 UNKNOWN
C12_0 C -0.1282431193 0.1748061273 -1.3583050121 C4 0.1059798000 SP3
H7_0 H -0.0530250147 0.1990976245 -1.2641217130 H 0.0003255620 UNKNOWN
H8_0 H -0.0742962775 0.0928031882 -1.2567938415 H 0.0003255620 UNKNOWN
C13_0 C -0.1704415708 0.1273942783 -1.3611779458 C4 0.0910091000 SP3
H9_0 H -0.2058161577 0.1276022027 -1.2865021034 H -0.0335496000 UNKNOWN
H10_0 H -0.1883038867 0.2338914978 -1.3030938414 H -0.0335496000 UNKNOWN
H11_0 H -0.1364152973 0.2461197053 -1.3722881620 H -0.0335496000 UNKNOWN
H12_0 H -0.1214736800 0.1477863738 -1.4075928635 H -0.0335496000 UNKNOWN
C14_0 C -0.2164067513 0.1364217618 -1.4496988999 C4 0.1716622000 SP3
H13_0 H -0.1614623992 0.0559426548 -1.3487869296 H -0.0401939000 UNKNOWN
C15_0 C -0.2111615780 0.1075957665 -1.5245118702 C3 -0.1408150080 SP2
H14_0 H -0.2448890361 0.0978542867 -1.4494006059 H -0.0302422000 UNKNOWN
H15_0 H -0.2273097241 0.2065482080 -1.4582434092 H -0.0302422000 UNKNOWN
C16_0 C -0.2069141898 0.1705384473 -1.5775374893 C3 -0.1179234960 SP2
C17_0 C -0.2091327658 0.0172704054 -1.5416264448 C3 -0.1179234960 SP2
C18_0 C -0.2008699412 0.1446820906 -1.6456530111 C3 -0.1247886800 SP2
H16_0 H -0.2086640054 0.2411638654 -1.5657796936 H 0.1185790000 UNKNOWN
C19_0 C -0.2021185350 -0.0103145765 -1.6083426346 C3 -0.1247886800 SP2
H17_0 H -0.2141186659 -0.0332972288 -1.5035207387 H 0.1185790000 UNKNOWN
C20_0 C -0.1981216276 0.0546092296 -1.6590505119 C3 0.1917733600 SP2
H18_0 H -0.1990007512 0.1931574357 -1.6886286025 H 0.1185790000 UNKNOWN
H19_0 H -0.2004545640 -0.0807458796 -1.6206603721 H 0.1185790000 UNKNOWN
F0_0 F -0.1921820518 0.0293712640 -1.7259082479 F -0.1793540000 UNKNOWN
H10_1 H -0.0684150500 0.2413790734 -0.8128134482 H -0.0335496000 UNKNOWN
C11_1 C -0.0806549044 0.1720034641 -0.8233052281 C4 0.1059798000 SP3
C9_1 C -0.1262217948 0.1629053717 -0.9119376721 C4 0.1094677760 SP3
C13_1 C -0.0878898504 0.1438972000 -0.7491329431 C4 0.0910091000 SP3
H9_1 H -0.0529474545 0.1312267867 -0.8238161926 H -0.0335496000 UNKNOWN
N2_1 N -0.1659689844 0.2094092326 -0.9126061293 N -0.1270780000 SP2
H5_1 H -0.1213118293 0.1891834491 -0.9634185553 H 0.0003255620 UNKNOWN
H6_1 H -0.1358587252 0.0922825311 -0.9262813250 H 0.0003255620 UNKNOWN
C12_1 C -0.1295827367 0.1959738666 -0.7547096281 C4 0.1059798000 SP3
C14_1 C -0.0421384122 0.1549439502 -0.6604885807 C4 0.1716622000 SP3
H13_1 H -0.0978139356 0.0727371757 -0.7578437616 H -0.0401939000 UNKNOWN
C8_1 C -0.1897359173 0.2794817553 -0.9625090356 C3 0.2457616000 SP2
C10_1 C -0.1744167750 0.1830629532 -0.8430476113 C4 0.1094677760 SP3
H11_1 H -0.1203356627 0.2671839315 -0.7437243541 H -0.0335496000 UNKNOWN
H12_1 H -0.1362857733 0.1735506518 -0.7039346084 H -0.0335496000 UNKNOWN
C15_1 C -0.0469517674 0.1220632167 -0.5861211186 C3 -0.1408150080 SP2
H14_1 H -0.0131929199 0.1182102806 -0.6611682494 H -0.0302422000 UNKNOWN
H15_1 H -0.0315600614 0.2253964043 -0.6505215068 H -0.0302422000 UNKNOWN
C7_1 C -0.1864205002 0.2990380642 -1.0430053395 C3 0.4003433000 SP2
O3_1 O -0.2166744738 0.3279493574 -0.9496689388 O1 -0.4595840000 SP2
H7_1 H -0.2047098721 0.2215349814 -0.8505693732 H 0.0003255620 UNKNOWN
H8_1 H -0.1848176629 0.1124518148 -0.8528598858 H 0.0003255620 UNKNOWN
C16_1 C -0.0422175558 0.1793934790 -0.5209554098 C3 -0.1179234960 SP2
C17_1 C -0.0558730743 0.0319861788 -0.5802061017 C3 -0.1179234960 SP2
N1_1 N -0.1844475215 0.3880788959 -1.0542875555 N -0.3751169000 SP2
O2_1 O -0.1884156246 0.2395676413 -1.0921447108 O1 -0.4066860000 SP2
C18_1 C -0.0455342202 0.1479067278 -0.4512265875 C3 -0.1247886800 SP2
H16_1 H -0.0349924646 0.2497101501 -0.5237483248 H 0.1185790000 UNKNOWN
C19_1 C -0.0603632641 -0.0010828610 -0.5124422539 C3 -0.1247886800 SP2
H17_1 H -0.0578366732 -0.0145665782 -0.6283001982 H 0.1185790000 UNKNOWN
C5_1 C -0.1826488600 0.4314955724 -1.1216561079 C3 0.1606221000 SP2
H4_1 H -0.1844227126 0.4289532080 -1.0083218808 H 0.2871780000 UNKNOWN
C20_1 C -0.0546501897 0.0582204255 -0.4487676010 C3 0.1917733600 SP2
H18_1 H -0.0402353742 0.1919301436 -0.3990297232 H 0.1185790000 UNKNOWN
H19_1 H -0.0664354850 -0.0715917195 -0.5079758288 H 0.1185790000 UNKNOWN
C3_1 C -0.1780417134 0.3839913065 -1.1843600884 C3 -0.2483516000 SP2
C6_1 C -0.1850706457 0.5250588599 -1.1238272757 C3 -0.1256439000 SP2
F0_1 F -0.0570516365 0.0266392589 -0.3795885900 F -0.1793540000 UNKNOWN
C0_1 C -0.1759039374 0.4342118147 -1.2461628534 C3 0.2121623000 SP2
H0_1 H -0.1771565428 0.3120905511 -1.1836138347 H 0.1588160000 UNKNOWN
C4_1 C -0.1839329646 0.5737897595 -1.1886574792 C3 -0.2430704000 SP2
H3_1 H -0.1872111863 0.5595496375 -1.0727950780 H 0.1185790000 UNKNOWN
O0_1 O -0.1718097335 0.4028647286 -1.3143516744 O2 -0.2342716000 SP3
C2_1 C -0.1796140303 0.5267016830 -1.2507196260 C3 0.1609143000 SP2
H2_1 H -0.1862602670 0.6459664570 -1.1900566737 H 0.1588160000 UNKNOWN
C1_1 C -0.1751313098 0.4766395007 -1.3642175553 C3 0.5561477200 SP2
N0_1 N -0.1779358401 0.5511771425 -1.3234760959 N -0.4583299200 SP2
O1_1 O -0.1748255718 0.4700003223 -1.4315644263 O1 -0.4686270000 SP2
H1_1 H -0.1910350829 0.6091076331 -1.3599057080 H 0.3669310000 UNKNOWN
#END
