# Supplementary material for: Predicting crystal form stability under real-world conditions
Source: Nature. 2023 Nov 8;623(7986):324–8. doi: 10.1038/s41586-023-06587-3 (PMC10632141; doi:10.1038/s41586-023-06587-3)
Supplement: Supplementary file 2 — This file contains archived experimental crystal structures before and after energy minimization (cif_structures folder) with a summary provided in a file structures.xlsx, predicted crystal structures and relative free energies for radiprodil (radiprodil_landscape_cif_files folder) and upadacitinib (upadacitinib_landscape_cif_files folder), individual (free) energy components for hydrates and anhydrates (energy_components.xlsx file), reference free-energy differences (reference_data_anhydrates.xlsx file) and critical water activities needed to carry out the validation (reference_data_hydrates.xlsx file). [file 41586_2023_6587_MOESM2_ESM.zip › Supplementary_Data/radiprodil_landscape_cif_files/anhydrate/rank_step4f_062.cif]

#############################################
# Avant-garde Materials Simulation           
#############################################

data_structure_000039
_cell_length_a 9.0778386665
_cell_length_b 9.5714661807
_cell_length_c 11.3191378440
_cell_angle_alpha 99.4652908488
_cell_angle_beta 79.8005790222
_cell_angle_gamma 86.8777464796
_cell_volume 951.2339417771
_exptl_crystal_density_diffrn 1.3874779389
_symmetry_cell_setting triclinic
_symmetry_space_group_name_H-M 'P -1'
_symmetry_Int_Tables_number 2
loop_
_symmetry_equiv_pos_site_id
_symmetry_equiv_pos_as_xyz
1 x,y,z
2 -x,-y,-z
loop_
_atom_site_label
_atom_site_type_symbol
_atom_site_fract_x
_atom_site_fract_y
_atom_site_fract_z
_atom_site_fftype
_atom_site_charge
_atom_site_hybridization
O0_0 O 0.7863943340 0.1745861673 0.1388003288 O2 -0.2342716000 SP3
C0_0 C 0.6463399823 0.1783313202 0.1063380813 C3 0.2121623000 SP2
C1_0 C 0.8932445075 0.1647957228 0.0314812559 C3 0.5561477200 SP2
C2_0 C 0.6645645077 0.1729712849 -0.0196089299 C3 0.1609143000 SP2
C3_0 C 0.5084932377 0.1825903404 0.1823611788 C3 -0.2483516000 SP2
N0_0 N 0.8186585499 0.1647304154 -0.0629839546 N -0.4583299200 SP2
O1_0 O 1.0284140714 0.1593073107 0.0306982605 O1 -0.4686270000 SP2
C4_0 C 0.5399496022 0.1768355540 -0.0752362781 C3 -0.2430704000 SP2
C5_0 C 0.3824430665 0.1810815229 0.1250855053 C3 0.1606221000 SP2
H0_0 H 0.4959479754 0.1821802732 0.2794607838 H 0.1588160000 UNKNOWN
H1_0 H 0.8724145176 0.1390148178 -0.1538268048 H 0.3669310000 UNKNOWN
C6_0 C 0.3988657902 0.1815979637 -0.0010623942 C3 -0.1256439000 SP2
H2_0 H 0.5505599513 0.1734317181 -0.1730017241 H 0.1588160000 UNKNOWN
N1_0 N 0.2360328496 0.1687278777 0.1877452718 N -0.3751169000 SP2
H3_0 H 0.2988762173 0.1818246804 -0.0420058258 H 0.1185790000 UNKNOWN
C7_0 C 0.1933044762 0.1470680181 0.3042067436 C3 0.4003433000 SP2
H4_0 H 0.1541132089 0.1612346422 0.1344809063 H 0.2871780000 UNKNOWN
O2_0 O 0.2699413099 0.1602038874 0.3850539776 O1 -0.4066860000 SP2
C8_0 C 0.0418076510 0.0817608847 0.3292893601 C3 0.2457616000 SP2
O3_0 O 0.0455217496 -0.0509056930 0.3030620419 O1 -0.4595840000 SP2
N2_0 N -0.0808993465 0.1669904449 0.3871321165 N -0.1270780000 SP2
C9_0 C -0.2229030931 0.1056695076 0.4257648149 C4 0.1094677760 SP3
C10_0 C -0.0892532152 0.3219138507 0.3942302416 C4 0.1094677760 SP3
C11_0 C -0.3049570417 0.1849256926 0.5503912826 C4 0.1059798000 SP3
H5_0 H -0.1962103135 -0.0066861951 0.4280093630 H 0.0003255620 UNKNOWN
H6_0 H -0.2924004622 0.1112603667 0.3558035185 H 0.0003255620 UNKNOWN
C12_0 C -0.1702744990 0.3993672193 0.5193135590 C4 0.1059798000 SP3
H7_0 H 0.0249887101 0.3542508285 0.3721359594 H 0.0003255620 UNKNOWN
H8_0 H -0.1501797864 0.3482781807 0.3235695225 H 0.0003255620 UNKNOWN
C13_0 C -0.3255152015 0.3459879212 0.5541744068 C4 0.0910091000 SP3
H9_0 H -0.4131755235 0.1395419877 0.5717923627 H -0.0335496000 UNKNOWN
H10_0 H -0.2393192251 0.1638446734 0.6195788082 H -0.0335496000 UNKNOWN
H11_0 H -0.1030077245 0.3840928515 0.5889880799 H -0.0335496000 UNKNOWN
H12_0 H -0.1820103279 0.5136630345 0.5165480719 H -0.0335496000 UNKNOWN
C14_0 C -0.4060927298 0.4290493798 0.6782074626 C4 0.1716622000 SP3
H13_0 H -0.3907832886 0.3669310009 0.4840806424 H -0.0401939000 UNKNOWN
C15_0 C -0.5709679182 0.4091165179 0.7172190638 C3 -0.1408150080 SP2
H14_0 H -0.3445810006 0.4047304513 0.7493225394 H -0.0302422000 UNKNOWN
H15_0 H -0.3961721231 0.5434393195 0.6775680577 H -0.0302422000 UNKNOWN
C16_0 C -0.6567482141 0.3381087028 0.6385270753 C3 -0.1179234960 SP2
C17_0 C -0.6436114371 0.4679812055 0.8367850017 C3 -0.1179234960 SP2
C18_0 C -0.8104850337 0.3280065521 0.6761835647 C3 -0.1247886800 SP2
H16_0 H -0.6063387038 0.2890255752 0.5453043567 H 0.1185790000 UNKNOWN
C19_0 C -0.7973689026 0.4616835554 0.8759032477 C3 -0.1247886800 SP2
H17_0 H -0.5785054548 0.5209743951 0.9006482541 H 0.1185790000 UNKNOWN
C20_0 C -0.8780459330 0.3929395701 0.7933749379 C3 0.1917733600 SP2
H18_0 H -0.8755558845 0.2701024210 0.6152521838 H 0.1185790000 UNKNOWN
H19_0 H -0.8533886283 0.5082222178 0.9683863703 H 0.1185790000 UNKNOWN
F0_0 F -1.0301471092 0.3899307601 0.8287653343 F -0.1793540000 UNKNOWN
#END
