# Supplementary material for: Predicting crystal form stability under real-world conditions
Source: Nature. 2023 Nov 8;623(7986):324–8. doi: 10.1038/s41586-023-06587-3 (PMC10632141; doi:10.1038/s41586-023-06587-3)
Supplement: Supplementary file 2 — This file contains archived experimental crystal structures before and after energy minimization (cif_structures folder) with a summary provided in a file structures.xlsx, predicted crystal structures and relative free energies for radiprodil (radiprodil_landscape_cif_files folder) and upadacitinib (upadacitinib_landscape_cif_files folder), individual (free) energy components for hydrates and anhydrates (energy_components.xlsx file), reference free-energy differences (reference_data_anhydrates.xlsx file) and critical water activities needed to carry out the validation (reference_data_hydrates.xlsx file). [file 41586_2023_6587_MOESM2_ESM.zip › Supplementary_Data/radiprodil_landscape_cif_files/anhydrate/rank_step4f_027.cif]

#############################################
# Avant-garde Materials Simulation           
#############################################

data_structure_000032
_cell_length_a 10.5718970414
_cell_length_b 33.2451480096
_cell_length_c 13.4207022918
_cell_angle_alpha 90.0000000000
_cell_angle_beta 55.2807752896
_cell_angle_gamma 90.0000000000
_cell_volume 3877.0679596867
_exptl_crystal_density_diffrn 1.3616641469
_symmetry_cell_setting monoclinic
_symmetry_space_group_name_H-M 'P 2_1/c'
_symmetry_Int_Tables_number 14
loop_
_symmetry_equiv_pos_site_id
_symmetry_equiv_pos_as_xyz
1 x,y,z
2 -x,y+1/2,-z+1/2
3 -x,-y,-z
4 x,-y+1/2,z+1/2
loop_
_atom_site_label
_atom_site_type_symbol
_atom_site_fract_x
_atom_site_fract_y
_atom_site_fract_z
_atom_site_fftype
_atom_site_charge
_atom_site_hybridization
O0_0 O -0.9391594985 0.0315650580 0.8331298750 O2 -0.2342716000 SP3
C0_0 C -0.8563412278 -0.0040365046 0.7979958462 C3 0.2121623000 SP2
C1_0 C -1.0932752532 0.0214294020 0.9152295262 C3 0.5561477200 SP2
C2_0 C -0.9572815967 -0.0362528986 0.8586881254 C3 0.1609143000 SP2
C3_0 C -0.6998776531 -0.0085778005 0.7167721469 C3 -0.2483516000 SP2
N0_0 N -1.1033764587 -0.0192980133 0.9315290597 N -0.4583299200 SP2
O1_0 O -1.1949617973 0.0470588264 0.9602980979 O1 -0.4686270000 SP2
C4_0 C -0.9015594793 -0.0753659120 0.8380488899 C3 -0.2430704000 SP2
C5_0 C -0.6427463858 -0.0482391274 0.6963804249 C3 0.1606221000 SP2
H0_0 H -0.6219882417 0.0166392317 0.6697158838 H 0.1588160000 UNKNOWN
H1_0 H -1.2091408544 -0.0337205581 0.9874190650 H 0.3669310000 UNKNOWN
C6_0 C -0.7429695811 -0.0811647307 0.7557642113 C3 -0.1256439000 SP2
H2_0 H -0.9778958062 -0.1009641041 0.8833005162 H 0.1588160000 UNKNOWN
N1_0 N -0.4823791754 -0.0523194184 0.6146564707 N -0.3751169000 SP2
H3_0 H -0.6954790534 -0.1113647028 0.7359806952 H 0.1185790000 UNKNOWN
C7_0 C -0.3977896938 -0.0866730168 0.5716844429 C3 0.4003433000 SP2
H4_0 H -0.4179081451 -0.0265951531 0.5777697720 H 0.2871780000 UNKNOWN
O2_0 O -0.4511141104 -0.1211736531 0.5987793440 O1 -0.4066860000 SP2
C8_0 C -0.2254786474 -0.0759852252 0.4791094153 C3 0.2457616000 SP2
O3_0 O -0.1931525183 -0.0398564522 0.4500074834 O1 -0.4595840000 SP2
N2_0 N -0.1199589205 -0.1059067951 0.4286263274 N -0.1270780000 SP2
C9_0 C -0.1377771327 -0.1477046970 0.4715776905 C4 0.1094677760 SP3
C10_0 C 0.0382128732 -0.0966818134 0.3260229473 C4 0.1094677760 SP3
C11_0 C -0.0924708140 -0.1771769471 0.3690857655 C4 0.1059798000 SP3
H5_0 H -0.2560033170 -0.1525161562 0.5485339117 H 0.0003255620 UNKNOWN
H6_0 H -0.0606063073 -0.1511563051 0.5016691623 H 0.0003255620 UNKNOWN
C12_0 C 0.0906614170 -0.1255974651 0.2207332181 C4 0.1059798000 SP3
H7_0 H 0.0404270430 -0.0658821212 0.2971339092 H 0.0003255620 UNKNOWN
H8_0 H 0.1142985340 -0.0987877319 0.3573665121 H 0.0003255620 UNKNOWN
C13_0 C 0.0722121590 -0.1698721761 0.2581832610 C4 0.0910091000 SP3
H9_0 H -0.1043721821 -0.2080485197 0.4029102240 H -0.0335496000 UNKNOWN
H10_0 H -0.1736246269 -0.1739705027 0.3426842150 H -0.0335496000 UNKNOWN
H11_0 H 0.0228986855 -0.1193859853 0.1833013473 H -0.0335496000 UNKNOWN
H12_0 H 0.2108227983 -0.1184243600 0.1484573830 H -0.0335496000 UNKNOWN
C14_0 C 0.1095459860 -0.1984749603 0.1543788560 C4 0.1716622000 SP3
H13_0 H 0.1519309392 -0.1764542515 0.2846724757 H -0.0401939000 UNKNOWN
C15_0 C 0.2729149445 -0.1969423765 0.0428602832 C3 -0.1408150080 SP2
H14_0 H 0.0828774434 -0.2294509821 0.1899366930 H -0.0302422000 UNKNOWN
H15_0 H 0.0304762499 -0.1913790385 0.1280804101 H -0.0302422000 UNKNOWN
C16_0 C 0.3855399394 -0.2229276246 0.0307033934 C3 -0.1179234960 SP2
C17_0 C 0.3159239042 -0.1704141538 -0.0530577660 C3 -0.1179234960 SP2
C18_0 C 0.5362013823 -0.2228968725 -0.0735390922 C3 -0.1247886800 SP2
H16_0 H 0.3551873774 -0.2441673622 0.1029824439 H 0.1185790000 UNKNOWN
C19_0 C 0.4653705774 -0.1699640636 -0.1584963833 C3 -0.1247886800 SP2
H17_0 H 0.2304800195 -0.1500909387 -0.0467232697 H 0.1185790000 UNKNOWN
C20_0 C 0.5726718211 -0.1963243799 -0.1661524798 C3 0.1917733600 SP2
H18_0 H 0.6238054031 -0.2431394313 -0.0833519792 H 0.1185790000 UNKNOWN
H19_0 H 0.4968185832 -0.1504662771 -0.2346859271 H 0.1185790000 UNKNOWN
F0_0 F 0.7197178485 -0.1963403138 -0.2692701497 F -0.1793540000 UNKNOWN
H0_1 H -1.0287587594 0.0147194109 0.6196121777 H 0.1588160000 UNKNOWN
C3_1 C -1.1102170642 -0.0096662141 0.6683366843 C3 -0.2483516000 SP2
C0_1 C -1.2661880303 -0.0037800238 0.7493511410 C3 0.2121623000 SP2
C5_1 C -1.0570428219 -0.0496204307 0.6521528977 C3 0.1606221000 SP2
O0_1 O -1.3452421530 0.0323960469 0.7827341412 O2 -0.2342716000 SP3
C2_1 C -1.3702808248 -0.0352107119 0.8121867012 C3 0.1609143000 SP2
C6_1 C -1.1606703663 -0.0816617514 0.7148732776 C3 -0.1256439000 SP2
N1_1 N -0.8967111146 -0.0549010330 0.5728341143 N -0.3751169000 SP2
C1_1 C -1.5002095761 0.0233627888 0.8655483928 C3 0.5561477200 SP2
N0_1 N -1.5144458875 -0.0173035017 0.8832312247 N -0.4583299200 SP2
C4_1 C -1.3186781072 -0.0746770490 0.7958168141 C3 -0.2430704000 SP2
H3_1 H -1.1165520208 -0.1121495853 0.6989434689 H 0.1185790000 UNKNOWN
C7_1 C -0.8177345206 -0.0900757346 0.5301805453 C3 0.4003433000 SP2
H4_1 H -0.8285050571 -0.0296477368 0.5413346237 H 0.2871780000 UNKNOWN
O1_1 O -1.5999535057 0.0495446249 0.9115011068 O1 -0.4686270000 SP2
H1_1 H -1.6215915932 -0.0311335787 0.9405899592 H 0.3669310000 UNKNOWN
H2_1 H -1.3979200295 -0.0995237545 0.8443084886 H 0.1588160000 UNKNOWN
O2_1 O -0.8779947135 -0.1238017256 0.5524677245 O1 -0.4066860000 SP2
C8_1 C -0.6422878593 -0.0815105304 0.4438073119 C3 0.2457616000 SP2
O3_1 O -0.6004970095 -0.0457395683 0.4168460078 O1 -0.4595840000 SP2
N2_1 N -0.5439305426 -0.1130682580 0.3968051203 N -0.1270780000 SP2
C9_1 C -0.5767494266 -0.1552605376 0.4374762841 C4 0.1094677760 SP3
C10_1 C -0.3821369850 -0.1065690896 0.2966898379 C4 0.1094677760 SP3
C11_1 C -0.5422561783 -0.1824876521 0.3332850559 C4 0.1059798000 SP3
H5_1 H -0.6959887427 -0.1580408389 0.5146328819 H 0.0003255620 UNKNOWN
H6_1 H -0.5018540704 -0.1627216690 0.4676057631 H 0.0003255620 UNKNOWN
C12_1 C -0.3369526581 -0.1338300302 0.1890548742 C4 0.1059798000 SP3
H7_1 H -0.3675859028 -0.0750293956 0.2694482485 H 0.0003255620 UNKNOWN
H8_1 H -0.3098840692 -0.1128491975 0.3300174865 H 0.0003255620 UNKNOWN
C13_1 C -0.3743788201 -0.1783258790 0.2243000089 C4 0.0910091000 SP3
H9_1 H -0.5670510648 -0.2138436127 0.3651245300 H -0.0335496000 UNKNOWN
H10_1 H -0.6199873639 -0.1744344647 0.3061902522 H -0.0335496000 UNKNOWN
H11_1 H -0.3978652173 -0.1231631401 0.1493537147 H -0.0335496000 UNKNOWN
H12_1 H -0.2130806728 -0.1297571345 0.1193225434 H -0.0335496000 UNKNOWN
C14_1 C -0.3447277814 -0.2046996201 0.1184863637 C4 0.1716622000 SP3
H13_1 H -0.3002263150 -0.1893739897 0.2522797573 H -0.0401939000 UNKNOWN
C15_1 C -0.1804014512 -0.2045793230 0.0085750044 C3 -0.1408150080 SP2
H14_1 H -0.3799865595 -0.2357502781 0.1519346387 H -0.0302422000 UNKNOWN
H15_1 H -0.4207971113 -0.1941656218 0.0924695380 H -0.0302422000 UNKNOWN
C16_1 C -0.0684831464 -0.2287000042 0.0046265203 C3 -0.1179234960 SP2
C17_1 C -0.1344468150 -0.1799433518 -0.0916416468 C3 -0.1179234960 SP2
C18_1 C 0.0855287915 -0.2275513013 -0.0943484494 C3 -0.1247886800 SP2
H16_1 H -0.1022783452 -0.2488246067 0.0802731860 H 0.1185790000 UNKNOWN
C19_1 C 0.0186530564 -0.1784381574 -0.1921296435 C3 -0.1247886800 SP2
H17_1 H -0.2201202562 -0.1615262071 -0.0914321810 H 0.1185790000 UNKNOWN
C20_1 C 0.1259012483 -0.2018747952 -0.1899578697 C3 0.1917733600 SP2
H18_1 H 0.1732735711 -0.2457755197 -0.0972714372 H 0.1185790000 UNKNOWN
H19_1 H 0.0543738930 -0.1595283832 -0.2704416420 H 0.1185790000 UNKNOWN
F0_1 F 0.2771518342 -0.1994957811 -0.2855896864 F -0.1793540000 UNKNOWN
#END
