# Supplementary material for: Predicting crystal form stability under real-world conditions
Source: Nature. 2023 Nov 8;623(7986):324–8. doi: 10.1038/s41586-023-06587-3 (PMC10632141; doi:10.1038/s41586-023-06587-3)
Supplement: Supplementary file 2 — This file contains archived experimental crystal structures before and after energy minimization (cif_structures folder) with a summary provided in a file structures.xlsx, predicted crystal structures and relative free energies for radiprodil (radiprodil_landscape_cif_files folder) and upadacitinib (upadacitinib_landscape_cif_files folder), individual (free) energy components for hydrates and anhydrates (energy_components.xlsx file), reference free-energy differences (reference_data_anhydrates.xlsx file) and critical water activities needed to carry out the validation (reference_data_hydrates.xlsx file). [file 41586_2023_6587_MOESM2_ESM.zip › Supplementary_Data/radiprodil_landscape_cif_files/anhydrate/rank_step4f_020.cif]

#############################################
# Avant-garde Materials Simulation           
#############################################

data_structure_000016
_cell_length_a 10.5815179175
_cell_length_b 33.2340755191
_cell_length_c 11.3929151816
_cell_angle_alpha 90.0000000000
_cell_angle_beta 105.1964781060
_cell_angle_gamma 90.0000000000
_cell_volume 3866.4146427232
_exptl_crystal_density_diffrn 1.3654160052
_symmetry_cell_setting monoclinic
_symmetry_space_group_name_H-M 'P 2_1/c'
_symmetry_Int_Tables_number 14
loop_
_symmetry_equiv_pos_site_id
_symmetry_equiv_pos_as_xyz
1 x,y,z
2 -x,y+1/2,-z+1/2
3 -x,-y,-z
4 x,-y+1/2,z+1/2
loop_
_atom_site_label
_atom_site_type_symbol
_atom_site_fract_x
_atom_site_fract_y
_atom_site_fract_z
_atom_site_fftype
_atom_site_charge
_atom_site_hybridization
O0_0 O -0.0577363394 0.0324413944 0.7760336081 O2 -0.2342716000 SP3
C0_0 C -0.0116854159 -0.0036665435 0.7427416802 C3 0.2121623000 SP2
C1_0 C -0.1288256620 0.0233132433 0.8594234751 C3 0.5561477200 SP2
C2_0 C -0.0521679503 -0.0351876744 0.8057478181 C3 0.1609143000 SP2
C3_0 C 0.0634081723 -0.0093824430 0.6619723885 C3 -0.2483516000 SP2
N0_0 N -0.1251976561 -0.0173924938 0.8768433728 N -0.4583299200 SP2
O1_0 O -0.1817547398 0.0494391972 0.9062152710 O1 -0.4686270000 SP2
C4_0 C -0.0159996112 -0.0745936618 0.7896716095 C3 -0.2430704000 SP2
C5_0 C 0.1011553217 -0.0492689653 0.6459556749 C3 0.1606221000 SP2
H0_0 H 0.0956786298 0.0150949698 0.6133349103 H 0.1588160000 UNKNOWN
H1_0 H -0.1733758063 -0.0312116409 0.9353276806 H 0.3669310000 UNKNOWN
C6_0 C 0.0611311723 -0.0813797977 0.7088997777 C3 -0.1256439000 SP2
H2_0 H -0.0458474290 -0.0995093392 0.8384917465 H 0.1588160000 UNKNOWN
N1_0 N 0.1823249870 -0.0544189451 0.5669345630 N -0.3751169000 SP2
H3_0 H 0.0902859800 -0.1117977687 0.6934731852 H 0.1185790000 UNKNOWN
C7_0 C 0.2159503673 -0.0895000412 0.5216381846 C3 0.4003433000 SP2
H4_0 H 0.2204448036 -0.0291139602 0.5371968503 H 0.2871780000 UNKNOWN
O2_0 O 0.1748282142 -0.1231334149 0.5406846266 O1 -0.4066860000 SP2
C8_0 C 0.3063332036 -0.0809204462 0.4367584291 C3 0.2457616000 SP2
O3_0 O 0.3234970102 -0.0450756123 0.4120319138 O1 -0.4595840000 SP2
N2_0 N 0.3564495852 -0.1124652916 0.3886801028 N -0.1270780000 SP2
C9_0 C 0.3621583419 -0.1548677397 0.4274291675 C4 0.1094677760 SP3
C10_0 C 0.4200699394 -0.1056981659 0.2901535563 C4 0.1094677760 SP3
C11_0 C 0.2928657289 -0.1815119476 0.3209625001 C4 0.1059798000 SP3
H5_0 H 0.3185311365 -0.1578698861 0.5034372439 H 0.0003255620 UNKNOWN
H6_0 H 0.4668551227 -0.1627448996 0.4593691797 H 0.0003255620 UNKNOWN
C12_0 C 0.3582460639 -0.1323879030 0.1803397188 C4 0.1059798000 SP3
H7_0 H 0.4087157503 -0.0740092986 0.2641920180 H 0.0003255620 UNKNOWN
H8_0 H 0.5254089466 -0.1122806484 0.3251699360 H 0.0003255620 UNKNOWN
C13_0 C 0.3536145241 -0.1770323983 0.2133268830 C4 0.0910091000 SP3
H9_0 H 0.2984035483 -0.2130267529 0.3514610094 H -0.0335496000 UNKNOWN
H10_0 H 0.1882940698 -0.1731118289 0.2923990659 H -0.0335496000 UNKNOWN
H11_0 H 0.2582343658 -0.1213102610 0.1392878488 H -0.0335496000 UNKNOWN
H12_0 H 0.4141444094 -0.1282132010 0.1121491676 H -0.0335496000 UNKNOWN
C14_0 C 0.2768185952 -0.2025867799 0.1051962566 C4 0.1716622000 SP3
H13_0 H 0.4551428129 -0.1886070690 0.2423675435 H -0.0401939000 UNKNOWN
C15_0 C 0.3318907374 -0.2027493946 -0.0043088769 C3 -0.1408150080 SP2
H14_0 H 0.2722826199 -0.2336959102 0.1375560547 H -0.0302422000 UNKNOWN
H15_0 H 0.1754405100 -0.1913858013 0.0782979176 H -0.0302422000 UNKNOWN
C16_0 C 0.4411291091 -0.2265515848 -0.0060687924 C3 -0.1179234960 SP2
C17_0 C 0.2761490695 -0.1791089203 -0.1069005079 C3 -0.1179234960 SP2
C18_0 C 0.4954236728 -0.2261971175 -0.1053567771 C3 -0.1247886800 SP2
H16_0 H 0.4840486057 -0.2460470828 0.0710589256 H 0.1185790000 UNKNOWN
C19_0 C 0.3279803051 -0.1784484154 -0.2079126405 C3 -0.1247886800 SP2
H17_0 H 0.1899011509 -0.1608748461 -0.1084002827 H 0.1185790000 UNKNOWN
C20_0 C 0.4380925191 -0.2017308958 -0.2039018755 C3 0.1917733600 SP2
H18_0 H 0.5810437488 -0.2442513367 -0.1065351267 H 0.1185790000 UNKNOWN
H19_0 H 0.2842852798 -0.1601986102 -0.2878225206 H 0.1185790000 UNKNOWN
F0_0 F 0.4923866850 -0.2005132043 -0.3003849328 F -0.1793540000 UNKNOWN
O1_1 O 0.2556078233 0.0468592268 0.9628514471 O1 -0.4686270000 SP2
C1_1 C 0.3134910508 0.0212810133 0.9190751780 C3 0.5561477200 SP2
O0_1 O 0.3854545283 0.0314065750 0.8370687289 O2 -0.2342716000 SP3
N0_1 N 0.3212660349 -0.0193994830 0.9367006753 N -0.4583299200 SP2
C0_1 C 0.4348458024 -0.0041565068 0.8035718659 C3 0.2121623000 SP2
C2_1 C 0.3957012773 -0.0363329685 0.8651091486 C3 0.1609143000 SP2
H1_1 H 0.2717829481 -0.0337840136 0.9927737525 H 0.3669310000 UNKNOWN
C3_1 C 0.5104487672 -0.0086890364 0.7228939386 C3 -0.2483516000 SP2
C4_1 C 0.4323276578 -0.0754083364 0.8458271801 C3 -0.2430704000 SP2
C5_1 C 0.5489507685 -0.0482874436 0.7040994443 C3 0.1606221000 SP2
H0_1 H 0.5399763373 0.0164647947 0.6747974512 H 0.1588160000 UNKNOWN
C6_1 C 0.5092332316 -0.0811860801 0.7642949956 C3 -0.1256439000 SP2
H2_1 H 0.4017562669 -0.1010315347 0.8912869741 H 0.1588160000 UNKNOWN
N1_1 N 0.6277961921 -0.0523264490 0.6228069160 N -0.3751169000 SP2
H3_1 H 0.5382407791 -0.1113577142 0.7456883975 H 0.1185790000 UNKNOWN
C7_1 C 0.6706946490 -0.0866698191 0.5809806154 C3 0.4003433000 SP2
H4_1 H 0.6534615050 -0.0266068368 0.5845373197 H 0.2871780000 UNKNOWN
O2_1 O 0.6466676901 -0.1211977266 0.6096773822 O1 -0.4066860000 SP2
C8_1 C 0.7487060643 -0.0759337946 0.4872732730 C3 0.2457616000 SP2
O3_1 O 0.7496501399 -0.0399019039 0.4563427414 O1 -0.4595840000 SP2
N2_1 N 0.8044594898 -0.1058087717 0.4374408275 N -0.1270780000 SP2
C9_1 C 0.8332726503 -0.1472266450 0.4829306836 C4 0.1094677760 SP3
C10_1 C 0.8581745615 -0.0966317431 0.3337579358 C4 0.1094677760 SP3
C11_1 C 0.7780365807 -0.1775425890 0.3818411494 C4 0.1059798000 SP3
H5_1 H 0.7928679750 -0.1519905422 0.5603914493 H 0.0003255620 UNKNOWN
H6_1 H 0.9408784642 -0.1498587168 0.5130258385 H 0.0003255620 UNKNOWN
C12_1 C 0.8069953269 -0.1263624501 0.2298510509 C4 0.1059798000 SP3
H7_1 H 0.8284547739 -0.0661537125 0.3031105944 H 0.0003255620 UNKNOWN
H8_1 H 0.9658214364 -0.0978867633 0.3649936371 H 0.0003255620 UNKNOWN
C13_1 C 0.8303155745 -0.1703354858 0.2700723521 C4 0.0910091000 SP3
H9_1 H 0.8029808795 -0.2080762529 0.4177275411 H -0.0335496000 UNKNOWN
H10_1 H 0.6701592539 -0.1752671825 0.3553382799 H -0.0335496000 UNKNOWN
H11_1 H 0.7010748398 -0.1211066799 0.1921207371 H -0.0335496000 UNKNOWN
H12_1 H 0.8536298821 -0.1191042572 0.1568968663 H -0.0335496000 UNKNOWN
C14_1 C 0.7661656158 -0.2000151816 0.1678206470 C4 0.1716622000 SP3
H13_1 H 0.9372250039 -0.1758799384 0.2969937542 H -0.0401939000 UNKNOWN
C15_1 C 0.8172752668 -0.1984057122 0.0560206993 C3 -0.1408150080 SP2
H14_1 H 0.7782588711 -0.2307630442 0.2052093128 H -0.0302422000 UNKNOWN
H15_1 H 0.6600554204 -0.1938888111 0.1408781587 H -0.0302422000 UNKNOWN
C16_1 C 0.9161837996 -0.2247558598 0.0426068195 C3 -0.1179234960 SP2
C17_1 C 0.7651729083 -0.1711942906 -0.0388028793 C3 -0.1179234960 SP2
C18_1 C 0.9621852078 -0.2242779307 -0.0618911781 C3 -0.1247886800 SP2
H16_1 H 0.9571482332 -0.2464971209 0.1143029961 H 0.1185790000 UNKNOWN
C19_1 C 0.8091260149 -0.1701735911 -0.1441178444 C3 -0.1247886800 SP2
H17_1 H 0.6867869695 -0.1507504917 -0.0316716609 H 0.1185790000 UNKNOWN
C20_1 C 0.9075640986 -0.1967984021 -0.1528908477 C3 0.1917733600 SP2
H18_1 H 1.0385795372 -0.2448048334 -0.0730637175 H 0.1185790000 UNKNOWN
H19_1 H 0.7650919757 -0.1501213811 -0.2195294451 H 0.1185790000 UNKNOWN
F0_1 F 0.9519421996 -0.1960311308 -0.2557168307 F -0.1793540000 UNKNOWN
#END
