# Supplementary material for: Predicting crystal form stability under real-world conditions
Source: Nature. 2023 Nov 8;623(7986):324–8. doi: 10.1038/s41586-023-06587-3 (PMC10632141; doi:10.1038/s41586-023-06587-3)
Supplement: Supplementary file 2 — This file contains archived experimental crystal structures before and after energy minimization (cif_structures folder) with a summary provided in a file structures.xlsx, predicted crystal structures and relative free energies for radiprodil (radiprodil_landscape_cif_files folder) and upadacitinib (upadacitinib_landscape_cif_files folder), individual (free) energy components for hydrates and anhydrates (energy_components.xlsx file), reference free-energy differences (reference_data_anhydrates.xlsx file) and critical water activities needed to carry out the validation (reference_data_hydrates.xlsx file). [file 41586_2023_6587_MOESM2_ESM.zip › Supplementary_Data/radiprodil_landscape_cif_files/anhydrate/rank_step4f_019.cif]

#############################################
# Avant-garde Materials Simulation           
#############################################

data_structure_000050
_cell_length_a 37.4466935772
_cell_length_b 7.2342139330
_cell_length_c 35.3893486048
_cell_angle_alpha 90.0000000000
_cell_angle_beta 50.4275223601
_cell_angle_gamma 90.0000000000
_cell_volume 7389.7542937187
_exptl_crystal_density_diffrn 1.4288064870
_symmetry_cell_setting monoclinic
_symmetry_space_group_name_H-M 'C 2/c'
_symmetry_Int_Tables_number 15
loop_
_symmetry_equiv_pos_site_id
_symmetry_equiv_pos_as_xyz
1 x,y,z
2 -x,y,-z+1/2
3 -x,-y,-z
4 x,-y,z+1/2
5 x+1/2,y+1/2,z
6 -x+1/2,y+1/2,-z+1/2
7 -x+1/2,-y+1/2,-z
8 x+1/2,-y+1/2,z+1/2
loop_
_atom_site_label
_atom_site_type_symbol
_atom_site_fract_x
_atom_site_fract_y
_atom_site_fract_z
_atom_site_fftype
_atom_site_charge
_atom_site_hybridization
O0_0 O -0.6697442216 0.8020838022 0.6322729497 O2 -0.2342716000 SP3
C0_0 C -0.6971279570 0.8054043656 0.6829340372 C3 0.2121623000 SP2
C1_0 C -0.6994989321 0.7832453283 0.6215185575 C3 0.5561477200 SP2
C2_0 C -0.7435642347 0.7859044084 0.7038349463 C3 0.1609143000 SP2
C3_0 C -0.6822068910 0.8246251255 0.7096661643 C3 -0.2483516000 SP2
N0_0 N -0.7437181520 0.7718765162 0.6646939801 N -0.4583299200 SP2
O1_0 O -0.6848326913 0.7774313086 0.5790633272 O1 -0.4686270000 SP2
C4_0 C -0.7779447876 0.7791069789 0.7544937966 C3 -0.2430704000 SP2
C5_0 C -0.7170088658 0.8175988688 0.7610194665 C3 0.1606221000 SP2
H0_0 H -0.6461195219 0.8452789998 0.6927795030 H 0.1588160000 UNKNOWN
H1_0 H -0.7721806827 0.7692786528 0.6656613844 H 0.3669310000 UNKNOWN
C6_0 C -0.7638364778 0.7942257671 0.7826310417 C3 -0.1256439000 SP2
H2_0 H -0.8141506015 0.7577507012 0.7714341588 H 0.1588160000 UNKNOWN
N1_0 N -0.7055829831 0.8261041473 0.7919767695 N -0.3751169000 SP2
H3_0 H -0.7891109656 0.7859042098 0.8224658652 H 0.1185790000 UNKNOWN
C7_0 C -0.6666714877 0.9049865105 0.7808191247 C3 0.4003433000 SP2
H4_0 H -0.7283475125 0.7717709343 0.8266765449 H 0.2871780000 UNKNOWN
O2_0 O -0.6384542889 0.9975110778 0.7436445449 O1 -0.4066860000 SP2
C8_0 C -0.6635366862 0.8542572813 0.8213020624 C3 0.2457616000 SP2
O3_0 O -0.6987166175 0.7848522539 0.8600842146 O1 -0.4595840000 SP2
N2_0 N -0.6227186831 0.8731579597 0.8121285015 N -0.1270780000 SP2
C9_0 C -0.5812782145 0.9745219388 0.7716136303 C4 0.1094677760 SP3
C10_0 C -0.6181152386 0.7987018975 0.8475178971 C4 0.1094677760 SP3
C11_0 C -0.5705934424 1.1318769294 0.7918830253 C4 0.1059798000 SP3
H5_0 H -0.5872575881 1.0254520062 0.7470524443 H 0.0003255620 UNKNOWN
H6_0 H -0.5522952972 0.8755653867 0.7515091387 H 0.0003255620 UNKNOWN
C12_0 C -0.6082433378 0.9521298115 0.8693583249 C4 0.1059798000 SP3
H7_0 H -0.6499186730 0.7242594438 0.8757574204 H 0.0003255620 UNKNOWN
H8_0 H -0.5893261822 0.6984321747 0.8274595733 H 0.0003255620 UNKNOWN
C13_0 C -0.5656103775 1.0658472261 0.8295209349 C4 0.0910091000 SP3
H9_0 H -0.5385572177 1.2005504766 0.7610652357 H -0.0335496000 UNKNOWN
H10_0 H -0.5984443904 1.2353902305 0.8088967957 H -0.0335496000 UNKNOWN
H11_0 H -0.6384098334 1.0453707367 0.8908504033 H -0.0335496000 UNKNOWN
H12_0 H -0.6040528721 0.8905110549 0.8947868005 H -0.0335496000 UNKNOWN
C14_0 C -0.5582189004 1.2327067345 0.8509467199 C4 0.1716622000 SP3
H13_0 H -0.5347689115 0.9753157494 0.8106526618 H -0.0401939000 UNKNOWN
C15_0 C -0.5482101750 1.1838627499 0.8848385279 C3 -0.1408150080 SP2
H14_0 H -0.5294397276 1.3153351491 0.8202095953 H -0.0302422000 UNKNOWN
H15_0 H -0.5892968197 1.3206429175 0.8702707624 H -0.0302422000 UNKNOWN
C16_0 C -0.5834829712 1.1768242102 0.9358682342 C3 -0.1179234960 SP2
C17_0 C -0.5028092734 1.1435839538 0.8657143688 C3 -0.1179234960 SP2
C18_0 C -0.5743088918 1.1299412219 0.9672517311 C3 -0.1247886800 SP2
H16_0 H -0.6190211111 1.2108664824 0.9518760686 H 0.1185790000 UNKNOWN
C19_0 C -0.4925825097 1.0978614372 0.8961712670 C3 -0.1247886800 SP2
H17_0 H -0.4745323223 1.1505490146 0.8262759490 H 0.1185790000 UNKNOWN
C20_0 C -0.5287489769 1.0916906627 0.9464381027 C3 0.1917733600 SP2
H18_0 H -0.6019823688 1.1249493600 1.0068383873 H 0.1185790000 UNKNOWN
H19_0 H -0.4572609276 1.0665925130 0.8811244401 H 0.1185790000 UNKNOWN
F0_0 F -0.5188216233 1.0465381140 0.9765745824 F -0.1793540000 UNKNOWN
H7_1 H -0.6479079587 1.1241359013 0.6200429741 H 0.0003255620 UNKNOWN
C10_1 C -0.6161795715 1.2022886487 0.5934751277 C4 0.1094677760 SP3
N2_1 N -0.6185473557 1.2782209821 0.5566336697 N -0.1270780000 SP2
C12_1 C -0.6090688803 1.3543804159 0.6181158158 C4 0.1059798000 SP3
H8_1 H -0.5867724056 1.1048237457 0.5741316061 H 0.0003255620 UNKNOWN
C8_1 C -0.6593228051 1.2746491672 0.5651076918 C3 0.2457616000 SP2
C9_1 C -0.5763530454 1.3810072023 0.5178662340 C4 0.1094677760 SP3
C13_1 C -0.5661627245 1.4720441619 0.5805148257 C4 0.0910091000 SP3
H11_1 H -0.6400035791 1.4439122160 0.6395527198 H -0.0335496000 UNKNOWN
H12_1 H -0.6060561499 1.2892912599 0.6440800996 H -0.0335496000 UNKNOWN
C7_1 C -0.6588659601 1.3316263602 0.5226174884 C3 0.4003433000 SP2
O3_1 O -0.6964862080 1.2189104892 0.6041674540 O1 -0.4595840000 SP2
C11_1 C -0.5679847558 1.5373119686 0.5405023149 C4 0.1059798000 SP3
H5_1 H -0.5796449948 1.4343795092 0.4913908005 H 0.0003255620 UNKNOWN
H6_1 H -0.5474247003 1.2816613316 0.4989025960 H 0.0003255620 UNKNOWN
C14_1 C -0.5613984629 1.6423223939 0.6032762877 C4 0.1716622000 SP3
H13_1 H -0.5352759424 1.3837865493 0.5635389353 H -0.0401939000 UNKNOWN
N1_1 N -0.7024458538 1.3747340376 0.5396456764 N -0.3751169000 SP2
O2_1 O -0.6237173847 1.3306469871 0.4790308477 O1 -0.4066860000 SP2
H9_1 H -0.5354896207 1.6075167885 0.5110290920 H -0.0335496000 UNKNOWN
H10_1 H -0.5958456642 1.6402481742 0.5561771527 H -0.0335496000 UNKNOWN
C15_1 C -0.5543307906 1.6068696128 0.6401988674 C3 -0.1408150080 SP2
H14_1 H -0.5322152054 1.7258594745 0.5731745677 H -0.0302422000 UNKNOWN
H15_1 H -0.5925341848 1.7279718482 0.6200473028 H -0.0302422000 UNKNOWN
C5_1 C -0.7145553195 1.4381883477 0.5115530282 C3 0.1606221000 SP2
H4_1 H -0.7288814640 1.3468633709 0.5760710756 H 0.2871780000 UNKNOWN
C16_1 C -0.5110489682 1.6416388077 0.6275943869 C3 -0.1179234960 SP2
C17_1 C -0.5905012449 1.5459712700 0.6881297389 C3 -0.1179234960 SP2
C3_1 C -0.6806758860 1.4918349700 0.4621281834 C3 -0.2483516000 SP2
C6_1 C -0.7620492936 1.4482440324 0.5344646549 C3 -0.1256439000 SP2
C18_1 C -0.5039831382 1.6206297852 0.6615738278 C3 -0.1247886800 SP2
H16_1 H -0.4822123680 1.6896572212 0.5908470923 H 0.1185790000 UNKNOWN
C19_1 C -0.5840900535 1.5200181325 0.7225800849 C3 -0.1247886800 SP2
H17_1 H -0.6248385647 1.5208355227 0.6994853958 H 0.1185790000 UNKNOWN
C0_1 C -0.6972315720 1.5524449949 0.4388873226 C3 0.2121623000 SP2
H0_1 H -0.6440078926 1.4815174400 0.4438066814 H 0.1588160000 UNKNOWN
C4_1 C -0.7774669939 1.5078091584 0.5094895515 C3 -0.2430704000 SP2
H3_1 H -0.7868651963 1.4034745442 0.5725030230 H 0.1185790000 UNKNOWN
C20_1 C -0.5407726125 1.5602850329 0.7084135735 C3 0.1917733600 SP2
H18_1 H -0.4705132340 1.6507588865 0.6518350792 H 0.1185790000 UNKNOWN
H19_1 H -0.6121139035 1.4713726225 0.7596115526 H 0.1185790000 UNKNOWN
O0_1 O -0.6708858594 1.6122011157 0.3907794643 O2 -0.2342716000 SP3
C2_1 C -0.7440685622 1.5602778647 0.4607783061 C3 0.1609143000 SP2
H2_1 H -0.8142382927 1.5098121720 0.5274677609 H 0.1588160000 UNKNOWN
F0_1 F -0.5339742850 1.5411908578 0.7420182294 F -0.1793540000 UNKNOWN
C1_1 C -0.7015774160 1.6556801802 0.3824871840 C3 0.5561477200 SP2
N0_1 N -0.7455237216 1.6247173603 0.4247148216 N -0.4583299200 SP2
O1_1 O -0.6876251807 1.7129309540 0.3424076354 O1 -0.4686270000 SP2
H1_1 H -0.7743445445 1.6551159463 0.4275834299 H 0.3669310000 UNKNOWN
#END
