# Supplementary material for: Predicting crystal form stability under real-world conditions
Source: Nature. 2023 Nov 8;623(7986):324–8. doi: 10.1038/s41586-023-06587-3 (PMC10632141; doi:10.1038/s41586-023-06587-3)
Supplement: Supplementary file 2 — This file contains archived experimental crystal structures before and after energy minimization (cif_structures folder) with a summary provided in a file structures.xlsx, predicted crystal structures and relative free energies for radiprodil (radiprodil_landscape_cif_files folder) and upadacitinib (upadacitinib_landscape_cif_files folder), individual (free) energy components for hydrates and anhydrates (energy_components.xlsx file), reference free-energy differences (reference_data_anhydrates.xlsx file) and critical water activities needed to carry out the validation (reference_data_hydrates.xlsx file). [file 41586_2023_6587_MOESM2_ESM.zip › Supplementary_Data/radiprodil_landscape_cif_files/anhydrate/rank_step4f_022.cif]

#############################################
# Avant-garde Materials Simulation           
#############################################

data_structure_000026
_cell_length_a 28.2544083639
_cell_length_b 14.1143286205
_cell_length_c 9.5337133172
_cell_angle_alpha 90.0000000000
_cell_angle_beta 89.2532671651
_cell_angle_gamma 90.0000000000
_cell_volume 3801.6457530279
_exptl_crystal_density_diffrn 1.3886786878
_symmetry_cell_setting monoclinic
_symmetry_space_group_name_H-M 'P 2_1/c'
_symmetry_Int_Tables_number 14
loop_
_symmetry_equiv_pos_site_id
_symmetry_equiv_pos_as_xyz
1 x,y,z
2 -x,y+1/2,-z+1/2
3 -x,-y,-z
4 x,-y+1/2,z+1/2
loop_
_atom_site_label
_atom_site_type_symbol
_atom_site_fract_x
_atom_site_fract_y
_atom_site_fract_z
_atom_site_fftype
_atom_site_charge
_atom_site_hybridization
O0_0 O -0.5541440341 0.3665946605 0.2700093121 O2 -0.2342716000 SP3
C0_0 C -0.5856558517 0.3702917770 0.3813489557 C3 0.2121623000 SP2
C1_0 C -0.5250872570 0.4464915005 0.2798781585 C3 0.5561477200 SP2
C2_0 C -0.5764938552 0.4508772613 0.4621785686 C3 0.1609143000 SP2
C3_0 C -0.6222336570 0.3085652258 0.4105987706 C3 -0.2483516000 SP2
N0_0 N -0.5397082739 0.4978516528 0.3937637847 N -0.4583299200 SP2
O1_0 O -0.4925793154 0.4613759971 0.1967334981 O1 -0.4686270000 SP2
C4_0 C -0.6019319668 0.4682128847 0.5850121983 C3 -0.2430704000 SP2
C5_0 C -0.6499886537 0.3292337756 0.5308675506 C3 0.1606221000 SP2
H0_0 H -0.6295823260 0.2479021853 0.3437667605 H 0.1588160000 UNKNOWN
H1_0 H -0.5267716325 0.5639137700 0.4205237571 H 0.3669310000 UNKNOWN
C6_0 C -0.6388723632 0.4058531837 0.6188502314 C3 -0.1256439000 SP2
H2_0 H -0.5940488958 0.5289468288 0.6511008446 H 0.1588160000 UNKNOWN
N1_0 N -0.6898563049 0.2700966132 0.5545381291 N -0.3751169000 SP2
H3_0 H -0.6603161300 0.4174460253 0.7124616157 H 0.1185790000 UNKNOWN
C7_0 C -0.7178091362 0.2623080885 0.6704500115 C3 0.4003433000 SP2
H4_0 H -0.7001700148 0.2321333742 0.4675845575 H 0.2871780000 UNKNOWN
O2_0 O -0.7141968338 0.3084911163 0.7812811313 O1 -0.4066860000 SP2
C8_0 C -0.7523413285 0.1786447309 0.6632887476 C3 0.2457616000 SP2
O3_0 O -0.7382333721 0.1022675231 0.7121231015 O1 -0.4595840000 SP2
N2_0 N -0.7955995264 0.1921361811 0.6077690700 N -0.1270780000 SP2
C9_0 C -0.8285826377 0.1122921255 0.5999575693 C4 0.1094677760 SP3
C10_0 C -0.8124791628 0.2807536567 0.5458627692 C4 0.1094677760 SP3
C11_0 C -0.8760867975 0.1372252601 0.6670814304 C4 0.1059798000 SP3
H5_0 H -0.8120878805 0.0515647954 0.6511060861 H 0.0003255620 UNKNOWN
H6_0 H -0.8336620855 0.0950338530 0.4883942911 H 0.0003255620 UNKNOWN
C12_0 C -0.8609740537 0.3077656648 0.6080977714 C4 0.1059798000 SP3
H7_0 H -0.7867740429 0.3379384609 0.5615517057 H 0.0003255620 UNKNOWN
H8_0 H -0.8151260130 0.2700889027 0.4314403029 H 0.0003255620 UNKNOWN
C13_0 C -0.8969741156 0.2262756124 0.6000864580 C4 0.0910091000 SP3
H9_0 H -0.9001327213 0.0766550456 0.6553609375 H -0.0335496000 UNKNOWN
H10_0 H -0.8715231788 0.1484519311 0.7806911460 H -0.0335496000 UNKNOWN
H11_0 H -0.8566748828 0.3288895128 0.7185907262 H -0.0335496000 UNKNOWN
H12_0 H -0.8740665704 0.3707444484 0.5524286409 H -0.0335496000 UNKNOWN
C14_0 C -0.9450272796 0.2536588684 0.6670951449 C4 0.1716622000 SP3
H13_0 H -0.9029516382 0.2098463645 0.4882139311 H -0.0401939000 UNKNOWN
C15_0 C -0.9815220267 0.1754483500 0.6632674535 C3 -0.1408150080 SP2
H14_0 H -0.9391285337 0.2751954850 0.7765758274 H -0.0302422000 UNKNOWN
H15_0 H -0.9589991758 0.3166883417 0.6135007678 H -0.0302422000 UNKNOWN
C16_0 C -1.0096740092 0.1617751313 0.5447161420 C3 -0.1179234960 SP2
C17_0 C -0.9881484449 0.1139120129 0.7775347188 C3 -0.1179234960 SP2
C18_0 C -1.0436481112 0.0901504264 0.5398904703 C3 -0.1247886800 SP2
H16_0 H -1.0058002372 0.2093306501 0.4550703049 H 0.1185790000 UNKNOWN
C19_0 C -1.0219349255 0.0416485019 0.7752670021 C3 -0.1247886800 SP2
H17_0 H -0.9667178851 0.1227145240 0.8711211104 H 0.1185790000 UNKNOWN
C20_0 C -1.0491819740 0.0316714542 0.6560686498 C3 0.1917733600 SP2
H18_0 H -1.0658715822 0.0807656397 0.4484589871 H 0.1185790000 UNKNOWN
H19_0 H -1.0272998733 -0.0053522633 0.8645740421 H 0.1185790000 UNKNOWN
F0_0 F -1.0829359571 -0.0379244666 0.6532569321 F -0.1793540000 UNKNOWN
O1_1 O -0.4837343438 0.3190997924 0.5146068030 O1 -0.4686270000 SP2
C1_1 C -0.4570488519 0.2574000986 0.4701626577 C3 0.5561477200 SP2
O0_1 O -0.4267657094 0.2719887386 0.3542418391 O2 -0.2342716000 SP3
N0_1 N -0.4500324900 0.1672446914 0.5170829565 N -0.4583299200 SP2
C0_1 C -0.4014026891 0.1891419091 0.3341175354 C3 0.2121623000 SP2
C2_1 C -0.4154724573 0.1229781428 0.4354694319 C3 0.1609143000 SP2
H1_1 H -0.4701555329 0.1331990264 0.5938180902 H 0.3669310000 UNKNOWN
C3_1 C -0.3675005396 0.1710896516 0.2318588906 C3 -0.2483516000 SP2
C4_1 C -0.3945273311 0.0337827114 0.4401649331 C3 -0.2430704000 SP2
C5_1 C -0.3462981410 0.0805685794 0.2357016686 C3 0.1606221000 SP2
H0_1 H -0.3576683591 0.2228183700 0.1526588492 H 0.1588160000 UNKNOWN
C6_1 C -0.3595445053 0.0140196177 0.3395656279 C3 -0.1256439000 SP2
H2_1 H -0.4054919360 -0.0188597295 0.5176345524 H 0.1588160000 UNKNOWN
N1_1 N -0.3113791395 0.0525034484 0.1371027387 N -0.3751169000 SP2
H3_1 H -0.3421224996 -0.0548159139 0.3388097254 H 0.1185790000 UNKNOWN
C7_1 C -0.3043691432 0.0891016044 0.0059072675 C3 0.4003433000 SP2
H4_1 H -0.2914916345 -0.0060228767 0.1616489792 H 0.2871780000 UNKNOWN
O2_1 O -0.3253893654 0.1580280237 -0.0428287075 O1 -0.4066860000 SP2
C8_1 C -0.2639392062 0.0364409063 -0.0728227985 C3 0.2457616000 SP2
O3_1 O -0.2345900924 -0.0086029441 -0.0027943354 O1 -0.4595840000 SP2
N2_1 N -0.2602460676 0.0475707461 -0.2138533613 N -0.1270780000 SP2
C9_1 C -0.2979930709 0.0761867788 -0.3098637843 C4 0.1094677760 SP3
C10_1 C -0.2173242281 0.0140856964 -0.2866002712 C4 0.1094677760 SP3
C11_1 C -0.2808093399 0.1531071467 -0.4102695704 C4 0.1059798000 SP3
H5_1 H -0.3286336302 0.1002687103 -0.2488433203 H 0.0003255620 UNKNOWN
H6_1 H -0.3077864737 0.0126538832 -0.3707509777 H 0.0003255620 UNKNOWN
C12_1 C -0.1982990703 0.0911420348 -0.3852404372 C4 0.1059798000 SP3
H7_1 H -0.1914475603 -0.0047485981 -0.2067178874 H 0.0003255620 UNKNOWN
H8_1 H -0.2264434009 -0.0508674369 -0.3449674229 H 0.0003255620 UNKNOWN
C13_1 C -0.2357424366 0.1236437952 -0.4897941444 C4 0.0910091000 SP3
H9_1 H -0.3089794684 0.1694942200 -0.4848171718 H -0.0335496000 UNKNOWN
H10_1 H -0.2740691210 0.2183663984 -0.3502713690 H -0.0335496000 UNKNOWN
H11_1 H -0.1866809589 0.1520872433 -0.3222290813 H -0.0335496000 UNKNOWN
H12_1 H -0.1665656518 0.0644104700 -0.4403118674 H -0.0335496000 UNKNOWN
C14_1 C -0.2182453576 0.2054058331 -0.5838317026 C4 0.1716622000 SP3
H13_1 H -0.2448537090 0.0628491518 -0.5575497793 H -0.0401939000 UNKNOWN
C15_1 C -0.1759890767 0.1812852095 -0.6753703983 C3 -0.1408150080 SP2
H14_1 H -0.2479649274 0.2279151821 -0.6497014516 H -0.0302422000 UNKNOWN
H15_1 H -0.2095480823 0.2665796999 -0.5171248989 H -0.0302422000 UNKNOWN
C16_1 C -0.1790204867 0.1112534673 -0.7794803203 C3 -0.1179234960 SP2
C17_1 C -0.1327559706 0.2286718911 -0.6600438928 C3 -0.1179234960 SP2
C18_1 C -0.1399997507 0.0874674000 -0.8638454289 C3 -0.1247886800 SP2
H16_1 H -0.2121989367 0.0740212678 -0.7978165019 H 0.1185790000 UNKNOWN
C19_1 C -0.0934033553 0.2071081587 -0.7444679232 C3 -0.1247886800 SP2
H17_1 H -0.1297027579 0.2838345072 -0.5805887056 H 0.1185790000 UNKNOWN
C20_1 C -0.0977231487 0.1356965295 -0.8436397129 C3 0.1917733600 SP2
H18_1 H -0.1430665959 0.0334821948 -0.9449802767 H 0.1185790000 UNKNOWN
H19_1 H -0.0601512596 0.2453203865 -0.7342490294 H 0.1185790000 UNKNOWN
F0_1 F -0.0591870977 0.1129995012 -0.9261102086 F -0.1793540000 UNKNOWN
#END
