# Supplementary material for: Predicting crystal form stability under real-world conditions
Source: Nature. 2023 Nov 8;623(7986):324–8. doi: 10.1038/s41586-023-06587-3 (PMC10632141; doi:10.1038/s41586-023-06587-3)
Supplement: Supplementary file 2 — This file contains archived experimental crystal structures before and after energy minimization (cif_structures folder) with a summary provided in a file structures.xlsx, predicted crystal structures and relative free energies for radiprodil (radiprodil_landscape_cif_files folder) and upadacitinib (upadacitinib_landscape_cif_files folder), individual (free) energy components for hydrates and anhydrates (energy_components.xlsx file), reference free-energy differences (reference_data_anhydrates.xlsx file) and critical water activities needed to carry out the validation (reference_data_hydrates.xlsx file). [file 41586_2023_6587_MOESM2_ESM.zip › Supplementary_Data/radiprodil_landscape_cif_files/anhydrate/rank_step4f_005.cif]

#############################################
# Avant-garde Materials Simulation           
#############################################

data_structure_000014
_cell_length_a 31.6537243737
_cell_length_b 7.1969904291
_cell_length_c 35.4932109408
_cell_angle_alpha 90.0000000000
_cell_angle_beta 67.3226301858
_cell_angle_gamma 90.0000000000
_cell_volume 7460.6566271340
_exptl_crystal_density_diffrn 1.4152278277
_symmetry_cell_setting monoclinic
_symmetry_space_group_name_H-M 'C 2/c'
_symmetry_Int_Tables_number 15
loop_
_symmetry_equiv_pos_site_id
_symmetry_equiv_pos_as_xyz
1 x,y,z
2 -x,y,-z+1/2
3 -x,-y,-z
4 x,-y,z+1/2
5 x+1/2,y+1/2,z
6 -x+1/2,y+1/2,-z+1/2
7 -x+1/2,-y+1/2,-z
8 x+1/2,-y+1/2,z+1/2
loop_
_atom_site_label
_atom_site_type_symbol
_atom_site_fract_x
_atom_site_fract_y
_atom_site_fract_z
_atom_site_fftype
_atom_site_charge
_atom_site_hybridization
O0_0 O 0.4212963841 0.7576179850 -0.1581108891 O2 -0.2342716000 SP3
C0_0 C 0.4472637840 0.8022751554 -0.1356998571 C3 0.2121623000 SP2
C1_0 C 0.4518889731 0.7147993287 -0.1975926310 C3 0.5561477200 SP2
C2_0 C 0.4936922014 0.7867193174 -0.1605902636 C3 0.1609143000 SP2
C3_0 C 0.4308533298 0.8546120562 -0.0952003571 C3 -0.2483516000 SP2
N0_0 N 0.4953016773 0.7325188787 -0.1987499568 N -0.4583299200 SP2
O1_0 O 0.4383898928 0.6685975703 -0.2242981849 O1 -0.4686270000 SP2
C4_0 C 0.5267020333 0.8211463335 -0.1445708841 C3 -0.2430704000 SP2
C5_0 C 0.4643371888 0.8895625185 -0.0789792282 C3 0.1606221000 SP2
H0_0 H 0.3947016629 0.8722723391 -0.0767770257 H 0.1588160000 UNKNOWN
H1_0 H 0.5237344967 0.7079788423 -0.2255197111 H 0.3669310000 UNKNOWN
C6_0 C 0.5112565345 0.8714974982 -0.1034841471 C3 -0.1256439000 SP2
H2_0 H 0.5630496153 0.8100534768 -0.1632754126 H 0.1588160000 UNKNOWN
N1_0 N 0.4524490973 0.9439299948 -0.0381328422 N -0.3751169000 SP2
H3_0 H 0.5356416878 0.8993481492 -0.0893554056 H 0.1185790000 UNKNOWN
C7_0 C 0.4108249584 1.0068567875 -0.0119898828 C3 0.4003433000 SP2
H4_0 H 0.4782639937 0.9513155437 -0.0274422466 H 0.2871780000 UNKNOWN
O2_0 O 0.3764656761 1.0244419324 -0.0201945819 O1 -0.4066860000 SP2
C8_0 C 0.4129488926 1.0682083399 0.0290245034 C3 0.2457616000 SP2
O3_0 O 0.4510907530 1.1060120912 0.0298117313 O1 -0.4595840000 SP2
N2_0 N 0.3727141433 1.0934510799 0.0611592876 N -0.1270780000 SP2
C9_0 C 0.3289311133 1.0016175261 0.0674227411 C4 0.1094677760 SP3
C10_0 C 0.3726315452 1.1888068227 0.0977284948 C4 0.1094677760 SP3
C11_0 C 0.3162693024 0.8652482175 0.1032443917 C4 0.1059798000 SP3
H5_0 H 0.3318326543 0.9304078118 0.0393896265 H 0.0003255620 UNKNOWN
H6_0 H 0.3026411857 1.1104030183 0.0737094451 H 0.0003255620 UNKNOWN
C12_0 C 0.3618886748 1.0546606850 0.1335068906 C4 0.1059798000 SP3
H7_0 H 0.4058807562 1.2560051988 0.0899026116 H 0.0003255620 UNKNOWN
H8_0 H 0.3462209954 1.2981775612 0.1052501403 H 0.0003255620 UNKNOWN
C13_0 C 0.3162964974 0.9542550328 0.1425373732 C4 0.0910091000 SP3
H9_0 H 0.2825155511 0.8053942010 0.1083045883 H -0.0335496000 UNKNOWN
H10_0 H 0.3410064057 0.7496156410 0.0945048146 H -0.0335496000 UNKNOWN
H11_0 H 0.3898015114 0.9525849892 0.1263743450 H -0.0335496000 UNKNOWN
H12_0 H 0.3605164834 1.1317172859 0.1607275305 H -0.0335496000 UNKNOWN
C14_0 C 0.3070750708 0.8095748747 0.1770557325 C4 0.1716622000 SP3
H13_0 H 0.2888061793 1.0599547786 0.1531343098 H -0.0401939000 UNKNOWN
C15_0 C 0.2569719399 0.7732926775 0.2014401064 C3 -0.1408150080 SP2
H14_0 H 0.3245451955 0.6790807106 0.1633941934 H -0.0302422000 UNKNOWN
H15_0 H 0.3227164405 0.8579944806 0.1981224508 H -0.0302422000 UNKNOWN
C16_0 C 0.2322919240 0.6360769012 0.1905015221 C3 -0.1179234960 SP2
C17_0 C 0.2337213651 0.8813560099 0.2362381077 C3 -0.1179234960 SP2
C18_0 C 0.1857472922 0.6069009976 0.2135641360 C3 -0.1247886800 SP2
H16_0 H 0.2496406087 0.5493681747 0.1637016495 H 0.1185790000 UNKNOWN
C19_0 C 0.1873546139 0.8537392241 0.2598484651 C3 -0.1247886800 SP2
H17_0 H 0.2522788923 0.9884413870 0.2453208468 H 0.1185790000 UNKNOWN
C20_0 C 0.1642750160 0.7162112491 0.2479114443 C3 0.1917733600 SP2
H18_0 H 0.1661384057 0.5005356018 0.2057321005 H 0.1185790000 UNKNOWN
H19_0 H 0.1691585655 0.9391097673 0.2865295106 H 0.1185790000 UNKNOWN
F0_0 F 0.1189684997 0.6866452524 0.2709354352 F -0.1793540000 UNKNOWN
H5_1 H 0.4024395045 1.1072779466 -0.1471247689 H 0.0003255620 UNKNOWN
C9_1 C 0.3702276237 1.1783408768 -0.1421422529 C4 0.1094677760 SP3
N2_1 N 0.3725541108 1.2489402031 -0.1817790830 N -0.1270780000 SP2
C11_1 C 0.3604265075 1.3324342754 -0.1102715239 C4 0.1059798000 SP3
H6_1 H 0.3425179584 1.0737692109 -0.1319308958 H 0.0003255620 UNKNOWN
C8_1 C 0.4122479587 1.2302581204 -0.2151141493 C3 0.2457616000 SP2
C10_1 C 0.3312062954 1.3524431610 -0.1789904013 C4 0.1094677760 SP3
C13_1 C 0.3172917625 1.4424838763 -0.1057533475 C4 0.0910091000 SP3
H9_1 H 0.3574554353 1.2699876378 -0.0810180658 H -0.0335496000 UNKNOWN
H10_1 H 0.3897378729 1.4288676681 -0.1196964022 H -0.0335496000 UNKNOWN
C7_1 C 0.4108954845 1.2648022416 -0.2577044233 C3 0.4003433000 SP2
O3_1 O 0.4486858576 1.1737642680 -0.2133486780 O1 -0.4595840000 SP2
C12_1 C 0.3213203237 1.5100358196 -0.1479162181 C4 0.1059798000 SP3
H7_1 H 0.3355563121 1.4047508596 -0.2090456564 H 0.0003255620 UNKNOWN
H8_1 H 0.3021793762 1.2540857957 -0.1693260685 H 0.0003255620 UNKNOWN
C14_1 C 0.3088197922 1.6075322042 -0.0760761710 C4 0.1716622000 SP3
H13_1 H 0.2875087663 1.3481389914 -0.0936620240 H -0.0401939000 UNKNOWN
N1_1 N 0.4539712581 1.2724561465 -0.2874114371 N -0.3751169000 SP2
O2_1 O 0.3750829430 1.2749180166 -0.2637515794 O1 -0.4066860000 SP2
H11_1 H 0.3486768743 1.6145884590 -0.1595772684 H -0.0335496000 UNKNOWN
H12_1 H 0.2894231134 1.5779192250 -0.1459657292 H -0.0335496000 UNKNOWN
C15_1 C 0.2998666514 1.5555068572 -0.0324567759 C3 -0.1408150080 SP2
H14_1 H 0.3385699979 1.7011977434 -0.0879538182 H -0.0302422000 UNKNOWN
H15_1 H 0.2793081689 1.6870274023 -0.0765696534 H -0.0302422000 UNKNOWN
C5_1 C 0.4654119041 1.3043705921 -0.3293089637 C3 0.1606221000 SP2
H4_1 H 0.4802010818 1.2455111846 -0.2779317823 H 0.2871780000 UNKNOWN
C16_1 C 0.2553959088 1.5105293123 -0.0053353544 C3 -0.1179234960 SP2
C17_1 C 0.3351238788 1.5520222915 -0.0177158226 C3 -0.1179234960 SP2
C3_1 C 0.4316391595 1.3270970896 -0.3457533665 C3 -0.2483516000 SP2
C6_1 C 0.5122630148 1.3153891603 -0.3547810599 C3 -0.1256439000 SP2
C18_1 C 0.2460294485 1.4660218606 0.0353436388 C3 -0.1247886800 SP2
H16_1 H 0.2270562843 1.5126525964 -0.0156014192 H 0.1185790000 UNKNOWN
C19_1 C 0.3267569773 1.5070954413 0.0228644998 C3 -0.1247886800 SP2
H17_1 H 0.3699966465 1.5880046937 -0.0380077752 H 0.1185790000 UNKNOWN
C0_1 C 0.4475100541 1.3612476392 -0.3871251067 C3 0.2121623000 SP2
H0_1 H 0.3955852220 1.3164313896 -0.3265365462 H 0.1588160000 UNKNOWN
C4_1 C 0.5270873306 1.3513406399 -0.3965623806 C3 -0.2430704000 SP2
H3_1 H 0.5371075217 1.2928976844 -0.3408944838 H 0.1185790000 UNKNOWN
C20_1 C 0.2820026372 1.4666001149 0.0485717086 C3 0.1917733600 SP2
H18_1 H 0.2113371025 1.4333942094 0.0563255829 H 0.1185790000 UNKNOWN
H19_1 H 0.3544873729 1.5053212476 0.0339031521 H 0.1185790000 UNKNOWN
O0_1 O 0.4210415431 1.3862995263 -0.4101031706 O2 -0.2342716000 SP3
C2_1 C 0.4936979381 1.3762508718 -0.4125648878 C3 0.1609143000 SP2
H2_1 H 0.5634199544 1.3576906370 -0.4157743434 H 0.1588160000 UNKNOWN
F0_1 F 0.2726349339 1.4265096857 0.0890076384 F -0.1793540000 UNKNOWN
C1_1 C 0.4511741960 1.4201026931 -0.4502061549 C3 0.5561477200 SP2
N0_1 N 0.4947707781 1.4122877994 -0.4515057347 N -0.4583299200 SP2
O1_1 O 0.4371556068 1.4503977626 -0.4774416866 O1 -0.4686270000 SP2
H1_1 H 0.5227670912 1.4505730336 -0.4775402133 H 0.3669310000 UNKNOWN
#END
