# Supplementary material for: Predicting crystal form stability under real-world conditions
Source: Nature. 2023 Nov 8;623(7986):324–8. doi: 10.1038/s41586-023-06587-3 (PMC10632141; doi:10.1038/s41586-023-06587-3)
Supplement: Supplementary file 2 — This file contains archived experimental crystal structures before and after energy minimization (cif_structures folder) with a summary provided in a file structures.xlsx, predicted crystal structures and relative free energies for radiprodil (radiprodil_landscape_cif_files folder) and upadacitinib (upadacitinib_landscape_cif_files folder), individual (free) energy components for hydrates and anhydrates (energy_components.xlsx file), reference free-energy differences (reference_data_anhydrates.xlsx file) and critical water activities needed to carry out the validation (reference_data_hydrates.xlsx file). [file 41586_2023_6587_MOESM2_ESM.zip › Supplementary_Data/radiprodil_landscape_cif_files/anhydrate/rank_step4f_006.cif]

#############################################
# Avant-garde Materials Simulation           
#############################################

data_structure_000003
_cell_length_a 11.9431771510
_cell_length_b 11.0732966650
_cell_length_c 29.1628617074
_cell_angle_alpha 90.0000000000
_cell_angle_beta 109.2089633259
_cell_angle_gamma 90.0000000000
_cell_volume 3642.0708854057
_exptl_crystal_density_diffrn 1.4495227034
_symmetry_cell_setting monoclinic
_symmetry_space_group_name_H-M 'C 2/c'
_symmetry_Int_Tables_number 15
loop_
_symmetry_equiv_pos_site_id
_symmetry_equiv_pos_as_xyz
1 x,y,z
2 -x,y,-z+1/2
3 -x,-y,-z
4 x,-y,z+1/2
5 x+1/2,y+1/2,z
6 -x+1/2,y+1/2,-z+1/2
7 -x+1/2,-y+1/2,-z
8 x+1/2,-y+1/2,z+1/2
loop_
_atom_site_label
_atom_site_type_symbol
_atom_site_fract_x
_atom_site_fract_y
_atom_site_fract_z
_atom_site_fftype
_atom_site_charge
_atom_site_hybridization
O0_0 O -0.7933990251 0.4603988438 -0.5286118901 O2 -0.2342716000 SP3
C0_0 C -0.8387817243 0.4198727758 -0.4934206245 C3 0.2121623000 SP2
C1_0 C -0.7667631928 0.5822706864 -0.5193340994 C3 0.5561477200 SP2
C2_0 C -0.8401006982 0.5151106460 -0.4620583680 C3 0.1609143000 SP2
C3_0 C -0.8794461756 0.3056253836 -0.4888883835 C3 -0.2483516000 SP2
N0_0 N -0.7929543214 0.6140692877 -0.4787378772 N -0.4583299200 SP2
O1_0 O -0.7275195274 0.6439169103 -0.5455266786 O1 -0.4686270000 SP2
C4_0 C -0.8858573300 0.4975424338 -0.4244903206 C3 -0.2430704000 SP2
C5_0 C -0.9267445319 0.2876377293 -0.4509216605 C3 0.1606221000 SP2
H0_0 H -0.8773951281 0.2316499088 -0.5131827011 H 0.1588160000 UNKNOWN
H1_0 H -0.7871177497 0.7034791413 -0.4667960911 H 0.3669310000 UNKNOWN
C6_0 C -0.9304276100 0.3831771280 -0.4193922504 C3 -0.1256439000 SP2
H2_0 H -0.8884813323 0.5704339431 -0.3998214085 H 0.1588160000 UNKNOWN
N1_0 N -0.9668839427 0.1701926142 -0.4465499508 N -0.3751169000 SP2
H3_0 H -0.9689748065 0.3668378071 -0.3910226916 H 0.1185790000 UNKNOWN
C7_0 C -1.0044429090 0.1252895924 -0.4104204137 C3 0.4003433000 SP2
H4_0 H -0.9662444537 0.1087622285 -0.4729302963 H 0.2871780000 UNKNOWN
O2_0 O -1.0212354782 0.1856549941 -0.3776773759 O1 -0.4066860000 SP2
C8_0 C -1.0190755412 -0.0132399972 -0.4164430861 C3 0.2457616000 SP2
O3_0 O -1.0366755250 -0.0562606953 -0.4577770315 O1 -0.4595840000 SP2
N2_0 N -1.0033974159 -0.0823954633 -0.3765855457 N -0.1270780000 SP2
C9_0 C -1.0040320958 -0.0449883784 -0.3282165429 C4 0.1094677760 SP3
C10_0 C -0.9903822108 -0.2133100376 -0.3806131759 C4 0.1094677760 SP3
C11_0 C -1.1048936725 -0.1102147311 -0.3166819196 C4 0.1059798000 SP3
H5_0 H -1.0137887486 0.0528510711 -0.3273470941 H 0.0003255620 UNKNOWN
H6_0 H -0.9172703231 -0.0701545500 -0.3018575637 H 0.0003255620 UNKNOWN
C12_0 C -1.0894368524 -0.2824677387 -0.3699346520 C4 0.1059798000 SP3
H7_0 H -0.9863197814 -0.2323985330 -0.4168320524 H 0.0003255620 UNKNOWN
H8_0 H -0.9039775909 -0.2370648905 -0.3535987526 H 0.0003255620 UNKNOWN
C13_0 C -1.0962617506 -0.2481993290 -0.3199614358 C4 0.0910091000 SP3
H9_0 H -1.1032797990 -0.0830072678 -0.2802008322 H -0.0335496000 UNKNOWN
H10_0 H -1.1903139752 -0.0790259746 -0.3422812960 H -0.0335496000 UNKNOWN
H11_0 H -1.1748006476 -0.2627314012 -0.3983000006 H -0.0335496000 UNKNOWN
H12_0 H -1.0730466081 -0.3797179481 -0.3718849764 H -0.0335496000 UNKNOWN
C14_0 C -1.1992088678 -0.3112717931 -0.3084420839 C4 0.1716622000 SP3
H13_0 H -1.0124398522 -0.2769387744 -0.2922594087 H -0.0401939000 UNKNOWN
C15_0 C -1.1849219254 -0.4459660957 -0.3003841384 C3 -0.1408150080 SP2
H14_0 H -1.2078184821 -0.2696948685 -0.2755414004 H -0.0302422000 UNKNOWN
H15_0 H -1.2825624168 -0.2916354928 -0.3379383367 H -0.0302422000 UNKNOWN
C16_0 C -1.1517366586 -0.4935764924 -0.2531477091 C3 -0.1179234960 SP2
C17_0 C -1.2024951022 -0.5272329912 -0.3391256558 C3 -0.1179234960 SP2
C18_0 C -1.1353202646 -0.6173358938 -0.2442931083 C3 -0.1247886800 SP2
H16_0 H -1.1389947465 -0.4325159753 -0.2224612001 H 0.1185790000 UNKNOWN
C19_0 C -1.1853127417 -0.6513269025 -0.3311981774 C3 -0.1247886800 SP2
H17_0 H -1.2311477348 -0.4949914666 -0.3765347859 H 0.1185790000 UNKNOWN
C20_0 C -1.1524664966 -0.6939127088 -0.2838043128 C3 0.1917733600 SP2
H18_0 H -1.1074342223 -0.6541843973 -0.2076187721 H 0.1185790000 UNKNOWN
H19_0 H -1.1949748657 -0.7132250904 -0.3612551985 H 0.1185790000 UNKNOWN
F0_0 F -1.1370631282 -0.8154905069 -0.2757998428 F -0.1793540000 UNKNOWN
#END
