# Supplementary material for: Predicting crystal form stability under real-world conditions
Source: Nature. 2023 Nov 8;623(7986):324–8. doi: 10.1038/s41586-023-06587-3 (PMC10632141; doi:10.1038/s41586-023-06587-3)
Supplement: Supplementary file 2 — This file contains archived experimental crystal structures before and after energy minimization (cif_structures folder) with a summary provided in a file structures.xlsx, predicted crystal structures and relative free energies for radiprodil (radiprodil_landscape_cif_files folder) and upadacitinib (upadacitinib_landscape_cif_files folder), individual (free) energy components for hydrates and anhydrates (energy_components.xlsx file), reference free-energy differences (reference_data_anhydrates.xlsx file) and critical water activities needed to carry out the validation (reference_data_hydrates.xlsx file). [file 41586_2023_6587_MOESM2_ESM.zip › Supplementary_Data/radiprodil_landscape_cif_files/anhydrate/rank_step4f_011.cif]

#############################################
# Avant-garde Materials Simulation           
#############################################

data_structure_000006
_cell_length_a 12.0103570586
_cell_length_b 11.0571908227
_cell_length_c 55.2084478798
_cell_angle_alpha 90.0000000000
_cell_angle_beta 94.5406001573
_cell_angle_gamma 90.0000000000
_cell_volume 7308.7158683153
_exptl_crystal_density_diffrn 1.4446489728
_symmetry_cell_setting monoclinic
_symmetry_space_group_name_H-M 'C 2/c'
_symmetry_Int_Tables_number 15
loop_
_symmetry_equiv_pos_site_id
_symmetry_equiv_pos_as_xyz
1 x,y,z
2 -x,y,-z+1/2
3 -x,-y,-z
4 x,-y,z+1/2
5 x+1/2,y+1/2,z
6 -x+1/2,y+1/2,-z+1/2
7 -x+1/2,-y+1/2,-z
8 x+1/2,-y+1/2,z+1/2
loop_
_atom_site_label
_atom_site_type_symbol
_atom_site_fract_x
_atom_site_fract_y
_atom_site_fract_z
_atom_site_fftype
_atom_site_charge
_atom_site_hybridization
O0_0 O -0.0154275988 0.9673507920 0.1393242941 O2 -0.2342716000 SP3
C0_0 C -0.0950797776 1.0075145536 0.1216712265 C3 0.2121623000 SP2
C1_0 C 0.0025672458 0.8454085029 0.1347046298 C3 0.5561477200 SP2
C2_0 C -0.1265490903 0.9120069760 0.1059613157 C3 0.1609143000 SP2
C3_0 C -0.1404342626 1.1216873064 0.1193753795 C3 -0.2483516000 SP2
N0_0 N -0.0629976023 0.8131954273 0.1143649623 N -0.4583299200 SP2
O1_0 O 0.0674842835 0.7840339345 0.1478358374 O1 -0.4686270000 SP2
C4_0 C -0.2084023395 0.9293606749 0.0870466272 C3 -0.2430704000 SP2
C5_0 C -0.2243581416 1.1393618538 0.1002902315 C3 0.1606221000 SP2
H0_0 H -0.1151748514 1.1958629200 0.1315644202 H 0.1588160000 UNKNOWN
H1_0 H -0.0689560046 0.7234421815 0.1085432733 H 0.3669310000 UNKNOWN
C6_0 C -0.2580622041 1.0437228091 0.0844249963 C3 -0.1256439000 SP2
H2_0 H -0.2343960482 0.8563338048 0.0746371054 H 0.1588160000 UNKNOWN
N1_0 N -0.2693031654 1.2566433927 0.0981623114 N -0.3751169000 SP2
H3_0 H -0.3235144607 1.0600930352 0.0700657159 H 0.1185790000 UNKNOWN
C7_0 C -0.3405808903 1.3021036653 0.0798700630 C3 0.4003433000 SP2
H4_0 H -0.2441669683 1.3178715931 0.1115268730 H 0.2871780000 UNKNOWN
O2_0 O -0.3867554312 1.2423332890 0.0630431667 O1 -0.4066860000 SP2
C8_0 C -0.3510369519 1.4405451585 0.0833256225 C3 0.2457616000 SP2
O3_0 O -0.3283537189 1.4822096600 0.1041429749 O1 -0.4595840000 SP2
N2_0 N -0.3756530494 1.5111690771 0.0636334286 N -0.1270780000 SP2
C9_0 C -0.4221184074 1.4746082546 0.0392483579 C4 0.1094677760 SP3
C10_0 C -0.3593948550 1.6422963454 0.0659952693 C4 0.1094677760 SP3
C11_0 C -0.5330480843 1.5405893794 0.0331344948 C4 0.1059798000 SP3
H5_0 H -0.4331755921 1.3766714203 0.0387999733 H 0.0003255620 UNKNOWN
H6_0 H -0.3606356657 1.5000632810 0.0263043452 H 0.0003255620 UNKNOWN
C12_0 C -0.4679361500 1.7117122505 0.0602254120 C4 0.1059798000 SP3
H7_0 H -0.3215446729 1.6606376640 0.0842931904 H 0.0003255620 UNKNOWN
H8_0 H -0.2988432482 1.6670599595 0.0527990305 H 0.0003255620 UNKNOWN
C13_0 C -0.5201350834 1.6785832741 0.0348486040 C4 0.0910091000 SP3
H9_0 H -0.5660131172 1.5139554002 0.0147576537 H -0.0335496000 UNKNOWN
H10_0 H -0.5941705165 1.5096477328 0.0456816995 H -0.0335496000 UNKNOWN
H11_0 H -0.5269172067 1.6912238025 0.0739996665 H -0.0335496000 UNKNOWN
H12_0 H -0.4495185452 1.8089837677 0.0615639296 H -0.0335496000 UNKNOWN
C14_0 C -0.6327219280 1.7419217102 0.0281644750 C4 0.1716622000 SP3
H13_0 H -0.4616318424 1.7062407048 0.0214217412 H -0.0401939000 UNKNOWN
C15_0 C -0.6279630538 1.8776404747 0.0250929226 C3 -0.1408150080 SP2
H14_0 H -0.6684002749 1.7021497020 0.0110160171 H -0.0302422000 UNKNOWN
H15_0 H -0.6906360040 1.7192358192 0.0420303393 H -0.0302422000 UNKNOWN
C16_0 C -0.6411125046 1.9295314711 0.0018074553 C3 -0.1179234960 SP2
C17_0 C -0.6115614673 1.9557712371 0.0451349042 C3 -0.1179234960 SP2
C18_0 C -0.6415853717 2.0547758410 -0.0015389943 C3 -0.1247886800 SP2
H16_0 H -0.6512497790 1.8711621532 -0.0141511077 H 0.1185790000 UNKNOWN
C19_0 C -0.6069082905 2.0810395618 0.0421509849 C3 -0.1247886800 SP2
H17_0 H -0.6029116675 1.9200908583 0.0635986960 H 0.1185790000 UNKNOWN
C20_0 C -0.6240516615 2.1281153738 0.0188351603 C3 0.1917733600 SP2
H18_0 H -0.6538759720 2.0947263662 -0.0195898624 H 0.1185790000 UNKNOWN
H19_0 H -0.5897001716 2.1405271542 0.0576988239 H 0.1185790000 UNKNOWN
F0_0 F -0.6239897672 2.2512800359 0.0159760698 F -0.1793540000 UNKNOWN
H17_1 H 0.1057772372 0.9319773780 0.1867522441 H 0.1185790000 UNKNOWN
C17_1 C 0.1142268371 0.8998392136 0.2054820409 C3 -0.1179234960 SP2
C15_1 C 0.1348278750 0.9813896024 0.2248374261 C3 -0.1408150080 SP2
C19_1 C 0.1050313667 0.7755884683 0.2094917591 C3 -0.1247886800 SP2
C14_1 C 0.1408921618 1.1162722009 0.2207526262 C4 0.1716622000 SP3
C16_1 C 0.1483451218 0.9339000444 0.2484884690 C3 -0.1179234960 SP2
C20_1 C 0.1190331960 0.7331333843 0.2332202615 C3 0.1917733600 SP2
H19_1 H 0.0850590359 0.7134855511 0.1944738845 H 0.1185790000 UNKNOWN
C13_1 C 0.0270202204 1.1792569779 0.2151306002 C4 0.0910091000 SP3
H14_1 H 0.1943069838 1.1358918772 0.2058967633 H -0.0302422000 UNKNOWN
H15_1 H 0.1822038646 1.1581121863 0.2371471885 H -0.0302422000 UNKNOWN
C18_1 C 0.1408165025 0.8099881528 0.2529631502 C3 -0.1247886800 SP2
H16_1 H 0.1658303503 0.9951829301 0.2638205527 H 0.1185790000 UNKNOWN
F0_1 F 0.1116749118 0.6114026148 0.2372697748 F -0.1793540000 UNKNOWN
C11_1 C -0.0296101317 1.1445108983 0.1902277426 C4 0.1059798000 SP3
C12_1 C 0.0387032377 1.3174783203 0.2166645743 C4 0.1059798000 SP3
H13_1 H -0.0286125887 1.1506154876 0.2291067359 H -0.0401939000 UNKNOWN
H18_1 H 0.1492296742 0.7732038453 0.2713246062 H 0.1185790000 UNKNOWN
C9_1 C -0.1387953170 1.2135768432 0.1850197654 C4 0.1094677760 SP3
H9_1 H -0.0477253372 1.0470794939 0.1893406700 H -0.0335496000 UNKNOWN
H10_1 H 0.0268596856 1.1641297789 0.1759139032 H -0.0335496000 UNKNOWN
C10_1 C -0.0731242496 1.3825967867 0.2110446199 C4 0.1094677760 SP3
H11_1 H 0.0979812729 1.3485838640 0.2037227577 H -0.0335496000 UNKNOWN
H12_1 H 0.0735050610 1.3450553714 0.2348516221 H -0.0335496000 UNKNOWN
N2_1 N -0.1220407070 1.3447423465 0.1869378643 N -0.1270780000 SP2
H5_1 H -0.1788309905 1.1942105404 0.1669490526 H 0.0003255620 UNKNOWN
H6_1 H -0.1977642521 1.1898299910 0.1986372924 H 0.0003255620 UNKNOWN
H7_1 H -0.0626952713 1.4805976800 0.2114029533 H 0.0003255620 UNKNOWN
H8_1 H -0.1330091399 1.3575324795 0.2243611229 H 0.0003255620 UNKNOWN
C8_1 C -0.1469686712 1.4137912435 0.1670229708 C3 0.2457616000 SP2
C7_1 C -0.1555110658 1.5525886127 0.1699932424 C3 0.4003433000 SP2
O3_1 O -0.1713659065 1.3704708505 0.1464118435 O1 -0.4595840000 SP2
N1_1 N -0.2290355147 1.5972470860 0.1520182317 N -0.3751169000 SP2
O2_1 O -0.1060636503 1.6132973198 0.1862524851 O1 -0.4066860000 SP2
C5_1 C -0.2733211926 1.7147874204 0.1498215657 C3 0.1606221000 SP2
H4_1 H -0.2559253956 1.5354763791 0.1388974082 H 0.2871780000 UNKNOWN
C3_1 C -0.3586043508 1.7322448413 0.1310162365 C3 -0.2483516000 SP2
C6_1 C -0.2379084066 1.8109055529 0.1654092771 C3 -0.1256439000 SP2
C0_1 C -0.4034383777 1.8466607593 0.1286969318 C3 0.2121623000 SP2
H0_1 H -0.3852998246 1.6577298824 0.1190449147 H 0.1588160000 UNKNOWN
C4_1 C -0.2873435888 1.9253805988 0.1628475513 C3 -0.2430704000 SP2
H3_1 H -0.1710427092 1.7949252876 0.1794677378 H 0.1185790000 UNKNOWN
O0_1 O -0.4839141204 1.8867506456 0.1112173446 O2 -0.2342716000 SP3
C2_1 C -0.3705706948 1.9424912731 0.1442094186 C3 0.1609143000 SP2
H2_1 H -0.2599303701 1.9987074284 0.1750535457 H 0.1588160000 UNKNOWN
C1_1 C -0.5011090110 2.0088953097 0.1157646006 C3 0.5561477200 SP2
N0_1 N -0.4342206851 2.0413663849 0.1358880569 N -0.4583299200 SP2
O1_1 O -0.5665760074 2.0702293322 0.1027518167 O1 -0.4686270000 SP2
H1_1 H -0.4285820554 2.1310025189 0.1418074661 H 0.3669310000 UNKNOWN
#END
