# Supplementary material for: Predicting crystal form stability under real-world conditions
Source: Nature. 2023 Nov 8;623(7986):324–8. doi: 10.1038/s41586-023-06587-3 (PMC10632141; doi:10.1038/s41586-023-06587-3)
Supplement: Supplementary file 2 — This file contains archived experimental crystal structures before and after energy minimization (cif_structures folder) with a summary provided in a file structures.xlsx, predicted crystal structures and relative free energies for radiprodil (radiprodil_landscape_cif_files folder) and upadacitinib (upadacitinib_landscape_cif_files folder), individual (free) energy components for hydrates and anhydrates (energy_components.xlsx file), reference free-energy differences (reference_data_anhydrates.xlsx file) and critical water activities needed to carry out the validation (reference_data_hydrates.xlsx file). [file 41586_2023_6587_MOESM2_ESM.zip › Supplementary_Data/radiprodil_landscape_cif_files/anhydrate/rank_step4f_028.cif]

#############################################
# Avant-garde Materials Simulation           
#############################################

data_structure_000013
_cell_length_a 9.4893454591
_cell_length_b 17.7384878816
_cell_length_c 22.5133252344
_cell_angle_alpha 90.0000000000
_cell_angle_beta 100.5909604924
_cell_angle_gamma 90.0000000000
_cell_volume 3725.0342429261
_exptl_crystal_density_diffrn 1.4172391693
_symmetry_cell_setting monoclinic
_symmetry_space_group_name_H-M 'P 2_1/c'
_symmetry_Int_Tables_number 14
loop_
_symmetry_equiv_pos_site_id
_symmetry_equiv_pos_as_xyz
1 x,y,z
2 -x,y+1/2,-z+1/2
3 -x,-y,-z
4 x,-y+1/2,z+1/2
loop_
_atom_site_label
_atom_site_type_symbol
_atom_site_fract_x
_atom_site_fract_y
_atom_site_fract_z
_atom_site_fftype
_atom_site_charge
_atom_site_hybridization
O0_0 O -0.6375411134 0.7765283352 -0.2944194987 O2 -0.2342716000 SP3
C0_0 C -0.5996612813 0.8518571680 -0.2876976868 C3 0.2121623000 SP2
C1_0 C -0.5261819070 0.7349884477 -0.2597051660 C3 0.5561477200 SP2
C2_0 C -0.4642739500 0.8578576312 -0.2509638719 C3 0.1609143000 SP2
C3_0 C -0.6803633124 0.9128400478 -0.3119761876 C3 -0.2483516000 SP2
N0_0 N -0.4220601906 0.7846685713 -0.2346780983 N -0.4583299200 SP2
O1_0 O -0.5299939526 0.6664588253 -0.2553601914 O1 -0.4686270000 SP2
C4_0 C -0.4024597131 0.9281416721 -0.2372784624 C3 -0.2430704000 SP2
C5_0 C -0.6172505847 0.9843283892 -0.2983835147 C3 0.1606221000 SP2
H0_0 H -0.7860817878 0.9070644680 -0.3396885060 H 0.1588160000 UNKNOWN
H1_0 H -0.3301884896 0.7654027940 -0.2075599425 H 0.3669310000 UNKNOWN
C6_0 C -0.4807987652 0.9910940943 -0.2613592524 C3 -0.1256439000 SP2
H2_0 H -0.2974498168 0.9342439572 -0.2087569971 H 0.1588160000 UNKNOWN
N1_0 N -0.6856814536 1.0517740156 -0.3206628395 N -0.3751169000 SP2
H3_0 H -0.4365244590 1.0471087524 -0.2508878087 H 0.1185790000 UNKNOWN
C7_0 C -0.8098812618 1.0597356843 -0.3613592249 C3 0.4003433000 SP2
H4_0 H -0.6401482808 1.1012557998 -0.3024648116 H 0.2871780000 UNKNOWN
O2_0 O -0.8832016871 1.0072391935 -0.3869095011 O1 -0.4066860000 SP2
C8_0 C -0.8504874715 1.1444735236 -0.3695903290 C3 0.2457616000 SP2
O3_0 O -0.7800292198 1.1905415043 -0.3339376069 O1 -0.4595840000 SP2
N2_0 N -0.9637802226 1.1654346620 -0.4120886401 N -0.1270780000 SP2
C9_0 C -1.0144676192 1.2438605372 -0.4124286939 C4 0.1094677760 SP3
C10_0 C -1.0411801743 1.1203020759 -0.4627597800 C4 0.1094677760 SP3
C11_0 C -1.0067154463 1.2835311281 -0.4718497141 C4 0.1059798000 SP3
H5_0 H -0.9501377849 1.2734331940 -0.3741517098 H 0.0003255620 UNKNOWN
H6_0 H -1.1262237746 1.2417099010 -0.4052639695 H 0.0003255620 UNKNOWN
C12_0 C -1.0308860893 1.1577444887 -0.5231313055 C4 0.1059798000 SP3
H7_0 H -0.9974111549 1.0632906887 -0.4598205607 H 0.0003255620 UNKNOWN
H8_0 H -1.1538456477 1.1163923624 -0.4569438034 H 0.0003255620 UNKNOWN
C13_0 C -1.0839211076 1.2395973648 -0.5269377374 C4 0.0910091000 SP3
H9_0 H -1.0527185886 1.3402503425 -0.4707030823 H -0.0335496000 UNKNOWN
H10_0 H -0.8933776429 1.2916352623 -0.4751340464 H -0.0335496000 UNKNOWN
H11_0 H -0.9181156694 1.1561473647 -0.5290516880 H -0.0335496000 UNKNOWN
H12_0 H -1.0916940328 1.1230940565 -0.5596091399 H -0.0335496000 UNKNOWN
C14_0 C -1.0666507973 1.2769611207 -0.5872991194 C4 0.1716622000 SP3
H13_0 H -1.1997467580 1.2391400110 -0.5250997854 H -0.0401939000 UNKNOWN
C15_0 C -1.1050566201 1.3596875669 -0.5911648800 C3 -0.1408150080 SP2
H14_0 H -0.9543704040 1.2703504627 -0.5929072599 H -0.0302422000 UNKNOWN
H15_0 H -1.1333297138 1.2463248217 -0.6247673351 H -0.0302422000 UNKNOWN
C16_0 C -1.2479311727 1.3832709603 -0.6083096227 C3 -0.1179234960 SP2
C17_0 C -0.9990755615 1.4150291130 -0.5755004591 C3 -0.1179234960 SP2
C18_0 C -1.2856577178 1.4594634804 -0.6086934389 C3 -0.1247886800 SP2
H16_0 H -1.3316630167 1.3415745256 -0.6227496010 H 0.1185790000 UNKNOWN
C19_0 C -1.0335289584 1.4915340685 -0.5763096958 C3 -0.1247886800 SP2
H17_0 H -0.8868433375 1.3985348002 -0.5627913981 H 0.1185790000 UNKNOWN
C20_0 C -1.1766383711 1.5119484008 -0.5926988527 C3 0.1917733600 SP2
H18_0 H -1.3966939930 1.4780476575 -0.6211940711 H 0.1185790000 UNKNOWN
H19_0 H -0.9510538115 1.5344058070 -0.5643794373 H 0.1185790000 UNKNOWN
F0_0 F -1.2113488548 1.5872092791 -0.5941115886 F -0.1793540000 UNKNOWN
H15_1 H -0.4074927390 0.7310760614 -0.3845964241 H -0.0302422000 UNKNOWN
C14_1 C -0.4478777723 0.7603798610 -0.4275315888 C4 0.1716622000 SP3
C13_1 C -0.3776900041 0.7229185573 -0.4770897515 C4 0.0910091000 SP3
C15_1 C -0.4189066531 0.8438736731 -0.4198215623 C3 -0.1408150080 SP2
H14_1 H -0.5646379794 0.7515240024 -0.4371070617 H -0.0302422000 UNKNOWN
C11_1 C -0.4089366495 0.7636644623 -0.5383442121 C4 0.1059798000 SP3
C12_1 C -0.4211251259 0.6396343411 -0.4869223195 C4 0.1059798000 SP3
H13_1 H -0.2609086127 0.7250774203 -0.4607545242 H -0.0401939000 UNKNOWN
C16_1 C -0.2813042807 0.8710146165 -0.3956837900 C3 -0.1179234960 SP2
C17_1 C -0.5287555106 0.8965699684 -0.4374375516 C3 -0.1179234960 SP2
C9_1 C -0.5635964778 0.7534655764 -0.5709747663 C4 0.1094677760 SP3
H9_1 H -0.3374895249 0.7416715912 -0.5676644012 H -0.0335496000 UNKNOWN
H10_1 H -0.3874665943 0.8244459810 -0.5327390513 H -0.0335496000 UNKNOWN
C10_1 C -0.5752852549 0.6297596958 -0.5206922004 C4 0.1094677760 SP3
H11_1 H -0.4098654215 0.6091167154 -0.4437831794 H -0.0335496000 UNKNOWN
H12_1 H -0.3493517030 0.6121033363 -0.5135390511 H -0.0335496000 UNKNOWN
C18_1 C -0.2525713399 0.9481900623 -0.3900637349 C3 -0.1247886800 SP2
H16_1 H -0.1947933220 0.8314110463 -0.3797287831 H 0.1185790000 UNKNOWN
C19_1 C -0.5037261360 0.9739589793 -0.4313651581 C3 -0.1247886800 SP2
H17_1 H -0.6371818291 0.8770228513 -0.4555518908 H 0.1185790000 UNKNOWN
N2_1 N -0.6010412608 0.6729366141 -0.5776820657 N -0.1270780000 SP2
H5_1 H -0.6383316337 0.7811632888 -0.5456868913 H 0.0003255620 UNKNOWN
H6_1 H -0.5802904669 0.7786387740 -0.6160925064 H 0.0003255620 UNKNOWN
H7_1 H -0.6520295219 0.6502126893 -0.4930625452 H 0.0003255620 UNKNOWN
H8_1 H -0.5978343561 0.5703131902 -0.5308142194 H 0.0003255620 UNKNOWN
C20_1 C -0.3655701312 0.9979451713 -0.4078399525 C3 0.1917733600 SP2
H18_1 H -0.1452487700 0.9692006118 -0.3720161836 H 0.1185790000 UNKNOWN
H19_1 H -0.5894566005 1.0148444433 -0.4443763806 H 0.1185790000 UNKNOWN
C8_1 C -0.6738663355 0.6487019509 -0.6315082329 C3 0.2457616000 SP2
F0_1 F -0.3404430086 1.0740279552 -0.4012836575 F -0.1793540000 UNKNOWN
C7_1 C -0.7049787770 0.5636492779 -0.6415884793 C3 0.4003433000 SP2
O3_1 O -0.7142492972 0.6920524341 -0.6751102838 O1 -0.4595840000 SP2
N1_1 N -0.8240346980 0.5527460568 -0.6846809780 N -0.3751169000 SP2
O2_1 O -0.6284477374 0.5132133983 -0.6146857198 O1 -0.4066860000 SP2
C5_1 C -0.8878522660 0.4836182684 -0.7054174699 C3 0.1606221000 SP2
H4_1 H -0.8740071645 0.6004381521 -0.7042771598 H 0.2871780000 UNKNOWN
C3_1 C -0.8166026375 0.4139783124 -0.6930467624 C3 -0.2483516000 SP2
C6_1 C -1.0284065580 0.4871203031 -0.7392430438 C3 -0.1256439000 SP2
C0_1 C -0.8944862073 0.3509859970 -0.7149629758 C3 0.2121623000 SP2
H0_1 H -0.7073474294 0.4108429741 -0.6682691022 H 0.1588160000 UNKNOWN
C4_1 C -1.1039577802 0.4223538511 -0.7608932915 C3 -0.2430704000 SP2
H3_1 H -1.0784022323 0.5420709125 -0.7487271157 H 0.1185790000 UNKNOWN
O0_1 O -0.8495270076 0.2765752692 -0.7091516465 O2 -0.2342716000 SP3
C2_1 C -1.0345232068 0.3537692151 -0.7479018174 C3 0.1609143000 SP2
H2_1 H -1.2124909750 0.4255937431 -0.7868423648 H 0.1588160000 UNKNOWN
C1_1 C -0.9618964078 0.2325593366 -0.7404297815 C3 0.5561477200 SP2
N0_1 N -1.0731367289 0.2796567892 -0.7622074810 N -0.4583299200 SP2
O1_1 O -0.9531269427 0.1641912555 -0.7453956985 O1 -0.4686270000 SP2
H1_1 H -1.1671621516 0.2583584026 -0.7868417400 H 0.3669310000 UNKNOWN
#END
