# Supplementary material for: Predicting crystal form stability under real-world conditions
Source: Nature. 2023 Nov 8;623(7986):324–8. doi: 10.1038/s41586-023-06587-3 (PMC10632141; doi:10.1038/s41586-023-06587-3)
Supplement: Supplementary file 2 — This file contains archived experimental crystal structures before and after energy minimization (cif_structures folder) with a summary provided in a file structures.xlsx, predicted crystal structures and relative free energies for radiprodil (radiprodil_landscape_cif_files folder) and upadacitinib (upadacitinib_landscape_cif_files folder), individual (free) energy components for hydrates and anhydrates (energy_components.xlsx file), reference free-energy differences (reference_data_anhydrates.xlsx file) and critical water activities needed to carry out the validation (reference_data_hydrates.xlsx file). [file 41586_2023_6587_MOESM2_ESM.zip › Supplementary_Data/radiprodil_landscape_cif_files/anhydrate/rank_step4f_045.cif]

#############################################
# Avant-garde Materials Simulation           
#############################################

data_structure_000052
_cell_length_a 7.4401352382
_cell_length_b 14.6305497178
_cell_length_c 17.9235334555
_cell_angle_alpha 94.3622845412
_cell_angle_beta 79.7939810709
_cell_angle_gamma 96.4621109980
_cell_volume 1904.8198138327
_exptl_crystal_density_diffrn 1.3857647840
_symmetry_cell_setting triclinic
_symmetry_space_group_name_H-M 'P -1'
_symmetry_Int_Tables_number 2
loop_
_symmetry_equiv_pos_site_id
_symmetry_equiv_pos_as_xyz
1 x,y,z
2 -x,-y,-z
loop_
_atom_site_label
_atom_site_type_symbol
_atom_site_fract_x
_atom_site_fract_y
_atom_site_fract_z
_atom_site_fftype
_atom_site_charge
_atom_site_hybridization
O0_0 O 0.1349333318 0.5924962371 0.0481252915 O2 -0.2342716000 SP3
C0_0 C 0.0915706372 0.5665561697 0.1223381781 C3 0.2121623000 SP2
C1_0 C 0.2315809884 0.5235924674 0.0060474231 C3 0.5561477200 SP2
C2_0 C 0.1545534496 0.4810392441 0.1270405935 C3 0.1609143000 SP2
C3_0 C 0.0031346820 0.6159112429 0.1838864959 C3 -0.2483516000 SP2
N0_0 N 0.2420300346 0.4569740621 0.0542793331 N -0.4583299200 SP2
O1_0 O 0.2883478771 0.5268791725 -0.0621511960 O1 -0.4686270000 SP2
C4_0 C 0.1206013453 0.4388506262 0.1959418508 C3 -0.2430704000 SP2
C5_0 C -0.0280932890 0.5741285421 0.2539566933 C3 0.1606221000 SP2
H0_0 H -0.0391675162 0.6836076289 0.1802686291 H 0.1588160000 UNKNOWN
H1_0 H 0.3201285747 0.4024763975 0.0352226371 H 0.3669310000 UNKNOWN
C6_0 C 0.0269665919 0.4859824263 0.2591161690 C3 -0.1256439000 SP2
H2_0 H 0.1682081662 0.3723196784 0.2012856294 H 0.1588160000 UNKNOWN
N1_0 N -0.1139795036 0.6186287907 0.3209778179 N -0.3751169000 SP2
H3_0 H -0.0016545214 0.4553313122 0.3140647703 H 0.1185790000 UNKNOWN
C7_0 C -0.1671690501 0.7055673224 0.3304591781 C3 0.4003433000 SP2
H4_0 H -0.1313713746 0.5839500873 0.3698884726 H 0.2871780000 UNKNOWN
O2_0 O -0.1463927306 0.7620100273 0.2808750417 O1 -0.4066860000 SP2
C8_0 C -0.2475875477 0.7278770451 0.4144635305 C3 0.2457616000 SP2
O3_0 O -0.2053546243 0.6801379633 0.4626966948 O1 -0.4595840000 SP2
N2_0 N -0.3450079891 0.8010204268 0.4338543498 N -0.1270780000 SP2
C9_0 C -0.4365192824 0.8498442860 0.3843281943 C4 0.1094677760 SP3
C10_0 C -0.3904363756 0.8294043348 0.5150051760 C4 0.1094677760 SP3
C11_0 C -0.6446749465 0.8428432405 0.4119911412 C4 0.1059798000 SP3
H5_0 H -0.4039239334 0.8217973783 0.3258748751 H 0.0003255620 UNKNOWN
H6_0 H -0.3794751197 0.9226518061 0.3857271179 H 0.0003255620 UNKNOWN
C12_0 C -0.5964914587 0.8157387161 0.5429908933 C4 0.1059798000 SP3
H7_0 H -0.3140878113 0.7907348488 0.5464927317 H 0.0003255620 UNKNOWN
H8_0 H -0.3407933585 0.9030251903 0.5216160382 H 0.0003255620 UNKNOWN
C13_0 C -0.6973665652 0.8701938685 0.4966134018 C4 0.0910091000 SP3
H9_0 H -0.7030843082 0.8867852133 0.3772314131 H -0.0335496000 UNKNOWN
H10_0 H -0.7043935401 0.7717509094 0.4020026950 H -0.0335496000 UNKNOWN
H11_0 H -0.6456362269 0.7418970574 0.5381833508 H -0.0335496000 UNKNOWN
H12_0 H -0.6245252283 0.8387541671 0.6032559853 H -0.0335496000 UNKNOWN
C14_0 C -0.9069733389 0.8565244416 0.5225673137 C4 0.1716622000 SP3
H13_0 H -0.6510693855 0.9441156974 0.5061274378 H -0.0401939000 UNKNOWN
C15_0 C -0.9623000799 0.8820909966 0.6059271657 C3 -0.1408150080 SP2
H14_0 H -0.9714993000 0.8986944471 0.4884282933 H -0.0302422000 UNKNOWN
H15_0 H -0.9559904363 0.7841115063 0.5100410470 H -0.0302422000 UNKNOWN
C16_0 C -0.9594240962 0.9747810561 0.6327115301 C3 -0.1179234960 SP2
C17_0 C -1.0046668306 0.8141862402 0.6593440990 C3 -0.1179234960 SP2
C18_0 C -0.9941224766 1.0004900596 0.7101172452 C3 -0.1247886800 SP2
H16_0 H -0.9283190993 1.0288910329 0.5922711226 H 0.1185790000 UNKNOWN
C19_0 C -1.0405578576 0.8380537002 0.7370995186 C3 -0.1247886800 SP2
H17_0 H -1.0073552050 0.7415380059 0.6397232561 H 0.1185790000 UNKNOWN
C20_0 C -1.0334398671 0.9308508305 0.7608415456 C3 0.1917733600 SP2
H18_0 H -0.9895084447 1.0728584940 0.7300872077 H 0.1185790000 UNKNOWN
H19_0 H -1.0736386547 0.7858602287 0.7789529931 H 0.1185790000 UNKNOWN
F0_0 F -1.0680907990 0.9543183230 0.8369872664 F -0.1793540000 UNKNOWN
H11_1 H 0.0257555678 0.7241596237 -0.0493203012 H -0.0335496000 UNKNOWN
C12_1 C 0.0075478198 0.7976909774 -0.0514342794 C4 0.1059798000 SP3
C10_1 C -0.1937422285 0.8128297632 -0.0249033096 C4 0.1094677760 SP3
C13_1 C 0.1285336844 0.8558976857 -0.0010984166 C4 0.0910091000 SP3
H12_1 H 0.0484477193 0.8161923090 -0.1106852860 H -0.0335496000 UNKNOWN
N2_1 N -0.2519246455 0.7911497063 0.0550627409 N -0.1270780000 SP2
H7_1 H -0.2850682821 0.7705405317 -0.0584086954 H 0.0003255620 UNKNOWN
H8_1 H -0.2135418827 0.8856157204 -0.0296557780 H 0.0003255620 UNKNOWN
C11_1 C 0.0628051523 0.8330710380 0.0819255075 C4 0.1059798000 SP3
C14_1 C 0.3329529916 0.8419677819 -0.0265520129 C4 0.1716622000 SP3
H13_1 H 0.1117945371 0.9292749794 -0.0064780390 H -0.0401939000 UNKNOWN
C8_1 C -0.3793138242 0.7197272444 0.0730039321 C3 0.2457616000 SP2
C9_1 C -0.1420153612 0.8432988795 0.1078372981 C4 0.1094677760 SP3
H9_1 H 0.1403304045 0.8783799235 0.1194924221 H -0.0335496000 UNKNOWN
H10_1 H 0.0905276278 0.7621026959 0.0882460588 H -0.0335496000 UNKNOWN
C15_1 C 0.4055121015 0.8720970654 -0.1058208704 C3 -0.1408150080 SP2
H14_1 H 0.4110727392 0.8814511636 0.0141221534 H -0.0302422000 UNKNOWN
H15_1 H 0.3514152491 0.7689464262 -0.0228846019 H -0.0302422000 UNKNOWN
C7_1 C -0.4518684159 0.7037379344 0.1571508333 C3 0.4003433000 SP2
O3_1 O -0.4514805279 0.6680307272 0.0250998584 O1 -0.4595840000 SP2
H5_1 H -0.1898084161 0.8198828368 0.1651844351 H 0.0003255620 UNKNOWN
H6_1 H -0.1661145457 0.9163466418 0.1090519972 H 0.0003255620 UNKNOWN
C16_1 C 0.4288932623 0.8078806485 -0.1681592910 C3 -0.1179234960 SP2
C17_1 C 0.4412066121 0.9660834193 -0.1197106045 C3 -0.1179234960 SP2
N1_1 N -0.4479015952 0.6144160286 0.1730466146 N -0.3751169000 SP2
O2_1 O -0.5147530875 0.7660138644 0.2012651403 O1 -0.4066860000 SP2
C18_1 C 0.4834922420 0.8365680098 -0.2420834876 C3 -0.1247886800 SP2
H16_1 H 0.4027224092 0.7343325448 -0.1586079415 H 0.1185790000 UNKNOWN
C19_1 C 0.4954943843 0.9967108802 -0.1929914686 C3 -0.1247886800 SP2
H17_1 H 0.4253439008 1.0170979498 -0.0718662665 H 0.1185790000 UNKNOWN
C5_1 C -0.5053411365 0.5746719130 0.2435277181 C3 0.1606221000 SP2
H4_1 H -0.3931855916 0.5706917921 0.1289336498 H 0.2871780000 UNKNOWN
C20_1 C 0.5141919330 0.9304596922 -0.2528902196 C3 0.1917733600 SP2
H18_1 H 0.5035975202 0.7873873135 -0.2908486186 H 0.1185790000 UNKNOWN
H19_1 H 0.5217875582 1.0700062620 -0.2032163720 H 0.1185790000 UNKNOWN
C3_1 C -0.6073343869 0.6216986767 0.3055092553 C3 -0.2483516000 SP2
C6_1 C -0.4569411119 0.4855224257 0.2500106225 C3 -0.1256439000 SP2
F0_1 F 0.5665876235 0.9585382397 -0.3252796999 F -0.1793540000 UNKNOWN
C0_1 C -0.6546987289 0.5756601546 0.3717172054 C3 0.2121623000 SP2
H0_1 H -0.6474857584 0.6894282935 0.2997197948 H 0.1588160000 UNKNOWN
C4_1 C -0.5076868652 0.4406396812 0.3177987362 C3 -0.2430704000 SP2
H3_1 H -0.3758063139 0.4519951317 0.2010716019 H 0.1185790000 UNKNOWN
O0_1 O -0.7537661415 0.6071643684 0.4397589645 O2 -0.2342716000 SP3
C2_1 C -0.6088765435 0.4869725976 0.3790131198 C3 0.1609143000 SP2
H2_1 H -0.4659040130 0.3726349374 0.3226099818 H 0.1588160000 UNKNOWN
C1_1 C -0.7714044802 0.5368426974 0.4906790922 C3 0.5561477200 SP2
N0_1 N -0.6812286092 0.4656194849 0.4532379668 N -0.4583299200 SP2
O1_1 O -0.8518434360 0.5443876067 0.5559834197 O1 -0.4686270000 SP2
H1_1 H -0.6985920234 0.4024347422 0.4775004043 H 0.3669310000 UNKNOWN
#END
