# Supplementary material for: Predicting crystal form stability under real-world conditions
Source: Nature. 2023 Nov 8;623(7986):324–8. doi: 10.1038/s41586-023-06587-3 (PMC10632141; doi:10.1038/s41586-023-06587-3)
Supplement: Supplementary file 2 — This file contains archived experimental crystal structures before and after energy minimization (cif_structures folder) with a summary provided in a file structures.xlsx, predicted crystal structures and relative free energies for radiprodil (radiprodil_landscape_cif_files folder) and upadacitinib (upadacitinib_landscape_cif_files folder), individual (free) energy components for hydrates and anhydrates (energy_components.xlsx file), reference free-energy differences (reference_data_anhydrates.xlsx file) and critical water activities needed to carry out the validation (reference_data_hydrates.xlsx file). [file 41586_2023_6587_MOESM2_ESM.zip › Supplementary_Data/radiprodil_landscape_cif_files/anhydrate/rank_step4f_061.cif]

#############################################
# Avant-garde Materials Simulation           
#############################################

data_structure_000059
_cell_length_a 11.7808391658
_cell_length_b 18.8744533058
_cell_length_c 17.8612923870
_cell_angle_alpha 90.0000000000
_cell_angle_beta 73.3344739620
_cell_angle_gamma 90.0000000000
_cell_volume 3804.7561788677
_exptl_crystal_density_diffrn 1.3875434293
_symmetry_cell_setting monoclinic
_symmetry_space_group_name_H-M 'P 2_1/c'
_symmetry_Int_Tables_number 14
loop_
_symmetry_equiv_pos_site_id
_symmetry_equiv_pos_as_xyz
1 x,y,z
2 -x,y+1/2,-z+1/2
3 -x,-y,-z
4 x,-y+1/2,z+1/2
loop_
_atom_site_label
_atom_site_type_symbol
_atom_site_fract_x
_atom_site_fract_y
_atom_site_fract_z
_atom_site_fftype
_atom_site_charge
_atom_site_hybridization
O0_0 O -0.8984501635 0.1715556448 0.1172990748 O2 -0.2342716000 SP3
C0_0 C -0.9012942014 0.1959052978 0.0447625742 C3 0.2121623000 SP2
C1_0 C -0.8835402627 0.2310135216 0.1606186806 C3 0.5561477200 SP2
C2_0 C -0.8882281440 0.2696378523 0.0419499202 C3 0.1609143000 SP2
C3_0 C -0.9147163236 0.1554784284 -0.0165364942 C3 -0.2483516000 SP2
N0_0 N -0.8780776788 0.2895233444 0.1145613552 N -0.4583299200 SP2
O1_0 O -0.8782529172 0.2265396438 0.2276975674 O1 -0.4686270000 SP2
C4_0 C -0.8868160794 0.3065477453 -0.0256990156 C3 -0.2430704000 SP2
C5_0 C -0.9120348151 0.1928075173 -0.0854936472 C3 0.1606221000 SP2
H0_0 H -0.9275610126 0.0985775455 -0.0120125015 H 0.1588160000 UNKNOWN
H1_0 H -0.8643201383 0.3391969884 0.1356362647 H 0.3669310000 UNKNOWN
C6_0 C -0.8979097024 0.2671148381 -0.0893258757 C3 -0.1256439000 SP2
H2_0 H -0.8746471596 0.3637779398 -0.0298081417 H 0.1588160000 UNKNOWN
N1_0 N -0.9202767888 0.1584145619 -0.1537572436 N -0.3751169000 SP2
H3_0 H -0.8941557326 0.2937128655 -0.1440713367 H 0.1185790000 UNKNOWN
C7_0 C -0.9497963198 0.0895871672 -0.1617976701 C3 0.4003433000 SP2
H4_0 H -0.8993191109 0.1892599722 -0.2035564706 H 0.2871780000 UNKNOWN
O2_0 O -0.9761697823 0.0446915918 -0.1091248308 O1 -0.4066860000 SP2
C8_0 C -0.9368422894 0.0713773825 -0.2481630284 C3 0.2457616000 SP2
O3_0 O -0.8520091088 0.0988471287 -0.2987256098 O1 -0.4595840000 SP2
N2_0 N -1.0116690348 0.0237880360 -0.2646737310 N -0.1270780000 SP2
C9_0 C -1.1273676720 0.0030161853 -0.2114609198 C4 0.1094677760 SP3
C10_0 C -0.9966807365 0.0038857890 -0.3465695370 C4 0.1094677760 SP3
C11_0 C -1.2264509036 0.0371697014 -0.2386272369 C4 0.1059798000 SP3
H5_0 H -1.1311348259 0.0186566300 -0.1519797547 H 0.0003255620 UNKNOWN
H6_0 H -1.1330551210 -0.0552636653 -0.2123282171 H 0.0003255620 UNKNOWN
C12_0 C -1.0935586813 0.0375790991 -0.3765885694 C4 0.1059798000 SP3
H7_0 H -0.9073158389 0.0191655129 -0.3811944092 H 0.0003255620 UNKNOWN
H8_0 H -1.0033935648 -0.0543270526 -0.3480825432 H 0.0003255620 UNKNOWN
C13_0 C -1.2175935760 0.0187012374 -0.3237658015 C4 0.0910091000 SP3
H9_0 H -1.3123523686 0.0209781805 -0.1989557685 H -0.0335496000 UNKNOWN
H10_0 H -1.2210131061 0.0951188093 -0.2326971124 H -0.0335496000 UNKNOWN
H11_0 H -1.0825630236 0.0957215750 -0.3785598828 H -0.0335496000 UNKNOWN
H12_0 H -1.0829931336 0.0198665253 -0.4369649992 H -0.0335496000 UNKNOWN
C14_0 C -1.3164303743 0.0557455161 -0.3495489086 C4 0.1716622000 SP3
H13_0 H -1.2292761801 -0.0392775105 -0.3271620106 H -0.0401939000 UNKNOWN
C15_0 C -1.3249117169 0.0366174033 -0.4299911869 C3 -0.1408150080 SP2
H14_0 H -1.4017053823 0.0431079159 -0.3061962571 H -0.0302422000 UNKNOWN
H15_0 H -1.3049690717 0.1135334885 -0.3464810761 H -0.0302422000 UNKNOWN
C16_0 C -1.3305727615 -0.0344271629 -0.4520385044 C3 -0.1179234960 SP2
C17_0 C -1.3338499019 0.0896091407 -0.4830496358 C3 -0.1179234960 SP2
C18_0 C -1.3449977945 -0.0523075112 -0.5245685853 C3 -0.1247886800 SP2
H16_0 H -1.3274055345 -0.0770542369 -0.4114966103 H 0.1185790000 UNKNOWN
C19_0 C -1.3513408489 0.0728916413 -0.5552268995 C3 -0.1247886800 SP2
H17_0 H -1.3291377762 0.1452453441 -0.4674595424 H 0.1185790000 UNKNOWN
C20_0 C -1.3566232669 0.0019726454 -0.5744805758 C3 0.1917733600 SP2
H18_0 H -1.3501135529 -0.1074403505 -0.5410831413 H 0.1185790000 UNKNOWN
H19_0 H -1.3621845389 0.1139912328 -0.5954247653 H 0.1185790000 UNKNOWN
F0_0 F -1.3760649279 -0.0148771991 -0.6442019669 F -0.1793540000 UNKNOWN
C5_1 C -0.5908126843 0.1886424166 0.0988492409 C3 0.1606221000 SP2
C3_1 C -0.6087259660 0.1521906170 0.1703014519 C3 -0.2483516000 SP2
C6_1 C -0.5732822095 0.2626764313 0.0947250485 C3 -0.1256439000 SP2
N1_1 N -0.5899634557 0.1539862720 0.0289194263 N -0.3751169000 SP2
C0_1 C -0.6072448628 0.1933059809 0.2338950045 C3 0.2121623000 SP2
H0_1 H -0.6214942493 0.0952484744 0.1736892063 H 0.1588160000 UNKNOWN
C4_1 C -0.5745414399 0.3029351713 0.1605274827 C3 -0.2430704000 SP2
H3_1 H -0.5592215830 0.2886139312 0.0383218044 H 0.1185790000 UNKNOWN
C7_1 C -0.5997558270 0.0829990311 0.0171118803 C3 0.4003433000 SP2
H4_1 H -0.5826299704 0.1866312902 -0.0184360991 H 0.2871780000 UNKNOWN
O0_1 O -0.6173338638 0.1697986239 0.3089798923 O2 -0.2342716000 SP3
C2_1 C -0.5916252252 0.2667841891 0.2307450037 C3 0.1609143000 SP2
H2_1 H -0.5633020798 0.3602071330 0.1565389181 H 0.1588160000 UNKNOWN
O2_1 O -0.6081133056 0.0362960891 0.0667797408 O1 -0.4066860000 SP2
C8_1 C -0.5951433884 0.0681979461 -0.0686911924 C3 0.2457616000 SP2
C1_1 C -0.6049505741 0.2295032679 0.3529777367 C3 0.5561477200 SP2
N0_1 N -0.5947550862 0.2876592847 0.3059077213 N -0.4583299200 SP2
O3_1 O -0.5248545541 0.1050279273 -0.1203243836 O1 -0.4595840000 SP2
N2_1 N -0.6651357204 0.0177949934 -0.0848620809 N -0.1270780000 SP2
O1_1 O -0.6038682032 0.2253286505 0.4209850607 O1 -0.4686270000 SP2
H1_1 H -0.5718446234 0.3363478129 0.3252365872 H 0.3669310000 UNKNOWN
C9_1 C -0.6608806137 0.0051812565 -0.1671075153 C4 0.1094677760 SP3
C10_1 C -0.7597181477 -0.0204504963 -0.0267673920 C4 0.1094677760 SP3
C11_1 C -0.6631585555 -0.0736646842 -0.1853985803 C4 0.1059798000 SP3
H5_1 H -0.5801639378 0.0301863266 -0.2037349131 H 0.0003255620 UNKNOWN
H6_1 H -0.7372186671 0.0321486979 -0.1783798782 H 0.0003255620 UNKNOWN
C12_1 C -0.7562338523 -0.0995197141 -0.0446423097 C4 0.1059798000 SP3
H7_1 H -0.7493920092 -0.0106324387 0.0310895615 H 0.0003255620 UNKNOWN
H8_1 H -0.8453229182 0.0009767899 -0.0295125592 H 0.0003255620 UNKNOWN
C13_1 C -0.7652944868 -0.1125880252 -0.1273747716 C4 0.0910091000 SP3
H9_1 H -0.6685793330 -0.0787289057 -0.2455327540 H -0.0335496000 UNKNOWN
H10_1 H -0.5790454248 -0.0979685262 -0.1837215554 H -0.0335496000 UNKNOWN
H11_1 H -0.6736597429 -0.1228266570 -0.0382887023 H -0.0335496000 UNKNOWN
H12_1 H -0.8302526968 -0.1248612258 -0.0010232471 H -0.0335496000 UNKNOWN
C14_1 C -0.7663199004 -0.1921747055 -0.1455512543 C4 0.1716622000 SP3
H13_1 H -0.8497067693 -0.0889460303 -0.1304961643 H -0.0401939000 UNKNOWN
C15_1 C -0.7725649816 -0.2092989711 -0.2271189361 C3 -0.1408150080 SP2
H14_1 H -0.6862223482 -0.2169807759 -0.1369058837 H -0.0302422000 UNKNOWN
H15_1 H -0.8420662737 -0.2166608719 -0.1018746130 H -0.0302422000 UNKNOWN
C16_1 C -0.7011978570 -0.2628051528 -0.2711621206 C3 -0.1179234960 SP2
C17_1 C -0.8483949390 -0.1724197513 -0.2614963095 C3 -0.1179234960 SP2
C18_1 C -0.7032708460 -0.2797212789 -0.3470241070 C3 -0.1247886800 SP2
H16_1 H -0.6414812319 -0.2919960197 -0.2456797497 H 0.1185790000 UNKNOWN
C19_1 C -0.8523955961 -0.1883226330 -0.3369276694 C3 -0.1247886800 SP2
H17_1 H -0.9052895717 -0.1303561133 -0.2292842194 H 0.1185790000 UNKNOWN
C20_1 C -0.7794223425 -0.2415137480 -0.3783982662 C3 0.1917733600 SP2
H18_1 H -0.6460123115 -0.3210268821 -0.3805472686 H 0.1185790000 UNKNOWN
H19_1 H -0.9099351024 -0.1596623925 -0.3644116876 H 0.1185790000 UNKNOWN
F0_1 F -0.7815111564 -0.2553026977 -0.4531432168 F -0.1793540000 UNKNOWN
#END
