# Supplementary material for: Predicting crystal form stability under real-world conditions
Source: Nature. 2023 Nov 8;623(7986):324–8. doi: 10.1038/s41586-023-06587-3 (PMC10632141; doi:10.1038/s41586-023-06587-3)
Supplement: Supplementary file 2 — This file contains archived experimental crystal structures before and after energy minimization (cif_structures folder) with a summary provided in a file structures.xlsx, predicted crystal structures and relative free energies for radiprodil (radiprodil_landscape_cif_files folder) and upadacitinib (upadacitinib_landscape_cif_files folder), individual (free) energy components for hydrates and anhydrates (energy_components.xlsx file), reference free-energy differences (reference_data_anhydrates.xlsx file) and critical water activities needed to carry out the validation (reference_data_hydrates.xlsx file). [file 41586_2023_6587_MOESM2_ESM.zip › Supplementary_Data/radiprodil_landscape_cif_files/anhydrate/rank_step4f_063.cif]

#############################################
# Avant-garde Materials Simulation           
#############################################

data_structure_000067
_cell_length_a 29.2179428753
_cell_length_b 17.4464091777
_cell_length_c 7.5967156717
_cell_angle_alpha 90.0000000000
_cell_angle_beta 90.0000000000
_cell_angle_gamma 90.0000000000
_cell_volume 3872.4120387525
_exptl_crystal_density_diffrn 1.3633013179
_symmetry_cell_setting orthorhombic
_symmetry_space_group_name_H-M 'I b a 2'
_symmetry_Int_Tables_number 45
loop_
_symmetry_equiv_pos_site_id
_symmetry_equiv_pos_as_xyz
1 x,y,z
2 -x,-y,z
3 x+1/2,-y+1/2,z
4 -x+1/2,y+1/2,z
5 x+1/2,y+1/2,z+1/2
6 -x+1/2,-y+1/2,z+1/2
7 x,-y,z+1/2
8 -x,y,z+1/2
loop_
_atom_site_label
_atom_site_type_symbol
_atom_site_fract_x
_atom_site_fract_y
_atom_site_fract_z
_atom_site_fftype
_atom_site_charge
_atom_site_hybridization
O0_0 O 0.0541848785 -0.0851005185 0.7062892527 O2 -0.2342716000 SP3
C0_0 C 0.0983878489 -0.0878664931 0.7701270153 C3 0.2121623000 SP2
C1_0 C 0.0250508559 -0.0893776674 0.8512301243 C3 0.5561477200 SP2
C2_0 C 0.0972326177 -0.0952395519 0.9534263478 C3 0.1609143000 SP2
C3_0 C 0.1380567405 -0.0824606270 0.6724526001 C3 -0.2483516000 SP2
N0_0 N 0.0510629104 -0.0966477604 0.9991719195 N -0.4583299200 SP2
O1_0 O -0.0167466976 -0.0878355742 0.8344236445 O1 -0.4686270000 SP2
C4_0 C 0.1378781267 -0.0989382829 1.0485899267 C3 -0.2430704000 SP2
C5_0 C 0.1791492174 -0.0844485962 0.7692267818 C3 0.1606221000 SP2
H0_0 H 0.1377976702 -0.0753375942 0.5306692197 H 0.1588160000 UNKNOWN
H1_0 H 0.0372104892 -0.0945304978 1.1260939586 H 0.3669310000 UNKNOWN
C6_0 C 0.1787387220 -0.0933286641 0.9536342287 C3 -0.1256439000 SP2
H2_0 H 0.1388447779 -0.1046524365 1.1911469327 H 0.1588160000 UNKNOWN
N1_0 N 0.2221967538 -0.0755595812 0.6863241514 N -0.3751169000 SP2
H3_0 H 0.2110187416 -0.0942477796 1.0256066704 H 0.1185790000 UNKNOWN
C7_0 C 0.2317269081 -0.0832980788 0.5117067361 C3 0.4003433000 SP2
H4_0 H 0.2481893053 -0.0566495743 0.7680854393 H 0.2871780000 UNKNOWN
O2_0 O 0.2049004284 -0.1038778314 0.3947553396 O1 -0.4066860000 SP2
C8_0 C 0.2802209437 -0.0581014729 0.4605589688 C3 0.2457616000 SP2
O3_0 O 0.2868808615 0.0117831614 0.4328965323 O1 -0.4595840000 SP2
N2_0 N 0.3123951097 -0.1129334467 0.4439329175 N -0.1270780000 SP2
C9_0 C 0.3011675672 -0.1944761301 0.4208328211 C4 0.1094677760 SP3
C10_0 C 0.3581023742 -0.0928678204 0.3773253422 C4 0.1094677760 SP3
C11_0 C 0.3028073826 -0.2141696630 0.2239871038 C4 0.1059798000 SP3
H5_0 H 0.2672941963 -0.2063309908 0.4764774805 H 0.0003255620 UNKNOWN
H6_0 H 0.3264767589 -0.2283607022 0.4949272180 H 0.0003255620 UNKNOWN
C12_0 C 0.3613781905 -0.1101172912 0.1812470297 C4 0.1059798000 SP3
H7_0 H 0.3642575781 -0.0322882272 0.4062859504 H 0.0003255620 UNKNOWN
H8_0 H 0.3829936087 -0.1271673837 0.4520125075 H 0.0003255620 UNKNOWN
C13_0 C 0.3493675903 -0.1940771209 0.1418590990 C4 0.0910091000 SP3
H9_0 H 0.2954858997 -0.2754771470 0.2075653430 H -0.0335496000 UNKNOWN
H10_0 H 0.2754167118 -0.1817857721 0.1570859343 H -0.0335496000 UNKNOWN
H11_0 H 0.3377428897 -0.0723798084 0.1088855207 H -0.0335496000 UNKNOWN
H12_0 H 0.3962842749 -0.0973572547 0.1367851204 H -0.0335496000 UNKNOWN
C14_0 C 0.3500361250 -0.2108821582 -0.0582069246 C4 0.1716622000 SP3
H13_0 H 0.3755817491 -0.2309281527 0.2044149108 H -0.0401939000 UNKNOWN
C15_0 C 0.3953323133 -0.1892146436 -0.1401890049 C3 -0.1408150080 SP2
H14_0 H 0.3423848146 -0.2719593234 -0.0795292379 H -0.0302422000 UNKNOWN
H15_0 H 0.3223489876 -0.1776881355 -0.1209735626 H -0.0302422000 UNKNOWN
C16_0 C 0.4333341670 -0.2383835742 -0.1323888187 C3 -0.1179234960 SP2
C17_0 C 0.4015467849 -0.1158049896 -0.2120332664 C3 -0.1179234960 SP2
C18_0 C 0.4764330296 -0.2144606588 -0.1902847417 C3 -0.1247886800 SP2
H16_0 H 0.4298790917 -0.2961071070 -0.0783657213 H 0.1185790000 UNKNOWN
C19_0 C 0.4443685738 -0.0903326502 -0.2693518221 C3 -0.1247886800 SP2
H17_0 H 0.3720637886 -0.0775689666 -0.2214245631 H 0.1185790000 UNKNOWN
C20_0 C 0.4811810008 -0.1403488583 -0.2549424361 C3 0.1917733600 SP2
H18_0 H 0.5061900251 -0.2519318491 -0.1830269534 H 0.1185790000 UNKNOWN
H19_0 H 0.4494391333 -0.0329427448 -0.3227922574 H 0.1185790000 UNKNOWN
F0_0 F 0.5235733720 -0.1155929328 -0.3053191483 F -0.1793540000 UNKNOWN
#END
