# Supplementary material for: Predicting crystal form stability under real-world conditions
Source: Nature. 2023 Nov 8;623(7986):324–8. doi: 10.1038/s41586-023-06587-3 (PMC10632141; doi:10.1038/s41586-023-06587-3)
Supplement: Supplementary file 2 — This file contains archived experimental crystal structures before and after energy minimization (cif_structures folder) with a summary provided in a file structures.xlsx, predicted crystal structures and relative free energies for radiprodil (radiprodil_landscape_cif_files folder) and upadacitinib (upadacitinib_landscape_cif_files folder), individual (free) energy components for hydrates and anhydrates (energy_components.xlsx file), reference free-energy differences (reference_data_anhydrates.xlsx file) and critical water activities needed to carry out the validation (reference_data_hydrates.xlsx file). [file 41586_2023_6587_MOESM2_ESM.zip › Supplementary_Data/radiprodil_landscape_cif_files/anhydrate/rank_step4f_024.cif]

#############################################
# Avant-garde Materials Simulation           
#############################################

data_structure_000058
_cell_length_a 20.8340746102
_cell_length_b 7.2246174084
_cell_length_c 29.7980936064
_cell_angle_alpha 90.0000000000
_cell_angle_beta 124.0083952296
_cell_angle_gamma 90.0000000000
_cell_volume 3717.9952707542
_exptl_crystal_density_diffrn 1.4199223107
_symmetry_cell_setting monoclinic
_symmetry_space_group_name_H-M 'P 2_1/c'
_symmetry_Int_Tables_number 14
loop_
_symmetry_equiv_pos_site_id
_symmetry_equiv_pos_as_xyz
1 x,y,z
2 -x,y+1/2,-z+1/2
3 -x,-y,-z
4 x,-y+1/2,z+1/2
loop_
_atom_site_label
_atom_site_type_symbol
_atom_site_fract_x
_atom_site_fract_y
_atom_site_fract_z
_atom_site_fftype
_atom_site_charge
_atom_site_hybridization
O0_0 O -0.1358027913 0.1175749351 0.5087425543 O2 -0.2342716000 SP3
C0_0 C -0.0683866067 0.1849783730 0.5158961607 C3 0.2121623000 SP2
C1_0 C -0.1850831548 0.0691214100 0.4543763233 C3 0.5561477200 SP2
C2_0 C -0.0748274119 0.1767171018 0.4667186879 C3 0.1609143000 SP2
C3_0 C -0.0046420317 0.2532767255 0.5633032237 C3 -0.2483516000 SP2
N0_0 N -0.1479674719 0.1045621951 0.4294454706 N -0.4583299200 SP2
O1_0 O -0.2498971440 0.0050081922 0.4361223584 O1 -0.4686270000 SP2
C4_0 C -0.0137040912 0.2355430943 0.4638165987 C3 -0.2430704000 SP2
C5_0 C 0.0571083503 0.3148744356 0.5602703301 C3 0.1606221000 SP2
H0_0 H -0.0021450668 0.2639846631 0.6005565892 H 0.1588160000 UNKNOWN
H1_0 H -0.1721831574 0.0689482250 0.3892194588 H 0.3669310000 UNKNOWN
C6_0 C 0.0521597689 0.3032782783 0.5112294828 C3 -0.1256439000 SP2
H2_0 H -0.0171318791 0.2331769226 0.4259994284 H 0.1588160000 UNKNOWN
N1_0 N 0.1254470284 0.3880138366 0.6056662902 N -0.3751169000 SP2
H3_0 H 0.1011014673 0.3537683212 0.5108654960 H 0.1185790000 UNKNOWN
C7_0 C 0.1348141804 0.4460466634 0.6526150646 C3 0.4003433000 SP2
H4_0 H 0.1704816013 0.4162367437 0.6017601025 H 0.2871780000 UNKNOWN
O2_0 O 0.0827003312 0.4533978444 0.6606003427 O1 -0.4066860000 SP2
C8_0 C 0.2189652952 0.5103393025 0.6944513889 C3 0.2457616000 SP2
O3_0 O 0.2588885290 0.5640515806 0.6776436801 O1 -0.4595840000 SP2
N2_0 N 0.2437734285 0.5134918529 0.7472973910 N -0.1270780000 SP2
C9_0 C 0.2080358137 0.4192986149 0.7719091388 C4 0.1094677760 SP3
C10_0 C 0.3198781616 0.5927482206 0.7878086725 C4 0.1094677760 SP3
C11_0 C 0.2616117655 0.2674113184 0.8103604129 C4 0.1059798000 SP3
H5_0 H 0.1520642183 0.3629824851 0.7400650564 H 0.0003255620 UNKNOWN
H6_0 H 0.1981690066 0.5249467105 0.7941142195 H 0.0003255620 UNKNOWN
C12_0 C 0.3761520118 0.4446762566 0.8266355777 C4 0.1059798000 SP3
H7_0 H 0.3416248356 0.6623887336 0.7663462918 H 0.0003255620 UNKNOWN
H8_0 H 0.3103886308 0.6984117381 0.8102665183 H 0.0003255620 UNKNOWN
C13_0 C 0.3428352412 0.3381820973 0.8537219795 C4 0.0910091000 SP3
H9_0 H 0.2346732594 0.2045084173 0.8295849994 H -0.0335496000 UNKNOWN
H10_0 H 0.2659707136 0.1575725335 0.7865400285 H -0.0335496000 UNKNOWN
H11_0 H 0.3885499155 0.3468652560 0.8039732529 H -0.0335496000 UNKNOWN
H12_0 H 0.4312369650 0.5118352690 0.8572186027 H -0.0335496000 UNKNOWN
C14_0 C 0.3940877683 0.1745152327 0.8884537240 C4 0.1716622000 SP3
H13_0 H 0.3378597396 0.4355486584 0.8801866885 H -0.0401939000 UNKNOWN
C15_0 C 0.4726065089 0.2232437735 0.9380284955 C3 -0.1408150080 SP2
H14_0 H 0.3621265595 0.0945721509 0.9013877322 H -0.0302422000 UNKNOWN
H15_0 H 0.4008935765 0.0814794111 0.8620708913 H -0.0302422000 UNKNOWN
C16_0 C 0.4833692157 0.2324608031 0.9888351682 C3 -0.1179234960 SP2
C17_0 C 0.5370815342 0.2535586103 0.9354702719 C3 -0.1179234960 SP2
C18_0 C 0.5562371380 0.2631491499 1.0360163609 C3 -0.1247886800 SP2
H16_0 H 0.4344719963 0.2093892631 0.9921518475 H 0.1185790000 UNKNOWN
C19_0 C 0.6107096887 0.2854417037 0.9820972839 C3 -0.1247886800 SP2
H17_0 H 0.5305650749 0.2480150813 0.8965173247 H 0.1185790000 UNKNOWN
C20_0 C 0.6187522825 0.2851542830 1.0316440989 C3 0.1917733600 SP2
H18_0 H 0.5646695423 0.2652995962 1.0755341995 H 0.1185790000 UNKNOWN
H19_0 H 0.6609191733 0.3068187490 0.9801537586 H 0.1185790000 UNKNOWN
F0_0 F 0.6912787063 0.3029855905 1.0781680989 F -0.1793540000 UNKNOWN
H5_1 H -0.1333983108 0.4568578333 0.5314421071 H 0.0003255620 UNKNOWN
C9_1 C -0.1596463264 0.5198173397 0.5507662156 C4 0.1094677760 SP3
N2_1 N -0.2397606883 0.5705952704 0.5082972956 N -0.1270780000 SP2
C11_1 C -0.1135974520 0.6881659986 0.5846328964 C4 0.1059798000 SP3
H6_1 H -0.1628432285 0.4143115254 0.5762350745 H 0.0003255620 UNKNOWN
C8_1 C -0.2634950514 0.5623279671 0.4557942881 C3 0.2457616000 SP2
C10_1 C -0.2807824936 0.6505674357 0.5309379185 C4 0.1094677760 SP3
C13_1 C -0.1532334973 0.7878130658 0.6083051572 C4 0.0910091000 SP3
H9_1 H -0.0548567455 0.6428417814 0.6167911441 H -0.0335496000 UNKNOWN
H10_1 H -0.1081967073 0.7859383334 0.5585132209 H -0.0335496000 UNKNOWN
C7_1 C -0.3495138788 0.6032696893 0.4107513767 C3 0.4003433000 SP2
O3_1 O -0.2201699324 0.5121478382 0.4413834660 O1 -0.4595840000 SP2
C12_1 C -0.2384078682 0.8245290022 0.5633931943 C4 0.1059798000 SP3
H7_1 H -0.3401665403 0.6816926685 0.4978765070 H 0.0003255620 UNKNOWN
H8_1 H -0.2809924823 0.5444789710 0.5574788579 H 0.0003255620 UNKNOWN
C14_1 C -0.1119255566 0.9706341689 0.6366223116 C4 0.1716622000 SP3
H13_1 H -0.1510348100 0.6958532286 0.6388097948 H -0.0401939000 UNKNOWN
N1_1 N -0.3667041352 0.5336394292 0.3624837733 N -0.3751169000 SP2
O2_1 O -0.3964152002 0.6833511076 0.4169220203 O1 -0.4066860000 SP2
H11_1 H -0.2419925939 0.9296113388 0.5352485502 H -0.0335496000 UNKNOWN
H12_1 H -0.2689217166 0.8807952137 0.5807790831 H -0.0335496000 UNKNOWN
C15_1 C -0.0301274016 0.9464394874 0.6855006685 C3 -0.1408150080 SP2
H14_1 H -0.1123217780 1.0597020298 0.6064316904 H -0.0302422000 UNKNOWN
H15_1 H -0.1466015463 1.0425742535 0.6486887937 H -0.0302422000 UNKNOWN
C5_1 C -0.4408999585 0.5246722958 0.3139265688 C3 0.1606221000 SP2
H4_1 H -0.3200294941 0.4891682393 0.3622226629 H 0.2871780000 UNKNOWN
C16_1 C 0.0334182066 0.9466317296 0.6809817474 C3 -0.1179234960 SP2
C17_1 C -0.0157847495 0.9204740283 0.7370003244 C3 -0.1179234960 SP2
C3_1 C -0.5083214030 0.5274264367 0.3142412280 C3 -0.2483516000 SP2
C6_1 C -0.4459725234 0.5064030631 0.2649839723 C3 -0.1256439000 SP2
C18_1 C 0.1090163121 0.9187462164 0.7258381794 C3 -0.1247886800 SP2
H16_1 H 0.0241540200 0.9699646744 0.6415753411 H 0.1185790000 UNKNOWN
C19_1 C 0.0590566992 0.8935222164 0.7825141770 C3 -0.1247886800 SP2
H17_1 H -0.0635164288 0.9231315721 0.7422345215 H 0.1185790000 UNKNOWN
C0_1 C -0.5773765622 0.5091311859 0.2644672718 C3 0.2121623000 SP2
H0_1 H -0.5054276781 0.5456465603 0.3514703098 H 0.1588160000 UNKNOWN
C4_1 C -0.5170551027 0.4920933075 0.2150445189 C3 -0.2430704000 SP2
H3_1 H -0.3920393093 0.5023579032 0.2671624026 H 0.1185790000 UNKNOWN
C20_1 C 0.1198918354 0.8916795119 0.7758103516 C3 0.1917733600 SP2
H18_1 H 0.1579947324 0.9190647242 0.7218976293 H 0.1185790000 UNKNOWN
H19_1 H 0.0697982473 0.8732555550 0.8223835088 H 0.1185790000 UNKNOWN
O0_1 O -0.6508113730 0.5040020448 0.2544892261 O2 -0.2342716000 SP3
C2_1 C -0.5834728260 0.4944534797 0.2154618769 C3 0.1609143000 SP2
H2_1 H -0.5201230926 0.4765749732 0.1775320399 H 0.1588160000 UNKNOWN
F0_1 F 0.1935056097 0.8620176447 0.8204553653 F -0.1793540000 UNKNOWN
C1_1 C -0.7033439832 0.4900588582 0.1985762533 C3 0.5561477200 SP2
N0_1 N -0.6624201007 0.4815596254 0.1754531372 N -0.4583299200 SP2
O1_1 O -0.7735283555 0.4863640146 0.1776910259 O1 -0.4686270000 SP2
H1_1 H -0.6901942305 0.4822618247 0.1334635193 H 0.3669310000 UNKNOWN
#END
