# Supplementary material for: Predicting crystal form stability under real-world conditions
Source: Nature. 2023 Nov 8;623(7986):324–8. doi: 10.1038/s41586-023-06587-3 (PMC10632141; doi:10.1038/s41586-023-06587-3)
Supplement: Supplementary file 2 — This file contains archived experimental crystal structures before and after energy minimization (cif_structures folder) with a summary provided in a file structures.xlsx, predicted crystal structures and relative free energies for radiprodil (radiprodil_landscape_cif_files folder) and upadacitinib (upadacitinib_landscape_cif_files folder), individual (free) energy components for hydrates and anhydrates (energy_components.xlsx file), reference free-energy differences (reference_data_anhydrates.xlsx file) and critical water activities needed to carry out the validation (reference_data_hydrates.xlsx file). [file 41586_2023_6587_MOESM2_ESM.zip › Supplementary_Data/radiprodil_landscape_cif_files/anhydrate/rank_step4f_034.cif]

#############################################
# Avant-garde Materials Simulation           
#############################################

data_structure_000063
_cell_length_a 7.6151246583
_cell_length_b 10.1671204643
_cell_length_c 12.8259668005
_cell_angle_alpha 99.8049115992
_cell_angle_beta 107.7207409563
_cell_angle_gamma 89.5342833020
_cell_volume 931.0902965536
_exptl_crystal_density_diffrn 1.4174952890
_symmetry_cell_setting triclinic
_symmetry_space_group_name_H-M 'P -1'
_symmetry_Int_Tables_number 2
loop_
_symmetry_equiv_pos_site_id
_symmetry_equiv_pos_as_xyz
1 x,y,z
2 -x,-y,-z
loop_
_atom_site_label
_atom_site_type_symbol
_atom_site_fract_x
_atom_site_fract_y
_atom_site_fract_z
_atom_site_fftype
_atom_site_charge
_atom_site_hybridization
O0_0 O 0.3541565724 0.0327657772 0.9040178329 O2 -0.2342716000 SP3
C0_0 C 0.3199411133 -0.0743019514 0.8166698007 C3 0.2121623000 SP2
C1_0 C 0.2104387241 0.0310079232 0.9497282730 C3 0.5561477200 SP2
C2_0 C 0.1525003142 -0.1399205845 0.8048949131 C3 0.1609143000 SP2
C3_0 C 0.4314401760 -0.1143364805 0.7509755821 C3 -0.2483516000 SP2
N0_0 N 0.0872060970 -0.0712316895 0.8880496465 N -0.4583299200 SP2
O1_0 O 0.2060412252 0.1108056592 1.0321705322 O1 -0.4686270000 SP2
C4_0 C 0.0860607251 -0.2507334472 0.7218522919 C3 -0.2430704000 SP2
C5_0 C 0.3649576574 -0.2273140901 0.6672466712 C3 0.1606221000 SP2
H0_0 H 0.5632167135 -0.0640572457 0.7634805918 H 0.1588160000 UNKNOWN
H1_0 H -0.0286209234 -0.0942763799 0.9097428332 H 0.3669310000 UNKNOWN
C6_0 C 0.1935656449 -0.2920103138 0.6525918785 C3 -0.1256439000 SP2
H2_0 H -0.0436124967 -0.3037436461 0.7107785880 H 0.1588160000 UNKNOWN
N1_0 N 0.4662344340 -0.2843208568 0.5968661615 N -0.3751169000 SP2
H3_0 H 0.1461924541 -0.3779858355 0.5860317348 H 0.1185790000 UNKNOWN
C7_0 C 0.6114223155 -0.2278108453 0.5756585464 C3 0.4003433000 SP2
H4_0 H 0.4262797196 -0.3815198614 0.5572961637 H 0.2871780000 UNKNOWN
O2_0 O 0.6849741300 -0.1158908219 0.6192562289 O1 -0.4066860000 SP2
C8_0 C 0.6720780905 -0.3275769104 0.4895318530 C3 0.2457616000 SP2
O3_0 O 0.6828666213 -0.4471753874 0.5024203119 O1 -0.4595840000 SP2
N2_0 N 0.6971462567 -0.2844876845 0.4012504859 N -0.1270780000 SP2
C9_0 C 0.7363227848 -0.1464179292 0.3917156933 C4 0.1094677760 SP3
C10_0 C 0.7206448389 -0.3823689870 0.3086604728 C4 0.1094677760 SP3
C11_0 C 0.9355678898 -0.1328820121 0.3883914170 C4 0.1059798000 SP3
H5_0 H 0.7150896123 -0.0771599181 0.4615097969 H 0.0003255620 UNKNOWN
H6_0 H 0.6374270215 -0.1266204040 0.3139606742 H 0.0003255620 UNKNOWN
C12_0 C 0.9190870484 -0.3776294418 0.3070658650 C4 0.1059798000 SP3
H7_0 H 0.6756336542 -0.4811607836 0.3157668427 H 0.0003255620 UNKNOWN
H8_0 H 0.6276619946 -0.3555505241 0.2318121828 H 0.0003255620 UNKNOWN
C13_0 C 0.9772709509 -0.2370623155 0.2981760781 C4 0.0910091000 SP3
H9_0 H 0.9612420572 -0.0314495009 0.3754359092 H -0.0335496000 UNKNOWN
H10_0 H 1.0303030427 -0.1437494739 0.4704799768 H -0.0335496000 UNKNOWN
H11_0 H 1.0110705414 -0.4077714039 0.3831303535 H -0.0335496000 UNKNOWN
H12_0 H 0.9308720063 -0.4505414135 0.2360861861 H -0.0335496000 UNKNOWN
C14_0 C 1.1826269891 -0.2272110817 0.3042842758 C4 0.1716622000 SP3
H13_0 H 0.8932838777 -0.2173474103 0.2159079136 H -0.0401939000 UNKNOWN
C15_0 C 1.2260503685 -0.3256359202 0.2141554243 C3 -0.1408150080 SP2
H14_0 H 1.2189698277 -0.1244107414 0.2994437232 H -0.0302422000 UNKNOWN
H15_0 H 1.2667908065 -0.2456710685 0.3866091556 H -0.0302422000 UNKNOWN
C16_0 C 1.2678418935 -0.4577796970 0.2279946056 C3 -0.1179234960 SP2
C17_0 C 1.2157285142 -0.2895699328 0.1116951918 C3 -0.1179234960 SP2
C18_0 C 1.2946603154 -0.5520589521 0.1419813305 C3 -0.1247886800 SP2
H16_0 H 1.2812952470 -0.4873902091 0.3079831420 H 0.1185790000 UNKNOWN
C19_0 C 1.2437307419 -0.3816630987 0.0247401477 C3 -0.1247886800 SP2
H17_0 H 1.1851116696 -0.1871311302 0.0995498654 H 0.1185790000 UNKNOWN
C20_0 C 1.2811003556 -0.5117871232 0.0416347151 C3 0.1917733600 SP2
H18_0 H 1.3267664050 -0.6549671587 0.1510859548 H 0.1185790000 UNKNOWN
H19_0 H 1.2385965228 -0.3535611945 -0.0543996693 H 0.1185790000 UNKNOWN
F0_0 F 1.3086955193 -0.6028159046 -0.0425084449 F -0.1793540000 UNKNOWN
#END
