# Supplementary material for: Predicting crystal form stability under real-world conditions
Source: Nature. 2023 Nov 8;623(7986):324–8. doi: 10.1038/s41586-023-06587-3 (PMC10632141; doi:10.1038/s41586-023-06587-3)
Supplement: Supplementary file 2 — This file contains archived experimental crystal structures before and after energy minimization (cif_structures folder) with a summary provided in a file structures.xlsx, predicted crystal structures and relative free energies for radiprodil (radiprodil_landscape_cif_files folder) and upadacitinib (upadacitinib_landscape_cif_files folder), individual (free) energy components for hydrates and anhydrates (energy_components.xlsx file), reference free-energy differences (reference_data_anhydrates.xlsx file) and critical water activities needed to carry out the validation (reference_data_hydrates.xlsx file). [file 41586_2023_6587_MOESM2_ESM.zip › Supplementary_Data/radiprodil_landscape_cif_files/anhydrate/rank_step4f_023.cif]

#############################################
# Avant-garde Materials Simulation           
#############################################

data_structure_000010
_cell_length_a 8.2238296255
_cell_length_b 8.1494791968
_cell_length_c 14.3045393754
_cell_angle_alpha 76.5003026928
_cell_angle_beta 97.4619215212
_cell_angle_gamma 85.1181249885
_cell_volume 917.6603532757
_exptl_crystal_density_diffrn 1.4382403078
_symmetry_cell_setting triclinic
_symmetry_space_group_name_H-M 'P -1'
_symmetry_Int_Tables_number 2
loop_
_symmetry_equiv_pos_site_id
_symmetry_equiv_pos_as_xyz
1 x,y,z
2 -x,-y,-z
loop_
_atom_site_label
_atom_site_type_symbol
_atom_site_fract_x
_atom_site_fract_y
_atom_site_fract_z
_atom_site_fftype
_atom_site_charge
_atom_site_hybridization
O0_0 O 0.7545951951 0.2121971458 0.9448927778 O2 -0.2342716000 SP3
C0_0 C 0.7395364192 0.0677738199 1.0150968425 C3 0.2121623000 SP2
C1_0 C 0.6565900846 0.3457674496 0.9629422205 C3 0.5561477200 SP2
C2_0 C 0.6336254763 0.1099517422 1.0772028239 C3 0.1609143000 SP2
C3_0 C 0.8123147218 -0.0949627156 1.0245843650 C3 -0.2483516000 SP2
N0_0 N 0.5864614860 0.2841436789 1.0435976514 N -0.4583299200 SP2
O1_0 O 0.6420949727 0.4904740075 0.9106972240 O1 -0.4686270000 SP2
C4_0 C 0.5952182463 -0.0156763406 1.1522978775 C3 -0.2430704000 SP2
C5_0 C 0.7722280606 -0.2232365943 1.1002427919 C3 0.1606221000 SP2
H0_0 H 0.8957387670 -0.1268570562 0.9765740643 H 0.1588160000 UNKNOWN
H1_0 H 0.4991944091 0.3603080940 1.0666166992 H 0.3669310000 UNKNOWN
C6_0 C 0.6641638741 -0.1834442968 1.1629442091 C3 -0.1256439000 SP2
H2_0 H 0.5128670883 0.0140718303 1.2013674536 H 0.1588160000 UNKNOWN
N1_0 N 0.8480159710 -0.3884471246 1.1088345916 N -0.3751169000 SP2
H3_0 H 0.6349391713 -0.2853591677 1.2199192624 H 0.1185790000 UNKNOWN
C7_0 C 0.8477796152 -0.5308622174 1.1816386190 C3 0.4003433000 SP2
H4_0 H 0.9157844278 -0.4060104421 1.0555952987 H 0.2871780000 UNKNOWN
O2_0 O 0.7653015816 -0.5409213790 1.2485987711 O1 -0.4066860000 SP2
C8_0 C 0.9710893913 -0.6747648470 1.1677938707 C3 0.2457616000 SP2
O3_0 O 1.0071973270 -0.6638205057 1.0846383078 O1 -0.4595840000 SP2
N2_0 N 1.0435688718 -0.7982278538 1.2464224796 N -0.1270780000 SP2
C9_0 C 0.9944741469 -0.8421319326 1.3437615392 C4 0.1094677760 SP3
C10_0 C 1.1873112973 -0.9097449793 1.2372193101 C4 0.1094677760 SP3
C11_0 C 0.9592698829 -1.0278338464 1.3677651129 C4 0.1059798000 SP3
H5_0 H 0.8862918038 -0.7560137678 1.3452875486 H 0.0003255620 UNKNOWN
H6_0 H 1.0982898196 -0.8237265364 1.3960407820 H 0.0003255620 UNKNOWN
C12_0 C 1.1574276968 -1.0960186340 1.2599938415 C4 0.1059798000 SP3
H7_0 H 1.2176847398 -0.8649009442 1.1640732523 H 0.0003255620 UNKNOWN
H8_0 H 1.2901037794 -0.8918810382 1.2903228588 H 0.0003255620 UNKNOWN
C13_0 C 1.1076488534 -1.1503496081 1.3613484156 C4 0.0910091000 SP3
H9_0 H 0.9250590919 -1.0596410263 1.4411058296 H -0.0335496000 UNKNOWN
H10_0 H 0.8509346273 -1.0409296958 1.3170219131 H -0.0335496000 UNKNOWN
H11_0 H 1.0598356611 -1.1157554037 1.2044809382 H -0.0335496000 UNKNOWN
H12_0 H 1.2709543678 -1.1728640927 1.2548978808 H -0.0335496000 UNKNOWN
C14_0 C 1.0691217637 -1.3359421694 1.3877099867 C4 0.1716622000 SP3
H13_0 H 1.2114604010 -1.1377325835 1.4154756874 H -0.0401939000 UNKNOWN
C15_0 C 1.2137427470 -1.4708280634 1.4000993395 C3 -0.1408150080 SP2
H14_0 H 1.0178856708 -1.3558426844 1.4562289577 H -0.0302422000 UNKNOWN
H15_0 H 0.9701171554 -1.3522676979 1.3319101404 H -0.0302422000 UNKNOWN
C16_0 C 1.2797966500 -1.5049225170 1.3198523987 C3 -0.1179234960 SP2
C17_0 C 1.2854469285 -1.5675578294 1.4933785030 C3 -0.1179234960 SP2
C18_0 C 1.4137640629 -1.6293064890 1.3318353067 C3 -0.1247886800 SP2
H16_0 H 1.2267598396 -1.4353852979 1.2458923071 H 0.1185790000 UNKNOWN
C19_0 C 1.4149209626 -1.6975045795 1.5068036179 C3 -0.1247886800 SP2
H17_0 H 1.2395883202 -1.5413360687 1.5572906265 H 0.1185790000 UNKNOWN
C20_0 C 1.4767618608 -1.7253011512 1.4252270079 C3 0.1917733600 SP2
H18_0 H 1.4683235571 -1.6501638787 1.2695971630 H 0.1185790000 UNKNOWN
H19_0 H 1.4682701986 -1.7742660145 1.5791065778 H 0.1185790000 UNKNOWN
F0_0 F 1.6039073250 -1.8520280588 1.4367007080 F -0.1793540000 UNKNOWN
#END
