# Supplementary material for: Predicting crystal form stability under real-world conditions
Source: Nature. 2023 Nov 8;623(7986):324–8. doi: 10.1038/s41586-023-06587-3 (PMC10632141; doi:10.1038/s41586-023-06587-3)
Supplement: Supplementary file 2 — This file contains archived experimental crystal structures before and after energy minimization (cif_structures folder) with a summary provided in a file structures.xlsx, predicted crystal structures and relative free energies for radiprodil (radiprodil_landscape_cif_files folder) and upadacitinib (upadacitinib_landscape_cif_files folder), individual (free) energy components for hydrates and anhydrates (energy_components.xlsx file), reference free-energy differences (reference_data_anhydrates.xlsx file) and critical water activities needed to carry out the validation (reference_data_hydrates.xlsx file). [file 41586_2023_6587_MOESM2_ESM.zip › Supplementary_Data/radiprodil_landscape_cif_files/anhydrate/rank_step4f_018.cif]

#############################################
# Avant-garde Materials Simulation           
#############################################

data_structure_000038
_cell_length_a 6.1517384315
_cell_length_b 11.1880858048
_cell_length_c 14.5237430515
_cell_angle_alpha 102.1672860682
_cell_angle_beta 88.4114883245
_cell_angle_gamma 107.9480436477
_cell_volume 928.8615313049
_exptl_crystal_density_diffrn 1.4208965109
_symmetry_cell_setting triclinic
_symmetry_space_group_name_H-M 'P -1'
_symmetry_Int_Tables_number 2
loop_
_symmetry_equiv_pos_site_id
_symmetry_equiv_pos_as_xyz
1 x,y,z
2 -x,-y,-z
loop_
_atom_site_label
_atom_site_type_symbol
_atom_site_fract_x
_atom_site_fract_y
_atom_site_fract_z
_atom_site_fftype
_atom_site_charge
_atom_site_hybridization
O0_0 O 0.9621732190 0.5900023426 0.6436703458 O2 -0.2342716000 SP3
C0_0 C 1.1240559487 0.6707341909 0.5973714545 C3 0.2121623000 SP2
C1_0 C 0.7585323044 0.5483710346 0.5895672846 C3 0.5561477200 SP2
C2_0 C 1.0229953316 0.6804630915 0.5152913088 C3 0.1609143000 SP2
C3_0 C 1.3508026823 0.7325346290 0.6253157271 C3 -0.2483516000 SP2
N0_0 N 0.7963457712 0.6032722172 0.5126627689 N -0.4583299200 SP2
O1_0 O 0.5829646205 0.4749952999 0.6126756748 O1 -0.4686270000 SP2
C4_0 C 1.1508851430 0.7567004934 0.4564299045 C3 -0.2430704000 SP2
C5_0 C 1.4795853861 0.8119688626 0.5665684058 C3 0.1606221000 SP2
H0_0 H 1.4244926403 0.7213647955 0.6887513039 H 0.1588160000 UNKNOWN
H1_0 H 0.6668160065 0.5830885037 0.4618803576 H 0.3669310000 UNKNOWN
C6_0 C 1.3792602951 0.8226261873 0.4837874369 C3 -0.1256439000 SP2
H2_0 H 1.0761224332 0.7667335023 0.3926652005 H 0.1588160000 UNKNOWN
N1_0 N 1.7119437689 0.8832661379 0.5869634161 N -0.3751169000 SP2
H3_0 H 1.4862727415 0.8834979937 0.4399638932 H 0.1185790000 UNKNOWN
C7_0 C 1.8286442714 0.9115124083 0.6710838518 C3 0.4003433000 SP2
H4_0 H 1.8004146244 0.9251148767 0.5348664034 H 0.2871780000 UNKNOWN
O2_0 O 1.7475367874 0.8756827830 0.7432022827 O1 -0.4066860000 SP2
C8_0 C 2.0720869372 1.0063914477 0.6690170674 C3 0.2457616000 SP2
O3_0 O 2.1120849894 1.0711982612 0.6067725781 O1 -0.4595840000 SP2
N2_0 N 2.2219442757 1.0238456505 0.7407470126 N -0.1270780000 SP2
C9_0 C 2.4196586324 1.1410478854 0.7616913359 C4 0.1094677760 SP3
C10_0 C 2.2129292592 0.9354986779 0.8038117347 C4 0.1094677760 SP3
C11_0 C 2.4119495392 1.2123982909 0.8636885006 C4 0.1059798000 SP3
H5_0 H 2.4142856264 1.2005716592 0.7113834236 H 0.0003255620 UNKNOWN
H6_0 H 2.5778656960 1.1138153159 0.7517499246 H 0.0003255620 UNKNOWN
C12_0 C 2.2046280157 1.0022528976 0.9060798523 C4 0.1059798000 SP3
H7_0 H 2.0661638227 0.8493094797 0.7837319245 H 0.0003255620 UNKNOWN
H8_0 H 2.3703435438 0.9076857444 0.7933526769 H 0.0003255620 UNKNOWN
C13_0 C 2.4048546787 1.1266373839 0.9341824697 C4 0.0910091000 SP3
H9_0 H 2.5608322693 1.2993244383 0.8783279573 H -0.0335496000 UNKNOWN
H10_0 H 2.2585468505 1.2445609167 0.8703954793 H -0.0335496000 UNKNOWN
H11_0 H 2.0414373783 1.0238545396 0.9157876417 H -0.0335496000 UNKNOWN
H12_0 H 2.2062457924 0.9352257585 0.9514544988 H -0.0335496000 UNKNOWN
C14_0 C 2.3852537395 1.1919374445 1.0366664558 C4 0.1716622000 SP3
H13_0 H 2.5638268580 1.0992882620 0.9279368071 H -0.0401939000 UNKNOWN
C15_0 C 2.5798215276 1.3093722659 1.0810391916 C3 -0.1408150080 SP2
H14_0 H 2.2259194398 1.2181990446 1.0424024776 H -0.0302422000 UNKNOWN
H15_0 H 2.3609660547 1.1204806651 1.0811918093 H -0.0302422000 UNKNOWN
C16_0 C 2.5362830716 1.3972015893 1.1582354621 C3 -0.1179234960 SP2
C17_0 C 2.8052841831 1.3326619320 1.0514090732 C3 -0.1179234960 SP2
C18_0 C 2.7096430124 1.5050116491 1.2041880230 C3 -0.1247886800 SP2
H16_0 H 2.3633298752 1.3807464526 1.1839767327 H 0.1185790000 UNKNOWN
C19_0 C 2.9822872592 1.4396951935 1.0967400150 C3 -0.1247886800 SP2
H17_0 H 2.8459723423 1.2677323635 0.9910055988 H 0.1185790000 UNKNOWN
C20_0 C 2.9300177100 1.5240057842 1.1722851333 C3 0.1917733600 SP2
H18_0 H 2.6728171810 1.5715309202 1.2641977344 H 0.1185790000 UNKNOWN
H19_0 H 3.1567416491 1.4586055455 1.0728744677 H 0.1185790000 UNKNOWN
F0_0 F 3.1005882136 1.6301719644 1.2165250157 F -0.1793540000 UNKNOWN
#END
