# Supplementary material for: Predicting crystal form stability under real-world conditions
Source: Nature. 2023 Nov 8;623(7986):324–8. doi: 10.1038/s41586-023-06587-3 (PMC10632141; doi:10.1038/s41586-023-06587-3)
Supplement: Supplementary file 2 — This file contains archived experimental crystal structures before and after energy minimization (cif_structures folder) with a summary provided in a file structures.xlsx, predicted crystal structures and relative free energies for radiprodil (radiprodil_landscape_cif_files folder) and upadacitinib (upadacitinib_landscape_cif_files folder), individual (free) energy components for hydrates and anhydrates (energy_components.xlsx file), reference free-energy differences (reference_data_anhydrates.xlsx file) and critical water activities needed to carry out the validation (reference_data_hydrates.xlsx file). [file 41586_2023_6587_MOESM2_ESM.zip › Supplementary_Data/radiprodil_landscape_cif_files/anhydrate/rank_step4f_066.cif]

#############################################
# Avant-garde Materials Simulation           
#############################################

data_structure_000061
_cell_length_a 7.1894176083
_cell_length_b 31.1115723963
_cell_length_c 8.9750860443
_cell_angle_alpha 90.0000000000
_cell_angle_beta 73.8063036268
_cell_angle_gamma 90.0000000000
_cell_volume 1927.8455838406
_exptl_crystal_density_diffrn 1.3692135097
_symmetry_cell_setting monoclinic
_symmetry_space_group_name_H-M 'P 2_1'
_symmetry_Int_Tables_number 4
loop_
_symmetry_equiv_pos_site_id
_symmetry_equiv_pos_as_xyz
1 x,y,z
2 -x,y+1/2,-z
loop_
_atom_site_label
_atom_site_type_symbol
_atom_site_fract_x
_atom_site_fract_y
_atom_site_fract_z
_atom_site_fftype
_atom_site_charge
_atom_site_hybridization
O0_0 O -0.4431902456 0.6416743637 0.3015737346 O2 -0.2342716000 SP3
C0_0 C -0.4583703549 0.6310955119 0.1553428901 C3 0.2121623000 SP2
C1_0 C -0.5010297338 0.6056111309 0.3952021498 C3 0.5561477200 SP2
C2_0 C -0.5179147151 0.5883655740 0.1564018328 C3 0.1609143000 SP2
C3_0 C -0.4261991130 0.6577231722 0.0274526023 C3 -0.2483516000 SP2
N0_0 N -0.5409999527 0.5730481113 0.3065878489 N -0.4583299200 SP2
O1_0 O -0.5091500433 0.6055274767 0.5333969664 O1 -0.4686270000 SP2
C4_0 C -0.5394964863 0.5695289575 0.0219220325 C3 -0.2430704000 SP2
C5_0 C -0.4548467969 0.6389313126 -0.1073369552 C3 0.1606221000 SP2
H0_0 H -0.3862018009 0.6912954374 0.0294208607 H 0.1588160000 UNKNOWN
H1_0 H -0.6360323000 0.5482103153 0.3574511610 H 0.3669310000 UNKNOWN
C6_0 C -0.5061999361 0.5952762701 -0.1100027990 C3 -0.1256439000 SP2
H2_0 H -0.5849537693 0.5362411915 0.0197057913 H 0.1588160000 UNKNOWN
N1_0 N -0.4395790255 0.6627959769 -0.2442071579 N -0.3751169000 SP2
H3_0 H -0.5257350347 0.5819678986 -0.2168132440 H 0.1185790000 UNKNOWN
C7_0 C -0.4448361449 0.7063778539 -0.2586443300 C3 0.4003433000 SP2
H4_0 H -0.4551990008 0.6448959011 -0.3372307905 H 0.2871780000 UNKNOWN
O2_0 O -0.4403692695 0.7332666320 -0.1583060530 O1 -0.4066860000 SP2
C8_0 C -0.4769059107 0.7206676496 -0.4140526551 C3 0.2457616000 SP2
O3_0 O -0.6477189588 0.7215644323 -0.4237361446 O1 -0.4595840000 SP2
N2_0 N -0.3216816405 0.7328152039 -0.5281930333 N -0.1270780000 SP2
C9_0 C -0.3417595719 0.7449512950 -0.6813195835 C4 0.1094677760 SP3
C10_0 C -0.1220764778 0.7292744162 -0.5168404159 C4 0.1094677760 SP3
C11_0 C -0.2250825064 0.7852020418 -0.7445704157 C4 0.1059798000 SP3
H5_0 H -0.4966268385 0.7488474572 -0.6695302822 H 0.0003255620 UNKNOWN
H6_0 H -0.2884765311 0.7176548301 -0.7599918746 H 0.0003255620 UNKNOWN
C12_0 C -0.0032411149 0.7691932496 -0.5814526579 C4 0.1059798000 SP3
H7_0 H -0.1269644432 0.7245435179 -0.3948086671 H 0.0003255620 UNKNOWN
H8_0 H -0.0556187004 0.7003869606 -0.5812793125 H 0.0003255620 UNKNOWN
C13_0 C -0.0124543651 0.7799068156 -0.7459296205 C4 0.0910091000 SP3
H9_0 H -0.2357437775 0.7909823845 -0.8628627506 H -0.0335496000 UNKNOWN
H10_0 H -0.2877784594 0.8132257485 -0.6729009959 H -0.0335496000 UNKNOWN
H11_0 H -0.0572221255 0.7967208832 -0.5044862941 H -0.0335496000 UNKNOWN
H12_0 H 0.1469475505 0.7631050254 -0.5798826711 H -0.0335496000 UNKNOWN
C14_0 C 0.1114685809 0.8195545865 -0.8105077833 C4 0.1716622000 SP3
H13_0 H 0.0470711078 0.7521295392 -0.8212442025 H -0.0401939000 UNKNOWN
C15_0 C 0.1153988789 0.8322345848 -0.9740655270 C3 -0.1408150080 SP2
H14_0 H 0.0596605631 0.8469639148 -0.7319969284 H -0.0302422000 UNKNOWN
H15_0 H 0.2610490274 0.8132724666 -0.8059942092 H -0.0302422000 UNKNOWN
C16_0 C 0.1610475085 0.8024965462 -1.0965818260 C3 -0.1179234960 SP2
C17_0 C 0.0803281983 0.8748070078 -1.0088261994 C3 -0.1179234960 SP2
C18_0 C 0.1698200741 0.8146597756 -1.2480004093 C3 -0.1247886800 SP2
H16_0 H 0.1971603650 0.7693879180 -1.0759351735 H 0.1185790000 UNKNOWN
C19_0 C 0.0906343597 0.8881479715 -1.1595588707 C3 -0.1247886800 SP2
H17_0 H 0.0439331871 0.8984194726 -0.9152744854 H 0.1185790000 UNKNOWN
C20_0 C 0.1343721701 0.8573905212 -1.2760055136 C3 0.1917733600 SP2
H18_0 H 0.2091575952 0.7915282978 -1.3426420717 H 0.1185790000 UNKNOWN
H19_0 H 0.0618680897 0.9214392741 -1.1840025435 H 0.1185790000 UNKNOWN
F0_0 F 0.1455314258 0.8696200534 -1.4254786707 F -0.1793540000 UNKNOWN
O1_1 O -0.9394590969 0.6255869946 0.4760775871 O1 -0.4686270000 SP2
C1_1 C -0.9500448688 0.6256852631 0.6148497606 C3 0.5561477200 SP2
O0_1 O -1.0090555731 0.5897918150 0.7087260822 O2 -0.2342716000 SP3
N0_1 N -0.9120314958 0.6583987438 0.7037725308 N -0.4583299200 SP2
C0_1 C -0.9963775648 0.6006356977 0.8552441560 C3 0.2121623000 SP2
C2_1 C -0.9372537049 0.6434179213 0.8544120916 C3 0.1609143000 SP2
H1_1 H -0.8245475989 0.6845510899 0.6553061452 H 0.3669310000 UNKNOWN
C3_1 C -1.0291747672 0.5740141982 0.9829589752 C3 -0.2483516000 SP2
C4_1 C -0.9158109950 0.6623218387 0.9889262439 C3 -0.2430704000 SP2
C5_1 C -1.0003418767 0.5927857390 1.1177866975 C3 0.1606221000 SP2
H0_1 H -1.0691370130 0.5404630464 0.9799610024 H 0.1588160000 UNKNOWN
C6_1 C -0.9487277219 0.6364289587 1.1205539243 C3 -0.1256439000 SP2
H2_1 H -0.8694366141 0.6955819772 0.9910284894 H 0.1588160000 UNKNOWN
N1_1 N -1.0150430746 0.5687586500 1.2542014496 N -0.3751169000 SP2
H3_1 H -0.9271272624 0.6495338347 1.2269317449 H 0.1185790000 UNKNOWN
C7_1 C -1.0126748346 0.5252098753 1.2665862173 C3 0.4003433000 SP2
H4_1 H -0.9975313736 0.5862150346 1.3476276190 H 0.2871780000 UNKNOWN
O2_1 O -1.0176018577 0.4988015741 1.1646217088 O1 -0.4066860000 SP2
C8_1 C -0.9821639259 0.5089564635 1.4198404668 C3 0.2457616000 SP2
O3_1 O -0.8189050218 0.5138453725 1.4421618301 O1 -0.4595840000 SP2
N2_1 N -1.1278941996 0.4869732301 1.5161126352 N -0.1270780000 SP2
C9_1 C -1.0931005430 0.4646470598 1.6507005637 C4 0.1094677760 SP3
C10_1 C -1.3101461377 0.4773250382 1.4780170293 C4 0.1094677760 SP3
C11_1 C -1.2704585412 0.4663858603 1.7917560991 C4 0.1059798000 SP3
H5_1 H -0.9667287214 0.4799592440 1.6739305081 H 0.0003255620 UNKNOWN
H6_1 H -1.0555623429 0.4309126301 1.6167157861 H 0.0003255620 UNKNOWN
C12_1 C -1.4836418665 0.4784413445 1.6217791877 C4 0.1059798000 SP3
H7_1 H -1.3286531286 0.5005921578 1.3916410732 H 0.0003255620 UNKNOWN
H8_1 H -1.2971573206 0.4451971270 1.4244367311 H 0.0003255620 UNKNOWN
C13_1 C -1.4506304658 0.4497731089 1.7507353822 C4 0.0910091000 SP3
H9_1 H -1.2416185463 0.4473332297 1.8860018636 H -0.0335496000 UNKNOWN
H10_1 H -1.2946247595 0.4998440559 1.8334024649 H -0.0335496000 UNKNOWN
H11_1 H -1.5108841668 0.5118084941 1.6638123862 H -0.0335496000 UNKNOWN
H12_1 H -1.6123193775 0.4684684285 1.5871879777 H -0.0335496000 UNKNOWN
C14_1 C -1.6322957639 0.4475378034 1.8899077234 C4 0.1716622000 SP3
H13_1 H -1.4187913343 0.4168363466 1.7037734347 H -0.0401939000 UNKNOWN
C15_1 C -1.6177539016 0.4184028033 2.0209548544 C3 -0.1408150080 SP2
H14_1 H -1.6735930963 0.4800291043 1.9357663335 H -0.0302422000 UNKNOWN
H15_1 H -1.7533997652 0.4364198498 1.8465609917 H -0.0302422000 UNKNOWN
C16_1 C -1.6272127196 0.4351486425 2.1677282194 C3 -0.1179234960 SP2
C17_1 C -1.6060616127 0.3735941028 2.0015310999 C3 -0.1179234960 SP2
C18_1 C -1.6293370537 0.4082739386 2.2928018490 C3 -0.1247886800 SP2
H16_1 H -1.6387270557 0.4697485007 2.1870756921 H 0.1185790000 UNKNOWN
C19_1 C -1.6072128796 0.3459886520 2.1243945424 C3 -0.1247886800 SP2
H17_1 H -1.6009944774 0.3597975391 1.8885872209 H 0.1185790000 UNKNOWN
C20_1 C -1.6200913904 0.3641817703 2.2683901130 C3 0.1917733600 SP2
H18_1 H -1.6408971704 0.4211985571 2.4078036329 H 0.1185790000 UNKNOWN
H19_1 H -1.6002730413 0.3111206332 2.1117603085 H 0.1185790000 UNKNOWN
F0_1 F -1.6254737037 0.3377258295 2.3913206113 F -0.1793540000 UNKNOWN
#END
