# Supplementary material for: Predicting crystal form stability under real-world conditions
Source: Nature. 2023 Nov 8;623(7986):324–8. doi: 10.1038/s41586-023-06587-3 (PMC10632141; doi:10.1038/s41586-023-06587-3)
Supplement: Supplementary file 2 — This file contains archived experimental crystal structures before and after energy minimization (cif_structures folder) with a summary provided in a file structures.xlsx, predicted crystal structures and relative free energies for radiprodil (radiprodil_landscape_cif_files folder) and upadacitinib (upadacitinib_landscape_cif_files folder), individual (free) energy components for hydrates and anhydrates (energy_components.xlsx file), reference free-energy differences (reference_data_anhydrates.xlsx file) and critical water activities needed to carry out the validation (reference_data_hydrates.xlsx file). [file 41586_2023_6587_MOESM2_ESM.zip › Supplementary_Data/radiprodil_landscape_cif_files/anhydrate/rank_step4f_010.cif]

#############################################
# Avant-garde Materials Simulation           
#############################################

data_structure_000008
_cell_length_a 11.1973016992
_cell_length_b 13.0331427426
_cell_length_c 14.7280131271
_cell_angle_alpha 74.1444455613
_cell_angle_beta 109.6241184088
_cell_angle_gamma 83.6345071702
_cell_volume 1898.1575330482
_exptl_crystal_density_diffrn 1.3906286343
_symmetry_cell_setting triclinic
_symmetry_space_group_name_H-M 'P -1'
_symmetry_Int_Tables_number 2
loop_
_symmetry_equiv_pos_site_id
_symmetry_equiv_pos_as_xyz
1 x,y,z
2 -x,-y,-z
loop_
_atom_site_label
_atom_site_type_symbol
_atom_site_fract_x
_atom_site_fract_y
_atom_site_fract_z
_atom_site_fftype
_atom_site_charge
_atom_site_hybridization
O0_0 O 0.1553123158 0.4426585530 0.9581398263 O2 -0.2342716000 SP3
C0_0 C 0.2416911885 0.5039950957 0.9943140270 C3 0.2121623000 SP2
C1_0 C 0.1227997224 0.3876379106 1.0391560962 C3 0.5561477200 SP2
C2_0 C 0.2610422781 0.4907317132 1.0960905029 C3 0.1609143000 SP2
C3_0 C 0.3020593069 0.5683385402 0.9410175895 C3 -0.2483516000 SP2
N0_0 N 0.1853795091 0.4186326836 1.1212136912 N -0.4583299200 SP2
O1_0 O 0.0481316966 0.3259240377 1.0308168198 O1 -0.4686270000 SP2
C4_0 C 0.3425181507 0.5466576810 1.1483656116 C3 -0.2430704000 SP2
C5_0 C 0.3848563290 0.6247873363 0.9938857378 C3 0.1606221000 SP2
H0_0 H 0.2896316481 0.5754995165 0.8632212785 H 0.1588160000 UNKNOWN
H1_0 H 0.1833433212 0.3785512272 1.1917895362 H 0.3669310000 UNKNOWN
C6_0 C 0.4035247182 0.6141162531 1.0959127117 C3 -0.1256439000 SP2
H2_0 H 0.3599696391 0.5375009805 1.2277779729 H 0.1588160000 UNKNOWN
N1_0 N 0.4512830958 0.6933165169 0.9472636418 N -0.3751169000 SP2
H3_0 H 0.4671056499 0.6599729686 1.1340044205 H 0.1185790000 UNKNOWN
C7_0 C 0.4523902240 0.7111930910 0.8520557301 C3 0.4003433000 SP2
H4_0 H 0.5040051358 0.7359137590 0.9896785157 H 0.2871780000 UNKNOWN
O2_0 O 0.3955620850 0.6685285350 0.7893355052 O1 -0.4066860000 SP2
C8_0 C 0.5423918158 0.7881467790 0.8318283659 C3 0.2457616000 SP2
O3_0 O 0.6436678185 0.7812507714 0.9056477760 O1 -0.4595840000 SP2
N2_0 N 0.5137740208 0.8533733784 0.7353370073 N -0.1270780000 SP2
C9_0 C 0.3855942311 0.8859387992 0.6502823008 C4 0.1094677760 SP3
C10_0 C 0.6079573076 0.9168911990 0.7143545930 C4 0.1094677760 SP3
C11_0 C 0.3292480785 1.0086221456 0.6189757185 C4 0.1059798000 SP3
H5_0 H 0.3203978334 0.8369712030 0.6722052509 H 0.0003255620 UNKNOWN
H6_0 H 0.3991456195 0.8668063659 0.5855559937 H 0.0003255620 UNKNOWN
C12_0 C 0.5547894558 1.0389179350 0.6876566675 C4 0.1059798000 SP3
H7_0 H 0.6999042162 0.8849125759 0.7808951175 H 0.0003255620 UNKNOWN
H8_0 H 0.6257369840 0.9010986895 0.6497193137 H 0.0003255620 UNKNOWN
C13_0 C 0.4240483830 1.0781357359 0.5963036560 C4 0.0910091000 SP3
H9_0 H 0.2381366127 1.0305673672 0.5515510795 H -0.0335496000 UNKNOWN
H10_0 H 0.3046986168 1.0260943992 0.6803572962 H -0.0335496000 UNKNOWN
H11_0 H 0.5422057954 1.0547603443 0.7541877840 H -0.0335496000 UNKNOWN
H12_0 H 0.6256286137 1.0841505888 0.6697716682 H -0.0335496000 UNKNOWN
C14_0 C 0.3653391828 1.2008244640 0.5670389119 C4 0.1716622000 SP3
H13_0 H 0.4415745461 1.0656542170 0.5300410138 H -0.0401939000 UNKNOWN
C15_0 C 0.4529234757 1.2732393395 0.5400618772 C3 -0.1408150080 SP2
H14_0 H 0.2718996305 1.2218294956 0.5017344048 H -0.0302422000 UNKNOWN
H15_0 H 0.3445267606 1.2144187336 0.6314010694 H -0.0302422000 UNKNOWN
C16_0 C 0.4619001420 1.2970184239 0.4439484056 C3 -0.1179234960 SP2
C17_0 C 0.5328836764 1.3133470495 0.6120060851 C3 -0.1179234960 SP2
C18_0 C 0.5492970841 1.3574244301 0.4198787788 C3 -0.1247886800 SP2
H16_0 H 0.3989938372 1.2677533540 0.3864970592 H 0.1185790000 UNKNOWN
C19_0 C 0.6199143822 1.3748260331 0.5894382843 C3 -0.1247886800 SP2
H17_0 H 0.5272856775 1.2959563184 0.6871728025 H 0.1185790000 UNKNOWN
C20_0 C 0.6264561156 1.3952008283 0.4937978080 C3 0.1917733600 SP2
H18_0 H 0.5586639498 1.3730540554 0.3461677014 H 0.1185790000 UNKNOWN
H19_0 H 0.6816979873 1.4067030797 0.6447361382 H 0.1185790000 UNKNOWN
F0_0 F 0.7114183649 1.4557828669 0.4712858014 F -0.1793540000 UNKNOWN
H4_1 H -0.0042075526 0.2471332450 1.1379962844 H 0.2871780000 UNKNOWN
N1_1 N -0.0535131165 0.2033880923 1.1771737983 N -0.3751169000 SP2
C5_1 C -0.1237552767 0.1362347837 1.1300656321 C3 0.1606221000 SP2
C7_1 C -0.0415783761 0.2148540048 1.2688317023 C3 0.4003433000 SP2
C3_1 C -0.2068350882 0.0817300472 1.1691658771 C3 -0.2483516000 SP2
C6_1 C -0.1073780266 0.1242206578 1.0423572615 C3 -0.1256439000 SP2
O2_1 O -0.0897394220 0.1670805081 1.3279308508 O1 -0.4066860000 SP2
C8_1 C 0.0489251461 0.2916493424 1.2968610701 C3 0.2457616000 SP2
C0_1 C -0.2679946582 0.0164161677 1.1179126633 C3 0.2121623000 SP2
H0_1 H -0.2168782396 0.0888498123 1.2379438286 H 0.1588160000 UNKNOWN
C4_1 C -0.1690960872 0.0555302646 0.9933266298 C3 -0.2430704000 SP2
H3_1 H -0.0446144807 0.1695709822 1.0129023949 H 0.1185790000 UNKNOWN
O3_1 O 0.1531939458 0.2807190406 1.2824668178 O1 -0.4595840000 SP2
N2_1 N 0.0163260073 0.3619658323 1.3413937376 N -0.1270780000 SP2
O0_1 O -0.3514811379 -0.0463544017 1.1431489568 O2 -0.2342716000 SP3
C2_1 C -0.2494128101 0.0003459064 1.0331085836 C3 0.1609143000 SP2
H2_1 H -0.1525296414 0.0448213818 0.9274294345 H 0.1588160000 UNKNOWN
C9_1 C 0.1074638310 0.4289333421 1.3766361268 C4 0.1094677760 SP3
C10_1 C -0.1114902341 0.3911662359 1.3470000301 C4 0.1094677760 SP3
C1_1 C -0.3829495801 -0.1050567554 1.0748283137 C3 0.5561477200 SP2
N0_1 N -0.3220265401 -0.0751520771 1.0083877320 N -0.4583299200 SP2
C11_1 C 0.0489696004 0.5498888303 1.3163446673 C4 0.1059798000 SP3
H5_1 H 0.1988056184 0.4004860402 1.3699632295 H 0.0003255620 UNKNOWN
H6_1 H 0.1276652548 0.4141541359 1.4583156792 H 0.0003255620 UNKNOWN
C12_1 C -0.1724164646 0.5134835207 1.2908130505 C4 0.1059798000 SP3
H7_1 H -0.1751378301 0.3409140021 1.3159840344 H 0.0003255620 UNKNOWN
H8_1 H -0.0963621869 0.3707991262 1.4283242571 H 0.0003255620 UNKNOWN
O1_1 O -0.4532611114 -0.1700025092 1.0796487562 O1 -0.4686270000 SP2
H1_1 H -0.3242439739 -0.1173731222 0.9574558891 H 0.3669310000 UNKNOWN
C13_1 C -0.0800604125 0.5858118597 1.3255712706 C4 0.0910091000 SP3
H9_1 H 0.1179671820 0.5977714800 1.3456159802 H -0.0335496000 UNKNOWN
H10_1 H 0.0329776504 0.5650783278 1.2351897806 H -0.0335496000 UNKNOWN
H11_1 H -0.1995845661 0.5315879635 1.2081132767 H -0.0335496000 UNKNOWN
H12_1 H -0.2625105471 0.5324513194 1.3034368234 H -0.0335496000 UNKNOWN
C14_1 C -0.1413057252 0.7077774294 1.2647830237 C4 0.1716622000 SP3
H13_1 H -0.0593895348 0.5734600074 1.4072839286 H -0.0401939000 UNKNOWN
C15_1 C -0.0538371291 0.7818520517 1.2980990820 C3 -0.1408150080 SP2
H14_1 H -0.1645386517 0.7196268522 1.1832087908 H -0.0302422000 UNKNOWN
H15_1 H -0.2343660651 0.7293320515 1.2726836659 H -0.0302422000 UNKNOWN
C16_1 C -0.0404165111 0.8063518817 1.3876034119 C3 -0.1179234960 SP2
C17_1 C 0.0198450363 0.8249368935 1.2426519309 C3 -0.1179234960 SP2
C18_1 C 0.0429084559 0.8719566654 1.4217072011 C3 -0.1247886800 SP2
H16_1 H -0.0972022440 0.7743331224 1.4318391941 H 0.1185790000 UNKNOWN
C19_1 C 0.1034342025 0.8911005610 1.2748187610 C3 -0.1247886800 SP2
H17_1 H 0.0110149979 0.8070766456 1.1727119248 H 0.1185790000 UNKNOWN
C20_1 C 0.1129402588 0.9133717942 1.3636728445 C3 0.1917733600 SP2
H18_1 H 0.0532069012 0.8896390721 1.4918284861 H 0.1185790000 UNKNOWN
H19_1 H 0.1599947758 0.9258179206 1.2317356180 H 0.1185790000 UNKNOWN
F0_1 F 0.1937532017 0.9794244294 1.3943298458 F -0.1793540000 UNKNOWN
#END
