# Supplementary material for: Predicting crystal form stability under real-world conditions
Source: Nature. 2023 Nov 8;623(7986):324–8. doi: 10.1038/s41586-023-06587-3 (PMC10632141; doi:10.1038/s41586-023-06587-3)
Supplement: Supplementary file 2 — This file contains archived experimental crystal structures before and after energy minimization (cif_structures folder) with a summary provided in a file structures.xlsx, predicted crystal structures and relative free energies for radiprodil (radiprodil_landscape_cif_files folder) and upadacitinib (upadacitinib_landscape_cif_files folder), individual (free) energy components for hydrates and anhydrates (energy_components.xlsx file), reference free-energy differences (reference_data_anhydrates.xlsx file) and critical water activities needed to carry out the validation (reference_data_hydrates.xlsx file). [file 41586_2023_6587_MOESM2_ESM.zip › Supplementary_Data/radiprodil_landscape_cif_files/anhydrate/rank_step4f_054.cif]

#############################################
# Avant-garde Materials Simulation           
#############################################

data_structure_000028
_cell_length_a 6.8988787132
_cell_length_b 8.8931093749
_cell_length_c 31.8579231917
_cell_angle_alpha 89.9944796080
_cell_angle_beta 90.0037483627
_cell_angle_gamma 77.1729476877
_cell_volume 1905.7858598897
_exptl_crystal_density_diffrn 1.3850623375
_symmetry_cell_setting triclinic
_symmetry_space_group_name_H-M 'P -1'
_symmetry_Int_Tables_number 2
loop_
_symmetry_equiv_pos_site_id
_symmetry_equiv_pos_as_xyz
1 x,y,z
2 -x,-y,-z
loop_
_atom_site_label
_atom_site_type_symbol
_atom_site_fract_x
_atom_site_fract_y
_atom_site_fract_z
_atom_site_fftype
_atom_site_charge
_atom_site_hybridization
O0_0 O 0.5059021346 1.0333205150 0.1972574576 O2 -0.2342716000 SP3
C0_0 C 0.6475685453 1.1068282948 0.2128258432 C3 0.2121623000 SP2
C1_0 C 0.4132393476 0.9817620100 0.2321254472 C3 0.5561477200 SP2
C2_0 C 0.6442271260 1.1038351572 0.2567088571 C3 0.1609143000 SP2
C3_0 C 0.7744676031 1.1748881654 0.1899693369 C3 -0.2483516000 SP2
N0_0 N 0.4959472778 1.0285656304 0.2674481762 N -0.4583299200 SP2
O1_0 O 0.2830638664 0.9094886907 0.2286044845 O1 -0.4686270000 SP2
C4_0 C 0.7747377860 1.1702300605 0.2798459558 C3 -0.2430704000 SP2
C5_0 C 0.9058240216 1.2428602376 0.2133802715 C3 0.1606221000 SP2
H0_0 H 0.7711436043 1.1793223601 0.1560052238 H 0.1588160000 UNKNOWN
H1_0 H 0.4582164151 0.9933498761 0.2968711999 H 0.3669310000 UNKNOWN
C6_0 C 0.9068140034 1.2388472220 0.2576132325 C3 -0.1256439000 SP2
H2_0 H 0.7727103893 1.1703171037 0.3140336399 H 0.1588160000 UNKNOWN
N1_0 N 1.0404488025 1.3176341945 0.1934338649 N -0.3751169000 SP2
H3_0 H 1.0106355506 1.2933216717 0.2743988710 H 0.1185790000 UNKNOWN
C7_0 C 1.0219521222 1.3813366277 0.1543703787 C3 0.4003433000 SP2
H4_0 H 1.1565930459 1.3376133252 0.2111434655 H 0.2871780000 UNKNOWN
O2_0 O 0.8837758231 1.3798442900 0.1296671423 O1 -0.4066860000 SP2
C8_0 C 1.2033325197 1.4505144374 0.1443309943 C3 0.2457616000 SP2
O3_0 O 1.3557032438 1.4049824402 0.1662468696 O1 -0.4595840000 SP2
N2_0 N 1.1966926350 1.5495912216 0.1120930955 N -0.1270780000 SP2
C9_0 C 1.0204577752 1.6254800724 0.0878425934 C4 0.1094677760 SP3
C10_0 C 1.3774137013 1.6037161147 0.1012082332 C4 0.1094677760 SP3
C11_0 C 0.9814164753 1.8003391578 0.0942005743 C4 0.1059798000 SP3
H5_0 H 0.8947128323 1.5771771012 0.0971798533 H 0.0003255620 UNKNOWN
H6_0 H 1.0523752057 1.5963607429 0.0545088199 H 0.0003255620 UNKNOWN
C12_0 C 1.3447577359 1.7780047249 0.1074966529 C4 0.1059798000 SP3
H7_0 H 1.5004546443 1.5389084234 0.1201214635 H 0.0003255620 UNKNOWN
H8_0 H 1.4090715948 1.5742522166 0.0679559821 H 0.0003255620 UNKNOWN
C13_0 C 1.1634843468 1.8642525085 0.0825625291 C4 0.0910091000 SP3
H9_0 H 0.8525937860 1.8562306013 0.0750154814 H -0.0335496000 UNKNOWN
H10_0 H 0.9404267193 1.8281742958 0.1272769826 H -0.0335496000 UNKNOWN
H11_0 H 1.3234425399 1.8060871762 0.1411748943 H -0.0335496000 UNKNOWN
H12_0 H 1.4795327237 1.8154454551 0.0975654810 H -0.0335496000 UNKNOWN
C14_0 C 1.1218942574 2.0399492927 0.0891750406 C4 0.1716622000 SP3
H13_0 H 1.1939540001 1.8406404901 0.0488587816 H -0.0401939000 UNKNOWN
C15_0 C 1.2689092317 2.1180973668 0.0680852044 C3 -0.1408150080 SP2
H14_0 H 0.9726530922 2.0907162197 0.0769283195 H -0.0302422000 UNKNOWN
H15_0 H 1.1181190912 2.0636171662 0.1231343669 H -0.0302422000 UNKNOWN
C16_0 C 1.2433312668 2.1640981591 0.0258874484 C3 -0.1179234960 SP2
C17_0 C 1.4320298025 2.1489012094 0.0900054987 C3 -0.1179234960 SP2
C18_0 C 1.3756541281 2.2389618197 0.0059517111 C3 -0.1247886800 SP2
H16_0 H 1.1152809333 2.1435221993 0.0084574286 H 0.1185790000 UNKNOWN
C19_0 C 1.5656454317 2.2248361215 0.0708322756 C3 -0.1247886800 SP2
H17_0 H 1.4512582435 2.1176079714 0.1230870735 H 0.1185790000 UNKNOWN
C20_0 C 1.5345406527 2.2677325046 0.0290631710 C3 0.1917733600 SP2
H18_0 H 1.3549868992 2.2771302230 -0.0265566677 H 0.1185790000 UNKNOWN
H19_0 H 1.6868022400 2.2566018482 0.0881623041 H 0.1185790000 UNKNOWN
F0_0 F 1.6633550158 2.3444135474 0.0102699499 F -0.1793540000 UNKNOWN
H18_1 H 0.6450258622 1.2228919046 0.4734544556 H 0.1185790000 UNKNOWN
C18_1 C 0.6243615540 1.2610661522 0.5059597760 C3 -0.1247886800 SP2
C16_1 C 0.7566922158 1.3359257413 0.5258941300 C3 -0.1179234960 SP2
C20_1 C 0.4654699612 1.2323087280 0.5290689549 C3 0.1917733600 SP2
C15_1 C 0.7311155346 1.3819357103 0.5680879737 C3 -0.1408150080 SP2
H16_1 H 0.8847473927 1.3564908373 0.5084663280 H 0.1185790000 UNKNOWN
C19_1 C 0.4343662208 1.2752138456 0.5708342120 C3 -0.1247886800 SP2
F0_1 F 0.3366491323 1.1556289201 0.5102777633 F -0.1793540000 UNKNOWN
C14_1 C 0.8781363876 1.4600805905 0.5891767073 C4 0.1716622000 SP3
C17_1 C 0.5679881742 1.3511455972 0.5900058466 C3 -0.1179234960 SP2
H19_1 H 0.3132076895 1.2434524457 0.5881629129 H 0.1185790000 UNKNOWN
C13_1 C 0.8365208313 1.6357817148 0.5825601781 C4 0.0910091000 SP3
H14_1 H 1.0273704271 1.4093297489 0.5769308145 H -0.0302422000 UNKNOWN
H15_1 H 0.8819393589 1.4363934367 0.6231365068 H -0.0302422000 UNKNOWN
H17_1 H 0.5487622438 1.3824440934 0.6230848907 H 0.1185790000 UNKNOWN
C11_1 C 1.0185899167 1.6997056926 0.5941924300 C4 0.1059798000 SP3
C12_1 C 0.6552677659 1.7220049049 0.6074947061 C4 0.1059798000 SP3
H13_1 H 0.8060128999 1.6594091496 0.5488563621 H -0.0401939000 UNKNOWN
C9_1 C 0.9795152466 1.8745685314 0.5878281162 C4 0.1094677760 SP3
H9_1 H 1.1473941522 1.6438310234 0.5750066234 H -0.0335496000 UNKNOWN
H10_1 H 1.0596224095 1.6718608335 0.6272690103 H -0.0335496000 UNKNOWN
C10_1 C 0.6225816734 1.8962981178 0.6012016472 C4 0.1094677760 SP3
H11_1 H 0.6766211677 1.6939077829 0.6411735165 H -0.0335496000 UNKNOWN
H12_1 H 0.5204891246 1.6845583030 0.5975670101 H -0.0335496000 UNKNOWN
N2_1 N 0.8033054380 1.9504317504 0.6120809512 N -0.1270780000 SP2
H5_1 H 1.1052594090 1.9228835765 0.5971599703 H 0.0003255620 UNKNOWN
H6_1 H 0.9475458010 1.9036967521 0.5544941460 H 0.0003255620 UNKNOWN
H7_1 H 0.4995577685 1.9610876205 0.6201155025 H 0.0003255620 UNKNOWN
H8_1 H 0.5908802307 1.9257761600 0.5679491285 H 0.0003255620 UNKNOWN
C8_1 C 0.7966973004 2.0494792085 0.6443192763 C3 0.2457616000 SP2
C7_1 C 0.9780861645 2.1186515417 0.6543592521 C3 0.4003433000 SP2
O3_1 O 0.6443503531 2.0949835583 0.6662373019 O1 -0.4595840000 SP2
N1_1 N 0.9595772127 2.1823661715 0.6934171901 N -0.3751169000 SP2
O2_1 O 1.1162778214 2.1201268824 0.6296624649 O1 -0.4066860000 SP2
C5_1 C 1.0941958270 2.2571360129 0.7133671882 C3 0.1606221000 SP2
H4_1 H 0.8434067751 2.1624058931 0.7111188442 H 0.2871780000 UNKNOWN
C3_1 C 1.2255811986 2.3250911612 0.6899600540 C3 -0.2483516000 SP2
C6_1 C 1.0931655391 2.2611645334 0.7575997627 C3 -0.1256439000 SP2
C0_1 C 1.3524596709 2.3931594483 0.7128201442 C3 0.2121623000 SP2
H0_1 H 1.2289405626 2.3206385026 0.6559965062 H 0.1588160000 UNKNOWN
C4_1 C 1.2252225838 2.3297885993 0.7798363077 C3 -0.2430704000 SP2
H3_1 H 0.9893255270 2.2066985629 0.7743821127 H 0.1185790000 UNKNOWN
O0_1 O 1.4941440390 2.4666586555 0.6972561898 O2 -0.2342716000 SP3
C2_1 C 1.3557552147 2.3961741653 0.7567031999 C3 0.1609143000 SP2
H2_1 H 1.2272182258 2.3297145800 0.8140241287 H 0.1588160000 UNKNOWN
C1_1 C 1.5867674027 2.5182344835 0.7321270049 C3 0.5561477200 SP2
N0_1 N 1.5040211291 2.4714509786 0.7674474986 N -0.4583299200 SP2
O1_1 O 1.7169495266 2.5905044638 0.7286092428 O1 -0.4686270000 SP2
H1_1 H 1.5417276580 2.5066810189 0.7968706354 H 0.3669310000 UNKNOWN
#END
