# Supplementary material for: Predicting crystal form stability under real-world conditions
Source: Nature. 2023 Nov 8;623(7986):324–8. doi: 10.1038/s41586-023-06587-3 (PMC10632141; doi:10.1038/s41586-023-06587-3)
Supplement: Supplementary file 2 — This file contains archived experimental crystal structures before and after energy minimization (cif_structures folder) with a summary provided in a file structures.xlsx, predicted crystal structures and relative free energies for radiprodil (radiprodil_landscape_cif_files folder) and upadacitinib (upadacitinib_landscape_cif_files folder), individual (free) energy components for hydrates and anhydrates (energy_components.xlsx file), reference free-energy differences (reference_data_anhydrates.xlsx file) and critical water activities needed to carry out the validation (reference_data_hydrates.xlsx file). [file 41586_2023_6587_MOESM2_ESM.zip › Supplementary_Data/radiprodil_landscape_cif_files/anhydrate/rank_step4f_056.cif]

#############################################
# Avant-garde Materials Simulation           
#############################################

data_structure_000062
_cell_length_a 25.1658498812
_cell_length_b 25.3369005470
_cell_length_c 5.3614357553
_cell_angle_alpha 81.8998599632
_cell_angle_beta 85.9205407267
_cell_angle_gamma 59.8177294451
_cell_volume 2925.6450044114
_exptl_crystal_density_diffrn 1.3533591126
_symmetry_cell_setting triclinic
_symmetry_space_group_name_H-M 'P 1'
_symmetry_Int_Tables_number 1
loop_
_symmetry_equiv_pos_site_id
_symmetry_equiv_pos_as_xyz
1 x,y,z
loop_
_atom_site_label
_atom_site_type_symbol
_atom_site_fract_x
_atom_site_fract_y
_atom_site_fract_z
_atom_site_fftype
_atom_site_charge
_atom_site_hybridization
O0 O -0.2208012752 -0.3191155918 -0.4385923191 O2 0.0000000000 SP3
C1 C -0.1674636294 -0.3582016192 -0.5587147133 C3 0.0000000000 SP2
C2 C -0.2697096146 -0.3170593120 -0.5565102745 C3 0.0000000000 SP2
C3 C -0.1824720746 -0.3817809680 -0.7454790653 C3 0.0000000000 SP2
C4 C -0.1085438573 -0.3709125946 -0.5147702413 C3 0.0000000000 SP2
N5 N -0.2459544779 -0.3562781694 -0.7351237661 N 0.0000000000 SP2
O6 O -0.3234585487 -0.2829608294 -0.5022204440 O1 0.0000000000 SP2
C7 C -0.1376012013 -0.4203110665 -0.9028746510 C3 0.0000000000 SP2
C8 C -0.0629263559 -0.4091433453 -0.6766882388 C3 0.0000000000 SP2
H9 H -0.0976342739 -0.3531131130 -0.3654667859 H 0.0000000000 UNKNOWN
H10 H -0.2708408809 -0.3649526956 -0.8528223890 H 0.0000000000 UNKNOWN
C11 C -0.0778549250 -0.4329724439 -0.8655834728 C3 0.0000000000 SP2
H12 H -0.1477628634 -0.4395367759 -1.0498711591 H 0.0000000000 UNKNOWN
N13 N -0.0012704395 -0.4238297752 -0.6623395747 N 0.0000000000 SP2
H14 H -0.0417416279 -0.4606993736 -0.9916712143 H 0.0000000000 UNKNOWN
C15 C 0.0289149704 -0.4228281225 -0.4637696132 C3 0.0000000000 SP2
H16 H 0.0269365289 -0.4428731567 -0.8106308699 H 0.0000000000 UNKNOWN
O17 O 0.0054730646 -0.4052600654 -0.2591094979 O1 0.0000000000 SP2
C18 C 0.0981929056 -0.4509262680 -0.5267680815 C3 0.0000000000 SP2
O19 O 0.1188454373 -0.4851940636 -0.6964870671 O1 0.0000000000 SP2
N20 N 0.1335568033 -0.4401192505 -0.3865710148 N 0.0000000000 SP2
C21 C 0.2006539327 -0.4763231693 -0.4125394249 C4 0.0000000000 SP3
C22 C 0.1129846965 -0.3910106349 -0.2243684255 C4 0.0000000000 SP3
C23 C 0.2277329900 -0.4353642844 -0.5121294741 C4 0.0000000000 SP3
H24 H 0.2107395849 -0.5108582994 -0.5378514078 H 0.0000000000 UNKNOWN
H25 H 0.2192789711 -0.4999677695 -0.2243771726 H 0.0000000000 UNKNOWN
C26 C 0.1381837050 -0.3480224442 -0.3226825537 C4 0.0000000000 SP3
H27 H 0.0628098264 -0.3657884420 -0.2180048413 H 0.0000000000 UNKNOWN
H28 H 0.1298316404 -0.4133588108 -0.0324135389 H 0.0000000000 UNKNOWN
C29 C 0.2082728487 -0.3824720330 -0.3537634292 C4 0.0000000000 SP3
H30 H 0.2781428368 -0.4637968611 -0.5155910551 H 0.0000000000 UNKNOWN
H31 H 0.2125994973 -0.4160775224 -0.7087101770 H 0.0000000000 UNKNOWN
H32 H 0.1164795953 -0.3230381578 -0.5058902616 H 0.0000000000 UNKNOWN
H33 H 0.1239008248 -0.3130548995 -0.1932596397 H 0.0000000000 UNKNOWN
C34 C 0.2327263014 -0.3401652263 -0.4785882140 C4 0.0000000000 SP3
H35 H 0.2292311506 -0.4025522709 -0.1647622183 H 0.0000000000 UNKNOWN
C36 C 0.2207012929 -0.2872319721 -0.3401075028 C3 0.0000000000 SP2
H37 H 0.2827330068 -0.3686813111 -0.5067035991 H 0.0000000000 UNKNOWN
H38 H 0.2123492801 -0.3216104516 -0.6680662252 H 0.0000000000 UNKNOWN
C39 C 0.2573117329 -0.2964610043 -0.1346245082 C3 0.0000000000 SP2
C40 C 0.1737821116 -0.2270808110 -0.4177127646 C3 0.0000000000 SP2
C41 C 0.2482873889 -0.2475326859 -0.0113682915 C3 0.0000000000 SP2
H42 H 0.2939782739 -0.3427406893 -0.0699216654 H 0.0000000000 UNKNOWN
C43 C 0.1638272852 -0.1774265054 -0.2971010113 C3 0.0000000000 SP2
H44 H 0.1449900774 -0.2186080393 -0.5781893845 H 0.0000000000 UNKNOWN
C45 C 0.2015821369 -0.1886745241 -0.0962308036 C3 0.0000000000 SP2
H46 H 0.2765682559 -0.2545763327 0.1483896954 H 0.0000000000 UNKNOWN
H47 H 0.1278855537 -0.1306225641 -0.3590532131 H 0.0000000000 UNKNOWN
F48 F 0.1930964379 -0.1403221070 0.0203230940 F 0.0000000000 UNKNOWN
O49 O 0.5403716142 -0.2209711131 -0.7577745848 O2 0.0000000000 SP3
O50 O -0.3190404338 0.5401379306 -0.9790982778 O2 0.0000000000 SP3
O51 O 0.2208006771 0.3191160654 0.4385924784 O2 0.0000000000 SP3
O52 O -0.5403721730 0.2209719613 0.7577732366 O2 0.0000000000 SP3
O53 O 0.3190405895 -0.5401374990 0.9790952461 O2 0.0000000000 SP3
C54 C 0.5259253132 -0.1675398278 -0.9170097279 C3 0.0000000000 SP2
C55 C -0.3581265846 0.5258025850 -1.0848273846 C3 0.0000000000 SP2
C56 C 0.1674631122 0.3582015990 0.5587167591 C3 0.0000000000 SP2
C57 C -0.5259256189 0.1675407895 0.9170097618 C3 0.0000000000 SP2
C58 C 0.3581267159 -0.5258020535 1.0848240113 C3 0.0000000000 SP2
C59 C 0.5872438170 -0.2698052231 -0.8738286301 C3 0.0000000000 SP2
C60 C -0.3169819764 0.5870377991 -1.1438261126 C3 0.0000000000 SP2
C61 C 0.2697090190 0.3170600100 0.5565094574 C3 0.0000000000 SP2
C62 C -0.5872445823 0.2698061043 0.8738264351 C3 0.0000000000 SP2
C63 C 0.3169820198 -0.5870372015 1.1438238100 C3 0.0000000000 SP2
C64 C 0.5644103094 -0.1824095292 -1.1275478113 C3 0.0000000000 SP2
C65 C -0.3816898761 0.5643703446 -1.3100733413 C3 0.0000000000 SP2
C66 C 0.1824715469 0.3817809858 0.7454809772 C3 0.0000000000 SP2
C67 C -0.5644106052 0.1824105185 1.1275479523 C3 0.0000000000 SP2
C68 C 0.3816900284 -0.5643696729 1.3100702691 C3 0.0000000000 SP2
C69 C 0.4796469630 -0.1086608492 -0.8856037008 C3 0.0000000000 SP2
C70 C -0.3708697921 0.4795541160 -0.9946071482 C3 0.0000000000 SP2
C71 C 0.1085434137 0.3709121793 0.5147736455 C3 0.0000000000 SP2
C72 C -0.4796472313 0.1086618003 0.8856041167 C3 0.0000000000 SP2
C73 C 0.3708701692 -0.4795538081 0.9946026052 C3 0.0000000000 SP2
N74 N 0.6025266999 -0.2458989600 -1.0917864219 N 0.0000000000 SP2
N75 N -0.3561885711 0.6024325638 -1.3377380636 N 0.0000000000 SP2
N76 N 0.2459539177 0.3562784917 0.7351245257 N 0.0000000000 SP2
N77 N -0.6025271172 0.2458999381 1.0917860021 N 0.0000000000 SP2
N78 N 0.3561883647 -0.6024315977 1.3377367077 N 0.0000000000 SP2
O79 O 0.6070653957 -0.3236257772 -0.7854630709 O1 0.0000000000 SP2
O80 O -0.2829035632 0.6067880609 -1.1092688001 O1 0.0000000000 SP2
O81 O 0.3234579153 0.2829618841 0.5022178964 O1 0.0000000000 SP2
O82 O -0.6070666162 0.3236266039 0.7854588401 O1 0.0000000000 SP2
O83 O 0.2829037484 -0.6067876353 1.1092663463 O1 0.0000000000 SP2
C84 C 0.5578797076 -0.1374360725 -1.3235251099 C3 0.0000000000 SP2
C85 C -0.4202212167 0.5579550836 -1.4609809925 C3 0.0000000000 SP2
C86 C 0.1376007545 0.4203106948 0.9028779266 C3 0.0000000000 SP2
C87 C -0.5578798878 0.1374371270 1.3235258415 C3 0.0000000000 SP2
C88 C 0.4202216636 -0.5579545717 1.4609768837 C3 0.0000000000 SP2
C89 C 0.4720803621 -0.0629405811 -1.0857772727 C3 0.0000000000 SP2
C90 C -0.4091296220 0.4721156523 -1.1489309452 C3 0.0000000000 SP2
C91 C 0.0629259830 0.4091425679 0.6766927702 C3 0.0000000000 SP2
C92 C -0.4720805790 0.0629415731 1.0857779543 C3 0.0000000000 SP2
C93 C 0.4091301721 -0.4721153882 1.1489256618 C3 0.0000000000 SP2
H94 H 0.4510109488 -0.0978551885 -0.7183738516 H 0.0000000000 UNKNOWN
H95 H -0.3530867174 0.4508643699 -0.8166667785 H 0.0000000000 UNKNOWN
H96 H 0.0976338703 0.3531126455 0.3654702835 H 0.0000000000 UNKNOWN
H97 H -0.4510113382 0.0978561374 0.7183738923 H 0.0000000000 UNKNOWN
H98 H 0.3530872554 -0.4508642418 0.8166617317 H 0.0000000000 UNKNOWN
H99 H 0.6360837358 -0.2707155218 -1.2181954416 H 0.0000000000 UNKNOWN
H100 H -0.3648487887 0.6360083851 -1.4888956764 H 0.0000000000 UNKNOWN
H101 H 0.2708403482 0.3649533457 0.8528218182 H 0.0000000000 UNKNOWN
H102 H -0.6360843789 0.2707164579 1.2181945333 H 0.0000000000 UNKNOWN
H103 H 0.3648487597 -0.6360074874 1.4888943731 H 0.0000000000 UNKNOWN
C104 C 0.5107267932 -0.0777361869 -1.2987164332 C3 0.0000000000 SP2
C105 C -0.4329265000 0.5108388955 -1.3765096598 C3 0.0000000000 SP2
C106 C 0.0778545524 0.4329716709 0.8655880149 C3 0.0000000000 SP2
C107 C -0.5107269138 0.0777372599 1.2987173995 C3 0.0000000000 SP2
C108 C 0.4329271078 -0.5108385462 1.3765045013 C3 0.0000000000 SP2
H109 H 0.5871938493 -0.1474887825 -1.4898677688 H 0.0000000000 UNKNOWN
H110 H -0.4394262102 0.5873174341 -1.6372986016 H 0.0000000000 UNKNOWN
H111 H 0.1477623589 0.4395364586 1.0498744196 H 0.0000000000 UNKNOWN
H112 H -0.5871939759 0.1474898630 1.4898686671 H 0.0000000000 UNKNOWN
H113 H 0.4394267304 -0.5873168754 1.6372945220 H 0.0000000000 UNKNOWN
N114 N 0.4250471873 -0.0013139579 -1.0859768766 N 0.0000000000 SP2
N115 N -0.4238868610 0.4251281621 -1.0874529002 N 0.0000000000 SP2
N116 N 0.0012701143 0.4238286911 0.6623449317 N 0.0000000000 SP2
N117 N -0.4250476359 0.0013148896 1.0859771701 N 0.0000000000 SP2
N118 N 0.4238875253 -0.4251280275 1.0874468843 N 0.0000000000 SP2
H119 H 0.5021900582 -0.0415588364 -1.4525623628 H 0.0000000000 UNKNOWN
H120 H -0.4606695663 0.5024058989 -1.4940629117 H 0.0000000000 UNKNOWN
H121 H 0.0417413510 0.4606982179 0.9916769164 H 0.0000000000 UNKNOWN
H122 H -0.5021900963 0.0415599422 1.4525636091 H 0.0000000000 UNKNOWN
H123 H 0.4606703458 -0.5024055913 1.4940569724 H 0.0000000000 UNKNOWN
C124 C 0.3938986832 0.0288701147 -0.8863556128 C3 0.0000000000 SP2
C125 C -0.4229870970 0.3940121768 -0.8575902848 C3 0.0000000000 SP2
C126 C -0.0289154032 0.4228273286 0.4637746032 C3 0.0000000000 SP2
C127 C -0.3938987960 -0.0288692447 0.8863564324 C3 0.0000000000 SP2
C128 C 0.4229874667 -0.3940117279 0.8575846747 C3 0.0000000000 SP2
H129 H 0.4158328422 0.0269183314 -1.2533080321 H 0.0000000000 UNKNOWN
H130 H -0.4429275916 0.4159206812 -1.2265188184 H 0.0000000000 UNKNOWN
H131 H -0.0269366647 0.4428717066 0.8106371565 H 0.0000000000 UNKNOWN
H132 H -0.4158335382 -0.0269175181 1.2533079366 H 0.0000000000 UNKNOWN
H133 H 0.4429285247 -0.4159206473 1.2265121785 H 0.0000000000 UNKNOWN
O134 O 0.3998277936 0.0054309100 -0.6641037218 O1 0.0000000000 SP2
O135 O -0.4054579356 0.3999739310 -0.6588753784 O1 0.0000000000 SP2
O136 O -0.0054735764 0.4052596872 0.2591138333 O1 0.0000000000 SP2
O137 O -0.3998274380 -0.0054301300 0.6641045660 O1 0.0000000000 SP2
O138 O 0.4054581074 -0.3999731725 0.6588696026 O1 0.0000000000 SP2
C139 C 0.3526881507 0.0981687184 -0.9774730179 C3 0.0000000000 SP2
C140 C -0.4511252358 0.3527720997 -0.8791230738 C3 0.0000000000 SP2
C141 C -0.0981933438 0.4509252874 0.5267727018 C3 0.0000000000 SP2
C142 C -0.3526884599 -0.0981678938 0.9774742781 C3 0.0000000000 SP2
C143 C 0.4511255530 -0.3527716203 0.8791183815 C3 0.0000000000 SP2
O144 O 0.3662685319 0.1188774553 -1.1814638459 O1 0.0000000000 SP2
O145 O -0.4853794841 0.3663028524 -1.0623035329 O1 0.0000000000 SP2
O146 O -0.1188460163 0.4851929312 0.6964920618 O1 0.0000000000 SP2
O147 O -0.3662690751 -0.1188763729 1.1814652211 O1 0.0000000000 SP2
O148 O 0.4853796673 -0.3663024823 1.0622994497 O1 0.0000000000 SP2
N149 N 0.3065425868 0.1335037498 -0.8265308878 N 0.0000000000 SP2
N150 N -0.4403421490 0.3066190420 -0.6926926021 N 0.0000000000 SP2
N151 N -0.1335570713 0.4401182883 0.3865744604 N 0.0000000000 SP2
N152 N -0.3065427655 -0.1335032307 0.8265333913 N 0.0000000000 SP2
N153 N 0.4403424317 -0.3066183259 0.6926891223 N 0.0000000000 SP2
C154 C 0.2756442645 0.2006502418 -0.8887543873 C4 0.0000000000 SP3
C155 C -0.4765436266 0.2756262821 -0.6875171796 C4 0.0000000000 SP3
C156 C -0.2006542343 0.4763223862 0.4125407403 C4 0.0000000000 SP3
C157 C -0.2756448557 -0.2006496752 0.8887578952 C4 0.0000000000 SP3
C158 C 0.4765436979 -0.2756253956 0.6875159245 C4 0.0000000000 SP3
C159 C 0.2780899073 0.1128563580 -0.6150790222 C4 0.0000000000 SP3
C160 C -0.3913262532 0.2782455064 -0.5018590532 C4 0.0000000000 SP3
C161 C -0.1129847503 0.3910095653 0.2243723528 C4 0.0000000000 SP3
C162 C -0.2780898338 -0.1128562714 0.6150810893 C4 0.0000000000 SP3
C163 C 0.3913269106 -0.2782449215 0.5018540216 C4 0.0000000000 SP3
C164 C 0.2077076152 0.2276154700 -0.9471612700 C4 0.0000000000 SP3
C165 C -0.4356192849 0.2076282932 -0.7187374686 C4 0.0000000000 SP3
C166 C -0.2277336751 0.4353637580 0.5121292248 C4 0.0000000000 SP3
C167 C -0.2077081362 -0.2276152993 0.9471644930 C4 0.0000000000 SP3
C168 C 0.4356190582 -0.2076274452 0.7187360300 C4 0.0000000000 SP3
H169 H 0.3000279071 0.2107848176 -1.0487215156 H 0.0000000000 UNKNOWN
H170 H -0.5110114028 0.2999556343 -0.8373392235 H 0.0000000000 UNKNOWN
H171 H -0.2107400372 0.5108575670 0.5378526856 H 0.0000000000 UNKNOWN
H172 H -0.3000286174 -0.2107839049 1.0487254292 H 0.0000000000 UNKNOWN
H173 H 0.5110111703 -0.2999546898 0.8373391059 H 0.0000000000 UNKNOWN
H174 H 0.2806589348 0.2193416078 -0.7243380151 H 0.0000000000 UNKNOWN
H175 H -0.5002242122 0.2806666959 -0.5044034700 H 0.0000000000 UNKNOWN
H176 H -0.2192788895 0.4999669751 0.2243779947 H 0.0000000000 UNKNOWN
H177 H -0.2806597818 -0.2193410324 0.7243419940 H 0.0000000000 UNKNOWN
H178 H 0.5002247009 -0.2806657721 0.5044031938 H 0.0000000000 UNKNOWN
C179 C 0.2099881397 0.1379765755 -0.6700873197 C4 0.0000000000 SP3
C180 C -0.3483858322 0.2100998323 -0.5315688638 C4 0.0000000000 SP3
C181 C -0.1381841062 0.3480216027 0.3226853283 C4 0.0000000000 SP3
C182 C -0.2099880103 -0.1379768557 0.6700894781 C4 0.0000000000 SP3
C183 C 0.3483862079 -0.2100992501 0.5315632439 C4 0.0000000000 SP3
H184 H 0.3030191575 0.0626440865 -0.5835977080 H 0.0000000000 UNKNOWN
H185 H -0.3660938895 0.3032581541 -0.5206139274 H 0.0000000000 UNKNOWN
H186 H -0.0628098712 0.3657871466 0.2180106873 H 0.0000000000 UNKNOWN
H187 H -0.3030187490 -0.0626439975 0.5835992056 H 0.0000000000 UNKNOWN
H188 H 0.3660947109 -0.3032577188 0.5206072507 H 0.0000000000 UNKNOWN
H189 H 0.2836158123 0.1297351105 -0.4455190711 H 0.0000000000 UNKNOWN
H190 H -0.4137242682 0.2837826402 -0.3154587344 H 0.0000000000 UNKNOWN
H191 H -0.1298312476 0.4133575998 0.0324168729 H 0.0000000000 UNKNOWN
H192 H -0.2836159561 -0.1297349717 0.4455214201 H 0.0000000000 UNKNOWN
H193 H 0.4137252674 -0.2837819943 0.3154543880 H 0.0000000000 UNKNOWN
C194 C 0.1743679709 0.2081120320 -0.7356097361 C4 0.0000000000 SP3
C195 C -0.3828347224 0.1743618701 -0.5267866840 C4 0.0000000000 SP3
C196 C -0.2082733239 0.3824714136 0.3537635304 C4 0.0000000000 SP3
C197 C -0.1743682135 -0.2081122940 0.7356127452 C4 0.0000000000 SP3
C198 C 0.3828348577 -0.1743611164 0.5267835671 C4 0.0000000000 SP3
H199 H 0.1857332904 0.2780657831 -0.9792598881 H 0.0000000000 UNKNOWN
H200 H -0.4640483386 0.1855750925 -0.7001937947 H 0.0000000000 UNKNOWN
H201 H -0.2781435179 0.4637965033 0.5155889949 H 0.0000000000 UNKNOWN
H202 H -0.1857341073 -0.2780655906 0.9792630710 H 0.0000000000 UNKNOWN
H203 H 0.4640479813 -0.1855741187 0.7001942054 H 0.0000000000 UNKNOWN
H204 H 0.2035547460 0.2123841078 -1.1242733890 H 0.0000000000 UNKNOWN
H205 H -0.4162696452 0.2034528776 -0.9111025299 H 0.0000000000 UNKNOWN
H206 H -0.2126006555 0.4160771069 0.7087104621 H 0.0000000000 UNKNOWN
H207 H -0.2035550726 -0.2123840253 1.1242765368 H 0.0000000000 UNKNOWN
H208 H 0.4162689895 -0.2034520686 0.9111003655 H 0.0000000000 UNKNOWN
H209 H 0.2066914884 0.1162236439 -0.8282308289 H 0.0000000000 UNKNOWN
H210 H -0.3233530053 0.2067906199 -0.7114480673 H 0.0000000000 UNKNOWN
H211 H -0.1164804326 0.3230374031 0.5058938040 H 0.0000000000 UNKNOWN
H212 H -0.2066911921 -0.1162239290 0.8282326537 H 0.0000000000 UNKNOWN
H213 H 0.3233530120 -0.2067900540 0.7114414446 H 0.0000000000 UNKNOWN
H214 H 0.1893724837 0.1236400452 -0.5055734579 H 0.0000000000 UNKNOWN
H215 H -0.3134948734 0.1895409073 -0.3813852889 H 0.0000000000 UNKNOWN
H216 H -0.1239010280 0.3130539879 0.1932626071 H 0.0000000000 UNKNOWN
H217 H -0.1893722056 -0.1236405869 0.5055753761 H 0.0000000000 UNKNOWN
H218 H 0.3134956099 -0.1895404620 0.3813782953 H 0.0000000000 UNKNOWN
C219 C 0.1076805943 0.2325003802 -0.8178331403 C4 0.0000000000 SP3
C220 C -0.3405493870 0.1076469160 -0.5846173154 C4 0.0000000000 SP3
C221 C -0.2327272635 0.3401649056 0.4785869849 C4 0.0000000000 SP3
C222 C -0.1076808132 -0.2325009931 0.8178367615 C4 0.0000000000 SP3
C223 C 0.3405492154 -0.1076462439 0.5846144946 C4 0.0000000000 SP3
H224 H 0.1735313316 0.2291263621 -0.5668143583 H 0.0000000000 UNKNOWN
H225 H -0.4029666486 0.1735067686 -0.3369274410 H 0.0000000000 UNKNOWN
H226 H -0.2292311746 0.4025515334 0.1647614993 H 0.0000000000 UNKNOWN
H227 H -0.1735316626 -0.2291267134 0.5668178210 H 0.0000000000 UNKNOWN
H228 H 0.4029671326 -0.1735059135 0.3369251466 H 0.0000000000 UNKNOWN
C229 C 0.0668388614 0.2203881563 -0.6263933497 C3 0.0000000000 SP2
C230 C -0.2876626366 0.0668674926 -0.4053386232 C3 0.0000000000 SP2
C231 C -0.2207015001 0.2872311893 0.3401077660 C3 0.0000000000 SP2
C232 C -0.0668387171 -0.2203890990 0.6263979130 C3 0.0000000000 SP2
C233 C 0.2876627928 -0.0668668105 0.4053343545 C3 0.0000000000 SP2
H234 H 0.0862067046 0.2825490192 -0.8743797310 H 0.0000000000 UNKNOWN
H235 H -0.3690362663 0.0860507334 -0.5911087013 H 0.0000000000 UNKNOWN
H236 H -0.2827340969 0.3686811209 0.5066985076 H 0.0000000000 UNKNOWN
H237 H -0.0862072020 -0.2825496102 0.8743834928 H 0.0000000000 UNKNOWN
H238 H 0.3690359267 -0.0860499747 0.5911083214 H 0.0000000000 UNKNOWN
H239 H 0.1094767784 0.2121070632 -0.9887802465 H 0.0000000000 UNKNOWN
H240 H -0.3219796005 0.1094832286 -0.7759491108 H 0.0000000000 UNKNOWN
H241 H -0.2123510892 0.3216106464 0.6680665395 H 0.0000000000 UNKNOWN
H242 H -0.1094769783 -0.2121077562 0.9887840430 H 0.0000000000 UNKNOWN
H243 H 0.3219790664 -0.1094827170 0.7759455060 H 0.0000000000 UNKNOWN
C244 C 0.0394726715 0.2569977172 -0.4300424012 C3 0.0000000000 SP2
C245 C -0.2969117783 0.0395937145 -0.1720793559 C3 0.0000000000 SP2
C246 C -0.2573115295 0.2964594901 0.1346244179 C3 0.0000000000 SP2
C247 C -0.0394728622 -0.2569984733 0.4300461900 C3 0.0000000000 SP2
C248 C 0.2969123216 -0.0395930863 0.1720757491 C3 0.0000000000 SP2
C249 C 0.0536309173 0.1733867265 -0.6440327483 C3 0.0000000000 SP2
C250 C -0.2275160030 0.0535921435 -0.4703560535 C3 0.0000000000 SP2
C251 C -0.1737818558 0.2270803298 0.4177141478 C3 0.0000000000 SP2
C252 C -0.0536300965 -0.1733882015 0.6440389119 C3 0.0000000000 SP2
C253 C 0.2275160626 -0.0535914668 0.4703497238 C3 0.0000000000 SP2
C254 C -0.0003866842 0.2478918984 -0.2579542188 C3 0.0000000000 SP2
C255 C -0.2480116070 -0.0002667059 -0.0092167601 C3 0.0000000000 SP2
C256 C -0.2482862833 0.2475307610 0.0113687516 C3 0.0000000000 SP2
C257 C 0.0003868007 -0.2478929810 0.2579587409 C3 0.0000000000 SP2
C258 C 0.2480124226 0.0002673066 0.0092119042 C3 0.0000000000 SP2
H259 H 0.0490629419 0.2937277242 -0.4114402225 H 0.0000000000 UNKNOWN
H260 H -0.3431868940 0.0492561758 -0.1164151387 H 0.0000000000 UNKNOWN
H261 H -0.2939784355 0.3427389231 0.0699207874 H 0.0000000000 UNKNOWN
H262 H -0.0490637191 -0.2937280279 0.4114427395 H 0.0000000000 UNKNOWN
H263 H 0.3431875277 -0.0492555895 0.1164129477 H 0.0000000000 UNKNOWN
C264 C 0.0139785020 0.1633495476 -0.4738702182 C3 0.0000000000 SP2
C265 C -0.1778897827 0.0139397407 -0.3103463983 C3 0.0000000000 SP2
C266 C -0.1638261064 0.1774256490 0.2971028602 C3 0.0000000000 SP2
C267 C -0.0139773823 -0.1633513456 0.4738770860 C3 0.0000000000 SP2
C268 C 0.1778901061 -0.0139390927 0.3103387732 C3 0.0000000000 SP2
H269 H 0.0739358003 0.1445946332 -0.7961066477 H 0.0000000000 UNKNOWN
H270 H -0.2190295707 0.0738390134 -0.6514265756 H 0.0000000000 UNKNOWN
H271 H -0.1449901255 0.2186080801 0.5781911318 H 0.0000000000 UNKNOWN
H272 H -0.0739347064 -0.1445962459 0.7961133952 H 0.0000000000 UNKNOWN
H273 H 0.2190293481 -0.0738383280 0.6514196888 H 0.0000000000 UNKNOWN
C274 C -0.0125177244 0.2011089605 -0.2841628669 C3 0.0000000000 SP2
C275 C -0.1891577834 -0.0124798319 -0.0826119071 C3 0.0000000000 SP2
C276 C -0.2015805194 0.1886729476 0.0962320562 C3 0.0000000000 SP2
C277 C 0.0125184626 -0.2011105300 0.2841688187 C3 0.0000000000 SP2
C278 C 0.1891584847 0.0124804515 0.0826050304 C3 0.0000000000 SP2
H279 H -0.0216123482 0.2761775493 -0.1051945446 H 0.0000000000 UNKNOWN
H280 H -0.2550749536 -0.0214322618 0.1720346382 H 0.0000000000 UNKNOWN
H281 H -0.2765667973 0.2545738412 -0.1483896106 H 0.0000000000 UNKNOWN
H282 H 0.0216122052 -0.2761785007 0.1051985022 H 0.0000000000 UNKNOWN
H283 H 0.2550760681 0.0214328381 -0.1720389569 H 0.0000000000 UNKNOWN
H284 H 0.0031323017 0.1273479460 -0.4891875763 H 0.0000000000 UNKNOWN
H285 H -0.1310925863 0.0030413606 -0.3619585417 H 0.0000000000 UNKNOWN
H286 H -0.1278839555 0.1306219631 0.3590557495 H 0.0000000000 UNKNOWN
H287 H -0.0031306555 -0.1273501651 0.4891957364 H 0.0000000000 UNKNOWN
H288 H 0.1310928373 -0.0030407147 0.3619493562 H 0.0000000000 UNKNOWN
F289 F -0.0523386457 0.1925415678 -0.1193853607 F 0.0000000000 UNKNOWN
F290 F -0.1408325563 -0.0523150598 0.0734960507 F 0.0000000000 UNKNOWN
F291 F -0.1930938819 0.1403201506 -0.0203215143 F 0.0000000000 UNKNOWN
F292 F 0.0523396620 -0.1925434346 0.1193920119 F 0.0000000000 UNKNOWN
F293 F 0.1408335265 0.0523156948 -0.0735041031 F 0.0000000000 UNKNOWN
#END
