# Supplementary material for: Predicting crystal form stability under real-world conditions
Source: Nature. 2023 Nov 8;623(7986):324–8. doi: 10.1038/s41586-023-06587-3 (PMC10632141; doi:10.1038/s41586-023-06587-3)
Supplement: Supplementary file 2 — This file contains archived experimental crystal structures before and after energy minimization (cif_structures folder) with a summary provided in a file structures.xlsx, predicted crystal structures and relative free energies for radiprodil (radiprodil_landscape_cif_files folder) and upadacitinib (upadacitinib_landscape_cif_files folder), individual (free) energy components for hydrates and anhydrates (energy_components.xlsx file), reference free-energy differences (reference_data_anhydrates.xlsx file) and critical water activities needed to carry out the validation (reference_data_hydrates.xlsx file). [file 41586_2023_6587_MOESM2_ESM.zip › Supplementary_Data/radiprodil_landscape_cif_files/anhydrate/rank_step4f_059.cif]

#############################################
# Avant-garde Materials Simulation           
#############################################

data_structure_000053
_cell_length_a 8.9709801716
_cell_length_b 11.7020148511
_cell_length_c 18.9420144692
_cell_angle_alpha 77.3215606803
_cell_angle_beta 84.7048445864
_cell_angle_gamma 91.9537939685
_cell_volume 1928.7153001940
_exptl_crystal_density_diffrn 1.3685960897
_symmetry_cell_setting triclinic
_symmetry_space_group_name_H-M 'P -1'
_symmetry_Int_Tables_number 2
loop_
_symmetry_equiv_pos_site_id
_symmetry_equiv_pos_as_xyz
1 x,y,z
2 -x,-y,-z
loop_
_atom_site_label
_atom_site_type_symbol
_atom_site_fract_x
_atom_site_fract_y
_atom_site_fract_z
_atom_site_fftype
_atom_site_charge
_atom_site_hybridization
O0_0 O 0.0215618366 0.6507064486 0.7030424217 O2 -0.2342716000 SP3
C0_0 C -0.1277872565 0.6770280857 0.7094136035 C3 0.2121623000 SP2
C1_0 C 0.0983331799 0.7210134409 0.7406229024 C3 0.5561477200 SP2
C2_0 C -0.1434803803 0.7656833588 0.7479305144 C3 0.1609143000 SP2
C3_0 C -0.2464769082 0.6226399785 0.6854917322 C3 -0.2483516000 SP2
N0_0 N -0.0010397217 0.7921697056 0.7658393581 N -0.4583299200 SP2
O1_0 O 0.2325021629 0.7146766641 0.7467445537 O1 -0.4686270000 SP2
C4_0 C -0.2834280162 0.8084475604 0.7612819862 C3 -0.2430704000 SP2
C5_0 C -0.3892127342 0.6632127651 0.7015545872 C3 0.1606221000 SP2
H0_0 H -0.2333831543 0.5500058804 0.6587255999 H 0.1588160000 UNKNOWN
H1_0 H 0.0214066758 0.8296610848 0.8092519727 H 0.3669310000 UNKNOWN
C6_0 C -0.4056415237 0.7566044977 0.7372772101 C3 -0.1256439000 SP2
H2_0 H -0.2994953263 0.8783116311 0.7903521983 H 0.1588160000 UNKNOWN
N1_0 N -0.5229319251 0.6093040103 0.6873037448 N -0.3751169000 SP2
H3_0 H -0.5174245110 0.7860849197 0.7487365508 H 0.1185790000 UNKNOWN
C7_0 C -0.5412520821 0.5097815334 0.6620783090 C3 0.4003433000 SP2
H4_0 H -0.6201349863 0.6413444661 0.7077220195 H 0.2871780000 UNKNOWN
O2_0 O -0.4411944086 0.4562116931 0.6361573482 O1 -0.4066860000 SP2
C8_0 C -0.7063951303 0.4625101715 0.6757878972 C3 0.2457616000 SP2
O3_0 O -0.7638922900 0.4322326163 0.7401197758 O1 -0.4595840000 SP2
N2_0 N -0.7823454730 0.4549091197 0.6186734860 N -0.1270780000 SP2
C9_0 C -0.7162011585 0.4673155237 0.5433231055 C4 0.1094677760 SP3
C10_0 C -0.9413395458 0.4143222069 0.6317740462 C4 0.1094677760 SP3
C11_0 C -0.7364239591 0.3506102790 0.5200073131 C4 0.1059798000 SP3
H5_0 H -0.5976613028 0.4953492542 0.5394199172 H 0.0003255620 UNKNOWN
H6_0 H -0.7725225214 0.5370057659 0.5081454299 H 0.0003255620 UNKNOWN
C12_0 C -0.9656555254 0.2977857304 0.6100015985 C4 0.1059798000 SP3
H7_0 H -0.9775860526 0.4090359034 0.6892326008 H 0.0003255620 UNKNOWN
H8_0 H -1.0035406404 0.4824549030 0.5985669196 H 0.0003255620 UNKNOWN
C13_0 C -0.9015760538 0.3056768783 0.5310028073 C4 0.0910091000 SP3
H9_0 H -0.6924782576 0.3638481181 0.4625236800 H -0.0335496000 UNKNOWN
H10_0 H -0.6687146116 0.2847937110 0.5514240346 H -0.0335496000 UNKNOWN
H11_0 H -0.9117798418 0.2285313169 0.6467089838 H -0.0335496000 UNKNOWN
H12_0 H -1.0865676866 0.2735987236 0.6170239505 H -0.0335496000 UNKNOWN
C14_0 C -0.9255203061 0.1884988644 0.5076820879 C4 0.1716622000 SP3
H13_0 H -0.9643305260 0.3716633052 0.4959237456 H -0.0401939000 UNKNOWN
C15_0 C -1.0900621784 0.1501789677 0.5166892272 C3 -0.1408150080 SP2
H14_0 H -0.8785716647 0.1994117158 0.4506336218 H -0.0302422000 UNKNOWN
H15_0 H -0.8621295246 0.1207425348 0.5402204533 H -0.0302422000 UNKNOWN
C16_0 C -1.1875585619 0.2089647850 0.4688006699 C3 -0.1179234960 SP2
C17_0 C -1.1521223287 0.0629503828 0.5764182867 C3 -0.1179234960 SP2
C18_0 C -1.3424277326 0.1843199135 0.4807762007 C3 -0.1247886800 SP2
H16_0 H -1.1420029329 0.2760040489 0.4213209604 H 0.1185790000 UNKNOWN
C19_0 C -1.3067417983 0.0369686499 0.5896014509 C3 -0.1247886800 SP2
H17_0 H -1.0784051998 0.0152552625 0.6140345803 H 0.1185790000 UNKNOWN
C20_0 C -1.3990152706 0.0995936975 0.5418587974 C3 0.1917733600 SP2
H18_0 H -1.4184216256 0.2291573909 0.4435321170 H 0.1185790000 UNKNOWN
H19_0 H -1.3554079221 -0.0297664567 0.6363410987 H 0.1185790000 UNKNOWN
F0_0 F -1.5505415491 0.0769473444 0.5552267378 F -0.1793540000 UNKNOWN
O1_1 O 0.0450665985 0.5536418332 0.8978017014 O1 -0.4686270000 SP2
C1_1 C 0.1812054227 0.5529458729 0.8997286536 C3 0.5561477200 SP2
O0_1 O 0.2583946826 0.6229442260 0.9366415133 O2 -0.2342716000 SP3
N0_1 N 0.2816096225 0.4876109667 0.8694230833 N -0.4583299200 SP2
C0_1 C 0.4093461145 0.6042937012 0.9242256914 C3 0.2121623000 SP2
C2_1 C 0.4255231223 0.5199715391 0.8825523673 C3 0.1609143000 SP2
H1_1 H 0.2596868761 0.4555612529 0.8240506691 H 0.3669310000 UNKNOWN
C3_1 C 0.5283538588 0.6599059374 0.9467643556 C3 -0.2483516000 SP2
C4_1 C 0.5663660535 0.4838775548 0.8633028485 C3 -0.2430704000 SP2
C5_1 C 0.6716424705 0.6256716529 0.9254428351 C3 0.1606221000 SP2
H0_1 H 0.5142052170 0.7270203000 0.9778300241 H 0.1588160000 UNKNOWN
C6_1 C 0.6892699417 0.5376463923 0.8856086913 C3 -0.1256439000 SP2
H2_1 H 0.5805530161 0.4175936286 0.8312319533 H 0.1588160000 UNKNOWN
N1_1 N 0.8041682999 0.6792364565 0.9414600987 N -0.3751169000 SP2
H3_1 H 0.8021129558 0.5135032559 0.8707942555 H 0.1185790000 UNKNOWN
C7_1 C 0.8194667590 0.7861067426 0.9578531276 C3 0.4003433000 SP2
H4_1 H 0.9021283479 0.6396639168 0.9296146480 H 0.2871780000 UNKNOWN
O2_1 O 0.7167852286 0.8502839499 0.9689381043 O1 -0.4066860000 SP2
C8_1 C 0.9842032646 0.8293208098 0.9544778555 C3 0.2457616000 SP2
O3_1 O 1.0588440089 0.8549829876 0.8932023974 O1 -0.4595840000 SP2
N2_1 N 1.0379825836 0.8423653075 1.0162599399 N -0.1270780000 SP2
C9_1 C 1.1970794500 0.8781457941 1.0159894270 C4 0.1094677760 SP3
C10_1 C 0.9478949518 0.8254614761 1.0871441568 C4 0.1094677760 SP3
C11_1 C 1.2698231260 0.7911722644 1.0736178627 C4 0.1059798000 SP3
H5_1 H 1.2056467811 0.9678388566 1.0249638260 H 0.0003255620 UNKNOWN
H6_1 H 1.2517279069 0.8804316765 0.9616159274 H 0.0003255620 UNKNOWN
C12_1 C 1.0192000092 0.7399673331 1.1458392116 C4 0.1059798000 SP3
H7_1 H 0.9394438216 0.9120849991 1.1007622215 H 0.0003255620 UNKNOWN
H8_1 H 0.8338202933 0.7939125232 1.0822793636 H 0.0003255620 UNKNOWN
C13_1 C 1.1849363224 0.7730689446 1.1498774846 C4 0.0910091000 SP3
H9_1 H 1.2724826333 0.7064608499 1.0575511421 H -0.0335496000 UNKNOWN
H10_1 H 1.3867786953 0.8228175588 1.0737804020 H -0.0335496000 UNKNOWN
H11_1 H 0.9525781895 0.7350481494 1.1981903062 H -0.0335496000 UNKNOWN
H12_1 H 1.0107181683 0.6519561478 1.1341610714 H -0.0335496000 UNKNOWN
C14_1 C 1.2082281462 0.8790761239 1.1850192510 C4 0.1716622000 SP3
H13_1 H 1.2306495835 0.6975794532 1.1855251045 H -0.0401939000 UNKNOWN
C15_1 C 1.3665552892 0.8924461846 1.2046651584 C3 -0.1408150080 SP2
H14_1 H 1.1797150679 0.9604735232 1.1485114645 H -0.0302422000 UNKNOWN
H15_1 H 1.1292914829 0.8667385757 1.2346053288 H -0.0302422000 UNKNOWN
C16_1 C 1.4703809529 0.9797017623 1.1632590269 C3 -0.1179234960 SP2
C17_1 C 1.4136353505 0.8157814400 1.2654852461 C3 -0.1179234960 SP2
C18_1 C 1.6159279577 0.9922317541 1.1826411915 C3 -0.1247886800 SP2
H16_1 H 1.4364330341 1.0399137254 1.1154751525 H 0.1185790000 UNKNOWN
C19_1 C 1.5587374550 0.8256756635 1.2852364957 C3 -0.1247886800 SP2
H17_1 H 1.3363812992 0.7466870562 1.2989742959 H 0.1185790000 UNKNOWN
C20_1 C 1.6568916641 0.9144407100 1.2433908671 C3 0.1917733600 SP2
H18_1 H 1.6974509207 1.0605037507 1.1519961730 H 0.1185790000 UNKNOWN
H19_1 H 1.5936338584 0.7664058056 1.3328158173 H 0.1185790000 UNKNOWN
F0_1 F 1.7993337039 0.9258487790 1.2626396164 F -0.1793540000 UNKNOWN
#END
