# Supplementary material for: Predicting crystal form stability under real-world conditions
Source: Nature. 2023 Nov 8;623(7986):324–8. doi: 10.1038/s41586-023-06587-3 (PMC10632141; doi:10.1038/s41586-023-06587-3)
Supplement: Supplementary file 2 — This file contains archived experimental crystal structures before and after energy minimization (cif_structures folder) with a summary provided in a file structures.xlsx, predicted crystal structures and relative free energies for radiprodil (radiprodil_landscape_cif_files folder) and upadacitinib (upadacitinib_landscape_cif_files folder), individual (free) energy components for hydrates and anhydrates (energy_components.xlsx file), reference free-energy differences (reference_data_anhydrates.xlsx file) and critical water activities needed to carry out the validation (reference_data_hydrates.xlsx file). [file 41586_2023_6587_MOESM2_ESM.zip › Supplementary_Data/radiprodil_landscape_cif_files/anhydrate/rank_step4f_008.cif]

#############################################
# Avant-garde Materials Simulation           
#############################################

data_structure_000005
_cell_length_a 28.2124413626
_cell_length_b 18.1945111908
_cell_length_c 7.3337617760
_cell_angle_alpha 90.0000000000
_cell_angle_beta 87.4164226177
_cell_angle_gamma 90.0000000000
_cell_volume 3760.6783431109
_exptl_crystal_density_diffrn 1.4038064291
_symmetry_cell_setting monoclinic
_symmetry_space_group_name_H-M 'P 2_1/c'
_symmetry_Int_Tables_number 14
loop_
_symmetry_equiv_pos_site_id
_symmetry_equiv_pos_as_xyz
1 x,y,z
2 -x,y+1/2,-z+1/2
3 -x,-y,-z
4 x,-y+1/2,z+1/2
loop_
_atom_site_label
_atom_site_type_symbol
_atom_site_fract_x
_atom_site_fract_y
_atom_site_fract_z
_atom_site_fftype
_atom_site_charge
_atom_site_hybridization
O0_0 O -0.4551423443 0.5421042002 0.1364641508 O2 -0.2342716000 SP3
C0_0 C -0.4702714407 0.6127253262 0.1779504091 C3 0.2121623000 SP2
C1_0 C -0.4876205579 0.4941263377 0.2227783753 C3 0.5561477200 SP2
C2_0 C -0.5129448041 0.6096265168 0.2820983207 C3 0.1609143000 SP2
C3_0 C -0.4471988480 0.6773451474 0.1325346116 C3 -0.2483516000 SP2
N0_0 N -0.5227457720 0.5353831697 0.3061031741 N -0.4583299200 SP2
O1_0 O -0.4827637417 0.4271966760 0.2169879681 O1 -0.4686270000 SP2
C4_0 C -0.5355631912 0.6739470763 0.3404894961 C3 -0.2430704000 SP2
C5_0 C -0.4693883999 0.7424794629 0.1956031047 C3 0.1606221000 SP2
H0_0 H -0.4135144602 0.6794908008 0.0559244150 H 0.1588160000 UNKNOWN
H1_0 H -0.5494887565 0.5104775483 0.3868699637 H 0.3669310000 UNKNOWN
C6_0 C -0.5133007235 0.7405235413 0.2950415257 C3 -0.1256439000 SP2
H2_0 H -0.5685357143 0.6729526163 0.4237301636 H 0.1588160000 UNKNOWN
N1_0 N -0.4480585177 0.8116581265 0.1657996351 N -0.3751169000 SP2
H3_0 H -0.5292363894 0.7920857524 0.3422072765 H 0.1185790000 UNKNOWN
C7_0 C -0.4026649628 0.8256129163 0.1037964858 C3 0.4003433000 SP2
H4_0 H -0.4690131170 0.8563982156 0.2013624157 H 0.2871780000 UNKNOWN
O2_0 O -0.3729463909 0.7803577701 0.0459185132 O1 -0.4066860000 SP2
C8_0 C -0.3914525219 0.9080961647 0.1046737908 C3 0.2457616000 SP2
O3_0 O -0.4153640103 0.9490800989 0.0065043544 O1 -0.4595840000 SP2
N2_0 N -0.3558727755 0.9318095232 0.2058320114 N -0.1270780000 SP2
C9_0 C -0.3436999959 1.0103911740 0.2074705375 C4 0.1094677760 SP3
C10_0 C -0.3293984227 0.8860736724 0.3321723371 C4 0.1094677760 SP3
C11_0 C -0.3505615052 1.0415123470 0.3996809680 C4 0.1059798000 SP3
H5_0 H -0.3654914392 1.0385167404 0.1094168685 H 0.0003255620 UNKNOWN
H6_0 H -0.3062890555 1.0162190655 0.1591139696 H 0.0003255620 UNKNOWN
C12_0 C -0.3321330266 0.9175494599 0.5261421687 C4 0.1059798000 SP3
H7_0 H -0.3430615245 0.8297609401 0.3302306355 H 0.0003255620 UNKNOWN
H8_0 H -0.2921713219 0.8841004843 0.2803140974 H 0.0003255620 UNKNOWN
C13_0 C -0.3197806441 0.9995074399 0.5314361826 C4 0.0910091000 SP3
H9_0 H -0.3409352262 1.0999037537 0.3966168397 H -0.0335496000 UNKNOWN
H10_0 H -0.3882330311 1.0374586269 0.4455343754 H -0.0335496000 UNKNOWN
H11_0 H -0.3680761029 0.9103304612 0.5875315409 H -0.0335496000 UNKNOWN
H12_0 H -0.3080030212 0.8853390610 0.6085939512 H -0.0335496000 UNKNOWN
C14_0 C -0.3250655407 1.0297615136 0.7275654884 C4 0.1716622000 SP3
H13_0 H -0.2823086189 1.0065171965 0.4828340497 H -0.0401939000 UNKNOWN
C15_0 C -0.3137343224 1.1106153455 0.7379958517 C3 -0.1408150080 SP2
H14_0 H -0.3615194228 1.0192399449 0.7810091951 H -0.0302422000 UNKNOWN
H15_0 H -0.3013071291 0.9982595433 0.8136378157 H -0.0302422000 UNKNOWN
C16_0 C -0.3499927435 1.1633288004 0.7539408537 C3 -0.1179234960 SP2
C17_0 C -0.2666610952 1.1353569155 0.7181606807 C3 -0.1179234960 SP2
C18_0 C -0.3397934477 1.2384743475 0.7469051778 C3 -0.1247886800 SP2
H16_0 H -0.3869256244 1.1452060250 0.7678360002 H 0.1185790000 UNKNOWN
C19_0 C -0.2555139360 1.2100345178 0.7087597676 C3 -0.1247886800 SP2
H17_0 H -0.2377520388 1.0954525495 0.7071208901 H 0.1185790000 UNKNOWN
C20_0 C -0.2927180515 1.2600710942 0.7217162508 C3 0.1917733600 SP2
H18_0 H -0.3678265813 1.2796092757 0.7589796567 H 0.1185790000 UNKNOWN
H19_0 H -0.2189176042 1.2286502177 0.6883546140 H 0.1185790000 UNKNOWN
F0_0 F -0.2826074921 1.3334418317 0.7079871201 F -0.1793540000 UNKNOWN
H18_1 H -0.2896854694 0.7692076753 -0.0294075073 H 0.1185790000 UNKNOWN
C18_1 C -0.2528292595 0.7872184565 -0.0422164800 C3 -0.1247886800 SP2
C16_1 C -0.2415483477 0.8618005633 -0.0544973041 C3 -0.1179234960 SP2
C20_1 C -0.2156419481 0.7371471971 -0.0434003867 C3 0.1917733600 SP2
C15_1 C -0.1943974874 0.8864814150 -0.0665354300 C3 -0.1408150080 SP2
H16_1 H -0.2705396499 0.9016067390 -0.0530032824 H 0.1185790000 UNKNOWN
C19_1 C -0.1683795649 0.7586225150 -0.0594350976 C3 -0.1247886800 SP2
F0_1 F -0.2258900409 0.6638689069 -0.0278746053 F -0.1793540000 UNKNOWN
C14_1 C -0.1831902879 0.9674686397 -0.0606563397 C4 0.1716622000 SP3
C17_1 C -0.1581184639 0.8336522648 -0.0704770375 C3 -0.1179234960 SP2
H19_1 H -0.1403414782 0.7173711417 -0.0617933700 H 0.1185790000 UNKNOWN
C13_1 C -0.1880607848 0.9994892445 0.1338803178 C4 0.0910091000 SP3
H14_1 H -0.2071002207 0.9980499209 -0.1480157870 H -0.0302422000 UNKNOWN
H15_1 H -0.1468257042 0.9777123329 -0.1155779468 H -0.0302422000 UNKNOWN
H17_1 H -0.1210892026 0.8513709124 -0.0788462973 H 0.1185790000 UNKNOWN
C11_1 C -0.1748554580 1.0811245970 0.1355236564 C4 0.1059798000 SP3
C12_1 C -0.1574557808 0.9581366461 0.2670637830 C4 0.1059798000 SP3
H13_1 H -0.2255648055 0.9936737954 0.1831981130 H -0.0401939000 UNKNOWN
C9_1 C -0.1771841696 1.1145993531 0.3275736048 C4 0.1094677760 SP3
H9_1 H -0.1987182515 1.1134162998 0.0519458064 H -0.0335496000 UNKNOWN
H10_1 H -0.1388137289 1.0869437053 0.0735368048 H -0.0335496000 UNKNOWN
C10_1 C -0.1630981238 0.9913389881 0.4572131969 C4 0.1094677760 SP3
H11_1 H -0.1199001802 0.9602715921 0.2194530396 H -0.0335496000 UNKNOWN
H12_1 H -0.1679554612 0.9001554464 0.2753791221 H -0.0335496000 UNKNOWN
N2_1 N -0.1506573976 1.0699913025 0.4568130699 N -0.1270780000 SP2
H5_1 H -0.1633871108 1.1706569932 0.3261844669 H 0.0003255620 UNKNOWN
H6_1 H -0.2143955653 1.1170700056 0.3796056279 H 0.0003255620 UNKNOWN
H7_1 H -0.1409769329 0.9634167935 0.5542796376 H 0.0003255620 UNKNOWN
H8_1 H -0.2004006396 0.9864585143 0.5080600838 H 0.0003255620 UNKNOWN
C8_1 C -0.1163024581 1.0928122664 0.5658289701 C3 0.2457616000 SP2
C7_1 C -0.1060396963 1.1757894407 0.5874335221 C3 0.4003433000 SP2
O3_1 O -0.0929440411 1.0496312780 0.6600047552 O1 -0.4595840000 SP2
N1_1 N -0.0615635563 1.1861992310 0.6489988941 N -0.3751169000 SP2
O2_1 O -0.1353968955 1.2244693696 0.5593131025 O1 -0.4066860000 SP2
C5_1 C -0.0390466701 1.2534004058 0.6837734096 C3 0.1606221000 SP2
H4_1 H -0.0434829938 1.1390583888 0.6798881607 H 0.2871780000 UNKNOWN
C3_1 C -0.0603525630 1.3212077106 0.6431128193 C3 -0.2483516000 SP2
C6_1 C 0.0060851379 1.2509748492 0.7587443738 C3 -0.1256439000 SP2
C0_1 C -0.0350779456 1.3834673104 0.6840166301 C3 0.2121623000 SP2
H0_1 H -0.0947398565 1.3229625208 0.5831607730 H 0.1588160000 UNKNOWN
C4_1 C 0.0308406784 1.3152019418 0.7981933434 C3 -0.2430704000 SP2
H3_1 H 0.0215075868 1.1976308363 0.7886803227 H 0.1185790000 UNKNOWN
O0_1 O -0.0493273001 1.4555425514 0.6620872265 O2 -0.2342716000 SP3
C2_1 C 0.0094330202 1.3821931007 0.7607892294 C3 0.1609143000 SP2
H2_1 H 0.0652466280 1.3122543116 0.8595540022 H 0.1588160000 UNKNOWN
C1_1 C -0.0133872028 1.5005487579 0.7274871549 C3 0.5561477200 SP2
N0_1 N 0.0216787905 1.4553672914 0.7860190355 N -0.4583299200 SP2
O1_1 O -0.0161792626 1.5674699025 0.7283838386 O1 -0.4686270000 SP2
H1_1 H 0.0529498361 1.4783122852 0.8271331093 H 0.3669310000 UNKNOWN
#END
