# Supplementary material for: Predicting crystal form stability under real-world conditions
Source: Nature. 2023 Nov 8;623(7986):324–8. doi: 10.1038/s41586-023-06587-3 (PMC10632141; doi:10.1038/s41586-023-06587-3)
Supplement: Supplementary file 2 — This file contains archived experimental crystal structures before and after energy minimization (cif_structures folder) with a summary provided in a file structures.xlsx, predicted crystal structures and relative free energies for radiprodil (radiprodil_landscape_cif_files folder) and upadacitinib (upadacitinib_landscape_cif_files folder), individual (free) energy components for hydrates and anhydrates (energy_components.xlsx file), reference free-energy differences (reference_data_anhydrates.xlsx file) and critical water activities needed to carry out the validation (reference_data_hydrates.xlsx file). [file 41586_2023_6587_MOESM2_ESM.zip › Supplementary_Data/radiprodil_landscape_cif_files/anhydrate/rank_step4f_039.cif]

#############################################
# Avant-garde Materials Simulation           
#############################################

data_structure_000036
_cell_length_a 10.5902395569
_cell_length_b 11.2706583296
_cell_length_c 17.6120909226
_cell_angle_alpha 78.8642941409
_cell_angle_beta 81.9402627663
_cell_angle_gamma 106.2919633152
_cell_volume 1937.1285167660
_exptl_crystal_density_diffrn 1.3626520879
_symmetry_cell_setting triclinic
_symmetry_space_group_name_H-M 'P -1'
_symmetry_Int_Tables_number 2
loop_
_symmetry_equiv_pos_site_id
_symmetry_equiv_pos_as_xyz
1 x,y,z
2 -x,-y,-z
loop_
_atom_site_label
_atom_site_type_symbol
_atom_site_fract_x
_atom_site_fract_y
_atom_site_fract_z
_atom_site_fftype
_atom_site_charge
_atom_site_hybridization
O0_0 O 0.9172510217 0.7496438212 0.0650336366 O2 -0.2342716000 SP3
C0_0 C 0.9898930423 0.7460192817 -0.0057424932 C3 0.2121623000 SP2
C1_0 C 0.8524676915 0.8399230026 0.0470526110 C3 0.5561477200 SP2
C2_0 C 0.9724795145 0.8344887331 -0.0676833296 C3 0.1609143000 SP2
C3_0 C 1.0692348935 0.6701230253 -0.0167845272 C3 -0.2483516000 SP2
N0_0 N 0.8858487887 0.8904249373 -0.0328497763 N -0.4583299200 SP2
O1_0 O 0.7802301543 0.8651021274 0.0983084832 O1 -0.4686270000 SP2
C4_0 C 1.0380853478 0.8508616594 -0.1449255521 C3 -0.2430704000 SP2
C5_0 C 1.1368731717 0.6870104726 -0.0948818658 C3 0.1606221000 SP2
H0_0 H 1.0833107293 0.6016531127 0.0313532457 H 0.1588160000 UNKNOWN
H1_0 H 0.8479932238 0.9603494135 -0.0597340429 H 0.3669310000 UNKNOWN
C6_0 C 1.1208798634 0.7763235093 -0.1579257150 C3 -0.1256439000 SP2
H2_0 H 1.0263225812 0.9195634209 -0.1939953048 H 0.1588160000 UNKNOWN
N1_0 N 1.2222249044 0.6127480095 -0.1046545780 N -0.3751169000 SP2
H3_0 H 1.1733486360 0.7864435287 -0.2174643023 H 0.1185790000 UNKNOWN
C7_0 C 1.2821614792 0.5959567004 -0.1734907238 C3 0.4003433000 SP2
H4_0 H 1.2414222073 0.5629040132 -0.0546244573 H 0.2871780000 UNKNOWN
O2_0 O 1.2655200048 0.6408318637 -0.2398978815 O1 -0.4066860000 SP2
C8_0 C 1.3668103013 0.5052097825 -0.1564905303 C3 0.2457616000 SP2
O3_0 O 1.3556516580 0.4489037768 -0.0863567151 O1 -0.4595840000 SP2
N2_0 N 1.4425893010 0.4858244309 -0.2186281430 N -0.1270780000 SP2
C9_0 C 1.4976597005 0.3792175128 -0.2070371994 C4 0.1094677760 SP3
C10_0 C 1.4826063005 0.5628342789 -0.3008624365 C4 0.1094677760 SP3
C11_0 C 1.4503610753 0.2923770535 -0.2614105556 C4 0.1059798000 SP3
H5_0 H 1.4631644949 0.3258934231 -0.1452285041 H 0.0003255620 UNKNOWN
H6_0 H 1.6082868520 0.4183781153 -0.2197894425 H 0.0003255620 UNKNOWN
C12_0 C 1.4309122829 0.4807866924 -0.3564276484 C4 0.1059798000 SP3
H7_0 H 1.4451584004 0.6438977720 -0.3056647321 H 0.0003255620 UNKNOWN
H8_0 H 1.5934105274 0.5993660715 -0.3144350034 H 0.0003255620 UNKNOWN
C13_0 C 1.4805142463 0.3643119968 -0.3486439512 C4 0.0910091000 SP3
H9_0 H 1.4986599137 0.2173157218 -0.2543376707 H -0.0335496000 UNKNOWN
H10_0 H 1.3412925301 0.2445726661 -0.2406054797 H -0.0335496000 UNKNOWN
H11_0 H 1.3199344275 0.4494087612 -0.3428876606 H -0.0335496000 UNKNOWN
H12_0 H 1.4642172633 0.5397323808 -0.4176682251 H -0.0335496000 UNKNOWN
C14_0 C 1.4169759433 0.2779591382 -0.4003631429 C4 0.1716622000 SP3
H13_0 H 1.5909128402 0.3991986479 -0.3703633434 H -0.0401939000 UNKNOWN
C15_0 C 1.4678778856 0.1662033492 -0.4028003452 C3 -0.1408150080 SP2
H14_0 H 1.3072601747 0.2431904089 -0.3785536730 H -0.0302422000 UNKNOWN
H15_0 H 1.4350019426 0.3367835411 -0.4610519589 H -0.0302422000 UNKNOWN
C16_0 C 1.3965279489 0.0446447026 -0.3539800071 C3 -0.1179234960 SP2
C17_0 C 1.5888845338 0.1813113539 -0.4537163850 C3 -0.1179234960 SP2
C18_0 C 1.4442927411 -0.0589152454 -0.3548320912 C3 -0.1247886800 SP2
H16_0 H 1.3007585625 0.0301046863 -0.3151042392 H 0.1185790000 UNKNOWN
C19_0 C 1.6392543095 0.0796800327 -0.4555340382 C3 -0.1247886800 SP2
H17_0 H 1.6445402546 0.2742598596 -0.4938003155 H 0.1185790000 UNKNOWN
C20_0 C 1.5655038021 -0.0384925179 -0.4054459504 C3 0.1917733600 SP2
H18_0 H 1.3881392970 -0.1539358799 -0.3178536955 H 0.1185790000 UNKNOWN
H19_0 H 1.7326144733 0.0910616766 -0.4953581315 H 0.1185790000 UNKNOWN
F0_0 F 1.6131443071 -0.1393554347 -0.4065286527 F -0.1793540000 UNKNOWN
O1_1 O 1.2223618393 0.9243559928 0.0888842744 O1 -0.4686270000 SP2
C1_1 C 1.2996958430 0.9021673516 0.0388977462 C3 0.5561477200 SP2
O0_1 O 1.3645223719 0.8125055974 0.0590770482 O2 -0.2342716000 SP3
N0_1 N 1.3378601667 0.9531233878 -0.0408951170 N -0.4583299200 SP2
C0_1 C 1.4404033918 0.8081830692 -0.0104859269 C3 0.2121623000 SP2
C2_1 C 1.4251134245 0.8957025361 -0.0738615171 C3 0.1609143000 SP2
H1_1 H 1.2988614304 1.0207017456 -0.0690761027 H 0.3669310000 UNKNOWN
C3_1 C 1.5193782925 0.7313988579 -0.0189554182 C3 -0.2483516000 SP2
C4_1 C 1.4908256540 0.9080342880 -0.1503913303 C3 -0.2430704000 SP2
C5_1 C 1.5873640889 0.7446727623 -0.0964605655 C3 0.1606221000 SP2
H0_1 H 1.5299567723 0.6628746342 0.0305952931 H 0.1588160000 UNKNOWN
C6_1 C 1.5721120939 0.8313575794 -0.1612843588 C3 -0.1256439000 SP2
H2_1 H 1.4793008220 0.9739812142 -0.2009642358 H 0.1588160000 UNKNOWN
N1_1 N 1.6686870105 0.6663418086 -0.1037188717 N -0.3751169000 SP2
H3_1 H 1.6237908332 0.8374830489 -0.2203759564 H 0.1185790000 UNKNOWN
C7_1 C 1.7390266515 0.6532104973 -0.1706204742 C3 0.4003433000 SP2
H4_1 H 1.6731049095 0.6060291551 -0.0530158015 H 0.2871780000 UNKNOWN
O2_1 O 1.7436584487 0.7112569271 -0.2387174448 O1 -0.4066860000 SP2
C8_1 C 1.8059406705 0.5486456492 -0.1489659328 C3 0.2457616000 SP2
O3_1 O 1.7766086872 0.4861877462 -0.0786240721 O1 -0.4595840000 SP2
N2_1 N 1.8840035504 0.5228816956 -0.2072205200 N -0.1270780000 SP2
C9_1 C 1.9241994259 0.4073851352 -0.1900576819 C4 0.1094677760 SP3
C10_1 C 1.9504431996 0.6055096386 -0.2866172151 C4 0.1094677760 SP3
C11_1 C 1.8924170106 0.3303563478 -0.2513923343 C4 0.1059798000 SP3
H5_1 H 1.8687114810 0.3504019025 -0.1313231053 H 0.0003255620 UNKNOWN
H6_1 H 2.0326051743 0.4358574208 -0.1901294201 H 0.0003255620 UNKNOWN
C12_1 C 1.9187505423 0.5332244195 -0.3501120901 C4 0.1059798000 SP3
H7_1 H 1.9189372936 0.6902704850 -0.2956035943 H 0.0003255620 UNKNOWN
H8_1 H 2.0593787710 0.6337655854 -0.2880224205 H 0.0003255620 UNKNOWN
C13_1 C 1.9548409937 0.4090752272 -0.3364597888 C4 0.0910091000 SP3
H9_1 H 1.9271858808 0.2470419913 -0.2375729669 H -0.0335496000 UNKNOWN
H10_1 H 1.7821184246 0.2929427715 -0.2441164094 H -0.0335496000 UNKNOWN
H11_1 H 1.8106976692 0.5117154618 -0.3511060608 H -0.0335496000 UNKNOWN
H12_1 H 1.9747972414 0.5967609609 -0.4079065584 H -0.0335496000 UNKNOWN
C14_1 C 1.9098644603 0.3342845272 -0.3978888873 C4 0.1716622000 SP3
H13_1 H 2.0655270018 0.4347436236 -0.3443610187 H -0.0401939000 UNKNOWN
C15_1 C 1.9562151446 0.2193163880 -0.3981549299 C3 -0.1408150080 SP2
H14_1 H 1.7990959842 0.3039464397 -0.3874121505 H -0.0302422000 UNKNOWN
H15_1 H 1.9465085481 0.4000885374 -0.4571164596 H -0.0302422000 UNKNOWN
C16_1 C 2.0727666986 0.2281398973 -0.4508471793 C3 -0.1179234960 SP2
C17_1 C 1.8832434949 0.1000926052 -0.3467515115 C3 -0.1179234960 SP2
C18_1 C 2.1162347486 0.1224279424 -0.4530360589 C3 -0.1247886800 SP2
H16_1 H 2.1308056950 0.3194365868 -0.4919394234 H 0.1185790000 UNKNOWN
C19_1 C 1.9248199676 -0.0069496982 -0.3472642085 C3 -0.1247886800 SP2
H17_1 H 1.7907111196 0.0896119983 -0.3061448716 H 0.1185790000 UNKNOWN
C20_1 C 2.0410663746 0.0069845840 -0.4005665340 C3 0.1917733600 SP2
H18_1 H 2.2055121275 0.1288846219 -0.4947974122 H 0.1185790000 UNKNOWN
H19_1 H 1.8663852354 -0.1000396073 -0.3086270631 H 0.1185790000 UNKNOWN
F0_1 F 2.0823106650 -0.0976834013 -0.4017028213 F -0.1793540000 UNKNOWN
#END
