# Supplementary material for: Predicting crystal form stability under real-world conditions
Source: Nature. 2023 Nov 8;623(7986):324–8. doi: 10.1038/s41586-023-06587-3 (PMC10632141; doi:10.1038/s41586-023-06587-3)
Supplement: Supplementary file 2 — This file contains archived experimental crystal structures before and after energy minimization (cif_structures folder) with a summary provided in a file structures.xlsx, predicted crystal structures and relative free energies for radiprodil (radiprodil_landscape_cif_files folder) and upadacitinib (upadacitinib_landscape_cif_files folder), individual (free) energy components for hydrates and anhydrates (energy_components.xlsx file), reference free-energy differences (reference_data_anhydrates.xlsx file) and critical water activities needed to carry out the validation (reference_data_hydrates.xlsx file). [file 41586_2023_6587_MOESM2_ESM.zip › Supplementary_Data/radiprodil_landscape_cif_files/anhydrate/rank_step4f_064.cif]

#############################################
# Avant-garde Materials Simulation           
#############################################

data_structure_000065
_cell_length_a 7.0940191508
_cell_length_b 16.0870079503
_cell_length_c 8.6647755784
_cell_angle_alpha 90.0000000000
_cell_angle_beta 101.5379313293
_cell_angle_gamma 90.0000000000
_cell_volume 968.8556223358
_exptl_crystal_density_diffrn 1.3622422976
_symmetry_cell_setting monoclinic
_symmetry_space_group_name_H-M 'P c'
_symmetry_Int_Tables_number 7
loop_
_symmetry_equiv_pos_site_id
_symmetry_equiv_pos_as_xyz
1 x,y,z
2 x,-y,z+1/2
loop_
_atom_site_label
_atom_site_type_symbol
_atom_site_fract_x
_atom_site_fract_y
_atom_site_fract_z
_atom_site_fftype
_atom_site_charge
_atom_site_hybridization
O0_0 O -0.7013121828 0.3899928895 0.9911620857 O2 -0.2342716000 SP3
C0_0 C -0.5631146621 0.4231013527 0.9168977957 C3 0.2121623000 SP2
C1_0 C -0.7974369515 0.4574428266 1.0444297600 C3 0.5561477200 SP2
C2_0 C -0.5719821083 0.5099593753 0.9211987503 C3 0.1609143000 SP2
C3_0 C -0.4335908027 0.3802895011 0.8474311352 C3 -0.2483516000 SP2
N0_0 N -0.7196091972 0.5288094955 0.9981864864 N -0.4583299200 SP2
O1_0 O -0.9264710429 0.4485446031 1.1174029157 O1 -0.4686270000 SP2
C4_0 C -0.4463612229 0.5583309685 0.8546772904 C3 -0.2430704000 SP2
C5_0 C -0.3074212546 0.4293543579 0.7790858534 C3 0.1606221000 SP2
H0_0 H -0.4300397130 0.3129713080 0.8435923675 H 0.1588160000 UNKNOWN
H1_0 H -0.7566566244 0.5863934119 1.0377258319 H 0.3669310000 UNKNOWN
C6_0 C -0.3126110230 0.5168238842 0.7843388428 C3 -0.1256439000 SP2
H2_0 H -0.4530913705 0.6259354606 0.8562324667 H 0.1588160000 UNKNOWN
N1_0 N -0.1708808531 0.3927057868 0.7025880907 N -0.3751169000 SP2
H3_0 H -0.2121136014 0.5518900910 0.7294123463 H 0.1185790000 UNKNOWN
C7_0 C -0.1834904789 0.3170350258 0.6313913871 C3 0.4003433000 SP2
H4_0 H -0.0564463052 0.4289439421 0.6885892987 H 0.2871780000 UNKNOWN
O2_0 O -0.3177424739 0.2670652962 0.6248645851 O1 -0.4066860000 SP2
C8_0 C 0.0004038052 0.2989245280 0.5679068069 C3 0.2457616000 SP2
O3_0 O 0.1486514864 0.3385363257 0.6297988413 O1 -0.4595840000 SP2
N2_0 N 0.0012976322 0.2392874507 0.4591084779 N -0.1270780000 SP2
C9_0 C -0.1665159118 0.1947905445 0.3684078146 C4 0.1094677760 SP3
C10_0 C 0.1879910290 0.2121951907 0.4261820608 C4 0.1094677760 SP3
C11_0 C -0.1657853622 0.1976548942 0.1918089435 C4 0.1059798000 SP3
H5_0 H -0.2974431911 0.2217305311 0.3952508013 H 0.0003255620 UNKNOWN
H6_0 H -0.1589807463 0.1296754325 0.4091132387 H 0.0003255620 UNKNOWN
C12_0 C 0.1906526514 0.2149772836 0.2507732490 C4 0.1059798000 SP3
H7_0 H 0.3009196484 0.2506609524 0.4961017732 H 0.0003255620 UNKNOWN
H8_0 H 0.2091945424 0.1477528915 0.4694742123 H 0.0003255620 UNKNOWN
C13_0 C 0.0235941636 0.1643539080 0.1562797764 C4 0.0910091000 SP3
H9_0 H -0.2883967165 0.1605777116 0.1301591652 H -0.0335496000 UNKNOWN
H10_0 H -0.1885787345 0.2622241263 0.1488773900 H -0.0335496000 UNKNOWN
H11_0 H 0.1807849850 0.2798842711 0.2089768078 H -0.0335496000 UNKNOWN
H12_0 H 0.3294022976 0.1901123430 0.2330548974 H -0.0335496000 UNKNOWN
C14_0 C 0.0241606820 0.1641205542 -0.0211012763 C4 0.1716622000 SP3
H13_0 H 0.0393860434 0.0994117516 0.1991253588 H -0.0401939000 UNKNOWN
C15_0 C 0.1987673573 0.1227553399 -0.0632966677 C3 -0.1408150080 SP2
H14_0 H -0.1062086484 0.1320150838 -0.0831163052 H -0.0302422000 UNKNOWN
H15_0 H 0.0148061969 0.2286818509 -0.0644679929 H -0.0302422000 UNKNOWN
C16_0 C 0.3145451892 0.1655884292 -0.1503621932 C3 -0.1179234960 SP2
C17_0 C 0.2496902064 0.0406047403 -0.0173485220 C3 -0.1179234960 SP2
C18_0 C 0.4751999967 0.1283910459 -0.1927005466 C3 -0.1247886800 SP2
H16_0 H 0.2786390367 0.2296061706 -0.1863486735 H 0.1185790000 UNKNOWN
C19_0 C 0.4107433437 0.0025212510 -0.0565339525 C3 -0.1247886800 SP2
H17_0 H 0.1637482936 0.0055849751 0.0517448136 H 0.1185790000 UNKNOWN
C20_0 C 0.5198018921 0.0472608693 -0.1442661459 C3 0.1917733600 SP2
H18_0 H 0.5642319054 0.1622660062 -0.2605057912 H 0.1185790000 UNKNOWN
H19_0 H 0.4533116199 -0.0605041182 -0.0187762655 H 0.1185790000 UNKNOWN
F0_0 F 0.6776463220 0.0100045981 -0.1833546632 F -0.1793540000 UNKNOWN
#END
