# Supplementary material for: Predicting crystal form stability under real-world conditions
Source: Nature. 2023 Nov 8;623(7986):324–8. doi: 10.1038/s41586-023-06587-3 (PMC10632141; doi:10.1038/s41586-023-06587-3)
Supplement: Supplementary file 2 — This file contains archived experimental crystal structures before and after energy minimization (cif_structures folder) with a summary provided in a file structures.xlsx, predicted crystal structures and relative free energies for radiprodil (radiprodil_landscape_cif_files folder) and upadacitinib (upadacitinib_landscape_cif_files folder), individual (free) energy components for hydrates and anhydrates (energy_components.xlsx file), reference free-energy differences (reference_data_anhydrates.xlsx file) and critical water activities needed to carry out the validation (reference_data_hydrates.xlsx file). [file 41586_2023_6587_MOESM2_ESM.zip › Supplementary_Data/radiprodil_landscape_cif_files/anhydrate/rank_step4f_015.cif]

#############################################
# Avant-garde Materials Simulation           
#############################################

data_structure_000018
_cell_length_a 8.0008061354
_cell_length_b 29.2955021952
_cell_length_c 18.1861454385
_cell_angle_alpha 90.0000000000
_cell_angle_beta 63.4323593951
_cell_angle_gamma 90.0000000000
_cell_volume 3812.5059808652
_exptl_crystal_density_diffrn 1.3847229257
_symmetry_cell_setting monoclinic
_symmetry_space_group_name_H-M 'P 2_1/c'
_symmetry_Int_Tables_number 14
loop_
_symmetry_equiv_pos_site_id
_symmetry_equiv_pos_as_xyz
1 x,y,z
2 -x,y+1/2,-z+1/2
3 -x,-y,-z
4 x,-y+1/2,z+1/2
loop_
_atom_site_label
_atom_site_type_symbol
_atom_site_fract_x
_atom_site_fract_y
_atom_site_fract_z
_atom_site_fftype
_atom_site_charge
_atom_site_hybridization
O0_0 O -1.1128952579 0.4497583388 0.9032588119 O2 -0.2342716000 SP3
C0_0 C -0.9544570495 0.4650005507 0.8358832500 C3 0.2121623000 SP2
C1_0 C -1.1776870859 0.4860369864 0.9595817918 C3 0.5561477200 SP2
C2_0 C -0.9165211446 0.5099711995 0.8494757136 C3 0.1609143000 SP2
C3_0 C -0.8487141159 0.4409914583 0.7647861874 C3 -0.2483516000 SP2
N0_0 N -1.0563526826 0.5218360615 0.9264392730 N -0.4583299200 SP2
O1_0 O -1.3163665665 0.4829897552 1.0254465661 O1 -0.4686270000 SP2
C4_0 C -0.7628133186 0.5328026055 0.7901131173 C3 -0.2430704000 SP2
C5_0 C -0.6922842305 0.4640185439 0.7048672134 C3 0.1606221000 SP2
H0_0 H -0.8820266646 0.4065410309 0.7540161035 H 0.1588160000 UNKNOWN
H1_0 H -1.0937551653 0.5537163603 0.9536309149 H 0.3669310000 UNKNOWN
C6_0 C -0.6513547007 0.5092988360 0.7177140948 C3 -0.1256439000 SP2
H2_0 H -0.7273190444 0.5674145194 0.7999570705 H 0.1588160000 UNKNOWN
N1_0 N -0.5700520658 0.4428199141 0.6306518970 N -0.3751169000 SP2
H3_0 H -0.5284718804 0.5258192451 0.6701987587 H 0.1185790000 UNKNOWN
C7_0 C -0.5635722569 0.3977881369 0.6108360602 C3 0.4003433000 SP2
H4_0 H -0.4676472565 0.4636334079 0.5884227216 H 0.2871780000 UNKNOWN
O2_0 O -0.6734636011 0.3676194310 0.6524337186 O1 -0.4066860000 SP2
C8_0 C -0.4059150475 0.3875340228 0.5246523180 C3 0.2457616000 SP2
O3_0 O -0.3929759267 0.4123275290 0.4662689381 O1 -0.4595840000 SP2
N2_0 N -0.2992781477 0.3502775216 0.5155666887 N -0.1270780000 SP2
C9_0 C -0.1638265986 0.3363502330 0.4325165958 C4 0.1094677760 SP3
C10_0 C -0.2725845988 0.3280665673 0.5822027818 C4 0.1094677760 SP3
C11_0 C 0.0353614867 0.3457326794 0.4189182070 C4 0.1059798000 SP3
H5_0 H -0.1989433438 0.3542179503 0.3884266264 H 0.0003255620 UNKNOWN
H6_0 H -0.1833362852 0.2995224607 0.4265249575 H 0.0003255620 UNKNOWN
C12_0 C -0.0727637048 0.3361672232 0.5705903019 C4 0.1059798000 SP3
H7_0 H -0.3762579315 0.3409394710 0.6416765989 H 0.0003255620 UNKNOWN
H8_0 H -0.2982338604 0.2912282858 0.5803961818 H 0.0003255620 UNKNOWN
C13_0 C 0.0746288904 0.3221351913 0.4847708816 C4 0.0910091000 SP3
H9_0 H 0.1343543931 0.3337002851 0.3575510035 H -0.0335496000 UNKNOWN
H10_0 H 0.0564009241 0.3828730404 0.4210816172 H -0.0335496000 UNKNOWN
H11_0 H -0.0535893560 0.3725626445 0.5796076135 H -0.0335496000 UNKNOWN
H12_0 H -0.0535003516 0.3170345708 0.6182863161 H -0.0335496000 UNKNOWN
C14_0 C 0.2740711328 0.3324615273 0.4724187214 C4 0.1716622000 SP3
H13_0 H 0.0622176443 0.2848626013 0.4783430666 H -0.0401939000 UNKNOWN
C15_0 C 0.4222835830 0.3149865173 0.3912331567 C3 -0.1408150080 SP2
H14_0 H 0.2898229454 0.3695883625 0.4763223159 H -0.0302422000 UNKNOWN
H15_0 H 0.2926672697 0.3172114394 0.5235887971 H -0.0302422000 UNKNOWN
C16_0 C 0.4421671083 0.2679665676 0.3742832818 C3 -0.1179234960 SP2
C17_0 C 0.5403004376 0.3449922219 0.3298592504 C3 -0.1179234960 SP2
C18_0 C 0.5740011759 0.2508428352 0.2988952365 C3 -0.1247886800 SP2
H16_0 H 0.3526956040 0.2439321500 0.4212925292 H 0.1185790000 UNKNOWN
C19_0 C 0.6750726198 0.3287226811 0.2542339376 C3 -0.1247886800 SP2
H17_0 H 0.5281873602 0.3816034311 0.3423275470 H 0.1185790000 UNKNOWN
C20_0 C 0.6886361067 0.2819167373 0.2403487346 C3 0.1917733600 SP2
H18_0 H 0.5868851646 0.2143072353 0.2857445965 H 0.1185790000 UNKNOWN
H19_0 H 0.7694326308 0.3516964978 0.2066482455 H 0.1185790000 UNKNOWN
F0_0 F 0.8202799293 0.2658225105 0.1664634029 F -0.1793540000 UNKNOWN
H11_1 H -1.0772665619 0.3695625324 0.8619765760 H -0.0335496000 UNKNOWN
C12_1 C -1.0549622981 0.3333038127 0.8702472461 C4 0.1059798000 SP3
C10_1 C -0.8539257184 0.3261918655 0.8578269110 C4 0.1094677760 SP3
C13_1 C -1.2023785117 0.3185544881 0.9555574641 C4 0.0910091000 SP3
H12_1 H -1.0720532534 0.3141297970 0.8220390731 H -0.0335496000 UNKNOWN
N2_1 N -0.8287521815 0.3471830419 0.9259859085 N -0.1270780000 SP2
H7_1 H -0.7523974821 0.3405388947 0.7994114877 H 0.0003255620 UNKNOWN
H8_1 H -0.8242625613 0.2894428778 0.8572002802 H 0.0003255620 UNKNOWN
C11_1 C -1.1634839924 0.3410806063 1.0223683746 C4 0.1059798000 SP3
C14_1 C -1.4011144112 0.3295825461 0.9677285357 C4 0.1716622000 SP3
H13_1 H -1.1910960074 0.2811486375 0.9609114801 H -0.0401939000 UNKNOWN
C8_1 C -0.7249000695 0.3842659156 0.9217698229 C3 0.2457616000 SP2
C9_1 C -0.9642300487 0.3312620485 1.0078357233 C4 0.1094677760 SP3
H9_1 H -1.2617527034 0.3282546877 1.0832383648 H -0.0335496000 UNKNOWN
H10_1 H -1.1846851843 0.3782977439 1.0220068737 H -0.0335496000 UNKNOWN
C15_1 C -1.5502396720 0.3132615499 1.0495784881 C3 -0.1408150080 SP2
H14_1 H -1.4134321690 0.3667668918 0.9628032095 H -0.0302422000 UNKNOWN
H15_1 H -1.4211872912 0.3139103412 0.9172251921 H -0.0302422000 UNKNOWN
C7_1 C -0.5562313513 0.3965179832 0.8395718592 C3 0.4003433000 SP2
O3_1 O -0.7479712098 0.4072321239 0.9837137938 O1 -0.4595840000 SP2
H5_1 H -0.9296050371 0.3473266738 1.0535607301 H 0.0003255620 UNKNOWN
H6_1 H -0.9437532187 0.2941577788 1.0100340388 H 0.0003255620 UNKNOWN
C16_1 C -1.5781227725 0.2664044633 1.0672304557 C3 -0.1179234960 SP2
C17_1 C -1.6599480069 0.3442603484 1.1110390975 C3 -0.1179234960 SP2
N1_1 N -0.4991664746 0.4401801383 0.8411828647 N -0.3751169000 SP2
O2_1 O -0.4797255046 0.3686164625 0.7832204006 O1 -0.4066860000 SP2
C18_1 C -1.7106265650 0.2503321431 1.1433985549 C3 -0.1247886800 SP2
H16_1 H -1.4944480795 0.2416523195 1.0202598312 H 0.1185790000 UNKNOWN
C19_1 C -1.7949188500 0.3290756791 1.1874566665 C3 -0.1247886800 SP2
H17_1 H -1.6406926903 0.3807874902 1.0981861463 H 0.1185790000 UNKNOWN
C5_1 C -0.3457410789 0.4630017227 0.7797040969 C3 0.1606221000 SP2
H4_1 H -0.5741363608 0.4578239830 0.8949870997 H 0.2871780000 UNKNOWN
C20_1 C -1.8170425046 0.2823756572 1.2019976280 C3 0.1917733600 SP2
H18_1 H -1.7297487070 0.2138569059 1.1567596710 H 0.1185790000 UNKNOWN
H19_1 H -1.8824147253 0.3528125167 1.2353509331 H 0.1185790000 UNKNOWN
C3_1 C -0.2344701699 0.4424063157 0.7031381374 C3 -0.2483516000 SP2
C6_1 C -0.3074792414 0.5077276808 0.7967704379 C3 -0.1256439000 SP2
F0_1 F -1.9491047655 0.2674792820 1.2768038010 F -0.1793540000 UNKNOWN
C0_1 C -0.0891860859 0.4683354411 0.6475611246 C3 0.2121623000 SP2
H0_1 H -0.2633282588 0.4079966659 0.6902305979 H 0.1588160000 UNKNOWN
C4_1 C -0.1571478147 0.5327750156 0.7392821248 C3 -0.2430704000 SP2
H3_1 H -0.3982457425 0.5228016250 0.8561815292 H 0.1185790000 UNKNOWN
O0_1 O 0.0370791112 0.4555680847 0.5688785114 O2 -0.2342716000 SP3
C2_1 C -0.0464005495 0.5122855693 0.6638839049 C3 0.1609143000 SP2
H2_1 H -0.1278751420 0.5670096657 0.7537726229 H 0.1588160000 UNKNOWN
C1_1 C 0.1618231390 0.4919553138 0.5354537319 C3 0.5561477200 SP2
N0_1 N 0.1101721068 0.5258297285 0.5933601121 N -0.4583299200 SP2
O1_1 O 0.2885531582 0.4908703509 0.4655943545 O1 -0.4686270000 SP2
H1_1 H 0.1979495382 0.5537103966 0.5836605519 H 0.3669310000 UNKNOWN
#END
