# Supplementary material for: Predicting crystal form stability under real-world conditions
Source: Nature. 2023 Nov 8;623(7986):324–8. doi: 10.1038/s41586-023-06587-3 (PMC10632141; doi:10.1038/s41586-023-06587-3)
Supplement: Supplementary file 2 — This file contains archived experimental crystal structures before and after energy minimization (cif_structures folder) with a summary provided in a file structures.xlsx, predicted crystal structures and relative free energies for radiprodil (radiprodil_landscape_cif_files folder) and upadacitinib (upadacitinib_landscape_cif_files folder), individual (free) energy components for hydrates and anhydrates (energy_components.xlsx file), reference free-energy differences (reference_data_anhydrates.xlsx file) and critical water activities needed to carry out the validation (reference_data_hydrates.xlsx file). [file 41586_2023_6587_MOESM2_ESM.zip › Supplementary_Data/radiprodil_landscape_cif_files/anhydrate/rank_step4f_037.cif]

#############################################
# Avant-garde Materials Simulation           
#############################################

data_structure_000017
_cell_length_a 4.7077901727
_cell_length_b 15.1755799478
_cell_length_c 26.5641479232
_cell_angle_alpha 90.0000000000
_cell_angle_beta 89.6542070818
_cell_angle_gamma 90.0000000000
_cell_volume 1897.7997083044
_exptl_crystal_density_diffrn 1.3908908334
_symmetry_cell_setting monoclinic
_symmetry_space_group_name_H-M 'P c'
_symmetry_Int_Tables_number 7
loop_
_symmetry_equiv_pos_site_id
_symmetry_equiv_pos_as_xyz
1 x,y,z
2 x,-y,z+1/2
loop_
_atom_site_label
_atom_site_type_symbol
_atom_site_fract_x
_atom_site_fract_y
_atom_site_fract_z
_atom_site_fftype
_atom_site_charge
_atom_site_hybridization
O0_0 O -0.7806056003 0.0497257386 -0.2669625881 O2 -0.2342716000 SP3
C0_0 C -0.9803991766 0.1130714448 -0.2791224016 C3 0.2121623000 SP2
C1_0 C -0.7818340948 -0.0128446842 -0.3059751315 C3 0.5561477200 SP2
C2_0 C -1.1087612799 0.0906830403 -0.3247217665 C3 0.1609143000 SP2
C3_0 C -1.0462433266 0.1883682556 -0.2522112207 C3 -0.2483516000 SP2
N0_0 N -0.9823550104 0.0126063209 -0.3399417071 N -0.4583299200 SP2
O1_0 O -0.6248122468 -0.0768314754 -0.3067265008 O1 -0.4686270000 SP2
C4_0 C -1.3158705172 0.1445884920 -0.3455505108 C3 -0.2430704000 SP2
C5_0 C -1.2569386370 0.2429586868 -0.2733218510 C3 0.1606221000 SP2
H0_0 H -0.9402676137 0.2064916487 -0.2175551697 H 0.1588160000 UNKNOWN
H1_0 H -1.0086145420 -0.0225820315 -0.3726733697 H 0.3669310000 UNKNOWN
C6_0 C -1.3882952924 0.2209171145 -0.3192253033 C3 -0.1256439000 SP2
H2_0 H -1.4169083238 0.1287745944 -0.3811782346 H 0.1588160000 UNKNOWN
N1_0 N -1.3477351466 0.3216480429 -0.2502708539 N -0.3751169000 SP2
H3_0 H -1.5492622665 0.2649436532 -0.3343557742 H 0.1185790000 UNKNOWN
C7_0 C -1.2658496531 0.3562661503 -0.2054987723 C3 0.4003433000 SP2
H4_0 H -1.4939116402 0.3576142237 -0.2705944056 H 0.2871780000 UNKNOWN
O2_0 O -1.0861480662 0.3254279089 -0.1764007485 O1 -0.4066860000 SP2
C8_0 C -1.4172976535 0.4443930707 -0.1954197965 C3 0.2457616000 SP2
O3_0 O -1.4185937250 0.4998925752 -0.2301699047 O1 -0.4595840000 SP2
N2_0 N -1.5354211836 0.4582835085 -0.1497112642 N -0.1270780000 SP2
C9_0 C -1.5431907014 0.3962576949 -0.1073092526 C4 0.1094677760 SP3
C10_0 C -1.6814773746 0.5417029629 -0.1393412056 C4 0.1094677760 SP3
C11_0 C -1.4081363301 0.4379085923 -0.0606926794 C4 0.1059798000 SP3
H5_0 H -1.4327413039 0.3357241004 -0.1180956522 H 0.0003255620 UNKNOWN
H6_0 H -1.7681439674 0.3800723661 -0.1002964860 H 0.0003255620 UNKNOWN
C12_0 C -1.5487531418 0.5870314231 -0.0939403587 C4 0.1059798000 SP3
H7_0 H -1.6659339135 0.5831073373 -0.1729302518 H 0.0003255620 UNKNOWN
H8_0 H -1.9074034140 0.5264336477 -0.1323019900 H 0.0003255620 UNKNOWN
C13_0 C -1.5404085692 0.5274898455 -0.0473526624 C4 0.0910091000 SP3
H9_0 H -1.4318457564 0.3926095530 -0.0286532029 H -0.0335496000 UNKNOWN
H10_0 H -1.1786959535 0.4462204207 -0.0678285110 H -0.0335496000 UNKNOWN
H11_0 H -1.3308763787 0.6071399890 -0.1042427972 H -0.0335496000 UNKNOWN
H12_0 H -1.6658056045 0.6481091686 -0.0856989753 H -0.0335496000 UNKNOWN
C14_0 C -1.3809533321 0.5715039888 -0.0033595692 C4 0.1716622000 SP3
H13_0 H -1.7613028492 0.5153100782 -0.0348189312 H -0.0401939000 UNKNOWN
C15_0 C -1.5127520265 0.6569883987 0.0140161903 C3 -0.1408150080 SP2
H14_0 H -1.3714135320 0.5249430029 0.0283571525 H -0.0302422000 UNKNOWN
H15_0 H -1.1597450686 0.5837790955 -0.0152428503 H -0.0302422000 UNKNOWN
C16_0 C -1.4355561906 0.7374952348 -0.0082576786 C3 -0.1179234960 SP2
C17_0 C -1.7206683823 0.6578833941 0.0520551225 C3 -0.1179234960 SP2
C18_0 C -1.5668320486 0.8162296689 0.0058796024 C3 -0.1247886800 SP2
H16_0 H -1.2681567730 0.7394023065 -0.0368347017 H 0.1185790000 UNKNOWN
C19_0 C -1.8542598617 0.7359083339 0.0670345487 C3 -0.1247886800 SP2
H17_0 H -1.7809919985 0.5966763008 0.0708347171 H 0.1185790000 UNKNOWN
C20_0 C -1.7760572297 0.8135885669 0.0429864974 C3 0.1917733600 SP2
H18_0 H -1.5056991608 0.8789542739 -0.0109269424 H 0.1185790000 UNKNOWN
H19_0 H -2.0148024979 0.7361944950 0.0967323820 H 0.1185790000 UNKNOWN
F0_0 F -1.9059654983 0.8910110565 0.0563347752 F -0.1793540000 UNKNOWN
H3_1 H -1.2610222308 -0.1807410261 -0.3176451292 H 0.1185790000 UNKNOWN
C6_1 C -1.2248874888 -0.2494046295 -0.3276907115 C3 -0.1256439000 SP2
C4_1 C -1.0330694020 -0.2995119533 -0.2998983036 C3 -0.2430704000 SP2
C5_1 C -1.3757529441 -0.2854684200 -0.3685489988 C3 0.1606221000 SP2
C2_1 C -0.9973821555 -0.3871962815 -0.3138283844 C3 0.1609143000 SP2
H2_1 H -0.9161549359 -0.2704902509 -0.2687671021 H 0.1588160000 UNKNOWN
C3_1 C -1.3374174433 -0.3741948140 -0.3829989335 C3 -0.2483516000 SP2
N1_1 N -1.5696565746 -0.2297323583 -0.3930571175 N -0.3751169000 SP2
C0_1 C -1.1487611577 -0.4221767475 -0.3543907897 C3 0.2121623000 SP2
N0_1 N -0.8332730181 -0.4557926754 -0.2955164242 N -0.4583299200 SP2
H0_1 H -1.4530292764 -0.4021427871 -0.4144095690 H 0.1588160000 UNKNOWN
C7_1 C -1.7084395917 -0.2439602068 -0.4370380064 C3 0.4003433000 SP2
H4_1 H -1.6234496430 -0.1720035273 -0.3750467663 H 0.2871780000 UNKNOWN
O0_1 O -1.0794502287 -0.5102901694 -0.3602249537 O2 -0.2342716000 SP3
C1_1 C -0.8824468808 -0.5307042527 -0.3225396075 C3 0.5561477200 SP2
H1_1 H -0.6851784514 -0.4564200492 -0.2668321388 H 0.3669310000 UNKNOWN
O2_1 O -1.6775991831 -0.3088976079 -0.4648206644 O1 -0.4066860000 SP2
C8_1 C -1.9091873638 -0.1650616680 -0.4476556644 C3 0.2457616000 SP2
O1_1 O -0.7827904145 -0.6045562265 -0.3177888201 O1 -0.4686270000 SP2
O3_1 O -1.9172488822 -0.1048301011 -0.4157103073 O1 -0.4595840000 SP2
N2_1 N -2.0674640353 -0.1623083859 -0.4899647134 N -0.1270780000 SP2
C9_1 C -2.2344631070 -0.0823508533 -0.4997902784 C4 0.1094677760 SP3
C10_1 C -2.0573206968 -0.2217355989 -0.5337295538 C4 0.1094677760 SP3
C11_1 C -2.0961298283 -0.0301948386 -0.5425637204 C4 0.1059798000 SP3
H5_1 H -2.2479160780 -0.0436884630 -0.4651197988 H 0.0003255620 UNKNOWN
H6_1 H -2.4500892508 -0.1034484030 -0.5101607599 H 0.0003255620 UNKNOWN
C12_1 C -1.9218161292 -0.1748751741 -0.5790079562 C4 0.1059798000 SP3
H7_1 H -1.9414405219 -0.2812670982 -0.5233876317 H 0.0003255620 UNKNOWN
H8_1 H -2.2788007538 -0.2399749353 -0.5419272395 H 0.0003255620 UNKNOWN
C13_1 C -2.0595755865 -0.0853615990 -0.5905965010 C4 0.0910091000 SP3
H9_1 H -2.2231562817 0.0289489371 -0.5505846770 H -0.0335496000 UNKNOWN
H10_1 H -1.8877293407 -0.0063549971 -0.5295475573 H -0.0335496000 UNKNOWN
H11_1 H -1.6938473965 -0.1652844814 -0.5713935905 H -0.0335496000 UNKNOWN
H12_1 H -1.9365701715 -0.2182523851 -0.6120856008 H -0.0335496000 UNKNOWN
C14_1 C -1.8871697489 -0.0350321175 -0.6309418197 C4 0.1716622000 SP3
H13_1 H -2.2729686596 -0.0984957043 -0.6060353211 H -0.0401939000 UNKNOWN
C15_1 C -2.0206524350 0.0504039580 -0.6477142270 C3 -0.1408150080 SP2
H14_1 H -1.6742837513 -0.0211603096 -0.6158289613 H -0.0302422000 UNKNOWN
H15_1 H -1.8556918237 -0.0780858574 -0.6638272605 H -0.0302422000 UNKNOWN
C16_1 C -1.9409302817 0.1310334816 -0.6261287671 C3 -0.1179234960 SP2
C17_1 C -2.2285956266 0.0512134911 -0.6853436194 C3 -0.1179234960 SP2
C18_1 C -2.0655535797 0.2102463000 -0.6411747948 C3 -0.1247886800 SP2
H16_1 H -1.7748148249 0.1327214387 -0.5976530484 H 0.1185790000 UNKNOWN
C19_1 C -2.3561582497 0.1295333481 -0.7009703548 C3 -0.1247886800 SP2
H17_1 H -2.2928373927 -0.0102628251 -0.7033678821 H 0.1185790000 UNKNOWN
C20_1 C -2.2720521546 0.2076340269 -0.6783072064 C3 0.1917733600 SP2
H18_1 H -2.0002661259 0.2730974434 -0.6251799430 H 0.1185790000 UNKNOWN
H19_1 H -2.5141982651 0.1294073675 -0.7307302620 H 0.1185790000 UNKNOWN
F0_1 F -2.3950848618 0.2848697857 -0.6933256682 F -0.1793540000 UNKNOWN
#END
