# Supplementary material for: Predicting crystal form stability under real-world conditions
Source: Nature. 2023 Nov 8;623(7986):324–8. doi: 10.1038/s41586-023-06587-3 (PMC10632141; doi:10.1038/s41586-023-06587-3)
Supplement: Supplementary file 2 — This file contains archived experimental crystal structures before and after energy minimization (cif_structures folder) with a summary provided in a file structures.xlsx, predicted crystal structures and relative free energies for radiprodil (radiprodil_landscape_cif_files folder) and upadacitinib (upadacitinib_landscape_cif_files folder), individual (free) energy components for hydrates and anhydrates (energy_components.xlsx file), reference free-energy differences (reference_data_anhydrates.xlsx file) and critical water activities needed to carry out the validation (reference_data_hydrates.xlsx file). [file 41586_2023_6587_MOESM2_ESM.zip › Supplementary_Data/radiprodil_landscape_cif_files/anhydrate/rank_step4f_065.cif]

#############################################
# Avant-garde Materials Simulation           
#############################################

data_structure_000055
_cell_length_a 22.5417202708
_cell_length_b 5.1249166979
_cell_length_c 35.8307311820
_cell_angle_alpha 90.0000000000
_cell_angle_beta 69.1271491107
_cell_angle_gamma 90.0000000000
_cell_volume 3867.6752996141
_exptl_crystal_density_diffrn 1.3649709520
_symmetry_cell_setting monoclinic
_symmetry_space_group_name_H-M 'C 2/c'
_symmetry_Int_Tables_number 15
loop_
_symmetry_equiv_pos_site_id
_symmetry_equiv_pos_as_xyz
1 x,y,z
2 -x,y,-z+1/2
3 -x,-y,-z
4 x,-y,z+1/2
5 x+1/2,y+1/2,z
6 -x+1/2,y+1/2,-z+1/2
7 -x+1/2,-y+1/2,-z
8 x+1/2,-y+1/2,z+1/2
loop_
_atom_site_label
_atom_site_type_symbol
_atom_site_fract_x
_atom_site_fract_y
_atom_site_fract_z
_atom_site_fftype
_atom_site_charge
_atom_site_hybridization
O0_0 O 0.3605692682 0.7033107191 -0.5299847620 O2 -0.2342716000 SP3
C0_0 C 0.3605799425 0.7970771142 -0.4937461786 C3 0.2121623000 SP2
C1_0 C 0.3147617508 0.5089994880 -0.5213712101 C3 0.5561477200 SP2
C2_0 C 0.3143651865 0.6657187481 -0.4625702434 C3 0.1609143000 SP2
C3_0 C 0.3986953719 0.9900473476 -0.4878567873 C3 -0.2483516000 SP2
N0_0 N 0.2864595379 0.4893165464 -0.4808460580 N -0.4583299200 SP2
O1_0 O 0.3046458400 0.3860983549 -0.5479555972 O1 -0.4686270000 SP2
C4_0 C 0.3048435433 0.7267348828 -0.4230687631 C3 -0.2430704000 SP2
C5_0 C 0.3887279893 1.0543394332 -0.4478155477 C3 0.1606221000 SP2
H0_0 H 0.4339448195 1.0935809296 -0.5124520832 H 0.1588160000 UNKNOWN
H1_0 H 0.2515491559 0.3495670028 -0.4673388796 H 0.3669310000 UNKNOWN
C6_0 C 0.3426994167 0.9227633010 -0.4158954787 C3 -0.1256439000 SP2
H2_0 H 0.2695584226 0.6254987819 -0.3982766501 H 0.1588160000 UNKNOWN
N1_0 N 0.4269204490 1.2565242629 -0.4424149261 N -0.3751169000 SP2
H3_0 H 0.3371500837 0.9744432974 -0.3854424942 H 0.1185790000 UNKNOWN
C7_0 C 0.4284880598 1.3597996039 -0.4078873553 C3 0.4003433000 SP2
H4_0 H 0.4585656230 1.3439199504 -0.4673765561 H 0.2871780000 UNKNOWN
O2_0 O 0.3967187752 1.2820894556 -0.3739064946 O1 -0.4066860000 SP2
C8_0 C 0.4790314669 1.5803554511 -0.4179860762 C3 0.2457616000 SP2
O3_0 O 0.5135721041 1.6072245954 -0.4538026351 O1 -0.4595840000 SP2
N2_0 N 0.4855952033 1.7235834036 -0.3880093292 N -0.1270780000 SP2
C9_0 C 0.4435152169 1.7271966396 -0.3457827352 C4 0.1094677760 SP3
C10_0 C 0.5413913713 1.8926818089 -0.3958030838 C4 0.1094677760 SP3
C11_0 C 0.4792881801 1.6260664783 -0.3197021333 C4 0.1059798000 SP3
H5_0 H 0.4012656762 1.6113134473 -0.3418797566 H 0.0003255620 UNKNOWN
H6_0 H 0.4289768656 1.9318354501 -0.3384680229 H 0.0003255620 UNKNOWN
C12_0 C 0.5799351402 1.8048986690 -0.3704368866 C4 0.1059798000 SP3
H7_0 H 0.5702859574 1.8821395706 -0.4275171007 H 0.0003255620 UNKNOWN
H8_0 H 0.5246807983 2.0950702480 -0.3886326364 H 0.0003255620 UNKNOWN
C13_0 C 0.5399670029 1.7837835910 -0.3257929185 C4 0.0910091000 SP3
H9_0 H 0.4473631387 1.6343393008 -0.2882551412 H -0.0335496000 UNKNOWN
H10_0 H 0.4914406599 1.4189056020 -0.3269625435 H -0.0335496000 UNKNOWN
H11_0 H 0.6015275126 1.6141880855 -0.3817030733 H -0.0335496000 UNKNOWN
H12_0 H 0.6195935859 1.9420182597 -0.3753619102 H -0.0335496000 UNKNOWN
C14_0 C 0.5779432125 1.6603270382 -0.3020673263 C4 0.1716622000 SP3
H13_0 H 0.5254900917 1.9829095670 -0.3140696725 H -0.0401939000 UNKNOWN
C15_0 C 0.6321862813 1.8214602734 -0.2991512549 C3 -0.1408150080 SP2
H14_0 H 0.5447074492 1.6180212136 -0.2716551150 H -0.0302422000 UNKNOWN
H15_0 H 0.5962338193 1.4697735315 -0.3155357202 H -0.0302422000 UNKNOWN
C16_0 C 0.6210704273 2.0263267562 -0.2714000638 C3 -0.1179234960 SP2
C17_0 C 0.6952026361 1.7670851461 -0.3233025780 C3 -0.1179234960 SP2
C18_0 C 0.6708318294 2.1726293506 -0.2675011395 C3 -0.1247886800 SP2
H16_0 H 0.5724321824 2.0717586878 -0.2520536882 H 0.1185790000 UNKNOWN
C19_0 C 0.7458806420 1.9098635730 -0.3199343361 C3 -0.1247886800 SP2
H17_0 H 0.7050947236 1.6070482002 -0.3447948409 H 0.1185790000 UNKNOWN
C20_0 C 0.7324788797 2.1101392494 -0.2919950997 C3 0.1917733600 SP2
H18_0 H 0.6626880989 2.3305772301 -0.2458779051 H 0.1185790000 UNKNOWN
H19_0 H 0.7949881816 1.8642825063 -0.3380604871 H 0.1185790000 UNKNOWN
F0_0 F 0.7817727983 2.2485893006 -0.2882367049 F -0.1793540000 UNKNOWN
#END
