# Supplementary material for: Predicting crystal form stability under real-world conditions
Source: Nature. 2023 Nov 8;623(7986):324–8. doi: 10.1038/s41586-023-06587-3 (PMC10632141; doi:10.1038/s41586-023-06587-3)
Supplement: Supplementary file 2 — This file contains archived experimental crystal structures before and after energy minimization (cif_structures folder) with a summary provided in a file structures.xlsx, predicted crystal structures and relative free energies for radiprodil (radiprodil_landscape_cif_files folder) and upadacitinib (upadacitinib_landscape_cif_files folder), individual (free) energy components for hydrates and anhydrates (energy_components.xlsx file), reference free-energy differences (reference_data_anhydrates.xlsx file) and critical water activities needed to carry out the validation (reference_data_hydrates.xlsx file). [file 41586_2023_6587_MOESM2_ESM.zip › Supplementary_Data/radiprodil_landscape_cif_files/anhydrate/rank_step4f_007.cif]

#############################################
# Avant-garde Materials Simulation           
#############################################

data_structure_000004
_cell_length_a 28.2324532614
_cell_length_b 18.2206728856
_cell_length_c 7.3328766348
_cell_angle_alpha 90.0000000000
_cell_angle_beta 84.7275940754
_cell_angle_gamma 90.0000000000
_cell_volume 3756.1769197501
_exptl_crystal_density_diffrn 1.4054887586
_symmetry_cell_setting monoclinic
_symmetry_space_group_name_H-M 'P 2_1/c'
_symmetry_Int_Tables_number 14
loop_
_symmetry_equiv_pos_site_id
_symmetry_equiv_pos_as_xyz
1 x,y,z
2 -x,y+1/2,-z+1/2
3 -x,-y,-z
4 x,-y+1/2,z+1/2
loop_
_atom_site_label
_atom_site_type_symbol
_atom_site_fract_x
_atom_site_fract_y
_atom_site_fract_z
_atom_site_fftype
_atom_site_charge
_atom_site_hybridization
O0_0 O -0.2942240264 0.9603836552 0.5861969873 O2 -0.2342716000 SP3
C0_0 C -0.2808576588 0.8884371360 0.5497543344 C3 0.2121623000 SP2
C1_0 C -0.2598913418 1.0051510213 0.4917078727 C3 0.5561477200 SP2
C2_0 C -0.2382475481 0.8873452224 0.4361568890 C3 0.1609143000 SP2
C3_0 C -0.3054880428 0.8262821785 0.6088717287 C3 -0.2483516000 SP2
N0_0 N -0.2262772267 0.9604812604 0.4035891435 N -0.4583299200 SP2
O1_0 O -0.2627163477 1.0721380002 0.4954646899 O1 -0.4686270000 SP2
C4_0 C -0.2176701762 0.8206332641 0.3802844184 C3 -0.2430704000 SP2
C5_0 C -0.2853911414 0.7587741633 0.5480453354 C3 0.1606221000 SP2
H0_0 H -0.3385286074 0.8280190266 0.6965047944 H 0.1588160000 UNKNOWN
H1_0 H -0.1984264184 0.9835013497 0.3192680326 H 0.3669310000 UNKNOWN
C6_0 C -0.2417221622 0.7564453285 0.4380749223 C3 -0.1256439000 SP2
H2_0 H -0.1847688952 0.8179909112 0.2903552690 H 0.1588160000 UNKNOWN
N1_0 N -0.3079245722 0.6917308144 0.5953079857 N -0.3751169000 SP2
H3_0 H -0.2271461358 0.7032197285 0.3943455625 H 0.1185790000 UNKNOWN
C7_0 C -0.3518722906 0.6813306594 0.6859183701 C3 0.4003433000 SP2
H4_0 H -0.2906695235 0.6448245308 0.5484510850 H 0.2871780000 UNKNOWN
O2_0 O -0.3802226529 0.7301208346 0.7396230524 O1 -0.4066860000 SP2
C8_0 C -0.3630704099 0.5984448584 0.7036646651 C3 0.2457616000 SP2
O3_0 O -0.3416417389 0.5571025504 0.5868174095 O1 -0.4595840000 SP2
N2_0 N -0.3960208524 0.5737738600 0.8341656349 N -0.1270780000 SP2
C9_0 C -0.4093722511 0.4955888471 0.8317601191 C4 0.1094677760 SP3
C10_0 C -0.4217555770 0.6166027718 0.9829893016 C4 0.1094677760 SP3
C11_0 C -0.4045280982 0.4587758176 1.0153714435 C4 0.1059798000 SP3
H5_0 H -0.3873358747 0.4690257090 0.7204236703 H 0.0003255620 UNKNOWN
H6_0 H -0.4467272243 0.4924983258 0.7990622423 H 0.0003255620 UNKNOWN
C12_0 C -0.4200026206 0.5793375277 1.1695555548 C4 0.1059798000 SP3
H7_0 H -0.4069083898 0.6718927839 0.9836058461 H 0.0003255620 UNKNOWN
H8_0 H -0.4590200469 0.6215225972 0.9511882968 H 0.0003255620 UNKNOWN
C13_0 C -0.4348023928 0.4985169736 1.1686686384 C4 0.0910091000 SP3
H9_0 H -0.4159312540 0.4014561261 1.0058046624 H -0.0335496000 UNKNOWN
H10_0 H -0.3669312394 0.4586405332 1.0444250734 H -0.0335496000 UNKNOWN
H11_0 H -0.3838046763 0.5823632045 1.2131205110 H -0.0335496000 UNKNOWN
H12_0 H -0.4432978431 0.6108689611 1.2694455004 H -0.0335496000 UNKNOWN
C14_0 C -0.4309830997 0.4627023129 1.3572046464 C4 0.1716622000 SP3
H13_0 H -0.4723720523 0.4952274473 1.1372190306 H -0.0401939000 UNKNOWN
C15_0 C -0.4422364829 0.3817647744 1.3589885177 C3 -0.1408150080 SP2
H14_0 H -0.3947417492 0.4717763572 1.3966940181 H -0.0302422000 UNKNOWN
H15_0 H -0.4553086383 0.4915923557 1.4593402595 H -0.0302422000 UNKNOWN
C16_0 C -0.4893466506 0.3570037882 1.3604913648 C3 -0.1179234960 SP2
C17_0 C -0.4057346650 0.3292634954 1.3471859894 C3 -0.1179234960 SP2
C18_0 C -0.5002262554 0.2825766153 1.3468420420 C3 -0.1247886800 SP2
H16_0 H -0.5184956513 0.3966538266 1.3716018132 H 0.1185790000 UNKNOWN
C19_0 C -0.4156615727 0.2544038542 1.3353127216 C3 -0.1247886800 SP2
H17_0 H -0.3687382682 0.3470426908 1.3448842734 H 0.1185790000 UNKNOWN
C20_0 C -0.4627839092 0.2327685140 1.3335623058 C3 0.1917733600 SP2
H18_0 H -0.5368623310 0.2640559561 1.3437980262 H 0.1185790000 UNKNOWN
H19_0 H -0.3874093266 0.2134609511 1.3268050185 H 0.1185790000 UNKNOWN
F0_0 F -0.4726446783 0.1596349656 1.3181356700 F -0.1793540000 UNKNOWN
H4_1 H -0.2154549604 1.1428648515 0.4007557451 H 0.2871780000 UNKNOWN
N1_1 N -0.1942059107 1.1872797474 0.3618573957 N -0.3751169000 SP2
C5_1 C -0.2153160598 1.2566710106 0.3932454769 C3 0.1606221000 SP2
C7_1 C -0.1486354017 1.1722571984 0.2941648500 C3 0.4003433000 SP2
C3_1 C -0.1914410446 1.3216436396 0.3350220604 C3 -0.2483516000 SP2
C6_1 C -0.2607961830 1.2590955094 0.4900183602 C3 -0.1256439000 SP2
O2_1 O -0.1183044808 1.2166200754 0.2308348350 O1 -0.4066860000 SP2
C8_1 C -0.1383000932 1.0895411842 0.2972974690 C3 0.2457616000 SP2
C0_1 C -0.2146092658 1.3865033043 0.3815017892 C3 0.2121623000 SP2
H0_1 H -0.1565129138 1.3190340128 0.2606715156 H 0.1588160000 UNKNOWN
C4_1 C -0.2832261263 1.3258560231 0.5358927359 C3 -0.2430704000 SP2
H3_1 H -0.2780498051 1.2077221930 0.5339311439 H 0.1185790000 UNKNOWN
O3_1 O -0.1639974659 1.0480705786 0.2120055618 O1 -0.4595840000 SP2
N2_1 N -0.1014045620 1.0661236423 0.3858442684 N -0.1270780000 SP2
O0_1 O -0.1981232804 1.4568101285 0.3435129303 O2 -0.2342716000 SP3
C2_1 C -0.2592123712 1.3900297987 0.4812664778 C3 0.1609143000 SP2
H2_1 H -0.3177771125 1.3270119834 0.6153013969 H 0.1588160000 UNKNOWN
C9_1 C -0.0735841056 1.1117781793 0.5029716311 C4 0.1094677760 SP3
C10_1 C -0.0903207061 0.9873181092 0.3895479579 C4 0.1094677760 SP3
C1_1 C -0.2320088588 1.5053923768 0.4266868486 C3 0.5561477200 SP2
N0_1 N -0.2687447742 1.4642482364 0.5071949816 N -0.4583299200 SP2
C11_1 C -0.0764989728 1.0824060180 0.6995234665 C4 0.1059798000 SP3
H5_1 H -0.0861229947 1.1685863122 0.5000775052 H 0.0003255620 UNKNOWN
H6_1 H -0.0363902805 1.1115157109 0.4428309908 H 0.0003255620 UNKNOWN
C12_1 C -0.0978553413 0.9582044441 0.5847917216 C4 0.1059798000 SP3
H7_1 H -0.1124552599 0.9591071009 0.2966569744 H 0.0003255620 UNKNOWN
H8_1 H -0.0528700309 0.9799570663 0.3352628696 H 0.0003255620 UNKNOWN
O1_1 O -0.2268796824 1.5719859946 0.4222874051 O1 -0.4686270000 SP2
H1_1 H -0.2998589893 1.4898477234 0.5582901467 H 0.3669310000 UNKNOWN
C13_1 C -0.0662816506 0.9999421392 0.7087532626 C4 0.0910091000 SP3
H9_1 H -0.0512563902 1.1139197651 0.7743408895 H -0.0335496000 UNKNOWN
H10_1 H -0.1121554229 1.0924321982 0.7680055808 H -0.0335496000 UNKNOWN
H11_1 H -0.1355257996 0.9643479721 0.6369089415 H -0.0335496000 UNKNOWN
H12_1 H -0.0893273214 0.8994941707 0.5839830476 H -0.0335496000 UNKNOWN
C14_1 C -0.0727890902 0.9720806782 0.9079280098 C4 0.1716622000 SP3
H13_1 H -0.0288293976 0.9902282191 0.6552688126 H -0.0401939000 UNKNOWN
C15_1 C -0.0617292863 0.8914463312 0.9224970792 C3 -0.1408150080 SP2
H14_1 H -0.0492896684 1.0042548670 0.9893978001 H -0.0302422000 UNKNOWN
H15_1 H -0.1095272787 0.9834276613 0.9644268212 H -0.0302422000 UNKNOWN
C16_1 C -0.0144518250 0.8667930419 0.9019467325 C3 -0.1179234960 SP2
C17_1 C -0.0981384005 0.8388092734 0.9427059685 C3 -0.1179234960 SP2
C18_1 C -0.0030784083 0.7922563063 0.8957198830 C3 -0.1247886800 SP2
H16_1 H 0.0145512737 0.9066280987 0.8876975358 H 0.1185790000 UNKNOWN
C19_1 C -0.0877349017 0.7637774966 0.9384163887 C3 -0.1247886800 SP2
H17_1 H -0.1352239424 0.8568808108 0.9575675495 H 0.1185790000 UNKNOWN
C20_1 C -0.0403715485 0.7422667273 0.9121757724 C3 0.1917733600 SP2
H18_1 H 0.0338321851 0.7740843798 0.8753637221 H 0.1185790000 UNKNOWN
H19_1 H -0.1157849351 0.7225431574 0.9532908043 H 0.1185790000 UNKNOWN
F0_1 F -0.0300506411 0.6689632488 0.9009520083 F -0.1793540000 UNKNOWN
#END
