# Supplementary material for: Predicting crystal form stability under real-world conditions
Source: Nature. 2023 Nov 8;623(7986):324–8. doi: 10.1038/s41586-023-06587-3 (PMC10632141; doi:10.1038/s41586-023-06587-3)
Supplement: Supplementary file 2 — This file contains archived experimental crystal structures before and after energy minimization (cif_structures folder) with a summary provided in a file structures.xlsx, predicted crystal structures and relative free energies for radiprodil (radiprodil_landscape_cif_files folder) and upadacitinib (upadacitinib_landscape_cif_files folder), individual (free) energy components for hydrates and anhydrates (energy_components.xlsx file), reference free-energy differences (reference_data_anhydrates.xlsx file) and critical water activities needed to carry out the validation (reference_data_hydrates.xlsx file). [file 41586_2023_6587_MOESM2_ESM.zip › Supplementary_Data/radiprodil_landscape_cif_files/anhydrate/rank_step4f_044.cif]

#############################################
# Avant-garde Materials Simulation           
#############################################

data_structure_000019
_cell_length_a 9.7989109930
_cell_length_b 12.2741742413
_cell_length_c 17.8430634559
_cell_angle_alpha 76.5469958471
_cell_angle_beta 105.0935338375
_cell_angle_gamma 115.5601099069
_cell_volume 1851.3187213508
_exptl_crystal_density_diffrn 1.4258118753
_symmetry_cell_setting triclinic
_symmetry_space_group_name_H-M 'P -1'
_symmetry_Int_Tables_number 2
loop_
_symmetry_equiv_pos_site_id
_symmetry_equiv_pos_as_xyz
1 x,y,z
2 -x,-y,-z
loop_
_atom_site_label
_atom_site_type_symbol
_atom_site_fract_x
_atom_site_fract_y
_atom_site_fract_z
_atom_site_fftype
_atom_site_charge
_atom_site_hybridization
O0_0 O 0.2739558878 0.1990337383 0.3796408196 O2 -0.2342716000 SP3
C0_0 C 0.2651441698 0.1092793373 0.3418150214 C3 0.2121623000 SP2
C1_0 C 0.4207535293 0.2892485198 0.3806737552 C3 0.5561477200 SP2
C2_0 C 0.4061693984 0.1433312548 0.3191775272 C3 0.1609143000 SP2
C3_0 C 0.1382919402 0.0045267064 0.3249888922 C3 -0.2483516000 SP2
N0_0 N 0.5001821981 0.2560668340 0.3440367385 N -0.4583299200 SP2
O1_0 O 0.4620884397 0.3819115810 0.4105150447 O1 -0.4686270000 SP2
C4_0 C 0.4249519927 0.0694141279 0.2778029392 C3 -0.2430704000 SP2
C5_0 C 0.1563305676 -0.0687075081 0.2810725547 C3 0.1606221000 SP2
H0_0 H 0.0301571309 -0.0176845285 0.3430459957 H 0.1588160000 UNKNOWN
H1_0 H 0.6164715478 0.3076937945 0.3412186309 H 0.3669310000 UNKNOWN
C6_0 C 0.2980514999 -0.0371820914 0.2590174144 C3 -0.1256439000 SP2
H2_0 H 0.5331780703 0.0933875242 0.2593536319 H 0.1588160000 UNKNOWN
N1_0 N 0.0252764825 -0.1721131986 0.2592170947 N -0.3751169000 SP2
H3_0 H 0.3066734564 -0.0968378544 0.2259184767 H 0.1185790000 UNKNOWN
C7_0 C 0.0033037547 -0.2498535487 0.2096440370 C3 0.4003433000 SP2
H4_0 H -0.0696947370 -0.1965906079 0.2833981415 H 0.2871780000 UNKNOWN
O2_0 O 0.1016082904 -0.2470806809 0.1769343259 O1 -0.4066860000 SP2
C8_0 C -0.1645976592 -0.3459472653 0.2029808271 C3 0.2457616000 SP2
O3_0 O -0.2368234185 -0.3578293254 0.2544602926 O1 -0.4595840000 SP2
N2_0 N -0.2243628309 -0.4153352102 0.1441616129 N -0.1270780000 SP2
C9_0 C -0.1661891007 -0.3900065226 0.0708992458 C4 0.1094677760 SP3
C10_0 C -0.3776048440 -0.5142019645 0.1447668401 C4 0.1094677760 SP3
C11_0 C -0.1672380219 -0.5052513690 0.0514808528 C4 0.1059798000 SP3
H5_0 H -0.0511242657 -0.3175668974 0.0762696993 H 0.0003255620 UNKNOWN
H6_0 H -0.2433024892 -0.3563647611 0.0238420165 H 0.0003255620 UNKNOWN
C12_0 C -0.3803495780 -0.6309548929 0.1269667668 C4 0.1059798000 SP3
H7_0 H -0.4071245140 -0.5262802752 0.2020941847 H 0.0003255620 UNKNOWN
H8_0 H -0.4614058815 -0.4850239891 0.0997573163 H 0.0003255620 UNKNOWN
C13_0 C -0.3265515296 -0.6098604144 0.0494634005 C4 0.0910091000 SP3
H9_0 H -0.1314646269 -0.4832305260 -0.0056793823 H -0.0335496000 UNKNOWN
H10_0 H -0.0817430563 -0.5330830987 0.0954470180 H -0.0335496000 UNKNOWN
H11_0 H -0.3043841021 -0.6633454005 0.1751570560 H -0.0335496000 UNKNOWN
H12_0 H -0.4977752456 -0.7018722766 0.1252881081 H -0.0335496000 UNKNOWN
C14_0 C -0.3293382683 -0.7266633113 0.0299967532 C4 0.1716622000 SP3
H13_0 H -0.4077148430 -0.5803923952 0.0023866428 H -0.0401939000 UNKNOWN
C15_0 C -0.4881261649 -0.8277813790 0.0203575640 C3 -0.1408150080 SP2
H14_0 H -0.2831233168 -0.7036445751 -0.0243619516 H -0.0302422000 UNKNOWN
H15_0 H -0.2503796565 -0.7585793483 0.0762980849 H -0.0302422000 UNKNOWN
C16_0 C -0.6064346460 -0.8130929005 -0.0399549199 C3 -0.1179234960 SP2
C17_0 C -0.5221436051 -0.9383061041 0.0709763034 C3 -0.1179234960 SP2
C18_0 C -0.7544013352 -0.9045700141 -0.0495480520 C3 -0.1247886800 SP2
H16_0 H -0.5826905739 -0.7286845647 -0.0810056119 H 0.1185790000 UNKNOWN
C19_0 C -0.6692291262 -1.0314643105 0.0624095661 C3 -0.1247886800 SP2
H17_0 H -0.4309358152 -0.9530408912 0.1169836160 H 0.1185790000 UNKNOWN
C20_0 C -0.7828569799 -1.0122246709 0.0025295387 C3 0.1917733600 SP2
H18_0 H -0.8465419380 -0.8941820255 -0.0964001041 H 0.1185790000 UNKNOWN
H19_0 H -0.6973644502 -1.1180301094 0.1009628891 H 0.1185790000 UNKNOWN
F0_0 F -0.9273358962 -1.1024661392 -0.0061373027 F -0.1793540000 UNKNOWN
O3_1 O 0.4946322153 0.1275581132 0.5276855616 O1 -0.4595840000 SP2
C8_1 C 0.4131743592 0.1204589176 0.5736284596 C3 0.2457616000 SP2
C7_1 C 0.2580624130 0.0077154944 0.5758971198 C3 0.4003433000 SP2
N2_1 N 0.4469654399 0.2100527365 0.6160555859 N -0.1270780000 SP2
N1_1 N 0.2512008149 -0.0770749282 0.5357273504 N -0.3751169000 SP2
O2_1 O 0.1532912952 0.0001005663 0.6056891983 O1 -0.4066860000 SP2
C9_1 C 0.3706432997 0.2027676601 0.6792100451 C4 0.1094677760 SP3
C10_1 C 0.5642859971 0.3321349960 0.5959605248 C4 0.1094677760 SP3
C5_1 C 0.1223750876 -0.1817275662 0.5128775588 C3 0.1606221000 SP2
H4_1 H 0.3481471390 -0.0527134410 0.5130959497 H 0.2871780000 UNKNOWN
C11_1 C 0.4888234048 0.2538783983 0.7507585091 C4 0.1059798000 SP3
H5_1 H 0.2948978264 0.1082038688 0.6946876217 H 0.0003255620 UNKNOWN
H6_1 H 0.2990346593 0.2564225755 0.6567465464 H 0.0003255620 UNKNOWN
C12_1 C 0.6815422489 0.3852966150 0.6667092817 C4 0.1059798000 SP3
H7_1 H 0.6195071933 0.3255287950 0.5523023534 H 0.0003255620 UNKNOWN
H8_1 H 0.5025595515 0.3922494177 0.5679039884 H 0.0003255620 UNKNOWN
C3_1 C 0.1419959966 -0.2473363882 0.4639649830 C3 -0.2483516000 SP2
C6_1 C -0.0201690920 -0.2192493833 0.5358467323 C3 -0.1256439000 SP2
C13_1 C 0.6031045564 0.3845873080 0.7307737607 C4 0.0910091000 SP3
H9_1 H 0.4245691564 0.2498361063 0.7941087009 H -0.0335496000 UNKNOWN
H10_1 H 0.5522791208 0.1945723256 0.7771012723 H -0.0335496000 UNKNOWN
H11_1 H 0.7543069836 0.3329744482 0.6906459279 H -0.0335496000 UNKNOWN
H12_1 H 0.7566812747 0.4783607432 0.6457364534 H -0.0335496000 UNKNOWN
C0_1 C 0.0147208240 -0.3480884237 0.4402396297 C3 0.2121623000 SP2
H0_1 H 0.2528009680 -0.2181895358 0.4468023330 H 0.1588160000 UNKNOWN
C4_1 C -0.1467202436 -0.3221080768 0.5109928239 C3 -0.2430704000 SP2
H3_1 H -0.0318684541 -0.1670745128 0.5733294614 H 0.1185790000 UNKNOWN
C14_1 C 0.7174352831 0.4322616390 0.8052300950 C4 0.1716622000 SP3
H13_1 H 0.5371190163 0.4426223664 0.7070377125 H -0.0401939000 UNKNOWN
O0_1 O 0.0036469852 -0.4273048852 0.3924404534 O2 -0.2342716000 SP3
C2_1 C -0.1274150938 -0.3859531895 0.4624370175 C3 0.1609143000 SP2
H2_1 H -0.2556322733 -0.3499402058 0.5298631023 H 0.1588160000 UNKNOWN
C15_1 C 0.8239640941 0.5657865099 0.7972379175 C3 -0.1408150080 SP2
H14_1 H 0.6500094308 0.4149396220 0.8506013427 H -0.0302422000 UNKNOWN
H15_1 H 0.7869041442 0.3768934596 0.8266659106 H -0.0302422000 UNKNOWN
C1_1 C -0.1472065940 -0.5135327558 0.3838698959 C3 0.5561477200 SP2
N0_1 N -0.2241818481 -0.4901116589 0.4276157505 N -0.4583299200 SP2
C16_1 C 0.9496999677 0.6109636435 0.7585431883 C3 -0.1179234960 SP2
C17_1 C 0.8038091724 0.6483407774 0.8318558739 C3 -0.1179234960 SP2
O1_1 O -0.1929557290 -0.5948372323 0.3429677314 O1 -0.4686270000 SP2
H1_1 H -0.3429066130 -0.5351575234 0.4238730940 H 0.3669310000 UNKNOWN
C18_1 C 1.0516273552 0.7333361293 0.7547824470 C3 -0.1247886800 SP2
H16_1 H 0.9723289987 0.5507325141 0.7316602139 H 0.1185790000 UNKNOWN
C19_1 C 0.9060705276 0.7705698642 0.8304060595 C3 -0.1247886800 SP2
H17_1 H 0.7071311659 0.6158799898 0.8622641009 H 0.1185790000 UNKNOWN
C20_1 C 1.0293794360 0.8102950165 0.7921243095 C3 0.1917733600 SP2
H18_1 H 1.1469384327 0.7678174410 0.7233666041 H 0.1185790000 UNKNOWN
H19_1 H 0.8918479087 0.8335206166 0.8588830198 H 0.1185790000 UNKNOWN
F0_1 F 1.1332234338 0.9290198436 0.7918733153 F -0.1793540000 UNKNOWN
#END
