# Supplementary material for: Predicting crystal form stability under real-world conditions
Source: Nature. 2023 Nov 8;623(7986):324–8. doi: 10.1038/s41586-023-06587-3 (PMC10632141; doi:10.1038/s41586-023-06587-3)
Supplement: Supplementary file 2 — This file contains archived experimental crystal structures before and after energy minimization (cif_structures folder) with a summary provided in a file structures.xlsx, predicted crystal structures and relative free energies for radiprodil (radiprodil_landscape_cif_files folder) and upadacitinib (upadacitinib_landscape_cif_files folder), individual (free) energy components for hydrates and anhydrates (energy_components.xlsx file), reference free-energy differences (reference_data_anhydrates.xlsx file) and critical water activities needed to carry out the validation (reference_data_hydrates.xlsx file). [file 41586_2023_6587_MOESM2_ESM.zip › Supplementary_Data/radiprodil_landscape_cif_files/anhydrate/rank_step4f_033.cif]

#############################################
# Avant-garde Materials Simulation           
#############################################

data_structure_000060
_cell_length_a 8.2965096845
_cell_length_b 15.8536060180
_cell_length_c 15.8281367486
_cell_angle_alpha 113.5049046957
_cell_angle_beta 82.6468765409
_cell_angle_gamma 103.1628542707
_cell_volume 1857.3576223654
_exptl_crystal_density_diffrn 1.4211760763
_symmetry_cell_setting triclinic
_symmetry_space_group_name_H-M 'P -1'
_symmetry_Int_Tables_number 2
loop_
_symmetry_equiv_pos_site_id
_symmetry_equiv_pos_as_xyz
1 x,y,z
2 -x,-y,-z
loop_
_atom_site_label
_atom_site_type_symbol
_atom_site_fract_x
_atom_site_fract_y
_atom_site_fract_z
_atom_site_fftype
_atom_site_charge
_atom_site_hybridization
O0_0 O 0.1792760626 0.5448554829 0.9034141672 O2 -0.2342716000 SP3
C0_0 C 0.0478642886 0.4763137776 0.8585972024 C3 0.2121623000 SP2
C1_0 C 0.3197312647 0.5280020062 0.8456833123 C3 0.5561477200 SP2
C2_0 C 0.1049248760 0.4165855746 0.7735279069 C3 0.1609143000 SP2
C3_0 C -0.1154442971 0.4661434907 0.8893613737 C3 -0.2483516000 SP2
N0_0 N 0.2747151971 0.4498232683 0.7682880081 N -0.4583299200 SP2
O1_0 O 0.4558985944 0.5786348236 0.8666757274 O1 -0.4686270000 SP2
C4_0 C -0.0054765106 0.3427637668 0.7149322574 C3 -0.2430704000 SP2
C5_0 C -0.2277470657 0.3913775472 0.8298518638 C3 0.1606221000 SP2
H0_0 H -0.1595880450 0.5134071619 0.9551856867 H 0.1588160000 UNKNOWN
H1_0 H 0.3585866458 0.4278724773 0.7124940193 H 0.3669310000 UNKNOWN
C6_0 C -0.1730701806 0.3306148302 0.7435390519 C3 -0.1256439000 SP2
H2_0 H 0.0357834453 0.2955745135 0.6483131762 H 0.1588160000 UNKNOWN
N1_0 N -0.3940948527 0.3827284458 0.8617620164 N -0.3751169000 SP2
H3_0 H -0.2632681853 0.2740784986 0.6993607311 H 0.1185790000 UNKNOWN
C7_0 C -0.5226423150 0.3096668543 0.8268248286 C3 0.4003433000 SP2
H4_0 H -0.4257162631 0.4339325463 0.9222973395 H 0.2871780000 UNKNOWN
O2_0 O -0.5138954845 0.2388376504 0.7565580206 O1 -0.4066860000 SP2
C8_0 C -0.6785682082 0.3303074763 0.8919540140 C3 0.2457616000 SP2
O3_0 O -0.6618065180 0.4052009708 0.9615138543 O1 -0.4595840000 SP2
N2_0 N -0.8221803400 0.2667995701 0.8740813415 N -0.1270780000 SP2
C9_0 C -0.9606808586 0.2836573455 0.9429725296 C4 0.1094677760 SP3
C10_0 C -0.8659739492 0.1868785407 0.7867424081 C4 0.1094677760 SP3
C11_0 C -1.0385688448 0.1951787559 0.9616142673 C4 0.1059798000 SP3
H5_0 H -1.0522459051 0.3080328937 0.9179806624 H 0.0003255620 UNKNOWN
H6_0 H -0.9117168509 0.3407559736 1.0059421946 H 0.0003255620 UNKNOWN
C12_0 C -0.9433483730 0.0978021665 0.8037780032 C4 0.1059798000 SP3
H7_0 H -0.9548760975 0.2055561231 0.7541798410 H 0.0003255620 UNKNOWN
H8_0 H -0.7549942579 0.1774393301 0.7417218386 H 0.0003255620 UNKNOWN
C13_0 C -1.0921198124 0.1097284625 0.8733692801 C4 0.0910091000 SP3
H9_0 H -0.9480632800 0.1790720835 0.9952138482 H -0.0335496000 UNKNOWN
H10_0 H -1.1448833066 0.2100896202 1.0107476670 H -0.0335496000 UNKNOWN
H11_0 H -0.9803439378 0.0421095310 0.7368467099 H -0.0335496000 UNKNOWN
H12_0 H -0.8475914130 0.0768677580 0.8293672774 H -0.0335496000 UNKNOWN
C14_0 C -1.2468011511 0.1157224595 0.8321927830 C4 0.1716622000 SP3
H13_0 H -1.1252677259 0.0472574020 0.8911428007 H -0.0401939000 UNKNOWN
C15_0 C -1.4018568347 0.1111115333 0.8927675085 C3 -0.1408150080 SP2
H14_0 H -1.2256626715 0.1801486410 0.8181749017 H -0.0302422000 UNKNOWN
H15_0 H -1.2659789738 0.0569894224 0.7649315813 H -0.0302422000 UNKNOWN
C16_0 C -1.5020216190 0.0241554024 0.8845971719 C3 -0.1179234960 SP2
C17_0 C -1.4472547669 0.1924917364 0.9606872536 C3 -0.1179234960 SP2
C18_0 C -1.6437954169 0.0178185076 0.9415220395 C3 -0.1247886800 SP2
H16_0 H -1.4689616240 -0.0403038261 0.8329226966 H 0.1185790000 UNKNOWN
C19_0 C -1.5866095550 0.1879066273 1.0195723720 C3 -0.1247886800 SP2
H17_0 H -1.3732692549 0.2614999465 0.9688619719 H 0.1185790000 UNKNOWN
C20_0 C -1.6822160554 0.1002754591 1.0083599851 C3 0.1917733600 SP2
H18_0 H -1.7215030672 -0.0496722189 0.9352987435 H 0.1185790000 UNKNOWN
H19_0 H -1.6176405425 0.2513750887 1.0735580069 H 0.1185790000 UNKNOWN
F0_0 F -1.8200551963 0.0950137102 1.0654800699 F -0.1793540000 UNKNOWN
C6_1 C 0.1466838817 0.6499239608 0.7544951953 C3 -0.1256439000 SP2
C4_1 C -0.0211300239 0.6386864242 0.7828475066 C3 -0.2430704000 SP2
C5_1 C 0.2007876409 0.5910882225 0.6668981065 C3 0.1606221000 SP2
H3_1 H 0.2377132378 0.7043164688 0.8000409315 H 0.1185790000 UNKNOWN
C2_1 C -0.1324933230 0.5669270455 0.7230188751 C3 0.1609143000 SP2
H2_1 H -0.0616306469 0.6846933841 0.8504096476 H 0.1588160000 UNKNOWN
C3_1 C 0.0869601764 0.5185902713 0.6060329300 C3 -0.2483516000 SP2
N1_1 N 0.3669350583 0.6007331949 0.6339931393 N -0.3751169000 SP2
C0_1 C -0.0763941193 0.5085241823 0.6369503345 C3 0.2121623000 SP2
N0_1 N -0.3020889069 0.5333865853 0.7286452540 N -0.4583299200 SP2
H0_1 H 0.1297175351 0.4731333800 0.5388399974 H 0.1588160000 UNKNOWN
C7_1 C 0.4981739147 0.6701278451 0.6740238733 C3 0.4003433000 SP2
H4_1 H 0.3947831862 0.5516332852 0.5709606341 H 0.2871780000 UNKNOWN
O0_1 O -0.2084134887 0.4406890142 0.5918837505 O2 -0.2342716000 SP3
C1_1 C -0.3477610916 0.4562623053 0.6507133813 C3 0.5561477200 SP2
H1_1 H -0.3854045844 0.5555226584 0.7845514878 H 0.3669310000 UNKNOWN
O2_1 O 0.4951122091 0.7315379771 0.7522751823 O1 -0.4066860000 SP2
C8_1 C 0.6486078147 0.6605796061 0.6041128652 C3 0.2457616000 SP2
O1_1 O -0.4837893318 0.4047802797 0.6303609220 O1 -0.4686270000 SP2
O3_1 O 0.6505883201 0.5823796472 0.5406711301 O1 -0.4595840000 SP2
N2_1 N 0.7641137213 0.7380255313 0.6100406711 N -0.1270780000 SP2
C9_1 C 0.7942390058 0.8286034101 0.6887890616 C4 0.1094677760 SP3
C10_1 C 0.8837849140 0.7338984226 0.5323805572 C4 0.1094677760 SP3
C11_1 C 0.9707422219 0.8476588860 0.7200966369 C4 0.1059798000 SP3
H5_1 H 0.7024721703 0.8264288818 0.7441634707 H 0.0003255620 UNKNOWN
H6_1 H 0.7783742986 0.8830133351 0.6652891131 H 0.0003255620 UNKNOWN
C12_1 C 1.0620090756 0.7528683033 0.5602142729 C4 0.1059798000 SP3
H7_1 H 0.8494082198 0.6653937690 0.4767788865 H 0.0003255620 UNKNOWN
H8_1 H 0.8676289338 0.7886616468 0.5094666597 H 0.0003255620 UNKNOWN
C13_1 C 1.1019111066 0.8467630286 0.6421296069 C4 0.0910091000 SP3
H9_1 H 0.9923753718 0.9153421472 0.7787379942 H -0.0335496000 UNKNOWN
H10_1 H 0.9804141530 0.7938641749 0.7457499569 H -0.0335496000 UNKNOWN
H11_1 H 1.0804333339 0.6956272327 0.5785669394 H -0.0335496000 UNKNOWN
H12_1 H 1.1453960082 0.7522523410 0.5001780139 H -0.0335496000 UNKNOWN
C14_1 C 1.2774031829 0.8672122077 0.6771216928 C4 0.1716622000 SP3
H13_1 H 1.0937136159 0.9031714516 0.6193796888 H -0.0401939000 UNKNOWN
C15_1 C 1.4179200224 0.8881877239 0.6131796332 C3 -0.1408150080 SP2
H14_1 H 1.2856650893 0.9278749158 0.7431811855 H -0.0302422000 UNKNOWN
H15_1 H 1.2924721137 0.8075460514 0.6924798994 H -0.0302422000 UNKNOWN
C16_1 C 1.5000649532 0.9810671038 0.6307726687 C3 -0.1179234960 SP2
C17_1 C 1.4703525728 0.8166994527 0.5348877913 C3 -0.1179234960 SP2
C18_1 C 1.6319995940 1.0024985563 0.5736305014 C3 -0.1247886800 SP2
H16_1 H 1.4609957697 1.0383898414 0.6903504600 H 0.1185790000 UNKNOWN
C19_1 C 1.5990612424 0.8367872889 0.4754851877 C3 -0.1247886800 SP2
H17_1 H 1.4118382056 0.7434273274 0.5190422951 H 0.1185790000 UNKNOWN
C20_1 C 1.6789174136 0.9295241790 0.4968222605 C3 0.1917733600 SP2
H18_1 H 1.6948389436 1.0746790209 0.5872241738 H 0.1185790000 UNKNOWN
H19_1 H 1.6348485750 0.7811246146 0.4133852871 H 0.1185790000 UNKNOWN
F0_1 F 1.8074781318 0.9494895630 0.4399160838 F -0.1793540000 UNKNOWN
#END
