# Supplementary material for: Predicting crystal form stability under real-world conditions
Source: Nature. 2023 Nov 8;623(7986):324–8. doi: 10.1038/s41586-023-06587-3 (PMC10632141; doi:10.1038/s41586-023-06587-3)
Supplement: Supplementary file 2 — This file contains archived experimental crystal structures before and after energy minimization (cif_structures folder) with a summary provided in a file structures.xlsx, predicted crystal structures and relative free energies for radiprodil (radiprodil_landscape_cif_files folder) and upadacitinib (upadacitinib_landscape_cif_files folder), individual (free) energy components for hydrates and anhydrates (energy_components.xlsx file), reference free-energy differences (reference_data_anhydrates.xlsx file) and critical water activities needed to carry out the validation (reference_data_hydrates.xlsx file). [file 41586_2023_6587_MOESM2_ESM.zip › Supplementary_Data/radiprodil_landscape_cif_files/anhydrate/rank_step4f_031.cif]

#############################################
# Avant-garde Materials Simulation           
#############################################

data_structure_000064
_cell_length_a 12.3630727147
_cell_length_b 5.4423942857
_cell_length_c 28.6357682670
_cell_angle_alpha 90.0000000000
_cell_angle_beta 102.1597416151
_cell_angle_gamma 90.0000000000
_cell_volume 1883.5212579261
_exptl_crystal_density_diffrn 1.4014347897
_symmetry_cell_setting monoclinic
_symmetry_space_group_name_H-M 'P 2_1/c'
_symmetry_Int_Tables_number 14
loop_
_symmetry_equiv_pos_site_id
_symmetry_equiv_pos_as_xyz
1 x,y,z
2 -x,y+1/2,-z+1/2
3 -x,-y,-z
4 x,-y+1/2,z+1/2
loop_
_atom_site_label
_atom_site_type_symbol
_atom_site_fract_x
_atom_site_fract_y
_atom_site_fract_z
_atom_site_fftype
_atom_site_charge
_atom_site_hybridization
O0_0 O 0.6302942651 0.7959311532 0.6731895814 O2 -0.2342716000 SP3
C0_0 C 0.6083294627 0.9529366020 0.6344814732 C3 0.2121623000 SP2
C1_0 C 0.5819379832 0.8977711551 0.7084577469 C3 0.5561477200 SP2
C2_0 C 0.5455251775 1.1515407261 0.6447409126 C3 0.1609143000 SP2
C3_0 C 0.6435131241 0.9241618848 0.5923005467 C3 -0.2483516000 SP2
N0_0 N 0.5294284810 1.1094160069 0.6908024104 N -0.4583299200 SP2
O1_0 O 0.5912789500 0.7993877069 0.7475942477 O1 -0.4686270000 SP2
C4_0 C 0.5154531191 1.3380767346 0.6113060754 C3 -0.2430704000 SP2
C5_0 C 0.6143616541 1.1139418931 0.5585761262 C3 0.1606221000 SP2
H0_0 H 0.6909974616 0.7661195825 0.5852598754 H 0.1588160000 UNKNOWN
H1_0 H 0.4874447869 1.2147800562 0.7113458455 H 0.3669310000 UNKNOWN
C6_0 C 0.5517779900 1.3165714363 0.5684350000 C3 -0.1256439000 SP2
H2_0 H 0.4656780063 1.4956059924 0.6171613044 H 0.1588160000 UNKNOWN
N1_0 N 0.6482190711 1.1089293900 0.5146328503 N -0.3751169000 SP2
H3_0 H 0.5318060304 1.4624151134 0.5420055895 H 0.1185790000 UNKNOWN
C7_0 C 0.6849390226 0.9113500000 0.4932473743 C3 0.4003433000 SP2
H4_0 H 0.6385843878 1.2649643046 0.4940727564 H 0.2871780000 UNKNOWN
O2_0 O 0.6970992082 0.7011915383 0.5102096667 O1 -0.4066860000 SP2
C8_0 C 0.7031321588 0.9848143907 0.4431387298 C3 0.2457616000 SP2
O3_0 O 0.6572792136 1.1754420366 0.4246713988 O1 -0.4595840000 SP2
N2_0 N 0.7629641539 0.8325919212 0.4208459387 N -0.1270780000 SP2
C9_0 C 0.7674156651 0.8810587731 0.3708191260 C4 0.1094677760 SP3
C10_0 C 0.8380749915 0.6349161305 0.4425332818 C4 0.1094677760 SP3
C11_0 C 0.8848124548 0.9452927269 0.3659884725 C4 0.1059798000 SP3
H5_0 H 0.7098702196 1.0308623586 0.3577890770 H 0.0003255620 UNKNOWN
H6_0 H 0.7390794210 0.7136983188 0.3501293675 H 0.0003255620 UNKNOWN
C12_0 C 0.9574246602 0.6966878338 0.4396402533 C4 0.1059798000 SP3
H7_0 H 0.8294991026 0.6069876231 0.4793095810 H 0.0003255620 UNKNOWN
H8_0 H 0.8102904059 0.4645498150 0.4228124307 H 0.0003255620 UNKNOWN
C13_0 C 0.9698586106 0.7510717437 0.3884482176 C4 0.0910091000 SP3
H9_0 H 0.8844026838 0.9682965452 0.3278879920 H -0.0335496000 UNKNOWN
H10_0 H 0.9079300291 1.1247824034 0.3832254445 H -0.0335496000 UNKNOWN
H11_0 H 0.9855604650 0.8575311265 0.4625834228 H -0.0335496000 UNKNOWN
H12_0 H 1.0111246684 0.5415802990 0.4544575013 H -0.0335496000 UNKNOWN
C14_0 C 1.0897917717 0.8286698665 0.3879986617 C4 0.1716622000 SP3
H13_0 H 0.9513384847 0.5802810479 0.3673785212 H -0.0401939000 UNKNOWN
C15_0 C 1.1165615618 0.8476044638 0.3389934213 C3 -0.1408150080 SP2
H14_0 H 1.1058441299 1.0069875767 0.4066022426 H -0.0302422000 UNKNOWN
H15_0 H 1.1469250833 0.6960592492 0.4094265522 H -0.0302422000 UNKNOWN
C16_0 C 1.0822763404 1.0495907461 0.3089726172 C3 -0.1179234960 SP2
C17_0 C 1.1780930879 0.6631578075 0.3223090501 C3 -0.1179234960 SP2
C18_0 C 1.1061772077 1.0656667736 0.2635454081 C3 -0.1247886800 SP2
H16_0 H 1.0371124446 1.2004630785 0.3211325232 H 0.1185790000 UNKNOWN
C19_0 C 1.2049038516 0.6766566947 0.2773393988 C3 -0.1247886800 SP2
H17_0 H 1.2083440502 0.5066892984 0.3451214738 H 0.1185790000 UNKNOWN
C20_0 C 1.1675047014 0.8783809945 0.2487745385 C3 0.1917733600 SP2
H18_0 H 1.0785442171 1.2220646570 0.2403806921 H 0.1185790000 UNKNOWN
H19_0 H 1.2551886537 0.5355482951 0.2651616012 H 0.1185790000 UNKNOWN
F0_0 F 1.1929765091 0.8946340085 0.2045710296 F -0.1793540000 UNKNOWN
#END
