# Supplementary material for: Predicting crystal form stability under real-world conditions
Source: Nature. 2023 Nov 8;623(7986):324–8. doi: 10.1038/s41586-023-06587-3 (PMC10632141; doi:10.1038/s41586-023-06587-3)
Supplement: Supplementary file 2 — This file contains archived experimental crystal structures before and after energy minimization (cif_structures folder) with a summary provided in a file structures.xlsx, predicted crystal structures and relative free energies for radiprodil (radiprodil_landscape_cif_files folder) and upadacitinib (upadacitinib_landscape_cif_files folder), individual (free) energy components for hydrates and anhydrates (energy_components.xlsx file), reference free-energy differences (reference_data_anhydrates.xlsx file) and critical water activities needed to carry out the validation (reference_data_hydrates.xlsx file). [file 41586_2023_6587_MOESM2_ESM.zip › Supplementary_Data/radiprodil_landscape_cif_files/anhydrate/rank_step4f_030.cif]

#############################################
# Avant-garde Materials Simulation           
#############################################

data_structure_000045
_cell_length_a 12.3871240581
_cell_length_b 12.3395437409
_cell_length_c 12.9479420995
_cell_angle_alpha 94.1587765940
_cell_angle_beta 103.2435864770
_cell_angle_gamma 101.6133013568
_cell_volume 1872.3748688582
_exptl_crystal_density_diffrn 1.4097776369
_symmetry_cell_setting triclinic
_symmetry_space_group_name_H-M 'P -1'
_symmetry_Int_Tables_number 2
loop_
_symmetry_equiv_pos_site_id
_symmetry_equiv_pos_as_xyz
1 x,y,z
2 -x,-y,-z
loop_
_atom_site_label
_atom_site_type_symbol
_atom_site_fract_x
_atom_site_fract_y
_atom_site_fract_z
_atom_site_fftype
_atom_site_charge
_atom_site_hybridization
O0_0 O 0.3244289044 0.1092013517 0.0204241975 O2 -0.2342716000 SP3
C0_0 C 0.2350561937 0.0160983225 -0.0069402560 C3 0.2121623000 SP2
C1_0 C 0.3177161112 0.1636061951 0.1164025409 C3 0.5561477200 SP2
C2_0 C 0.1729666841 0.0120258000 0.0708480132 C3 0.1609143000 SP2
C3_0 C 0.2103016286 -0.0643204366 -0.0936385063 C3 -0.2483516000 SP2
N0_0 N 0.2264171234 0.1048076637 0.1459884204 N -0.4583299200 SP2
O1_0 O 0.3863492596 0.2499785136 0.1600897804 O1 -0.4686270000 SP2
C4_0 C 0.0796025800 -0.0751577660 0.0620449887 C3 -0.2430704000 SP2
C5_0 C 0.1173798614 -0.1544527485 -0.1009599323 C3 0.1606221000 SP2
H0_0 H 0.2615480248 -0.0628109095 -0.1518116527 H 0.1588160000 UNKNOWN
H1_0 H 0.2008282734 0.1335407428 0.2125837056 H 0.3669310000 UNKNOWN
C6_0 C 0.0515785641 -0.1584244224 -0.0250888384 C3 -0.1256439000 SP2
H2_0 H 0.0293526832 -0.0787034837 0.1210377112 H 0.1588160000 UNKNOWN
N1_0 N 0.1001028962 -0.2409720054 -0.1834758238 N -0.3751169000 SP2
H3_0 H -0.0204915096 -0.2284178480 -0.0349036509 H 0.1185790000 UNKNOWN
C7_0 C 0.0262927002 -0.3425788447 -0.2024621728 C3 0.4003433000 SP2
H4_0 H 0.1534207041 -0.2321318607 -0.2338873509 H 0.2871780000 UNKNOWN
O2_0 O -0.0515290438 -0.3706093332 -0.1582504295 O1 -0.4066860000 SP2
C8_0 C 0.0537039303 -0.4162364740 -0.2911515676 C3 0.2457616000 SP2
O3_0 O 0.1139818518 -0.3684153477 -0.3471311770 O1 -0.4595840000 SP2
N2_0 N 0.0078080710 -0.5269515885 -0.3065648736 N -0.1270780000 SP2
C9_0 C 0.0232668703 -0.5964135080 -0.3968152948 C4 0.1094677760 SP3
C10_0 C -0.0375200060 -0.5939113866 -0.2300470776 C4 0.1094677760 SP3
C11_0 C 0.1032023442 -0.6725699989 -0.3587441804 C4 0.1059798000 SP3
H5_0 H 0.0548663486 -0.5417160383 -0.4510309566 H 0.0003255620 UNKNOWN
H6_0 H -0.0614646130 -0.6463932617 -0.4396341102 H 0.0003255620 UNKNOWN
C12_0 C 0.0417122381 -0.6701517626 -0.1875870427 C4 0.1059798000 SP3
H7_0 H -0.0485116543 -0.5385753268 -0.1655354858 H 0.0003255620 UNKNOWN
H8_0 H -0.1221060006 -0.6442123415 -0.2734716806 H 0.0003255620 UNKNOWN
C13_0 C 0.0619097974 -0.7449551902 -0.2780239117 C4 0.0910091000 SP3
H9_0 H 0.1095644827 -0.7244339489 -0.4287085220 H -0.0335496000 UNKNOWN
H10_0 H 0.1891243528 -0.6210853038 -0.3216443043 H -0.0335496000 UNKNOWN
H11_0 H 0.1232828095 -0.6182941325 -0.1390857371 H -0.0335496000 UNKNOWN
H12_0 H 0.0027582292 -0.7208316120 -0.1336437863 H -0.0335496000 UNKNOWN
C14_0 C 0.1452980151 -0.8183829394 -0.2354057155 C4 0.1716622000 SP3
H13_0 H -0.0205548811 -0.8007811028 -0.3196704651 H -0.0401939000 UNKNOWN
C15_0 C 0.1575478973 -0.9025968555 -0.3202203464 C3 -0.1408150080 SP2
H14_0 H 0.2291175829 -0.7639981653 -0.1968260512 H -0.0302422000 UNKNOWN
H15_0 H 0.1168307172 -0.8627285608 -0.1722068489 H -0.0302422000 UNKNOWN
C16_0 C 0.0870618098 -1.0101968735 -0.3430216045 C3 -0.1179234960 SP2
C17_0 C 0.2390861575 -0.8751228814 -0.3792790750 C3 -0.1179234960 SP2
C18_0 C 0.0993213581 -1.0895267081 -0.4195510542 C3 -0.1247886800 SP2
H16_0 H 0.0215974756 -1.0344593605 -0.2999634442 H 0.1185790000 UNKNOWN
C19_0 C 0.2515585032 -0.9521323484 -0.4578920190 C3 -0.1247886800 SP2
H17_0 H 0.2944199895 -0.7916607092 -0.3632531958 H 0.1185790000 UNKNOWN
C20_0 C 0.1821095636 -1.0585081368 -0.4749008637 C3 0.1917733600 SP2
H18_0 H 0.0463936606 -1.1737787932 -0.4346991845 H 0.1185790000 UNKNOWN
H19_0 H 0.3133909941 -0.9302023200 -0.5050831797 H 0.1185790000 UNKNOWN
F0_0 F 0.1968311663 -1.1359606457 -0.5490559467 F -0.1793540000 UNKNOWN
H5_1 H 0.4366395198 0.0098295151 -0.1121266189 H 0.0003255620 UNKNOWN
C9_1 C 0.4661110276 0.0714843533 -0.1619633941 C4 0.1094677760 SP3
N2_1 N 0.4986575277 0.0110447878 -0.2481946392 N -0.1270780000 SP2
C11_1 C 0.5637444347 0.1622037464 -0.0941310365 C4 0.1059798000 SP3
H6_1 H 0.3934926210 0.1071426263 -0.1983414650 H 0.0003255620 UNKNOWN
C8_1 C 0.4374987664 -0.0948446940 -0.2825230457 C3 0.2457616000 SP2
C10_1 C 0.5603631429 0.0827262895 -0.3127429200 C4 0.1094677760 SP3
C13_1 C 0.6217678515 0.2414988825 -0.1606131654 C4 0.0910091000 SP3
H9_1 H 0.5289871431 0.2071991528 -0.0378028405 H -0.0335496000 UNKNOWN
H10_1 H 0.6275009767 0.1233500488 -0.0458864140 H -0.0335496000 UNKNOWN
C7_1 C 0.4667862930 -0.1662504438 -0.3717339742 C3 0.4003433000 SP2
O3_1 O 0.3603147556 -0.1409003414 -0.2423350449 O1 -0.4595840000 SP2
C12_1 C 0.6593128496 0.1718309670 -0.2430913026 C4 0.1059798000 SP3
H7_1 H 0.5899566882 0.0296227993 -0.3662440531 H 0.0003255620 UNKNOWN
H8_1 H 0.4987893473 0.1235205438 -0.3618517261 H 0.0003255620 UNKNOWN
C14_1 C 0.7230441111 0.3311113500 -0.0910227347 C4 0.1716622000 SP3
H13_1 H 0.5587750075 0.2847657292 -0.2039415389 H -0.0401939000 UNKNOWN
N1_1 N 0.3806354774 -0.2584686242 -0.4072789053 N -0.3751169000 SP2
O2_1 O 0.5552449238 -0.1449103007 -0.4024541812 O1 -0.4066860000 SP2
H11_1 H 0.7265967210 0.1322728794 -0.2018157447 H -0.0335496000 UNKNOWN
H12_1 H 0.6955440620 0.2251103429 -0.2969987057 H -0.0335496000 UNKNOWN
C15_1 C 0.6912812829 0.4069539359 -0.0115309932 C3 -0.1408150080 SP2
H14_1 H 0.7874862323 0.2889717638 -0.0487655032 H -0.0302422000 UNKNOWN
H15_1 H 0.7626046893 0.3823441399 -0.1443735032 H -0.0302422000 UNKNOWN
C5_1 C 0.3716840945 -0.3502339337 -0.4820219935 C3 0.1606221000 SP2
H4_1 H 0.3183489950 -0.2620627126 -0.3663843888 H 0.2871780000 UNKNOWN
C16_1 C 0.6761948510 0.3740127273 0.0868273676 C3 -0.1179234960 SP2
C17_1 C 0.6725755506 0.5117495803 -0.0357743868 C3 -0.1179234960 SP2
C3_1 C 0.2795201904 -0.4413560057 -0.4893435798 C3 -0.2483516000 SP2
C6_1 C 0.4491342023 -0.3537122536 -0.5461840260 C3 -0.1256439000 SP2
C18_1 C 0.6433627372 0.4427004003 0.1587550634 C3 -0.1247886800 SP2
H16_1 H 0.6888660761 0.2929439963 0.1084245607 H 0.1185790000 UNKNOWN
C19_1 C 0.6392570612 0.5818317342 0.0346821124 C3 -0.1247886800 SP2
H17_1 H 0.6845710354 0.5396845876 -0.1112740790 H 0.1185790000 UNKNOWN
C0_1 C 0.2712942945 -0.5328414107 -0.5607492444 C3 0.2121623000 SP2
H0_1 H 0.2191801275 -0.4378242017 -0.4402381329 H 0.1588160000 UNKNOWN
C4_1 C 0.4376766878 -0.4477546225 -0.6185105073 C3 -0.2430704000 SP2
H3_1 H 0.5197072806 -0.2824812155 -0.5371265000 H 0.1185790000 UNKNOWN
C20_1 C 0.6257185680 0.5453295031 0.1307552462 C3 0.1917733600 SP2
H18_1 H 0.6304837819 0.4162079743 0.2343168320 H 0.1185790000 UNKNOWN
H19_1 H 0.6223371498 0.6618900303 0.0142501109 H 0.1185790000 UNKNOWN
O0_1 O 0.1917365730 -0.6330846056 -0.5795145505 O2 -0.2342716000 SP3
C2_1 C 0.3478962472 -0.5379933184 -0.6244109670 C3 0.1609143000 SP2
H2_1 H 0.4985002031 -0.4498397688 -0.6670147437 H 0.1588160000 UNKNOWN
F0_1 F 0.5943631310 0.6139874005 0.2016303115 F -0.1793540000 UNKNOWN
C1_1 C 0.2196890002 -0.7021868276 -0.6546472060 C3 0.5561477200 SP2
N0_1 N 0.3132374515 -0.6441392977 -0.6815055250 N -0.4583299200 SP2
O1_1 O 0.1641654821 -0.7977578296 -0.6858304609 O1 -0.4686270000 SP2
H1_1 H 0.3498452309 -0.6793495487 -0.7365237879 H 0.3669310000 UNKNOWN
#END
