# Supplementary material for: Predicting crystal form stability under real-world conditions
Source: Nature. 2023 Nov 8;623(7986):324–8. doi: 10.1038/s41586-023-06587-3 (PMC10632141; doi:10.1038/s41586-023-06587-3)
Supplement: Supplementary file 2 — This file contains archived experimental crystal structures before and after energy minimization (cif_structures folder) with a summary provided in a file structures.xlsx, predicted crystal structures and relative free energies for radiprodil (radiprodil_landscape_cif_files folder) and upadacitinib (upadacitinib_landscape_cif_files folder), individual (free) energy components for hydrates and anhydrates (energy_components.xlsx file), reference free-energy differences (reference_data_anhydrates.xlsx file) and critical water activities needed to carry out the validation (reference_data_hydrates.xlsx file). [file 41586_2023_6587_MOESM2_ESM.zip › Supplementary_Data/radiprodil_landscape_cif_files/anhydrate/rank_step4f_067.cif]

#############################################
# Avant-garde Materials Simulation           
#############################################

data_structure_000042
_cell_length_a 15.5254965239
_cell_length_b 4.9811334122
_cell_length_c 50.1099719409
_cell_angle_alpha 90.0000000000
_cell_angle_beta 89.4076276717
_cell_angle_gamma 90.0000000000
_cell_volume 3875.0259931127
_exptl_crystal_density_diffrn 1.3623816835
_symmetry_cell_setting monoclinic
_symmetry_space_group_name_H-M 'P 2_1/c'
_symmetry_Int_Tables_number 14
loop_
_symmetry_equiv_pos_site_id
_symmetry_equiv_pos_as_xyz
1 x,y,z
2 -x,y+1/2,-z+1/2
3 -x,-y,-z
4 x,-y+1/2,z+1/2
loop_
_atom_site_label
_atom_site_type_symbol
_atom_site_fract_x
_atom_site_fract_y
_atom_site_fract_z
_atom_site_fftype
_atom_site_charge
_atom_site_hybridization
O0_0 O -0.6930373143 0.3920404259 0.6100045331 O2 -0.2342716000 SP3
C0_0 C -0.7798753167 0.4531899377 0.6100356275 C3 0.2121623000 SP2
C1_0 C -0.6532289077 0.5787417456 0.6267933580 C3 0.5561477200 SP2
C2_0 C -0.7947576066 0.6757023598 0.6264838315 C3 0.1609143000 SP2
C3_0 C -0.8441832405 0.3212253477 0.5964419724 C3 -0.2483516000 SP2
N0_0 N -0.7146349769 0.7518895484 0.6359744979 N -0.4583299200 SP2
O1_0 O -0.5759961855 0.5718357926 0.6314498227 O1 -0.4686270000 SP2
C4_0 C -0.8777957178 0.7730603582 0.6305830016 C3 -0.2430704000 SP2
C5_0 C -0.9280895396 0.4224580136 0.6002704076 C3 0.1606221000 SP2
H0_0 H -0.8318936316 0.1472080139 0.5839358714 H 0.1588160000 UNKNOWN
H1_0 H -0.7011071825 0.9144264598 0.6484610917 H 0.3669310000 UNKNOWN
C6_0 C -0.9442494465 0.6429842199 0.6171755608 C3 -0.1256439000 SP2
H2_0 H -0.8904058826 0.9448649788 0.6434336831 H 0.1588160000 UNKNOWN
N1_0 N -0.9998373401 0.3007759511 0.5880410363 N -0.3751169000 SP2
H3_0 H -1.0101288098 0.7150359025 0.6195795966 H 0.1185790000 UNKNOWN
C7_0 C -1.0007465726 0.1656291568 0.5644923221 C3 0.4003433000 SP2
H4_0 H -1.0575868385 0.3244710201 0.5981538620 H 0.2871780000 UNKNOWN
O2_0 O -0.9384235962 0.1162392816 0.5496933686 O1 -0.4066860000 SP2
C8_0 C -1.0909780777 0.0576901190 0.5583408481 C3 0.2457616000 SP2
O3_0 O -1.1151484477 -0.1445349209 0.5711767999 O1 -0.4595840000 SP2
N2_0 N -1.1379301732 0.1806385758 0.5395069979 N -0.1270780000 SP2
C9_0 C -1.1077358880 0.4174867422 0.5245138633 C4 0.1094677760 SP3
C10_0 C -1.2290454840 0.1086396554 0.5357965162 C4 0.1094677760 SP3
C11_0 C -1.1296572090 0.3938314275 0.4949869312 C4 0.1059798000 SP3
H5_0 H -1.0383040524 0.4388251302 0.5274292982 H 0.0003255620 UNKNOWN
H6_0 H -1.1390743028 0.5951994839 0.5332881510 H 0.0003255620 UNKNOWN
C12_0 C -1.2523103566 0.0914332872 0.5063230428 C4 0.1059798000 SP3
H7_0 H -1.2413286884 -0.0808588902 0.5462621003 H 0.0003255620 UNKNOWN
H8_0 H -1.2684759084 0.2661403581 0.5455168504 H 0.0003255620 UNKNOWN
C13_0 C -1.2264884581 0.3473626963 0.4913841908 C4 0.0910091000 SP3
H9_0 H -1.1097941331 0.5801877802 0.4848591563 H -0.0335496000 UNKNOWN
H10_0 H -1.0933502885 0.2279118610 0.4856143309 H -0.0335496000 UNKNOWN
H11_0 H -1.2191736152 -0.0805151525 0.4969696269 H -0.0335496000 UNKNOWN
H12_0 H -1.3221337251 0.0560167446 0.5049128457 H -0.0335496000 UNKNOWN
C14_0 C -1.2512277870 0.3420888068 0.4618023935 C4 0.1716622000 SP3
H13_0 H -1.2607753228 0.5161681242 0.5010914961 H -0.0401939000 UNKNOWN
C15_0 C -1.3470781161 0.3456776006 0.4564900413 C3 -0.1408150080 SP2
H14_0 H -1.2211502777 0.5174257321 0.4520258646 H -0.0302422000 UNKNOWN
H15_0 H -1.2215271894 0.1653861099 0.4522117233 H -0.0302422000 UNKNOWN
C16_0 C -1.4017546052 0.5305645848 0.4693729089 C3 -0.1179234960 SP2
C17_0 C -1.3835830480 0.1717966195 0.4377005316 C3 -0.1179234960 SP2
C18_0 C -1.4896500693 0.5426389960 0.4639034698 C3 -0.1247886800 SP2
H16_0 H -1.3757522524 0.6714876762 0.4838649515 H 0.1185790000 UNKNOWN
C19_0 C -1.4711891810 0.1819428728 0.4316214394 C3 -0.1247886800 SP2
H17_0 H -1.3432300684 0.0245996121 0.4273447118 H 0.1185790000 UNKNOWN
C20_0 C -1.5225059103 0.3673933963 0.4450139443 C3 0.1917733600 SP2
H18_0 H -1.5316895238 0.6866522116 0.4739565403 H 0.1185790000 UNKNOWN
H19_0 H -1.4988649419 0.0503271137 0.4166412633 H 0.1185790000 UNKNOWN
F0_0 F -1.6090950710 0.3795118370 0.4394593618 F -0.1793540000 UNKNOWN
H2_1 H -0.6725107140 0.8379164912 0.4100163699 H 0.1588160000 UNKNOWN
C4_1 C -0.6559517424 0.9343450081 0.3911557294 C3 -0.2430704000 SP2
C2_1 C -0.7026773650 1.1494623363 0.3812247151 C3 0.1609143000 SP2
C6_1 C -0.5859981267 0.8456853812 0.3759288104 C3 -0.1256439000 SP2
C0_1 C -0.6798989929 1.2699352255 0.3569642317 C3 0.2121623000 SP2
N0_1 N -0.7731550402 1.2913937496 0.3908972857 N -0.4583299200 SP2
C5_1 C -0.5629125786 0.9706330834 0.3516267014 C3 0.1606221000 SP2
H3_1 H -0.5474503232 0.6768855613 0.3828229967 H 0.1185790000 UNKNOWN
O0_1 O -0.7368846265 1.4775581175 0.3517963388 O2 -0.2342716000 SP3
C3_1 C -0.6102727408 1.1890259598 0.3415181662 C3 -0.2483516000 SP2
C1_1 C -0.7952747956 1.4874307135 0.3732772448 C3 0.5561477200 SP2
H1_1 H -0.8129788327 1.2355843565 0.4067596836 H 0.3669310000 UNKNOWN
N1_1 N -0.4893629631 0.8662836559 0.3387791804 N -0.3751169000 SP2
H0_1 H -0.5909182920 1.2889022150 0.3231604612 H 0.1588160000 UNKNOWN
O1_1 O -0.8538503610 1.6519444846 0.3746307942 O1 -0.4686270000 SP2
C7_1 C -0.4486672215 0.9502310155 0.3161898927 C3 0.4003433000 SP2
H4_1 H -0.4601603396 0.7111464484 0.3490463094 H 0.2871780000 UNKNOWN
O2_1 O -0.4717960736 1.1312530389 0.3008751338 O1 -0.4066860000 SP2
C8_1 C -0.3623933890 0.8017136311 0.3125294657 C3 0.2457616000 SP2
O3_1 O -0.3084127952 0.8180955695 0.3308826410 O1 -0.4595840000 SP2
N2_1 N -0.3481100768 0.6619456335 0.2899837515 N -0.1270780000 SP2
C9_1 C -0.4040588012 0.6576937571 0.2665958418 C4 0.1094677760 SP3
C10_1 C -0.2652871713 0.5253938685 0.2858829325 C4 0.1094677760 SP3
C11_1 C -0.3583818833 0.7948547839 0.2430064151 C4 0.1059798000 SP3
H5_1 H -0.4649292566 0.7579090921 0.2714533941 H 0.0003255620 UNKNOWN
H6_1 H -0.4181767176 0.4456584206 0.2621857742 H 0.0003255620 UNKNOWN
C12_1 C -0.2159778806 0.6586733603 0.2629461819 C4 0.1059798000 SP3
H7_1 H -0.2294828151 0.5351913586 0.3045718777 H 0.0003255620 UNKNOWN
H8_1 H -0.2795832233 0.3133666340 0.2813625188 H 0.0003255620 UNKNOWN
C13_1 C -0.2688620983 0.6742957065 0.2372834770 C4 0.0910091000 SP3
H9_1 H -0.3995297659 0.7771649681 0.2253502225 H -0.0335496000 UNKNOWN
H10_1 H -0.3519698354 1.0106547355 0.2475771000 H -0.0335496000 UNKNOWN
H11_1 H -0.1978431043 0.8629416381 0.2692878511 H -0.0335496000 UNKNOWN
H12_1 H -0.1552936472 0.5503150250 0.2592447112 H -0.0335496000 UNKNOWN
C14_1 C -0.2205507615 0.8343116172 0.2153887378 C4 0.1716622000 SP3
H13_1 H -0.2784239303 0.4674830620 0.2297975149 H -0.0401939000 UNKNOWN
C15_1 C -0.1367380138 0.7063985790 0.2066205684 C3 -0.1408150080 SP2
H14_1 H -0.2626531671 0.8571100433 0.1980471214 H -0.0302422000 UNKNOWN
H15_1 H -0.2078524145 1.0385225254 0.2228952803 H -0.0302422000 UNKNOWN
C16_1 C -0.1356946839 0.5027742012 0.1872326343 C3 -0.1179234960 SP2
C17_1 C -0.0582345153 0.7822625858 0.2180629990 C3 -0.1179234960 SP2
C18_1 C -0.0592942794 0.3736838130 0.1797345436 C3 -0.1247886800 SP2
H16_1 H -0.1954173608 0.4422809267 0.1775870589 H 0.1185790000 UNKNOWN
C19_1 C 0.0189267221 0.6559616681 0.2108813915 C3 -0.1247886800 SP2
H17_1 H -0.0567734690 0.9445658741 0.2326925925 H 0.1185790000 UNKNOWN
C20_1 C 0.0164952884 0.4519141160 0.1919891004 C3 0.1917733600 SP2
H18_1 H -0.0589751713 0.2171994370 0.1645601128 H 0.1185790000 UNKNOWN
H19_1 H 0.0801380475 0.7165938569 0.2194481983 H 0.1185790000 UNKNOWN
F0_1 F 0.0918247351 0.3262677135 0.1849564374 F -0.1793540000 UNKNOWN
#END
