# Supplementary material for: Predicting crystal form stability under real-world conditions
Source: Nature. 2023 Nov 8;623(7986):324–8. doi: 10.1038/s41586-023-06587-3 (PMC10632141; doi:10.1038/s41586-023-06587-3)
Supplement: Supplementary file 2 — This file contains archived experimental crystal structures before and after energy minimization (cif_structures folder) with a summary provided in a file structures.xlsx, predicted crystal structures and relative free energies for radiprodil (radiprodil_landscape_cif_files folder) and upadacitinib (upadacitinib_landscape_cif_files folder), individual (free) energy components for hydrates and anhydrates (energy_components.xlsx file), reference free-energy differences (reference_data_anhydrates.xlsx file) and critical water activities needed to carry out the validation (reference_data_hydrates.xlsx file). [file 41586_2023_6587_MOESM2_ESM.zip › Supplementary_Data/radiprodil_landscape_cif_files/anhydrate/rank_step4f_068.cif]

#############################################
# Avant-garde Materials Simulation           
#############################################

data_structure_000066
_cell_length_a 11.7227443417
_cell_length_b 5.1835609544
_cell_length_c 17.1139150435
_cell_angle_alpha 90.0000000000
_cell_angle_beta 77.3844742023
_cell_angle_gamma 90.0000000000
_cell_volume 1014.8300777784
_exptl_crystal_density_diffrn 1.3005291604
_symmetry_cell_setting monoclinic
_symmetry_space_group_name_H-M 'P 2_1'
_symmetry_Int_Tables_number 4
loop_
_symmetry_equiv_pos_site_id
_symmetry_equiv_pos_as_xyz
1 x,y,z
2 -x,y+1/2,-z
loop_
_atom_site_label
_atom_site_type_symbol
_atom_site_fract_x
_atom_site_fract_y
_atom_site_fract_z
_atom_site_fftype
_atom_site_charge
_atom_site_hybridization
O0_0 O -0.3651089750 0.7239872557 0.3140038309 O2 -0.2342716000 SP3
C0_0 C -0.4085930253 0.9235584833 0.2753455022 C3 0.2121623000 SP2
C1_0 C -0.4177381772 0.7434696628 0.3948059945 C3 0.5561477200 SP2
C2_0 C -0.4886812440 1.0660990809 0.3313767639 C3 0.1609143000 SP2
C3_0 C -0.3798771682 0.9778971404 0.1944866531 C3 -0.2483516000 SP2
N0_0 N -0.4925553549 0.9480401145 0.4049844098 N -0.4583299200 SP2
O1_0 O -0.3956795019 0.5897478737 0.4440597053 O1 -0.4686270000 SP2
C4_0 C -0.5459341006 1.2763833929 0.3070398790 C3 -0.2430704000 SP2
C5_0 C -0.4365065781 1.1936717229 0.1699043108 C3 0.1606221000 SP2
H0_0 H -0.3191273076 0.8620734455 0.1516169409 H 0.1588160000 UNKNOWN
H1_0 H -0.5344578492 1.0149237258 0.4613681422 H 0.3669310000 UNKNOWN
C6_0 C -0.5178464175 1.3387462553 0.2257242093 C3 -0.1256439000 SP2
H2_0 H -0.6099775109 1.3888961841 0.3490852363 H 0.1588160000 UNKNOWN
N1_0 N -0.4170492252 1.2699203511 0.0890602473 N -0.3751169000 SP2
H3_0 H -0.5593327446 1.5038205304 0.2038684912 H 0.1185790000 UNKNOWN
C7_0 C -0.3381594441 1.1686617698 0.0264506734 C3 0.4003433000 SP2
H4_0 H -0.4688219545 1.4197004480 0.0766465699 H 0.2871780000 UNKNOWN
O2_0 O -0.2661549847 0.9957863669 0.0292662355 O1 -0.4066860000 SP2
C8_0 C -0.3490906560 1.2733082071 -0.0553932816 C3 0.2457616000 SP2
O3_0 O -0.4357318329 1.2073379645 -0.0821034635 O1 -0.4595840000 SP2
N2_0 N -0.2597065677 1.4168144029 -0.0961522675 N -0.1270780000 SP2
C9_0 C -0.1557954762 1.4883394292 -0.0662944288 C4 0.1094677760 SP3
C10_0 C -0.2542443586 1.4901357534 -0.1795999385 C4 0.1094677760 SP3
C11_0 C -0.0465674803 1.3663722695 -0.1186178656 C4 0.1059798000 SP3
H5_0 H -0.1673574014 1.4275156949 -0.0037810428 H 0.0003255620 UNKNOWN
H6_0 H -0.1503286817 1.7005097561 -0.0668943196 H 0.0003255620 UNKNOWN
C12_0 C -0.1475257388 1.3675586152 -0.2345512022 C4 0.1059798000 SP3
H7_0 H -0.3361365557 1.4309539952 -0.1951250032 H 0.0003255620 UNKNOWN
H8_0 H -0.2490682328 1.7024524260 -0.1833597400 H 0.0003255620 UNKNOWN
C13_0 C -0.0340138469 1.4317753139 -0.2077660892 C4 0.0910091000 SP3
H9_0 H 0.0311614398 1.4321032787 -0.0978138436 H -0.0335496000 UNKNOWN
H10_0 H -0.0518332197 1.1550301495 -0.1105018706 H -0.0335496000 UNKNOWN
H11_0 H -0.1595411240 1.1561508447 -0.2343386677 H -0.0335496000 UNKNOWN
H12_0 H -0.1427540617 1.4324954634 -0.2963994789 H -0.0335496000 UNKNOWN
C14_0 C 0.0730289506 1.2922543945 -0.2584372633 C4 0.1716622000 SP3
H13_0 H -0.0190489689 1.6422564271 -0.2150217033 H -0.0401939000 UNKNOWN
C15_0 C 0.1047447906 1.3653111354 -0.3459424581 C3 -0.1408150080 SP2
H14_0 H 0.1485901951 1.3305531949 -0.2316808142 H -0.0302422000 UNKNOWN
H15_0 H 0.0571374110 1.0825117229 -0.2532562159 H -0.0302422000 UNKNOWN
C16_0 C 0.0689841660 1.2141624135 -0.4042241336 C3 -0.1179234960 SP2
C17_0 C 0.1744210075 1.5826557486 -0.3714999222 C3 -0.1179234960 SP2
C18_0 C 0.1027183955 1.2731146112 -0.4857349485 C3 -0.1247886800 SP2
H16_0 H 0.0156753951 1.0430515452 -0.3860882379 H 0.1185790000 UNKNOWN
C19_0 C 0.2091016249 1.6460529127 -0.4525171483 C3 -0.1247886800 SP2
H17_0 H 0.2049288284 1.7038267582 -0.3279322609 H 0.1185790000 UNKNOWN
C20_0 C 0.1726261466 1.4884935297 -0.5078996779 C3 0.1917733600 SP2
H18_0 H 0.0760810903 1.1526211607 -0.5308340464 H 0.1185790000 UNKNOWN
H19_0 H 0.2635126337 1.8144477651 -0.4712088384 H 0.1185790000 UNKNOWN
F0_0 F 0.2070102369 1.5486403650 -0.5878388767 F -0.1793540000 UNKNOWN
#END
