# Supplementary material for: Predicting crystal form stability under real-world conditions
Source: Nature. 2023 Nov 8;623(7986):324–8. doi: 10.1038/s41586-023-06587-3 (PMC10632141; doi:10.1038/s41586-023-06587-3)
Supplement: Supplementary file 2 — This file contains archived experimental crystal structures before and after energy minimization (cif_structures folder) with a summary provided in a file structures.xlsx, predicted crystal structures and relative free energies for radiprodil (radiprodil_landscape_cif_files folder) and upadacitinib (upadacitinib_landscape_cif_files folder), individual (free) energy components for hydrates and anhydrates (energy_components.xlsx file), reference free-energy differences (reference_data_anhydrates.xlsx file) and critical water activities needed to carry out the validation (reference_data_hydrates.xlsx file). [file 41586_2023_6587_MOESM2_ESM.zip › Supplementary_Data/radiprodil_landscape_cif_files/anhydrate/rank_step4f_049.cif]

#############################################
# Avant-garde Materials Simulation           
#############################################

data_structure_000049
_cell_length_a 29.6944389806
_cell_length_b 14.9764916082
_cell_length_c 18.0920763407
_cell_angle_alpha 90.0000000000
_cell_angle_beta 71.0952031389
_cell_angle_gamma 90.0000000000
_cell_volume 7611.8723191390
_exptl_crystal_density_diffrn 1.3871132396
_symmetry_cell_setting monoclinic
_symmetry_space_group_name_H-M 'C 2/c'
_symmetry_Int_Tables_number 15
loop_
_symmetry_equiv_pos_site_id
_symmetry_equiv_pos_as_xyz
1 x,y,z
2 -x,y,-z+1/2
3 -x,-y,-z
4 x,-y,z+1/2
5 x+1/2,y+1/2,z
6 -x+1/2,y+1/2,-z+1/2
7 -x+1/2,-y+1/2,-z
8 x+1/2,-y+1/2,z+1/2
loop_
_atom_site_label
_atom_site_type_symbol
_atom_site_fract_x
_atom_site_fract_y
_atom_site_fract_z
_atom_site_fftype
_atom_site_charge
_atom_site_hybridization
O0_0 O -0.4399676116 0.3956432697 0.0486077240 O2 -0.2342716000 SP3
C0_0 C -0.4392468889 0.4271023598 0.1202536935 C3 0.2121623000 SP2
C1_0 C -0.4415792300 0.4704552622 0.0030233076 C3 0.5561477200 SP2
C2_0 C -0.4395178760 0.5204756572 0.1197638980 C3 0.1609143000 SP2
C3_0 C -0.4391649625 0.3767708552 0.1840683896 C3 -0.2483516000 SP2
N0_0 N -0.4404397528 0.5450007397 0.0462883435 N -0.4583299200 SP2
O1_0 O -0.4429157753 0.4647653887 -0.0635904725 O1 -0.4686270000 SP2
C4_0 C -0.4383822518 0.5678089067 0.1853068829 C3 -0.2430704000 SP2
C5_0 C -0.4382023261 0.4247595908 0.2506162946 C3 0.1606221000 SP2
H0_0 H -0.4405974248 0.3044868495 0.1849666731 H 0.1588160000 UNKNOWN
H1_0 H -0.4470841207 0.6070043895 0.0262703745 H 0.3669310000 UNKNOWN
C6_0 C -0.4376019928 0.5189095124 0.2505862843 C3 -0.1256439000 SP2
H2_0 H -0.4382039589 0.6405192369 0.1861409861 H 0.1588160000 UNKNOWN
N1_0 N -0.4378614332 0.3811400180 0.3193804636 N -0.3751169000 SP2
H3_0 H -0.4366003398 0.5535084953 0.3030104886 H 0.1185790000 UNKNOWN
C7_0 C -0.4331830407 0.2919891068 0.3301047045 C3 0.4003433000 SP2
H4_0 H -0.4410760374 0.4216691778 0.3667986363 H 0.2871780000 UNKNOWN
O2_0 O -0.4307455085 0.2323298639 0.2815949247 O1 -0.4066860000 SP2
C8_0 C -0.4344957912 0.2712586452 0.4141393778 C3 0.2457616000 SP2
O3_0 O -0.4615127123 0.3178042046 0.4678062170 O1 -0.4595840000 SP2
N2_0 N -0.4099238695 0.2004256617 0.4270425618 N -0.1270780000 SP2
C9_0 C -0.3703842938 0.1540697543 0.3685293877 C4 0.1094677760 SP3
C10_0 C -0.4175174013 0.1725224377 0.5081601780 C4 0.1094677760 SP3
C11_0 C -0.3244346514 0.1609244854 0.3895414660 C4 0.1059798000 SP3
H5_0 H -0.3657212995 0.1816033065 0.3105914300 H 0.0003255620 UNKNOWN
H6_0 H -0.3803045645 0.0833618891 0.3673898984 H 0.0003255620 UNKNOWN
C12_0 C -0.3723065046 0.1834199258 0.5297043837 C4 0.1059798000 SP3
H7_0 H -0.4472970915 0.2112031849 0.5462248363 H 0.0003255620 UNKNOWN
H8_0 H -0.4282173825 0.1016207395 0.5132353496 H 0.0003255620 UNKNOWN
C13_0 C -0.3313654815 0.1303783167 0.4733517786 C4 0.0910091000 SP3
H9_0 H -0.2970832192 0.1203902522 0.3473379636 H -0.0335496000 UNKNOWN
H10_0 H -0.3117152003 0.2304630649 0.3833467777 H -0.0335496000 UNKNOWN
H11_0 H -0.3626001580 0.2547415942 0.5275796431 H -0.0335496000 UNKNOWN
H12_0 H -0.3791319390 0.1599517118 0.5897875260 H -0.0335496000 UNKNOWN
C14_0 C -0.2849994892 0.1396612030 0.4933846553 C4 0.1716622000 SP3
H13_0 H -0.3417261836 0.0590265881 0.4785966598 H -0.0401939000 UNKNOWN
C15_0 C -0.2900627546 0.1118710702 0.5758310998 C3 -0.1408150080 SP2
H14_0 H -0.2568565965 0.0997265212 0.4519417159 H -0.0302422000 UNKNOWN
H15_0 H -0.2737631708 0.2099671004 0.4845993421 H -0.0302422000 UNKNOWN
C16_0 C -0.2966134871 0.1754687479 0.6353599671 C3 -0.1179234960 SP2
C17_0 C -0.2897701320 0.0212730691 0.5955663791 C3 -0.1179234960 SP2
C18_0 C -0.3026330523 0.1498904813 0.7121578189 C3 -0.1247886800 SP2
H16_0 H -0.2968261115 0.2463781468 0.6214656615 H 0.1185790000 UNKNOWN
C19_0 C -0.2965748250 -0.0061309401 0.6722872236 C3 -0.1247886800 SP2
H17_0 H -0.2831030125 -0.0296136319 0.5500261784 H 0.1185790000 UNKNOWN
C20_0 C -0.3028327385 0.0594001093 0.7290925855 C3 0.1917733600 SP2
H18_0 H -0.3067113777 0.1989428049 0.7582927257 H 0.1185790000 UNKNOWN
H19_0 H -0.2965535369 -0.0768111984 0.6868583537 H 0.1185790000 UNKNOWN
F0_0 F -0.3085959913 0.0343689542 0.8043736469 F -0.1793540000 UNKNOWN
H10_1 H -0.4311235550 0.2331159323 0.0826278588 H -0.0335496000 UNKNOWN
C11_1 C -0.4181230628 0.1639067657 0.0749185496 C4 0.1059798000 SP3
C9_1 C -0.3721881108 0.1569130483 0.0958100365 C4 0.1094677760 SP3
C13_1 C -0.4113323078 0.1364089534 -0.0095466273 C4 0.0910091000 SP3
H9_1 H -0.4453385106 0.1221147630 0.1161015625 H -0.0335496000 UNKNOWN
N2_1 N -0.3331893853 0.2051987037 0.0381120761 N -0.1270780000 SP2
H5_1 H -0.3772382363 0.1835304294 0.1542026201 H 0.0003255620 UNKNOWN
H6_1 H -0.3616403718 0.0864337601 0.0956897802 H 0.0003255620 UNKNOWN
C12_1 C -0.3700517903 0.1894934223 -0.0652411968 C4 0.1059798000 SP3
C14_1 C -0.4578692065 0.1491639994 -0.0286254430 C4 0.1716622000 SP3
H13_1 H -0.4015804013 0.0647891748 -0.0165096120 H -0.0401939000 UNKNOWN
C8_1 C -0.3104459439 0.2775229957 0.0524495291 C3 0.2457616000 SP2
C10_1 C -0.3248958847 0.1781659392 -0.0433190244 C4 0.1094677760 SP3
H11_1 H -0.3798125637 0.2608500773 -0.0626202055 H -0.0335496000 UNKNOWN
H12_1 H -0.3632259060 0.1667117778 -0.1255488562 H -0.0335496000 UNKNOWN
C15_1 C -0.4539026963 0.1196759906 -0.1101771068 C3 -0.1408150080 SP2
H14_1 H -0.4861237959 0.1110833136 0.0145247023 H -0.0302422000 UNKNOWN
H15_1 H -0.4682830230 0.2199474069 -0.0204657661 H -0.0302422000 UNKNOWN
C7_1 C -0.3130918347 0.2976837536 0.1371132132 C3 0.4003433000 SP2
O3_1 O -0.2846983098 0.3273822559 -0.0000703462 O1 -0.4595840000 SP2
H7_1 H -0.2950546440 0.2174885974 -0.0805780421 H 0.0003255620 UNKNOWN
H8_1 H -0.3139384196 0.1074470434 -0.0486106516 H 0.0003255620 UNKNOWN
C16_1 C -0.4479998655 0.1819584046 -0.1705561321 C3 -0.1179234960 SP2
C17_1 C -0.4536279185 0.0286426962 -0.1286546313 C3 -0.1179234960 SP2
N1_1 N -0.3146715665 0.3873262270 0.1510199665 N -0.3751169000 SP2
O2_1 O -0.3109608467 0.2380693590 0.1832250345 O1 -0.4066860000 SP2
C18_1 C -0.4413816629 0.1542463237 -0.2470793655 C3 -0.1247886800 SP2
H16_1 H -0.4484052220 0.2532282415 -0.1573714566 H 0.1185790000 UNKNOWN
C19_1 C -0.4468129598 -0.0009237254 -0.2047083785 C3 -0.1247886800 SP2
H17_1 H -0.4587588443 -0.0208972374 -0.0823567338 H 0.1185790000 UNKNOWN
C5_1 C -0.3163393003 0.4308234347 0.2207942103 C3 0.1606221000 SP2
H4_1 H -0.3149172917 0.4282975983 0.1053420607 H 0.2871780000 UNKNOWN
C20_1 C -0.4405571309 0.0632620536 -0.2626245245 C3 0.1917733600 SP2
H18_1 H -0.4371116414 0.2019991737 -0.2942600758 H 0.1185790000 UNKNOWN
H19_1 H -0.4461972386 -0.0719508689 -0.2184669683 H 0.1185790000 UNKNOWN
C3_1 C -0.3200737935 0.3827122714 0.2895016396 C3 -0.2483516000 SP2
C6_1 C -0.3149548954 0.5249838561 0.2202478733 C3 -0.1256439000 SP2
F0_1 F -0.4338183282 0.0360905134 -0.3376032458 F -0.1793540000 UNKNOWN
C0_1 C -0.3226930800 0.4328207529 0.3546473114 C3 0.2121623000 SP2
H0_1 H -0.3200914774 0.3103956084 0.2893377199 H 0.1588160000 UNKNOWN
C4_1 C -0.3166723458 0.5736656026 0.2869789172 C3 -0.2430704000 SP2
H3_1 H -0.3132616383 0.5599678675 0.1666076283 H 0.1185790000 UNKNOWN
O0_1 O -0.3260603786 0.4008086739 0.4280952627 O2 -0.2342716000 SP3
C2_1 C -0.3204442946 0.5260028613 0.3547669070 C3 0.1609143000 SP2
H2_1 H -0.3151767773 0.6463186805 0.2856183677 H 0.1588160000 UNKNOWN
C1_1 C -0.3239594293 0.4749882732 0.4738458705 C3 0.5561477200 SP2
N0_1 N -0.3226261779 0.5503111601 0.4300514951 N -0.4583299200 SP2
O1_1 O -0.3239153731 0.4680430871 0.5411259775 O1 -0.4686270000 SP2
H1_1 H -0.3103915906 0.6091467584 0.4477992071 H 0.3669310000 UNKNOWN
#END
