# Supplementary material for: Predicting crystal form stability under real-world conditions
Source: Nature. 2023 Nov 8;623(7986):324–8. doi: 10.1038/s41586-023-06587-3 (PMC10632141; doi:10.1038/s41586-023-06587-3)
Supplement: Supplementary file 2 — This file contains archived experimental crystal structures before and after energy minimization (cif_structures folder) with a summary provided in a file structures.xlsx, predicted crystal structures and relative free energies for radiprodil (radiprodil_landscape_cif_files folder) and upadacitinib (upadacitinib_landscape_cif_files folder), individual (free) energy components for hydrates and anhydrates (energy_components.xlsx file), reference free-energy differences (reference_data_anhydrates.xlsx file) and critical water activities needed to carry out the validation (reference_data_hydrates.xlsx file). [file 41586_2023_6587_MOESM2_ESM.zip › Supplementary_Data/radiprodil_landscape_cif_files/anhydrate/rank_step4f_032.cif]

#############################################
# Avant-garde Materials Simulation           
#############################################

data_structure_000025
_cell_length_a 10.0769220858
_cell_length_b 12.8799630390
_cell_length_c 16.3265439775
_cell_angle_alpha 65.6184479561
_cell_angle_beta 103.4475464197
_cell_angle_gamma 107.2632687488
_cell_volume 1828.2883055271
_exptl_crystal_density_diffrn 1.4437724127
_symmetry_cell_setting triclinic
_symmetry_space_group_name_H-M 'P -1'
_symmetry_Int_Tables_number 2
loop_
_symmetry_equiv_pos_site_id
_symmetry_equiv_pos_as_xyz
1 x,y,z
2 -x,-y,-z
loop_
_atom_site_label
_atom_site_type_symbol
_atom_site_fract_x
_atom_site_fract_y
_atom_site_fract_z
_atom_site_fftype
_atom_site_charge
_atom_site_hybridization
O0_0 O 0.6531077884 0.5937177849 0.6214761063 O2 -0.2342716000 SP3
C0_0 C 0.6941546513 0.5524919382 0.5674764542 C3 0.2121623000 SP2
C1_0 C 0.5739080758 0.6747596948 0.5639618788 C3 0.5561477200 SP2
C2_0 C 0.6427714350 0.6074813291 0.4768626386 C3 0.1609143000 SP2
C3_0 C 0.7714390635 0.4688452630 0.5966171443 C3 -0.2483516000 SP2
N0_0 N 0.5707555422 0.6841962224 0.4770165874 N -0.4583299200 SP2
O1_0 O 0.5195967685 0.7241746040 0.5927873662 O1 -0.4686270000 SP2
C4_0 C 0.6675063650 0.5775245496 0.4099051620 C3 -0.2430704000 SP2
C5_0 C 0.7978334567 0.4391080640 0.5287501461 C3 0.1606221000 SP2
H0_0 H 0.8092430775 0.4272266275 0.6673697668 H 0.1588160000 UNKNOWN
H1_0 H 0.5150231853 0.7394176722 0.4231269590 H 0.3669310000 UNKNOWN
C6_0 C 0.7458035245 0.4929217525 0.4372798657 C3 -0.1256439000 SP2
H2_0 H 0.6266671348 0.6167057601 0.3389350198 H 0.1588160000 UNKNOWN
N1_0 N 0.8726291261 0.3525838020 0.5498646967 N -0.3751169000 SP2
H3_0 H 0.7654547415 0.4650501682 0.3875580265 H 0.1185790000 UNKNOWN
C7_0 C 0.9463493955 0.3029218858 0.6313763037 C3 0.4003433000 SP2
H4_0 H 0.8769767637 0.3282664295 0.4981602931 H 0.2871780000 UNKNOWN
O2_0 O 0.9610720425 0.3291210630 0.6983248257 O1 -0.4066860000 SP2
C8_0 C 1.0206309844 0.2138441674 0.6317492234 C3 0.2457616000 SP2
O3_0 O 1.0534354950 0.2241278736 0.5594051645 O1 -0.4595840000 SP2
N2_0 N 1.0581737393 0.1356442093 0.7141546094 N -0.1270780000 SP2
C9_0 C 0.9879290271 0.0959946441 0.7949462683 C4 0.1094677760 SP3
C10_0 C 1.1639018507 0.0711280134 0.7257155842 C4 0.1094677760 SP3
C11_0 C 1.0950523436 0.1064384581 0.8756659726 C4 0.1059798000 SP3
H5_0 H 0.9322205961 0.0038512020 0.8088290267 H 0.0003255620 UNKNOWN
H6_0 H 0.9098887976 0.1464348654 0.7804522107 H 0.0003255620 UNKNOWN
C12_0 C 1.2709416026 0.0733926550 0.8093319604 C4 0.1059798000 SP3
H7_0 H 1.1116032235 -0.0193251147 0.7310851044 H 0.0003255620 UNKNOWN
H8_0 H 1.2167109882 0.1136138815 0.6647118319 H 0.0003255620 UNKNOWN
C13_0 C 1.2031125558 0.0337074005 0.8957996714 C4 0.0910091000 SP3
H9_0 H 1.1473273190 0.1994047690 0.8602578385 H -0.0335496000 UNKNOWN
H10_0 H 1.0399502911 0.0769032517 0.9350312523 H -0.0335496000 UNKNOWN
H11_0 H 1.3427935757 0.0187181691 0.8186750664 H -0.0335496000 UNKNOWN
H12_0 H 1.3338348664 0.1634520212 0.7953582501 H -0.0335496000 UNKNOWN
C14_0 C 1.1356430027 -0.0996956744 0.9325992258 C4 0.1716622000 SP3
H13_0 H 1.2860887944 0.0525814746 0.9484795525 H -0.0401939000 UNKNOWN
C15_0 C 1.2333074117 -0.1730590634 1.0007747594 C3 -0.1408150080 SP2
H14_0 H 1.0442265404 -0.1138834098 0.9653064993 H -0.0302422000 UNKNOWN
H15_0 H 1.0949100691 -0.1318013931 0.8767117825 H -0.0302422000 UNKNOWN
C16_0 C 1.2887232316 -0.2447111683 0.9788370025 C3 -0.1179234960 SP2
C17_0 C 1.2701668519 -0.1714444327 1.0888233349 C3 -0.1179234960 SP2
C18_0 C 1.3792994934 -0.3125155733 1.0424898746 C3 -0.1247886800 SP2
H16_0 H 1.2599331737 -0.2479966156 0.9110636896 H 0.1185790000 UNKNOWN
C19_0 C 1.3594902654 -0.2388075990 1.1537895882 C3 -0.1247886800 SP2
H17_0 H 1.2273471197 -0.1171592804 1.1078767409 H 0.1185790000 UNKNOWN
C20_0 C 1.4124804147 -0.3080775622 1.1286226585 C3 0.1917733600 SP2
H18_0 H 1.4244743333 -0.3669812514 1.0253889376 H 0.1185790000 UNKNOWN
H19_0 H 1.3867246664 -0.2369060225 1.2219145492 H 0.1185790000 UNKNOWN
F0_0 F 1.5013995516 -0.3742946270 1.1911619056 F -0.1793540000 UNKNOWN
H17_1 H 0.6147566262 0.6088174302 0.8106464683 H 0.1185790000 UNKNOWN
C17_1 C 0.6085946671 0.6780324398 0.8308823853 C3 -0.1179234960 SP2
C15_1 C 0.7023350568 0.7002932773 0.9033124140 C3 -0.1408150080 SP2
C19_1 C 0.5083251747 0.7438852030 0.7822264202 C3 -0.1247886800 SP2
C14_1 C 0.8129165827 0.6296516051 0.9508870193 C4 0.1716622000 SP3
C16_1 C 0.6930747816 0.7920157825 0.9256645409 C3 -0.1179234960 SP2
C20_1 C 0.5022857110 0.8323829698 0.8077384925 C3 0.1917733600 SP2
H19_1 H 0.4383342514 0.7284876544 0.7245362240 H 0.1185790000 UNKNOWN
C13_1 C 0.8602212370 0.6056302312 1.0522949977 C4 0.0910091000 SP3
H14_1 H 0.9062377213 0.6739132057 0.9147603300 H -0.0302422000 UNKNOWN
H15_1 H 0.7748272082 0.5450881287 0.9417587580 H -0.0302422000 UNKNOWN
C18_1 C 0.5929696411 0.8585237865 0.8784665933 C3 -0.1247886800 SP2
H16_1 H 0.7643270959 0.8118724102 0.9814585135 H 0.1185790000 UNKNOWN
F0_1 F 0.4038671702 0.8971405084 0.7605548640 F -0.1793540000 UNKNOWN
C11_1 C 0.9737929509 0.5350714972 1.0857402023 C4 0.1059798000 SP3
C12_1 C 0.7407444167 0.5398054958 1.1114140999 C4 0.1059798000 SP3
H13_1 H 0.9080064192 0.6897827250 1.0617392088 H -0.0401939000 UNKNOWN
H18_1 H 0.5847300659 0.9293008440 0.8958325179 H 0.1185790000 UNKNOWN
C9_1 C 1.0225480249 0.5050061906 1.1864432375 C4 0.1094677760 SP3
H9_1 H 1.0645355153 0.5848672696 1.0484851637 H -0.0335496000 UNKNOWN
H10_1 H 0.9324075536 0.4530015397 1.0731697099 H -0.0335496000 UNKNOWN
C10_1 C 0.7936838228 0.5095631560 1.2127995316 C4 0.1094677760 SP3
H11_1 H 0.6867389018 0.4581742794 1.0996751682 H -0.0335496000 UNKNOWN
H12_1 H 0.6619435850 0.5917921137 1.0932322411 H -0.0335496000 UNKNOWN
N2_1 N 0.9037488086 0.4442312735 1.2390858947 N -0.1270780000 SP2
H5_1 H 1.0998858670 0.4510323872 1.2103268318 H 0.0003255620 UNKNOWN
H6_1 H 1.0714644913 0.5859108666 1.2001279153 H 0.0003255620 UNKNOWN
H7_1 H 0.7087738031 0.4548277830 1.2540152240 H 0.0003255620 UNKNOWN
H8_1 H 0.8373453793 0.5895576393 1.2283000696 H 0.0003255620 UNKNOWN
C8_1 C 0.8971827967 0.3400676711 1.3090135900 C3 0.2457616000 SP2
C7_1 C 0.9833492100 0.2604467083 1.3058929975 C3 0.4003433000 SP2
O3_1 O 0.8170624499 0.3006769769 1.3681410663 O1 -0.4595840000 SP2
N1_1 N 1.0521024032 0.2046454768 1.3874722131 N -0.3751169000 SP2
O2_1 O 0.9776898916 0.2462363783 1.2344455351 O1 -0.4066860000 SP2
C5_1 C 1.1335100407 0.1229027577 1.4073449822 C3 0.1606221000 SP2
H4_1 H 1.0379394294 0.2185891296 1.4422121221 H 0.2871780000 UNKNOWN
C3_1 C 1.1713435722 0.1001660583 1.3395753378 C3 -0.2483516000 SP2
C6_1 C 1.1783510261 0.0647415008 1.4996811820 C3 -0.1256439000 SP2
C0_1 C 1.2511213634 0.0176348091 1.3703139548 C3 0.2121623000 SP2
H0_1 H 1.1403159808 0.1453724582 1.2681016561 H 0.1588160000 UNKNOWN
C4_1 C 1.2609516087 -0.0167504600 1.5284094854 C3 -0.2430704000 SP2
H3_1 H 1.1450118976 0.0847581020 1.5491874271 H 0.1185790000 UNKNOWN
O0_1 O 1.2961766579 -0.0232378784 1.3175535204 O2 -0.2342716000 SP3
C2_1 C 1.2966072713 -0.0402869492 1.4614575683 C3 0.1609143000 SP2
H2_1 H 1.2931282220 -0.0614853396 1.6000684446 H 0.1588160000 UNKNOWN
C1_1 C 1.3702529804 -0.1069879032 1.3760816493 C3 0.5561477200 SP2
N0_1 N 1.3715635815 -0.1161833220 1.4625369283 N -0.4583299200 SP2
O1_1 O 1.4204321272 -0.1600887690 1.3476554984 O1 -0.4686270000 SP2
H1_1 H 1.4211010033 -0.1748206029 1.5178315065 H 0.3669310000 UNKNOWN
#END
