# Supplementary material for: Predicting crystal form stability under real-world conditions
Source: Nature. 2023 Nov 8;623(7986):324–8. doi: 10.1038/s41586-023-06587-3 (PMC10632141; doi:10.1038/s41586-023-06587-3)
Supplement: Supplementary file 2 — This file contains archived experimental crystal structures before and after energy minimization (cif_structures folder) with a summary provided in a file structures.xlsx, predicted crystal structures and relative free energies for radiprodil (radiprodil_landscape_cif_files folder) and upadacitinib (upadacitinib_landscape_cif_files folder), individual (free) energy components for hydrates and anhydrates (energy_components.xlsx file), reference free-energy differences (reference_data_anhydrates.xlsx file) and critical water activities needed to carry out the validation (reference_data_hydrates.xlsx file). [file 41586_2023_6587_MOESM2_ESM.zip › Supplementary_Data/radiprodil_landscape_cif_files/anhydrate/rank_step4f_052.cif]

#############################################
# Avant-garde Materials Simulation           
#############################################

data_structure_000046
_cell_length_a 9.5578569114
_cell_length_b 17.7394462115
_cell_length_c 11.3608175120
_cell_angle_alpha 90.0000000000
_cell_angle_beta 76.4521625782
_cell_angle_gamma 90.0000000000
_cell_volume 1872.6407472315
_exptl_crystal_density_diffrn 1.4095774760
_symmetry_cell_setting monoclinic
_symmetry_space_group_name_H-M 'P 2_1'
_symmetry_Int_Tables_number 4
loop_
_symmetry_equiv_pos_site_id
_symmetry_equiv_pos_as_xyz
1 x,y,z
2 -x,y+1/2,-z
loop_
_atom_site_label
_atom_site_type_symbol
_atom_site_fract_x
_atom_site_fract_y
_atom_site_fract_z
_atom_site_fftype
_atom_site_charge
_atom_site_hybridization
O0_0 O -0.6096664823 0.5360556788 0.9214881396 O2 -0.2342716000 SP3
C0_0 C -0.5755712227 0.6110378733 0.9341746853 C3 0.2121623000 SP2
C1_0 C -0.5319547341 0.4936423712 0.9887488482 C3 0.5561477200 SP2
C2_0 C -0.4746500282 0.6159199595 1.0052380874 C3 0.1609143000 SP2
C3_0 C -0.6308496641 0.6726618984 0.8865421598 C3 -0.2483516000 SP2
N0_0 N -0.4500799504 0.5424488080 1.0370818398 N -0.4583299200 SP2
O1_0 O -0.5417957317 0.4251466310 0.9975170109 O1 -0.4686270000 SP2
C4_0 C -0.4234233028 0.6856174265 1.0317267864 C3 -0.2430704000 SP2
C5_0 C -0.5772976666 0.7435075753 0.9118348821 C3 0.1606221000 SP2
H0_0 H -0.7104905513 0.6677747207 0.8329019511 H 0.1588160000 UNKNOWN
H1_0 H -0.3825096563 0.5224299872 1.0882414859 H 0.3669310000 UNKNOWN
C6_0 C -0.4761513764 0.7491516717 0.9840781614 C3 -0.1256439000 SP2
H2_0 H -0.3455194309 0.6906205788 1.0874186472 H 0.1588160000 UNKNOWN
N1_0 N -0.6197823043 0.8113560567 0.8659558684 N -0.3751169000 SP2
H3_0 H -0.4390248423 0.8047820785 1.0031398833 H 0.1185790000 UNKNOWN
C7_0 C -0.7035465574 0.8199209701 0.7851923770 C3 0.4003433000 SP2
H4_0 H -0.5868396907 0.8605593247 0.8991642275 H 0.2871780000 UNKNOWN
O2_0 O -0.7570467039 0.7677479527 0.7379588093 O1 -0.4066860000 SP2
C8_0 C -0.7295276445 0.9046423117 0.7641028791 C3 0.2457616000 SP2
O3_0 O -0.6946642844 0.9510718874 0.8348872646 O1 -0.4595840000 SP2
N2_0 N -0.7963082341 0.9252758392 0.6765223933 N -0.1270780000 SP2
C9_0 C -0.8461717932 1.0036627374 0.6742782982 C4 0.1094677760 SP3
C10_0 C -0.8203675536 0.8793850810 0.5748365000 C4 0.1094677760 SP3
C11_0 C -0.7786605867 1.0429029536 0.5551191669 C4 0.1059798000 SP3
H5_0 H -0.8214119253 1.0336629982 0.7510556273 H 0.0003255620 UNKNOWN
H6_0 H -0.9641220072 1.0013592932 0.6877191451 H 0.0003255620 UNKNOWN
C12_0 C -0.7508746857 0.9168076038 0.4538800702 C4 0.1059798000 SP3
H7_0 H -0.7775631613 0.8229049646 0.5809180616 H 0.0003255620 UNKNOWN
H8_0 H -0.9375528944 0.8741696045 0.5856617098 H 0.0003255620 UNKNOWN
C13_0 C -0.8005463079 0.9983913137 0.4452545844 C4 0.0910091000 SP3
H9_0 H -0.8249530818 1.0997080207 0.5568573801 H -0.0335496000 UNKNOWN
H10_0 H -0.6628242147 1.0507616828 0.5488609556 H -0.0335496000 UNKNOWN
H11_0 H -0.6330873971 0.9158405609 0.4421486424 H -0.0335496000 UNKNOWN
H12_0 H -0.7746210801 0.8816706139 0.3811091196 H -0.0335496000 UNKNOWN
C14_0 C -0.7229479927 1.0347256465 0.3237531128 C4 0.1716622000 SP3
H13_0 H -0.9173573685 0.9977587267 0.4488217314 H -0.0401939000 UNKNOWN
C15_0 C -0.7529388636 1.1177669047 0.3140568924 C3 -0.1408150080 SP2
H14_0 H -0.6061937454 1.0268132397 0.3122551520 H -0.0302422000 UNKNOWN
H15_0 H -0.7533091846 1.0041479056 0.2492230081 H -0.0302422000 UNKNOWN
C16_0 C -0.8741639198 1.1431053169 0.2759044489 C3 -0.1179234960 SP2
C17_0 C -0.6609259263 1.1718000765 0.3456877460 C3 -0.1179234960 SP2
C18_0 C -0.9044675185 1.2199184164 0.2698788963 C3 -0.1247886800 SP2
H16_0 H -0.9451642362 1.1023146203 0.2476467247 H 0.1185790000 UNKNOWN
C19_0 C -0.6878997253 1.2487654651 0.3396424896 C3 -0.1247886800 SP2
H17_0 H -0.5650892238 1.1537691625 0.3744890700 H 0.1185790000 UNKNOWN
C20_0 C -0.8092954667 1.2709281414 0.3014666088 C3 0.1917733600 SP2
H18_0 H -0.9991554907 1.2396545777 0.2410044320 H 0.1185790000 UNKNOWN
H19_0 H -0.6161770959 1.2908209947 0.3633837495 H 0.1185790000 UNKNOWN
F0_0 F -0.8345694502 1.3468269863 0.2933054902 F -0.1793540000 UNKNOWN
H16_1 H -0.5642234115 0.4303531637 0.7439253931 H 0.1185790000 UNKNOWN
C16_1 C -0.6294182347 0.3892320475 0.7094643676 C3 -0.1179234960 SP2
C15_1 C -0.7456491083 0.4138287032 0.6633066783 C3 -0.1408150080 SP2
C18_1 C -0.5959996169 0.3128242951 0.7142933224 C3 -0.1247886800 SP2
C14_1 C -0.7732370787 0.4969740572 0.6501410177 C4 0.1716622000 SP3
C17_1 C -0.8316129483 0.3590950458 0.6255859591 C3 -0.1179234960 SP2
C20_1 C -0.6839653006 0.2608665137 0.6749980666 C3 0.1917733600 SP2
H18_1 H -0.5039255477 0.2936818206 0.7476360326 H 0.1185790000 UNKNOWN
C13_1 C -0.6561179295 0.5360185482 0.5510363781 C4 0.0910091000 SP3
H14_1 H -0.7767174847 0.5259670905 0.7366062489 H -0.0302422000 UNKNOWN
H15_1 H -0.8803409619 0.5041732482 0.6313517177 H -0.0302422000 UNKNOWN
C19_1 C -0.8023744754 0.2822374586 0.6316732961 C3 -0.1247886800 SP2
H17_1 H -0.9242514523 0.3764237702 0.5912812904 H 0.1185790000 UNKNOWN
F0_1 F -0.6537079745 0.1855191915 0.6806231498 F -0.1793540000 UNKNOWN
C11_1 C -0.6888541460 0.6197249570 0.5340640663 C4 0.1059798000 SP3
C12_1 C -0.6284326229 0.4969104119 0.4270241845 C4 0.1059798000 SP3
H13_1 H -0.5555855355 0.5330359052 0.5825062735 H -0.0401939000 UNKNOWN
H19_1 H -0.8695023560 0.2398317146 0.6025983830 H 0.1185790000 UNKNOWN
C9_1 C -0.8094445395 0.6315200539 0.4680620862 C4 0.1094677760 SP3
H9_1 H -0.5911217130 0.6472497481 0.4805055699 H -0.0335496000 UNKNOWN
H10_1 H -0.7187178430 0.6494782895 0.6212480380 H -0.0335496000 UNKNOWN
C10_1 C -0.7512343955 0.5086162154 0.3639069358 C4 0.1094677760 SP3
H11_1 H -0.6126130784 0.4359445261 0.4360286321 H -0.0335496000 UNKNOWN
H12_1 H -0.5289092698 0.5193446197 0.3680855559 H -0.0335496000 UNKNOWN
N2_1 N -0.7809896195 0.5894307688 0.3529741103 N -0.1270780000 SP2
H5_1 H -0.9131481539 0.6115063388 0.5239142826 H 0.0003255620 UNKNOWN
H6_1 H -0.8202381861 0.6913055473 0.4490342626 H 0.0003255620 UNKNOWN
H7_1 H -0.8502327289 0.4809113228 0.4150090633 H 0.0003255620 UNKNOWN
H8_1 H -0.7253165666 0.4843379281 0.2728906656 H 0.0003255620 UNKNOWN
C8_1 C -0.8023393692 0.6148424249 0.2465054722 C3 0.2457616000 SP2
C7_1 C -0.8219519849 0.7003220591 0.2279268764 C3 0.4003433000 SP2
O3_1 O -0.8023010129 0.5722533626 0.1588475683 O1 -0.4595840000 SP2
N1_1 N -0.8997334353 0.7117031074 0.1432360060 N -0.3751169000 SP2
O2_1 O -0.7698484949 0.7501555202 0.2808773124 O1 -0.4066860000 SP2
C5_1 C -0.9406250670 0.7807419523 0.1000291290 C3 0.1606221000 SP2
H4_1 H -0.9312758768 0.6639664392 0.1050557271 H 0.2871780000 UNKNOWN
C3_1 C -0.8780772790 0.8500944687 0.1206645114 C3 -0.2483516000 SP2
C6_1 C -1.0482094258 0.7772696233 0.0338460541 C3 -0.1256439000 SP2
C0_1 C -0.9301737898 0.9128857249 0.0730733285 C3 0.2121623000 SP2
H0_1 H -0.7934331427 0.8529978231 0.1696309071 H 0.1588160000 UNKNOWN
C4_1 C -1.0986515109 0.8417901036 -0.0127218265 C3 -0.2430704000 SP2
H3_1 H -1.0915832568 0.7224604890 0.0180433496 H 0.1185790000 UNKNOWN
O0_1 O -0.8859211140 0.9869291526 0.0788416059 O2 -0.2342716000 SP3
C2_1 C -1.0373713477 0.9100478185 0.0078838676 C3 0.1609143000 SP2
H2_1 H -1.1821496592 0.8387275944 -0.0631662255 H 0.1588160000 UNKNOWN
C1_1 C -0.9632233861 1.0305256388 0.0126271669 C3 0.5561477200 SP2
N0_1 N -1.0562146789 0.9836882277 -0.0264943816 N -0.4583299200 SP2
O1_1 O -0.9439795557 1.0982107067 -0.0033473691 O1 -0.4686270000 SP2
H1_1 H -1.1235342342 1.0046074787 -0.0774530723 H 0.3669310000 UNKNOWN
#END
