# Supplementary material for: Predicting crystal form stability under real-world conditions
Source: Nature. 2023 Nov 8;623(7986):324–8. doi: 10.1038/s41586-023-06587-3 (PMC10632141; doi:10.1038/s41586-023-06587-3)
Supplement: Supplementary file 2 — This file contains archived experimental crystal structures before and after energy minimization (cif_structures folder) with a summary provided in a file structures.xlsx, predicted crystal structures and relative free energies for radiprodil (radiprodil_landscape_cif_files folder) and upadacitinib (upadacitinib_landscape_cif_files folder), individual (free) energy components for hydrates and anhydrates (energy_components.xlsx file), reference free-energy differences (reference_data_anhydrates.xlsx file) and critical water activities needed to carry out the validation (reference_data_hydrates.xlsx file). [file 41586_2023_6587_MOESM2_ESM.zip › Supplementary_Data/radiprodil_landscape_cif_files/anhydrate/rank_step4f_012.cif]

#############################################
# Avant-garde Materials Simulation           
#############################################

data_structure_000031
_cell_length_a 58.4014947139
_cell_length_b 7.2972670269
_cell_length_c 17.4677124568
_cell_angle_alpha 90.0000000000
_cell_angle_beta 86.6536621169
_cell_angle_gamma 90.0000000000
_cell_volume 7431.5448483782
_exptl_crystal_density_diffrn 1.4207717355
_symmetry_cell_setting monoclinic
_symmetry_space_group_name_H-M 'C 2/c'
_symmetry_Int_Tables_number 15
loop_
_symmetry_equiv_pos_site_id
_symmetry_equiv_pos_as_xyz
1 x,y,z
2 -x,y,-z+1/2
3 -x,-y,-z
4 x,-y,z+1/2
5 x+1/2,y+1/2,z
6 -x+1/2,y+1/2,-z+1/2
7 -x+1/2,-y+1/2,-z
8 x+1/2,-y+1/2,z+1/2
loop_
_atom_site_label
_atom_site_type_symbol
_atom_site_fract_x
_atom_site_fract_y
_atom_site_fract_z
_atom_site_fftype
_atom_site_charge
_atom_site_hybridization
O0_0 O 0.1650750161 0.6156349263 0.4735935016 O2 -0.2342716000 SP3
C0_0 C 0.1521674640 0.6769569717 0.4145726697 C3 0.2121623000 SP2
C1_0 C 0.1498979688 0.5879262048 0.5371511995 C3 0.5561477200 SP2
C2_0 C 0.1290805673 0.6834350329 0.4401965162 C3 0.1609143000 SP2
C3_0 C 0.1603667315 0.7289410868 0.3421048895 C3 -0.2483516000 SP2
N0_0 N 0.1282672214 0.6251678350 0.5161402240 N -0.4583299200 SP2
O1_0 O 0.1565642194 0.5391391679 0.5994011440 O1 -0.4686270000 SP2
C4_0 C 0.1127060438 0.7429379603 0.3911428919 C3 -0.2430704000 SP2
C5_0 C 0.1437425663 0.7893531360 0.2922441794 C3 0.1606221000 SP2
H0_0 H 0.1784553276 0.7274688562 0.3239788595 H 0.1588160000 UNKNOWN
H1_0 H 0.1141000992 0.6025330750 0.5538536526 H 0.3669310000 UNKNOWN
C6_0 C 0.1203325407 0.7945372182 0.3169863627 C3 -0.1256439000 SP2
H2_0 H 0.0946458664 0.7518319426 0.4099564447 H 0.1588160000 UNKNOWN
N1_0 N 0.1497535896 0.8442722655 0.2165783380 N -0.3751169000 SP2
H3_0 H 0.1081607426 0.8443976009 0.2768004166 H 0.1185790000 UNKNOWN
C7_0 C 0.1714279920 0.8710632614 0.1845505194 C3 0.4003433000 SP2
H4_0 H 0.1368004249 0.8773173204 0.1817107929 H 0.2871780000 UNKNOWN
O2_0 O 0.1891329919 0.8631019278 0.2197179387 O1 -0.4066860000 SP2
C8_0 C 0.1705761605 0.9209582266 0.0984487922 C3 0.2457616000 SP2
O3_0 O 0.1518081685 0.9716806805 0.0747185975 O1 -0.4595840000 SP2
N2_0 N 0.1903357403 0.9161217264 0.0538729963 N -0.1270780000 SP2
C9_0 C 0.2120616162 0.8266692733 0.0709607703 C4 0.1094677760 SP3
C10_0 C 0.1903606859 0.9829887411 -0.0254773886 C4 0.1094677760 SP3
C11_0 C 0.2172196756 0.6691932285 0.0149561728 C4 0.1059798000 SP3
H5_0 H 0.2109865803 0.7780082154 0.1300564505 H 0.0003255620 UNKNOWN
H6_0 H 0.2255880820 0.9319409923 0.0651568879 H 0.0003255620 UNKNOWN
C12_0 C 0.1951469932 0.8290300151 -0.0835105711 C4 0.1059798000 SP3
H7_0 H 0.1737524565 1.0466830639 -0.0332099452 H 0.0003255620 UNKNOWN
H8_0 H 0.2037196077 1.0897854042 -0.0317790919 H 0.0003255620 UNKNOWN
C13_0 C 0.2174000959 0.7266405500 -0.0694239639 C4 0.0910091000 SP3
H9_0 H 0.2338518120 0.6091832826 0.0275184939 H -0.0335496000 UNKNOWN
H10_0 H 0.2042359944 0.5613510017 0.0258677707 H -0.0335496000 UNKNOWN
H11_0 H 0.1808187660 0.7305130613 -0.0786252105 H -0.0335496000 UNKNOWN
H12_0 H 0.1956740073 0.8879263224 -0.1416269174 H -0.0335496000 UNKNOWN
C14_0 C 0.2208905068 0.5557354190 -0.1208511044 C4 0.1716622000 SP3
H13_0 H 0.2319426972 0.8210819825 -0.0821159654 H -0.0401939000 UNKNOWN
C15_0 C 0.2243490805 0.5950772387 -0.2054834371 C3 -0.1408150080 SP2
H14_0 H 0.2358145057 0.4803531903 -0.1016739096 H -0.0302422000 UNKNOWN
H15_0 H 0.2059187433 0.4655284772 -0.1097611099 H -0.0302422000 UNKNOWN
C16_0 C 0.2056644380 0.6170509074 -0.2516930180 C3 -0.1179234960 SP2
C17_0 C 0.2465345032 0.6122518426 -0.2400415112 C3 -0.1179234960 SP2
C18_0 C 0.2087148380 0.6623081845 -0.3292761488 C3 -0.1247886800 SP2
H16_0 H 0.1882615373 0.5962803452 -0.2269700717 H 0.1185790000 UNKNOWN
C19_0 C 0.2500711768 0.6545947112 -0.3176934391 C3 -0.1247886800 SP2
H17_0 H 0.2614804439 0.5907296094 -0.2065221184 H 0.1185790000 UNKNOWN
C20_0 C 0.2310130741 0.6823886683 -0.3602895397 C3 0.1917733600 SP2
H18_0 H 0.1941610821 0.6782731890 -0.3650130307 H 0.1185790000 UNKNOWN
H19_0 H 0.2673222334 0.6677526727 -0.3443207003 H 0.1185790000 UNKNOWN
F0_0 F 0.2343943377 0.7305102310 -0.4360156690 F -0.1793540000 UNKNOWN
H1_1 H 0.1376286028 0.6058801220 0.6773633857 H 0.3669310000 UNKNOWN
N0_1 N 0.1234567933 0.6310066307 0.7147054079 N -0.4583299200 SP2
C1_1 C 0.1018382793 0.5924097673 0.6938450050 C3 0.5561477200 SP2
C2_1 C 0.1226189055 0.6892747900 0.7907192822 C3 0.1609143000 SP2
O0_1 O 0.0866635570 0.6204478306 0.7572777171 O2 -0.2342716000 SP3
O1_1 O 0.0951498783 0.5418751122 0.6318485507 O1 -0.4686270000 SP2
C0_1 C 0.0995398137 0.6816473444 0.8163240302 C3 0.2121623000 SP2
C4_1 C 0.1389022176 0.7495346517 0.8400313286 C3 -0.2430704000 SP2
C3_1 C 0.0912751921 0.7308659517 0.8890218281 C3 -0.2483516000 SP2
C6_1 C 0.1312167301 0.7986872783 0.9144071884 C3 -0.1256439000 SP2
H2_1 H 0.1569587380 0.7609830425 0.8214838650 H 0.1588160000 UNKNOWN
C5_1 C 0.1078320640 0.7902187946 0.9393186766 C3 0.1606221000 SP2
H0_1 H 0.0731925200 0.7272460194 0.9071229237 H 0.1588160000 UNKNOWN
H3_1 H 0.1433345431 0.8483926184 0.9548136056 H 0.1185790000 UNKNOWN
N1_1 N 0.1018535297 0.8409295096 1.0154610091 N -0.3751169000 SP2
C7_1 C 0.0802492568 0.8489426587 1.0499774942 C3 0.4003433000 SP2
H4_1 H 0.1147227030 0.8819822841 1.0492839210 H 0.2871780000 UNKNOWN
O2_1 O 0.0623538646 0.8242630237 1.0171314934 O1 -0.4066860000 SP2
C8_1 C 0.0812552589 0.9029820506 1.1354912661 C3 0.2457616000 SP2
O3_1 O 0.0995172947 0.9703513398 1.1567493094 O1 -0.4595840000 SP2
N2_1 N 0.0620181248 0.8847462679 1.1820665484 N -0.1270780000 SP2
C9_1 C 0.0412552524 0.7793981102 1.1666339325 C4 0.1094677760 SP3
C10_1 C 0.0612998328 0.9707695784 1.2583433077 C4 0.1094677760 SP3
C11_1 C 0.0356034882 0.6407238353 1.2305645055 C4 0.1059798000 SP3
H5_1 H 0.0438683993 0.7109325750 1.1113731099 H 0.0003255620 UNKNOWN
H6_1 H 0.0270303192 0.8773354537 1.1628472251 H 0.0003255620 UNKNOWN
C12_1 C 0.0560287933 0.8324545185 1.3223359317 C4 0.1059798000 SP3
H7_1 H 0.0778100679 1.0376160558 1.2644363708 H 0.0003255620 UNKNOWN
H8_1 H 0.0478786575 1.0772563434 1.2592358407 H 0.0003255620 UNKNOWN
C13_1 C 0.0338458138 0.7273986633 1.3105251865 C4 0.0910091000 SP3
H9_1 H 0.0194342491 0.5720707303 1.2183234197 H -0.0335496000 UNKNOWN
H10_1 H 0.0489677955 0.5341704043 1.2290405130 H -0.0335496000 UNKNOWN
H11_1 H 0.0701846297 0.7326006689 1.3230426616 H -0.0335496000 UNKNOWN
H12_1 H 0.0551451075 0.9048164287 1.3777579599 H -0.0335496000 UNKNOWN
C14_1 C 0.0292036935 0.5792159631 1.3721211183 C4 0.1716622000 SP3
H13_1 H 0.0194171411 0.8260406669 1.3135868748 H -0.0401939000 UNKNOWN
C15_1 C 0.0262804126 0.6501686047 1.4532182036 C3 -0.1408150080 SP2
H14_1 H 0.0136886147 0.5029940349 1.3585662366 H -0.0302422000 UNKNOWN
H15_1 H 0.0434236216 0.4797156864 1.3678712436 H -0.0302422000 UNKNOWN
C16_1 C 0.0438061605 0.6336001089 1.5043627077 C3 -0.1179234960 SP2
C17_1 C 0.0055996209 0.7323290984 1.4797534659 C3 -0.1179234960 SP2
C18_1 C 0.0408167788 0.6930115459 1.5803640936 C3 -0.1247886800 SP2
H16_1 H 0.0599669206 0.5679529009 1.4855742617 H 0.1185790000 UNKNOWN
C19_1 C 0.0021306280 0.7924624869 1.5553092277 C3 -0.1247886800 SP2
H17_1 H -0.0084397252 0.7460733678 1.4416965226 H 0.1185790000 UNKNOWN
C20_1 C 0.0197824921 0.7686647599 1.6043470934 C3 0.1917733600 SP2
H18_1 H 0.0544315961 0.6771611745 1.6199331965 H 0.1185790000 UNKNOWN
H19_1 H -0.0141148139 0.8533887937 1.5759334083 H 0.1185790000 UNKNOWN
F0_1 F 0.0159766051 0.8180893669 1.6798606790 F -0.1793540000 UNKNOWN
#END
