# Supplementary material for: Predicting crystal form stability under real-world conditions
Source: Nature. 2023 Nov 8;623(7986):324–8. doi: 10.1038/s41586-023-06587-3 (PMC10632141; doi:10.1038/s41586-023-06587-3)
Supplement: Supplementary file 2 — This file contains archived experimental crystal structures before and after energy minimization (cif_structures folder) with a summary provided in a file structures.xlsx, predicted crystal structures and relative free energies for radiprodil (radiprodil_landscape_cif_files folder) and upadacitinib (upadacitinib_landscape_cif_files folder), individual (free) energy components for hydrates and anhydrates (energy_components.xlsx file), reference free-energy differences (reference_data_anhydrates.xlsx file) and critical water activities needed to carry out the validation (reference_data_hydrates.xlsx file). [file 41586_2023_6587_MOESM2_ESM.zip › Supplementary_Data/radiprodil_landscape_cif_files/anhydrate/rank_step4f_055.cif]

#############################################
# Avant-garde Materials Simulation           
#############################################

data_structure_000027
_cell_length_a 6.8995550768
_cell_length_b 31.8515220265
_cell_length_c 8.8937571328
_cell_angle_alpha 90.0000000000
_cell_angle_beta 102.8255948399
_cell_angle_gamma 90.0000000000
_cell_volume 1905.7395915367
_exptl_crystal_density_diffrn 1.3850959647
_symmetry_cell_setting monoclinic
_symmetry_space_group_name_H-M 'P 2_1/c'
_symmetry_Int_Tables_number 14
loop_
_symmetry_equiv_pos_site_id
_symmetry_equiv_pos_as_xyz
1 x,y,z
2 -x,y+1/2,-z+1/2
3 -x,-y,-z
4 x,-y+1/2,z+1/2
loop_
_atom_site_label
_atom_site_type_symbol
_atom_site_fract_x
_atom_site_fract_y
_atom_site_fract_z
_atom_site_fftype
_atom_site_charge
_atom_site_hybridization
O0_0 O -0.4943422411 0.6972799202 0.4667006940 O2 -0.2342716000 SP3
C0_0 C -0.3526669911 0.7128492830 0.3932108532 C3 0.2121623000 SP2
C1_0 C -0.5869857146 0.7321561884 0.5182507093 C3 0.5561477200 SP2
C2_0 C -0.3559997899 0.7567415932 0.3962052731 C3 0.1609143000 SP2
C3_0 C -0.2257679623 0.6899853700 0.3251730499 C3 -0.2483516000 SP2
N0_0 N -0.5042721031 0.7674850543 0.4714643859 N -0.4583299200 SP2
O1_0 O -0.7171639775 0.7286345102 0.5905106239 O1 -0.4686270000 SP2
C4_0 C -0.2254882036 0.7798805492 0.3298143635 C3 -0.2430704000 SP2
C5_0 C -0.0944063610 0.7133981429 0.2572112897 C3 0.1606221000 SP2
H0_0 H -0.2290922139 0.6560147469 0.3207524179 H 0.1588160000 UNKNOWN
H1_0 H -0.5419583880 0.7969116026 0.5067382947 H 0.3669310000 UNKNOWN
C6_0 C -0.0934212464 0.7576407037 0.2612125825 C3 -0.1256439000 SP2
H2_0 H -0.2274993345 0.8140752742 0.3297240634 H 0.1588160000 UNKNOWN
N1_0 N 0.0402267180 0.6934450265 0.1824588233 N -0.3751169000 SP2
H3_0 H 0.0104020373 0.7744280052 0.2067463271 H 0.1185790000 UNKNOWN
C7_0 C 0.0217819879 0.6543665792 0.1188250063 C3 0.4003433000 SP2
H4_0 H 0.1563475341 0.7111601163 0.1624697758 H 0.2871780000 UNKNOWN
O2_0 O -0.1163402473 0.6296535899 0.1203666069 O1 -0.4066860000 SP2
C8_0 C 0.2031478353 0.6443135014 0.0496723579 C3 0.2457616000 SP2
O3_0 O 0.3555238595 0.6662229296 0.0952175425 O1 -0.4595840000 SP2
N2_0 N 0.1964834429 0.6120724841 -0.0494036319 N -0.1270780000 SP2
C9_0 C 0.0202279874 0.5878417858 -0.1253384403 C4 0.1094677760 SP3
C10_0 C 0.3771924688 0.6011732356 -0.1034994037 C4 0.1094677760 SP3
C11_0 C -0.0187257150 0.5942121960 -0.3001804346 C4 0.1059798000 SP3
H5_0 H -0.1055190328 0.5971899037 -0.0770678101 H 0.0003255620 UNKNOWN
H6_0 H 0.0520565887 0.5544967543 -0.0962344813 H 0.0003255620 UNKNOWN
C12_0 C 0.3446101049 0.6074783756 -0.2777652655 C4 0.1059798000 SP3
H7_0 H 0.5002453224 0.6200740004 -0.0386590881 H 0.0003255620 UNKNOWN
H8_0 H 0.4087686132 0.5679087710 -0.0740725713 H 0.0003255620 UNKNOWN
C13_0 C 0.1633377958 0.5825578314 -0.3640541827 C4 0.0910091000 SP3
H9_0 H -0.1475604204 0.5750397478 -0.3561087938 H -0.0335496000 UNKNOWN
H10_0 H -0.0596384040 0.6273004264 -0.3280006834 H -0.0335496000 UNKNOWN
H11_0 H 0.3233490177 0.6411667337 -0.3058233212 H -0.0335496000 UNKNOWN
H12_0 H 0.4793759085 0.5975388054 -0.3151867214 H -0.0335496000 UNKNOWN
C14_0 C 0.1218199873 0.5891803097 -0.5397333173 C4 0.1716622000 SP3
H13_0 H 0.1937451374 0.5488445370 -0.3404459449 H -0.0401939000 UNKNOWN
C15_0 C 0.2688543689 0.5680884481 -0.6178505922 C3 -0.1408150080 SP2
H14_0 H -0.0273949606 0.5769341168 -0.5905266909 H -0.0302422000 UNKNOWN
H15_0 H 0.1180497463 0.6231474967 -0.5633980960 H -0.0302422000 UNKNOWN
C16_0 C 0.2432825274 0.5258859741 -0.6638833509 C3 -0.1179234960 SP2
C17_0 C 0.4319810112 0.5900138457 -0.6486106697 C3 -0.1179234960 SP2
C18_0 C 0.3755975045 0.5059531913 -0.7387582579 C3 -0.1247886800 SP2
H16_0 H 0.1152418797 0.5084501519 -0.6433328114 H 0.1185790000 UNKNOWN
C19_0 C 0.5655856403 0.5708433444 -0.7245597990 C3 -0.1247886800 SP2
H17_0 H 0.4512174664 0.6230980801 -0.6172792869 H 0.1185790000 UNKNOWN
C20_0 C 0.5344709957 0.5290716269 -0.7675025581 C3 0.1917733600 SP2
H18_0 H 0.3549381823 0.4734418221 -0.7769532827 H 0.1185790000 UNKNOWN
H19_0 H 0.6867433684 0.5881775076 -0.7562995903 H 0.1185790000 UNKNOWN
F0_0 F 0.6632635162 0.5102829057 -0.8442083765 F -0.1793540000 UNKNOWN
#END
