# Supplementary material for: Predicting crystal form stability under real-world conditions
Source: Nature. 2023 Nov 8;623(7986):324–8. doi: 10.1038/s41586-023-06587-3 (PMC10632141; doi:10.1038/s41586-023-06587-3)
Supplement: Supplementary file 2 — This file contains archived experimental crystal structures before and after energy minimization (cif_structures folder) with a summary provided in a file structures.xlsx, predicted crystal structures and relative free energies for radiprodil (radiprodil_landscape_cif_files folder) and upadacitinib (upadacitinib_landscape_cif_files folder), individual (free) energy components for hydrates and anhydrates (energy_components.xlsx file), reference free-energy differences (reference_data_anhydrates.xlsx file) and critical water activities needed to carry out the validation (reference_data_hydrates.xlsx file). [file 41586_2023_6587_MOESM2_ESM.zip › Supplementary_Data/radiprodil_landscape_cif_files/anhydrate/rank_step4f_047.cif]

#############################################
# Avant-garde Materials Simulation           
#############################################

data_structure_000051
_cell_length_a 7.4546283617
_cell_length_b 29.0095564454
_cell_length_c 18.1541561992
_cell_angle_alpha 90.0000000000
_cell_angle_beta 103.8920404686
_cell_angle_gamma 90.0000000000
_cell_volume 3811.1012190397
_exptl_crystal_density_diffrn 1.3852333309
_symmetry_cell_setting monoclinic
_symmetry_space_group_name_H-M 'P 2_1/c'
_symmetry_Int_Tables_number 14
loop_
_symmetry_equiv_pos_site_id
_symmetry_equiv_pos_as_xyz
1 x,y,z
2 -x,y+1/2,-z+1/2
3 -x,-y,-z
4 x,-y+1/2,z+1/2
loop_
_atom_site_label
_atom_site_type_symbol
_atom_site_fract_x
_atom_site_fract_y
_atom_site_fract_z
_atom_site_fftype
_atom_site_charge
_atom_site_hybridization
O0_0 O 0.6597954172 0.4466223953 0.9337921772 O2 -0.2342716000 SP3
C0_0 C 0.6991877703 0.4623476457 0.8674332083 C3 0.2121623000 SP2
C1_0 C 0.7106485390 0.4817807643 0.9881993241 C3 0.5561477200 SP2
C2_0 C 0.7744974757 0.5066919658 0.8791419406 C3 0.1609143000 SP2
C3_0 C 0.6692250840 0.4393078089 0.7990179199 C3 -0.2483516000 SP2
N0_0 N 0.7812299563 0.5173978960 0.9543224090 N -0.4583299200 SP2
O1_0 O 0.6936870543 0.4779703186 1.0530814511 O1 -0.4686270000 SP2
C4_0 C 0.8264639318 0.5298278037 0.8203205255 C3 -0.2430704000 SP2
C5_0 C 0.7214955240 0.4627662266 0.7394784176 C3 0.1606221000 SP2
H0_0 H 0.6062943503 0.4054523651 0.7898348521 H 0.1588160000 UNKNOWN
H1_0 H 0.8039517375 0.5489983762 0.9816441195 H 0.3669310000 UNKNOWN
C6_0 C 0.7986315284 0.5073534104 0.7503874252 C3 -0.1256439000 SP2
H2_0 H 0.8901010170 0.5638297179 0.8285288880 H 0.1588160000 UNKNOWN
N1_0 N 0.6989485173 0.4427932537 0.6671603187 N -0.3751169000 SP2
H3_0 H 0.8395728287 0.5240976107 0.7032145318 H 0.1185790000 UNKNOWN
C7_0 C 0.6581256571 0.3980020788 0.6472553755 C3 0.4003433000 SP2
H4_0 H 0.7197378814 0.4646674983 0.6250592640 H 0.2871780000 UNKNOWN
O2_0 O 0.6250796810 0.3668576053 0.6885879084 O1 -0.4066860000 SP2
C8_0 C 0.6420010137 0.3898437915 0.5623435193 C3 0.2457616000 SP2
O3_0 O 0.5343247732 0.4156073647 0.5166574652 O1 -0.4595840000 SP2
N2_0 N 0.7334651388 0.3540808670 0.5411844602 N -0.1270780000 SP2
C9_0 C 0.7051966689 0.3431580586 0.4601363520 C4 0.1094677760 SP3
C10_0 C 0.8832261393 0.3278939440 0.5915878017 C4 0.1094677760 SP3
C11_0 C 0.8830658601 0.3505859766 0.4342415593 C4 0.1059798000 SP3
H5_0 H 0.5909087484 0.3643625375 0.4285457515 H 0.0003255620 UNKNOWN
H6_0 H 0.6620626919 0.3067729169 0.4520252898 H 0.0003255620 UNKNOWN
C12_0 C 1.0641146050 0.3327621962 0.5661120190 C4 0.1059798000 SP3
H7_0 H 0.8997196835 0.3396258854 0.6501097174 H 0.0003255620 UNKNOWN
H8_0 H 0.8415339485 0.2913856968 0.5895050969 H 0.0003255620 UNKNOWN
C13_0 C 1.0399802429 0.3213875834 0.4818870641 C4 0.0910091000 SP3
H9_0 H 0.8591237895 0.3412758150 0.3740644685 H -0.0335496000 UNKNOWN
H10_0 H 0.9220106317 0.3873544767 0.4397553077 H -0.0335496000 UNKNOWN
H11_0 H 1.1164805423 0.3682129644 0.5758729746 H -0.0335496000 UNKNOWN
H12_0 H 1.1675804481 0.3099990464 0.6017023401 H -0.0335496000 UNKNOWN
C14_0 C 1.2217307326 0.3280811586 0.4569092199 C4 0.1716622000 SP3
H13_0 H 0.9988320174 0.2847331698 0.4729554124 H -0.0401939000 UNKNOWN
C15_0 C 1.2055230596 0.3131796695 0.3759614114 C3 -0.1408150080 SP2
H14_0 H 1.2633503628 0.3645176978 0.4643137537 H -0.0302422000 UNKNOWN
H15_0 H 1.3306513482 0.3080267232 0.4954252403 H -0.0302422000 UNKNOWN
C16_0 C 1.1983810344 0.2661928654 0.3570894306 C3 -0.1179234960 SP2
C17_0 C 1.1861469331 0.3454381214 0.3169659004 C3 -0.1179234960 SP2
C18_0 C 1.1693377733 0.2510866478 0.2821505557 C3 -0.1247886800 SP2
H16_0 H 1.2148364360 0.2405052479 0.4021723732 H 0.1185790000 UNKNOWN
C19_0 C 1.1580097391 0.3312761802 0.2414773945 C3 -0.1247886800 SP2
H17_0 H 1.1920608935 0.3822121656 0.3303829190 H 0.1185790000 UNKNOWN
C20_0 C 1.1486659466 0.2843480415 0.2256732424 C3 0.1917733600 SP2
H18_0 H 1.1614945963 0.2144724268 0.2679750929 H 0.1185790000 UNKNOWN
H19_0 H 1.1447613847 0.3559917663 0.1953207234 H 0.1185790000 UNKNOWN
F0_0 F 1.1196183203 0.2704052838 0.1518104905 F -0.1793540000 UNKNOWN
H11_1 H 0.6341758512 0.3647146126 0.8874766757 H -0.0335496000 UNKNOWN
C12_1 C 0.6845420686 0.3290219957 0.8945288200 C4 0.1059798000 SP3
C10_1 C 0.8632000623 0.3248168502 0.8671465706 C4 0.1094677760 SP3
C13_1 C 0.7084468421 0.3156599651 0.9779503637 C4 0.0910091000 SP3
H12_1 H 0.5794705905 0.3071762968 0.8577275303 H -0.0335496000 UNKNOWN
N2_1 N 1.0169748303 0.3489769386 0.9193213952 N -0.1270780000 SP2
H7_1 H 0.8453285562 0.3387373683 0.8099692874 H 0.0003255620 UNKNOWN
H8_1 H 0.9018984375 0.2882679220 0.8655515591 H 0.0003255620 UNKNOWN
C11_1 C 0.8706191125 0.3424154633 1.0272487477 C4 0.1059798000 SP3
C14_1 C 0.5286310133 0.3237707793 1.0037511882 C4 0.1716622000 SP3
H13_1 H 0.7428535372 0.2784972763 0.9843051399 H -0.0401939000 UNKNOWN
C8_1 C 1.1119765283 0.3858209939 0.9037746565 C3 0.2457616000 SP2
C9_1 C 1.0448651452 0.3347999735 0.9991361597 C4 0.1094677760 SP3
H9_1 H 0.8959883294 0.3310419099 1.0864962652 H -0.0335496000 UNKNOWN
H10_1 H 0.8371845604 0.3794932032 1.0256394867 H -0.0335496000 UNKNOWN
C15_1 C 0.5476506294 0.3109061590 1.0857119513 C3 -0.1408150080 SP2
H14_1 H 0.4893087702 0.3602825206 0.9948493531 H -0.0302422000 UNKNOWN
H15_1 H 0.4176798580 0.3034641921 0.9668995357 H -0.0302422000 UNKNOWN
C7_1 C 1.1149914073 0.3968611561 0.8209445280 C3 0.4003433000 SP2
O3_1 O 1.2126609777 0.4099577440 0.9545294931 O1 -0.4595840000 SP2
H5_1 H 1.1634959206 0.3536992635 1.0327473702 H 0.0003255620 UNKNOWN
H6_1 H 1.0802214118 0.2978028583 1.0022466123 H 0.0003255620 UNKNOWN
C16_1 C 0.5484693159 0.2645251232 1.1076620636 C3 -0.1179234960 SP2
C17_1 C 0.5783405450 0.3447331532 1.1426596567 C3 -0.1179234960 SP2
N1_1 N 1.1789069803 0.4404738445 0.8155696135 N -0.3751169000 SP2
O2_1 O 1.0741267127 0.3684326451 0.7688061875 O1 -0.4066860000 SP2
C18_1 C 0.5811955965 0.2514369108 1.1837394812 C3 -0.1247886800 SP2
H16_1 H 0.5235957524 0.2376314752 1.0642945663 H 0.1185790000 UNKNOWN
C19_1 C 0.6111812885 0.3325909005 1.2191834844 C3 -0.1247886800 SP2
H17_1 H 0.5785960684 0.3810741019 1.1267898470 H 0.1185790000 UNKNOWN
C5_1 C 1.2089266952 0.4626889797 0.7507257578 C3 0.1606221000 SP2
H4_1 H 1.2178790568 0.4579578416 0.8661139194 H 0.2871780000 UNKNOWN
C20_1 C 0.6127209951 0.2861417281 1.2380558183 C3 0.1917733600 SP2
H18_1 H 0.5823804122 0.2151900271 1.1998173034 H 0.1185790000 UNKNOWN
H19_1 H 0.6353469964 0.3585547559 1.2638084838 H 0.1185790000 UNKNOWN
C3_1 C 1.1601461757 0.4417035071 0.6786474713 C3 -0.2483516000 SP2
C6_1 C 1.2905348005 0.5068420559 0.7601443391 C3 -0.1256439000 SP2
F0_1 F 0.6446711103 0.2742837720 1.3130242425 F -0.1793540000 UNKNOWN
C0_1 C 1.1989162049 0.4664116014 0.6194838465 C3 0.2121623000 SP2
H0_1 H 1.0980173070 0.4077665023 0.6717584752 H 0.1588160000 UNKNOWN
C4_1 C 1.3324365341 0.5304246302 0.6992706620 C3 -0.2430704000 SP2
H3_1 H 1.3242232617 0.5222221680 0.8165701596 H 0.1185790000 UNKNOWN
O0_1 O 1.1616694448 0.4533912681 0.5440017842 O2 -0.2342716000 SP3
C2_1 C 1.2871479587 0.5092788125 0.6283240504 C3 0.1609143000 SP2
H2_1 H 1.4015704791 0.5637467909 0.7078465800 H 0.1588160000 UNKNOWN
C1_1 C 1.2323401826 0.4879766763 0.5052325067 C3 0.5561477200 SP2
N0_1 N 1.3073745605 0.5213475104 0.5567152345 N -0.4583299200 SP2
O1_1 O 1.2194998881 0.4863778552 0.4368326262 O1 -0.4686270000 SP2
H1_1 H 1.3788829517 0.5487641409 0.5402634818 H 0.3669310000 UNKNOWN
#END
