# Supplementary material for: Predicting crystal form stability under real-world conditions
Source: Nature. 2023 Nov 8;623(7986):324–8. doi: 10.1038/s41586-023-06587-3 (PMC10632141; doi:10.1038/s41586-023-06587-3)
Supplement: Supplementary file 2 — This file contains archived experimental crystal structures before and after energy minimization (cif_structures folder) with a summary provided in a file structures.xlsx, predicted crystal structures and relative free energies for radiprodil (radiprodil_landscape_cif_files folder) and upadacitinib (upadacitinib_landscape_cif_files folder), individual (free) energy components for hydrates and anhydrates (energy_components.xlsx file), reference free-energy differences (reference_data_anhydrates.xlsx file) and critical water activities needed to carry out the validation (reference_data_hydrates.xlsx file). [file 41586_2023_6587_MOESM2_ESM.zip › Supplementary_Data/radiprodil_landscape_cif_files/anhydrate/rank_step4f_046.cif]

#############################################
# Avant-garde Materials Simulation           
#############################################

data_structure_000054
_cell_length_a 15.9352628521
_cell_length_b 14.8958069555
_cell_length_c 18.0871517944
_cell_angle_alpha 90.0000000000
_cell_angle_beta 118.5980194268
_cell_angle_gamma 90.0000000000
_cell_volume 3769.5345636909
_exptl_crystal_density_diffrn 1.4005082980
_symmetry_cell_setting monoclinic
_symmetry_space_group_name_H-M 'P 2_1/c'
_symmetry_Int_Tables_number 14
loop_
_symmetry_equiv_pos_site_id
_symmetry_equiv_pos_as_xyz
1 x,y,z
2 -x,y+1/2,-z+1/2
3 -x,-y,-z
4 x,-y+1/2,z+1/2
loop_
_atom_site_label
_atom_site_type_symbol
_atom_site_fract_x
_atom_site_fract_y
_atom_site_fract_z
_atom_site_fftype
_atom_site_charge
_atom_site_hybridization
O0_0 O 0.3988327250 0.8531681881 0.7203858486 O2 -0.2342716000 SP3
C0_0 C 0.3898155440 0.8225081711 0.6444413916 C3 0.2121623000 SP2
C1_0 C 0.3873411578 0.7785827405 0.7622050925 C3 0.5561477200 SP2
C2_0 C 0.3726105481 0.7300656934 0.6379099020 C3 0.1609143000 SP2
C3_0 C 0.3954742437 0.8732287823 0.5829462847 C3 -0.2483516000 SP2
N0_0 N 0.3716749454 0.7048715471 0.7116350631 N -0.4583299200 SP2
O1_0 O 0.3898256941 0.7843272134 0.8304212230 O1 -0.4686270000 SP2
C4_0 C 0.3574655136 0.6841735585 0.5655111191 C3 -0.2430704000 SP2
C5_0 C 0.3802632374 0.8264996761 0.5096933873 C3 0.1606221000 SP2
H0_0 H 0.4106678071 0.9446614065 0.5895907005 H 0.1588160000 UNKNOWN
H1_0 H 0.3808094009 0.6415537081 0.7383444587 H 0.3669310000 UNKNOWN
C6_0 C 0.3618374633 0.7334246420 0.5018390560 C3 -0.1256439000 SP2
H2_0 H 0.3416734110 0.6125966664 0.5579098754 H 0.1588160000 UNKNOWN
N1_0 N 0.3827251174 0.8701142018 0.4417145344 N -0.3751169000 SP2
H3_0 H 0.3510005477 0.6997788731 0.4444626287 H 0.1185790000 UNKNOWN
C7_0 C 0.3758850497 0.9601422825 0.4261565036 C3 0.4003433000 SP2
H4_0 H 0.3873715962 0.8292081244 0.3979339110 H 0.2871780000 UNKNOWN
O2_0 O 0.3730144396 1.0193904776 0.4727165398 O1 -0.4066860000 SP2
C8_0 C 0.3769496524 0.9817241366 0.3432880943 C3 0.2457616000 SP2
O3_0 O 0.4268599958 0.9333370954 0.3228833817 O1 -0.4595840000 SP2
N2_0 N 0.3298517165 1.0553771323 0.2996442187 N -0.1270780000 SP2
C9_0 C 0.3441793061 1.0848374633 0.2289021948 C4 0.1094677760 SP3
C10_0 C 0.2497862064 1.1003061836 0.3039283967 C4 0.1094677760 SP3
C11_0 C 0.2536078406 1.0714620450 0.1451577641 C4 0.1059798000 SP3
H5_0 H 0.4054327081 1.0481344903 0.2322126086 H 0.0003255620 UNKNOWN
H6_0 H 0.3629420194 1.1567403661 0.2383331813 H 0.0003255620 UNKNOWN
C12_0 C 0.1573487267 1.0911323483 0.2199587924 C4 0.1059798000 SP3
H7_0 H 0.2416185334 1.0723736952 0.3559819867 H 0.0003255620 UNKNOWN
H8_0 H 0.2679350995 1.1717620900 0.3179060649 H 0.0003255620 UNKNOWN
C13_0 C 0.1694371506 1.1216368815 0.1447102234 C4 0.0910091000 SP3
H9_0 H 0.2658743575 1.0958213666 0.0938904316 H -0.0335496000 UNKNOWN
H10_0 H 0.2365981552 0.9991899752 0.1346341583 H -0.0335496000 UNKNOWN
H11_0 H 0.1336086573 1.0206962017 0.2096617073 H -0.0335496000 UNKNOWN
H12_0 H 0.1015681247 1.1306675910 0.2242663397 H -0.0335496000 UNKNOWN
C14_0 C 0.0764291747 1.1080772532 0.0613316373 C4 0.1716622000 SP3
H13_0 H 0.1869764791 1.1941329385 0.1518620561 H -0.0401939000 UNKNOWN
C15_0 C 0.0849939147 1.1356965461 -0.0150016507 C3 -0.1408150080 SP2
H14_0 H 0.0568713344 1.0365919183 0.0564203578 H -0.0302422000 UNKNOWN
H15_0 H 0.0184831806 1.1464052632 0.0633838370 H -0.0302422000 UNKNOWN
C16_0 C 0.0968222760 1.0715104431 -0.0660087422 C3 -0.1179234960 SP2
C17_0 C 0.0847558720 1.2267404793 -0.0351703932 C3 -0.1179234960 SP2
C18_0 C 0.1078164350 1.0969597683 -0.1351505072 C3 -0.1247886800 SP2
H16_0 H 0.0972012609 1.0002874263 -0.0515785386 H 0.1185790000 UNKNOWN
C19_0 C 0.0975853382 1.2540119557 -0.1030199826 C3 -0.1247886800 SP2
H17_0 H 0.0724828065 1.2780815366 0.0017044731 H 0.1185790000 UNKNOWN
C20_0 C 0.1086789941 1.1878743393 -0.1518280265 C3 0.1917733600 SP2
H18_0 H 0.1152031624 1.0474364923 -0.1759148239 H 0.1185790000 UNKNOWN
H19_0 H 0.0980836933 1.3250207942 -0.1175755626 H 0.1185790000 UNKNOWN
F0_0 F 0.1192982272 1.2128019990 -0.2197224252 F -0.1793540000 UNKNOWN
F0_1 F 0.6136848754 0.7842373835 0.8952345699 F -0.1793540000 UNKNOWN
C20_1 C 0.6087573377 0.8154183848 0.9643459269 C3 0.1917733600 SP2
C18_1 C 0.6094265732 0.9075141079 0.9766316012 C3 -0.1247886800 SP2
C19_1 C 0.6018861491 0.7537065751 1.0187669885 C3 -0.1247886800 SP2
C16_1 C 0.6037391140 0.9390351736 1.0469114961 C3 -0.1179234960 SP2
H18_1 H 0.6128130209 0.9534668742 0.9313012778 H 0.1185790000 UNKNOWN
C17_1 C 0.5944876490 0.7870676562 1.0875322834 C3 -0.1179234960 SP2
H19_1 H 0.6003810203 0.6817663293 1.0068221666 H 0.1185790000 UNKNOWN
C15_1 C 0.5956499641 0.8795138741 1.1031902241 C3 -0.1408150080 SP2
H16_1 H 0.6033521325 1.0112664418 1.0570570535 H 0.1185790000 UNKNOWN
H17_1 H 0.5850352449 0.7395377215 1.1289259166 H 0.1185790000 UNKNOWN
C14_1 C 0.5880230308 0.9128559725 1.1785853569 C4 0.1716622000 SP3
C13_1 C 0.6781629426 0.8952366953 1.2631874816 C4 0.0910091000 SP3
H14_1 H 0.5271514831 0.8796288400 1.1801215945 H -0.0302422000 UNKNOWN
H15_1 H 0.5730395444 0.9854953561 1.1724862253 H -0.0302422000 UNKNOWN
C11_1 C 0.6623587533 0.9212571786 1.3375316574 C4 0.1059798000 SP3
C12_1 C 0.7646882946 0.9458824947 1.2688120490 C4 0.1059798000 SP3
H13_1 H 0.6944559285 0.8225460185 1.2674822506 H -0.0401939000 UNKNOWN
C9_1 C 0.7522221069 0.9096026403 1.4228207630 C4 0.1094677760 SP3
H9_1 H 0.6045608511 0.8814297681 1.3380717927 H -0.0335496000 UNKNOWN
H10_1 H 0.6398439562 0.9918701715 1.3297713001 H -0.0335496000 UNKNOWN
C10_1 C 0.8528073492 0.9302443283 1.3539322522 C4 0.1094677760 SP3
H11_1 H 0.7482557280 1.0183673553 1.2597999530 H -0.0335496000 UNKNOWN
H12_1 H 0.7794331844 0.9235453739 1.2183594874 H -0.0335496000 UNKNOWN
N2_1 N 0.8337864851 0.9564135393 1.4228854936 N -0.1270780000 SP2
H5_1 H 0.7406895538 0.9354321227 1.4738240089 H 0.0003255620 UNKNOWN
H6_1 H 0.7705970299 0.8379652288 1.4353689673 H 0.0003255620 UNKNOWN
H7_1 H 0.9151747602 0.9680055862 1.3610025972 H 0.0003255620 UNKNOWN
H8_1 H 0.8718148288 0.8584026452 1.3619901119 H 0.0003255620 UNKNOWN
C8_1 C 0.8792595581 1.0282843412 1.4700332991 C3 0.2457616000 SP2
C7_1 C 0.8711023361 1.0478441149 1.5498016715 C3 0.4003433000 SP2
O3_1 O 0.9334507483 1.0781002466 1.4557746425 O1 -0.4595840000 SP2
N1_1 N 0.8695613431 1.1379066397 1.5627654747 N -0.3751169000 SP2
O2_1 O 0.8726072862 0.9873883650 1.5973372676 O1 -0.4066860000 SP2
C5_1 C 0.8678554081 1.1809319380 1.6312603241 C3 0.1606221000 SP2
H4_1 H 0.8716031915 1.1795746957 1.5181345431 H 0.2871780000 UNKNOWN
C3_1 C 0.8573705233 1.1320511549 1.6930634654 C3 -0.2483516000 SP2
C6_1 C 0.8761014775 1.2752930973 1.6358058710 C3 -0.1256439000 SP2
C0_1 C 0.8549477876 1.1816759211 1.7563034244 C3 0.2121623000 SP2
H0_1 H 0.8534419385 1.0594547395 1.6904263806 H 0.1588160000 UNKNOWN
C4_1 C 0.8746453939 1.3234690222 1.7014419893 C3 -0.2430704000 SP2
H3_1 H 0.8824227678 1.3108803235 1.5860736108 H 0.1185790000 UNKNOWN
O0_1 O 0.8475495381 1.1488306838 1.8246283090 O2 -0.2342716000 SP3
C2_1 C 0.8638227818 1.2750628357 1.7621631706 C3 0.1609143000 SP2
H2_1 H 0.8822887250 1.3962113348 1.7048841117 H 0.1588160000 UNKNOWN
C1_1 C 0.8552503722 1.2226610935 1.8753557516 C3 0.5561477200 SP2
N0_1 N 0.8605459771 1.2987177368 1.8350887624 N -0.4583299200 SP2
O1_1 O 0.8558010083 1.2148444588 1.9428489888 O1 -0.4686270000 SP2
H1_1 H 0.8862708692 1.3572894871 1.8706906128 H 0.3669310000 UNKNOWN
#END
