# Supplementary material for: Predicting crystal form stability under real-world conditions
Source: Nature. 2023 Nov 8;623(7986):324–8. doi: 10.1038/s41586-023-06587-3 (PMC10632141; doi:10.1038/s41586-023-06587-3)
Supplement: Supplementary file 2 — This file contains archived experimental crystal structures before and after energy minimization (cif_structures folder) with a summary provided in a file structures.xlsx, predicted crystal structures and relative free energies for radiprodil (radiprodil_landscape_cif_files folder) and upadacitinib (upadacitinib_landscape_cif_files folder), individual (free) energy components for hydrates and anhydrates (energy_components.xlsx file), reference free-energy differences (reference_data_anhydrates.xlsx file) and critical water activities needed to carry out the validation (reference_data_hydrates.xlsx file). [file 41586_2023_6587_MOESM2_ESM.zip › Supplementary_Data/radiprodil_landscape_cif_files/anhydrate/rank_step4f_009.cif]

#############################################
# Avant-garde Materials Simulation           
#############################################

data_structure_000034
_cell_length_a 31.0211478276
_cell_length_b 7.2960427120
_cell_length_c 17.4006357916
_cell_angle_alpha 90.0000000000
_cell_angle_beta 110.5704304197
_cell_angle_gamma 90.0000000000
_cell_volume 3687.2110798283
_exptl_crystal_density_diffrn 1.4317771133
_symmetry_cell_setting monoclinic
_symmetry_space_group_name_H-M 'C 2/c'
_symmetry_Int_Tables_number 15
loop_
_symmetry_equiv_pos_site_id
_symmetry_equiv_pos_as_xyz
1 x,y,z
2 -x,y,-z+1/2
3 -x,-y,-z
4 x,-y,z+1/2
5 x+1/2,y+1/2,z
6 -x+1/2,y+1/2,-z+1/2
7 -x+1/2,-y+1/2,-z
8 x+1/2,-y+1/2,z+1/2
loop_
_atom_site_label
_atom_site_type_symbol
_atom_site_fract_x
_atom_site_fract_y
_atom_site_fract_z
_atom_site_fftype
_atom_site_charge
_atom_site_hybridization
O0_0 O -0.4214014749 0.3861759770 0.4340229854 O2 -0.2342716000 SP3
C0_0 C -0.4471747650 0.3229100048 0.4794452002 C3 0.2121623000 SP2
C1_0 C -0.4519307180 0.4144341975 0.3542516614 C3 0.5561477200 SP2
C2_0 C -0.4935277799 0.3153669399 0.4292804512 C3 0.1609143000 SP2
C3_0 C -0.4305206712 0.2702684484 0.5607964861 C3 -0.2483516000 SP2
N0_0 N -0.4952864085 0.3752049286 0.3522885607 N -0.4583299200 SP2
O1_0 O -0.4386476540 0.4652795246 0.2990059557 O1 -0.4686270000 SP2
C4_0 C -0.5261732146 0.2534021999 0.4612250318 C3 -0.2430704000 SP2
C5_0 C -0.4636827963 0.2076995790 0.5932262203 C3 0.1606221000 SP2
H0_0 H -0.3941966896 0.2728511993 0.5980880630 H 0.1588160000 UNKNOWN
H1_0 H -0.5237100638 0.3997561036 0.2996475484 H 0.3669310000 UNKNOWN
C6_0 C -0.5106722576 0.2009523329 0.5436533061 C3 -0.1256439000 SP2
H2_0 H -0.5624290916 0.2425944080 0.4234265847 H 0.1588160000 UNKNOWN
N1_0 N -0.4514083668 0.1520918680 0.6754796224 N -0.3751169000 SP2
H3_0 H -0.5349404038 0.1491718193 0.5710602431 H 0.1185790000 UNKNOWN
C7_0 C -0.4078177243 0.1269613703 0.7305873358 C3 0.4003433000 SP2
H4_0 H -0.4772739422 0.1179951553 0.6968902643 H 0.2871780000 UNKNOWN
O2_0 O -0.3723148925 0.1369171618 0.7140337631 O1 -0.4066860000 SP2
C8_0 C -0.4094475922 0.0763113936 0.8160816281 C3 0.2457616000 SP2
O3_0 O -0.4470792611 0.0246123540 0.8198837173 O1 -0.4595840000 SP2
N2_0 N -0.3698278273 0.0818634533 0.8818640469 N -0.1270780000 SP2
C9_0 C -0.3262653307 0.1717882999 0.8877879070 C4 0.1094677760 SP3
C10_0 C -0.3698189619 0.0153442493 0.9615724503 C4 0.1094677760 SP3
C11_0 C -0.3160696790 0.3296071564 0.9492937258 C4 0.1059798000 SP3
H5_0 H -0.3284197307 0.2201841059 0.8272857983 H 0.0003255620 UNKNOWN
H6_0 H -0.2990343051 0.0668687958 0.9081881179 H 0.0003255620 UNKNOWN
C12_0 C -0.3604069587 0.1698224280 1.0246429902 C4 0.1059798000 SP3
H7_0 H -0.4031272052 -0.0486464314 0.9516722980 H 0.0003255620 UNKNOWN
H8_0 H -0.3429246275 -0.0911074676 0.9823199924 H 0.0003255620 UNKNOWN
C13_0 C -0.3157617706 0.2724982155 1.0341892256 C4 0.0910091000 SP3
H9_0 H -0.2827012453 0.3898599289 0.9543677432 H -0.0335496000 UNKNOWN
H10_0 H -0.3421966194 0.4371567687 0.9243827187 H -0.0335496000 UNKNOWN
H11_0 H -0.3892201985 0.2680744528 1.0041567378 H -0.0335496000 UNKNOWN
H12_0 H -0.3594384619 0.1113685914 1.0835685515 H -0.0335496000 UNKNOWN
C14_0 C -0.3088878777 0.4436784777 1.0893450100 C4 0.1716622000 SP3
H13_0 H -0.2865314493 0.1783105684 1.0625460848 H -0.0401939000 UNKNOWN
C15_0 C -0.3020594340 0.4045094307 1.1779375647 C3 -0.1408150080 SP2
H14_0 H -0.2789155854 0.5191542335 1.0860241323 H -0.0302422000 UNKNOWN
H15_0 H -0.3389598599 0.5337320771 1.0621470799 H -0.0302422000 UNKNOWN
C16_0 C -0.2575662119 0.3869858229 1.2362869444 C3 -0.1179234960 SP2
C17_0 C -0.3396329827 0.3827942686 1.2043318680 C3 -0.1179234960 SP2
C18_0 C -0.2505630037 0.3445477176 1.3179502354 C3 -0.1247886800 SP2
H16_0 H -0.2275201816 0.4083198315 1.2186147512 H 0.1185790000 UNKNOWN
C19_0 C -0.3336078912 0.3374500030 1.2853998399 C3 -0.1247886800 SP2
H17_0 H -0.3745383184 0.4038101156 1.1609657574 H 0.1185790000 UNKNOWN
C20_0 C -0.2888846528 0.3170213804 1.3403161035 C3 0.1917733600 SP2
H18_0 H -0.2159636181 0.3311953751 1.3630817741 H 0.1185790000 UNKNOWN
H19_0 H -0.3628757177 0.3217290584 1.3056928466 H 0.1185790000 UNKNOWN
F0_0 F -0.2821982798 0.2689936010 1.4198933808 F -0.1793540000 UNKNOWN
#END
