# Supplementary material for: Predicting crystal form stability under real-world conditions
Source: Nature. 2023 Nov 8;623(7986):324–8. doi: 10.1038/s41586-023-06587-3 (PMC10632141; doi:10.1038/s41586-023-06587-3)
Supplement: Supplementary file 2 — This file contains archived experimental crystal structures before and after energy minimization (cif_structures folder) with a summary provided in a file structures.xlsx, predicted crystal structures and relative free energies for radiprodil (radiprodil_landscape_cif_files folder) and upadacitinib (upadacitinib_landscape_cif_files folder), individual (free) energy components for hydrates and anhydrates (energy_components.xlsx file), reference free-energy differences (reference_data_anhydrates.xlsx file) and critical water activities needed to carry out the validation (reference_data_hydrates.xlsx file). [file 41586_2023_6587_MOESM2_ESM.zip › Supplementary_Data/radiprodil_landscape_cif_files/anhydrate/rank_step4f_025.cif]

#############################################
# Avant-garde Materials Simulation           
#############################################

data_structure_000012
_cell_length_a 9.4590893230
_cell_length_b 11.4318453424
_cell_length_c 17.7474306301
_cell_angle_alpha 88.1532694535
_cell_angle_beta 86.7732415926
_cell_angle_gamma 103.5481732834
_cell_volume 1860.7152512843
_exptl_crystal_density_diffrn 1.4186115883
_symmetry_cell_setting triclinic
_symmetry_space_group_name_H-M 'P -1'
_symmetry_Int_Tables_number 2
loop_
_symmetry_equiv_pos_site_id
_symmetry_equiv_pos_as_xyz
1 x,y,z
2 -x,-y,-z
loop_
_atom_site_label
_atom_site_type_symbol
_atom_site_fract_x
_atom_site_fract_y
_atom_site_fract_z
_atom_site_fftype
_atom_site_charge
_atom_site_hybridization
O0_0 O 0.6458912276 0.5893463903 0.7775568616 O2 -0.2342716000 SP3
C0_0 C 0.6830477867 0.5754172281 0.8510887101 C3 0.2121623000 SP2
C1_0 C 0.7223766922 0.5228122850 0.7326585553 C3 0.5561477200 SP2
C2_0 C 0.7862981429 0.5056636913 0.8523521680 C3 0.1609143000 SP2
C3_0 C 0.6281773218 0.6202804337 0.9147425961 C3 -0.2483516000 SP2
N0_0 N 0.8088582810 0.4756668674 0.7782269611 N -0.4583299200 SP2
O1_0 O 0.7085353523 0.5137153046 0.6650149697 O1 -0.4686270000 SP2
C4_0 C 0.8417626602 0.4789906245 0.9199070446 C3 -0.2430704000 SP2
C5_0 C 0.6843352438 0.5930285373 0.9834569783 C3 0.1606221000 SP2
H0_0 H 0.5460870132 0.6723324676 0.9128515611 H 0.1588160000 UNKNOWN
H1_0 H 0.8728540871 0.4218566828 0.7566131697 H 0.3669310000 UNKNOWN
C6_0 C 0.7890095943 0.5233072669 0.9852939587 C3 -0.1256439000 SP2
H2_0 H 0.9226426812 0.4254544628 0.9219904865 H 0.1588160000 UNKNOWN
N1_0 N 0.6407835627 0.6339194357 1.0530573501 N -0.3751169000 SP2
H3_0 H 0.8283855630 0.5029190553 1.0394658025 H 0.1185790000 UNKNOWN
C7_0 C 0.5640874490 0.7193310747 1.0648393233 C3 0.4003433000 SP2
H4_0 H 0.6693578444 0.5934839420 1.1006962315 H 0.2871780000 UNKNOWN
O2_0 O 0.5137776502 0.7732820621 1.0151817835 O1 -0.4066860000 SP2
C8_0 C 0.5432343793 0.7384318253 1.1502716446 C3 0.2457616000 SP2
O3_0 O 0.5401640555 0.6509714778 1.1949587733 O1 -0.4595840000 SP2
N2_0 N 0.5243973533 0.8453563209 1.1735524538 N -0.1270780000 SP2
C9_0 C 0.4938910888 0.8575591764 1.2548500205 C4 0.1094677760 SP3
C10_0 C 0.5548793384 0.9593167110 1.1275641045 C4 0.1094677760 SP3
C11_0 C 0.3710273790 0.9220090595 1.2681639995 C4 0.1059798000 SP3
H5_0 H 0.5944894471 0.9078755308 1.2785255746 H 0.0003255620 UNKNOWN
H6_0 H 0.4655604635 0.7672531321 1.2822542387 H 0.0003255620 UNKNOWN
C12_0 C 0.4330758198 1.0254113606 1.1403587720 C4 0.1059798000 SP3
H7_0 H 0.6596406320 1.0148850762 1.1436573230 H 0.0003255620 UNKNOWN
H8_0 H 0.5669891599 0.9397220310 1.0680692035 H 0.0003255620 UNKNOWN
C13_0 C 0.4003646431 1.0443588550 1.2243842629 C4 0.0910091000 SP3
H9_0 H 0.2696733384 0.8634262114 1.2505390852 H -0.0335496000 UNKNOWN
H10_0 H 0.3557801279 0.9326526555 1.3292702717 H -0.0335496000 UNKNOWN
H11_0 H 0.4638133434 1.1115183016 1.1072294163 H -0.0335496000 UNKNOWN
H12_0 H 0.3342162182 0.9715932823 1.1171448601 H -0.0335496000 UNKNOWN
C14_0 C 0.5214054011 1.1428020662 1.2559311795 C4 0.1716622000 SP3
H13_0 H 0.2995006209 1.0768107584 1.2294881427 H -0.0401939000 UNKNOWN
C15_0 C 0.5009434531 1.1587776397 1.3396613438 C3 -0.1408150080 SP2
H14_0 H 0.6286152417 1.1230329343 1.2441021995 H -0.0302422000 UNKNOWN
H15_0 H 0.5246196229 1.2284050283 1.2246747319 H -0.0302422000 UNKNOWN
C16_0 C 0.5947800285 1.1248979756 1.3900490951 C3 -0.1179234960 SP2
C17_0 C 0.3870756670 1.2067963018 1.3693685061 C3 -0.1179234960 SP2
C18_0 C 0.5773254202 1.1383600040 1.4676636957 C3 -0.1247886800 SP2
H16_0 H 0.6852286476 1.0886996943 1.3683402057 H 0.1185790000 UNKNOWN
C19_0 C 0.3656793293 1.2196521472 1.4468866141 C3 -0.1247886800 SP2
H17_0 H 0.3150840373 1.2374541130 1.3314440911 H 0.1185790000 UNKNOWN
C20_0 C 0.4625989344 1.1855747172 1.4942535657 C3 0.1917733600 SP2
H18_0 H 0.6514177960 1.1134637199 1.5066606734 H 0.1185790000 UNKNOWN
H19_0 H 0.2762210871 1.2559139772 1.4697203633 H 0.1185790000 UNKNOWN
F0_0 F 0.4456596668 1.2003718887 1.5705092593 F -0.1793540000 UNKNOWN
H14_1 H 0.8589617049 0.8164136057 0.7801974088 H -0.0302422000 UNKNOWN
C14_1 C 0.9775013518 0.8277632278 0.7827871383 C4 0.1716622000 SP3
C13_1 C 1.0554144768 0.9488074220 0.7413542096 C4 0.0910091000 SP3
C15_1 C 1.0127301316 0.8182441540 0.8644139466 C3 -0.1408150080 SP2
H15_1 H 1.0068074566 0.7537947169 0.7520741706 H -0.0302422000 UNKNOWN
C11_1 C 1.0312092914 1.0578477474 0.7837578533 C4 0.1059798000 SP3
C12_1 C 1.0079835885 0.9569004915 0.6604702572 C4 0.1059798000 SP3
H13_1 H 1.1738586737 0.9534108270 0.7381095707 H -0.0401939000 UNKNOWN
C16_1 C 1.1359865979 0.7787847011 0.8842657179 C3 -0.1179234960 SP2
C17_1 C 0.9256030174 0.8524629986 0.9223051161 C3 -0.1179234960 SP2
C9_1 C 1.0991697519 1.1770208015 0.7404591238 C4 0.1094677760 SP3
H9_1 H 1.0773160148 1.0597473205 0.8392729111 H -0.0335496000 UNKNOWN
H10_1 H 0.9137064934 1.0506260328 0.7948330144 H -0.0335496000 UNKNOWN
C10_1 C 1.0792864745 1.0779555185 0.6192287007 C4 0.1094677760 SP3
H11_1 H 0.8886406166 0.9441748246 0.6617662103 H -0.0335496000 UNKNOWN
H12_1 H 1.0342019393 0.8848685721 0.6265734618 H -0.0335496000 UNKNOWN
C18_1 C 1.1745380584 0.7760976807 0.9590709042 C3 -0.1247886800 SP2
H16_1 H 1.2023652556 0.7474078299 0.8407619843 H 0.1185790000 UNKNOWN
C19_1 C 0.9605298449 0.8490828560 0.9975635311 C3 -0.1247886800 SP2
H17_1 H 0.8276244104 0.8815412944 0.9088926696 H 0.1185790000 UNKNOWN
N2_1 N 1.0507053014 1.1783295810 0.6631359898 N -0.1270780000 SP2
H5_1 H 1.0714131728 1.2525954684 0.7692856848 H 0.0003255620 UNKNOWN
H6_1 H 1.2188532612 1.1920947633 0.7353820355 H 0.0003255620 UNKNOWN
H7_1 H 1.0397840019 1.0841937678 0.5630299951 H 0.0003255620 UNKNOWN
H8_1 H 1.1985185591 1.0900796139 0.6125181483 H 0.0003255620 UNKNOWN
C20_1 C 1.0850990775 0.8115046665 1.0141849105 C3 0.1917733600 SP2
H18_1 H 1.2714009711 0.7474335438 0.9748137430 H 0.1185790000 UNKNOWN
H19_1 H 0.8926320608 0.8754708903 1.0423875783 H 0.1185790000 UNKNOWN
C8_1 C 0.9814303422 1.2638153648 0.6419180261 C3 0.2457616000 SP2
F0_1 F 1.1199268610 0.8075803644 1.0881563339 F -0.1793540000 UNKNOWN
C7_1 C 0.9504791393 1.2802550264 0.5576457398 C3 0.4003433000 SP2
O3_1 O 0.9462365804 1.3352195959 0.6872345495 O1 -0.4595840000 SP2
N1_1 N 0.8676854001 1.3620366292 0.5500316399 N -0.3751169000 SP2
O2_1 O 0.9982975326 1.2288952020 0.5050217541 O1 -0.4066860000 SP2
C5_1 C 0.8213479101 1.4056904861 0.4829109561 C3 0.1606221000 SP2
H4_1 H 0.8392546368 1.3978452904 0.5994249956 H 0.2871780000 UNKNOWN
C3_1 C 0.8733119194 1.3795863998 0.4107664075 C3 -0.2483516000 SP2
C6_1 C 0.7194553131 1.4776802255 0.4908349994 C3 -0.1256439000 SP2
C0_1 C 0.8150822982 1.4258978103 0.3503027895 C3 0.2121623000 SP2
H0_1 H 0.9539836502 1.3264630260 0.4041123108 H 0.1588160000 UNKNOWN
C4_1 C 0.6632335461 1.5234814881 0.4283579110 C3 -0.2430704000 SP2
H3_1 H 0.6847359701 1.4981160379 0.5473646336 H 0.1185790000 UNKNOWN
O0_1 O 0.8482121026 1.4135897032 0.2743507214 O2 -0.2342716000 SP3
C2_1 C 0.7119601835 1.4954346999 0.3574518476 C3 0.1609143000 SP2
H2_1 H 0.5845204302 1.5787920972 0.4351496932 H 0.1588160000 UNKNOWN
C1_1 C 0.7665277581 1.4784120993 0.2335378271 C3 0.5561477200 SP2
N0_1 N 0.6835663054 1.5251335235 0.2843508493 N -0.4583299200 SP2
O1_1 O 0.7752067918 1.4872188234 0.1645254676 O1 -0.4686270000 SP2
H1_1 H 0.6143186212 1.5755530139 0.2655232583 H 0.3669310000 UNKNOWN
#END
