# Supplementary material for: Predicting crystal form stability under real-world conditions
Source: Nature. 2023 Nov 8;623(7986):324–8. doi: 10.1038/s41586-023-06587-3 (PMC10632141; doi:10.1038/s41586-023-06587-3)
Supplement: Supplementary file 2 — This file contains archived experimental crystal structures before and after energy minimization (cif_structures folder) with a summary provided in a file structures.xlsx, predicted crystal structures and relative free energies for radiprodil (radiprodil_landscape_cif_files folder) and upadacitinib (upadacitinib_landscape_cif_files folder), individual (free) energy components for hydrates and anhydrates (energy_components.xlsx file), reference free-energy differences (reference_data_anhydrates.xlsx file) and critical water activities needed to carry out the validation (reference_data_hydrates.xlsx file). [file 41586_2023_6587_MOESM2_ESM.zip › Supplementary_Data/radiprodil_landscape_cif_files/anhydrate/rank_step4f_057.cif]

#############################################
# Avant-garde Materials Simulation           
#############################################

data_structure_000041
_cell_length_a 10.9393418882
_cell_length_b 12.8677400400
_cell_length_c 15.3195708247
_cell_angle_alpha 91.9568968726
_cell_angle_beta 106.3275307739
_cell_angle_gamma 114.3567562988
_cell_volume 1857.2998614377
_exptl_crystal_density_diffrn 1.4212202740
_symmetry_cell_setting triclinic
_symmetry_space_group_name_H-M 'P -1'
_symmetry_Int_Tables_number 2
loop_
_symmetry_equiv_pos_site_id
_symmetry_equiv_pos_as_xyz
1 x,y,z
2 -x,-y,-z
loop_
_atom_site_label
_atom_site_type_symbol
_atom_site_fract_x
_atom_site_fract_y
_atom_site_fract_z
_atom_site_fftype
_atom_site_charge
_atom_site_hybridization
O0_0 O 0.7239033464 0.9512812491 0.9828794795 O2 -0.2342716000 SP3
C0_0 C 0.7818677219 0.8839132744 0.9548903964 C3 0.2121623000 SP2
C1_0 C 0.7989667847 0.9974146947 1.0768653301 C3 0.5561477200 SP2
C2_0 C 0.8908589032 0.8858166556 1.0304294144 C3 0.1609143000 SP2
C3_0 C 0.7441086659 0.8254942844 0.8669444335 C3 -0.2483516000 SP2
N0_0 N 0.8957865064 0.9538567733 1.1050241298 N -0.4583299200 SP2
O1_0 O 0.7733814466 1.0635385110 1.1196518091 O1 -0.4686270000 SP2
C4_0 C 0.9707750134 0.8287240345 1.0191904776 C3 -0.2430704000 SP2
C5_0 C 0.8235194741 0.7660527638 0.8560158139 C3 0.1606221000 SP2
H0_0 H 0.6611555096 0.8268607772 0.8088541031 H 0.1588160000 UNKNOWN
H1_0 H 0.9676310756 0.9772342882 1.1715793770 H 0.3669310000 UNKNOWN
C6_0 C 0.9349379592 0.7685406380 0.9311869109 C3 -0.1256439000 SP2
H2_0 H 1.0602886735 0.8327780615 1.0755615112 H 0.1588160000 UNKNOWN
N1_0 N 0.7996692583 0.7048672385 0.7699054061 N -0.3751169000 SP2
H3_0 H 0.9967750798 0.7243981618 0.9199089051 H 0.1185790000 UNKNOWN
C7_0 C 0.6887089639 0.6753537424 0.6908971980 C3 0.4003433000 SP2
H4_0 H 0.8739872114 0.6748888089 0.7679877206 H 0.2871780000 UNKNOWN
O2_0 O 0.5829918271 0.6932890943 0.6799502967 O1 -0.4066860000 SP2
C8_0 C 0.7084690791 0.6211595866 0.6076855453 C3 0.2457616000 SP2
O3_0 O 0.7668370573 0.6871164930 0.5581656009 O1 -0.4595840000 SP2
N2_0 N 0.6589436072 0.5056758974 0.5903858758 N -0.1270780000 SP2
C9_0 C 0.6821341654 0.4498752678 0.5150460490 C4 0.1094677760 SP3
C10_0 C 0.5712360684 0.4271494547 0.6390067642 C4 0.1094677760 SP3
C11_0 C 0.7361235418 0.3616594892 0.5491113243 C4 0.1059798000 SP3
H5_0 H 0.7595904963 0.5182542321 0.4915752190 H 0.0003255620 UNKNOWN
H6_0 H 0.5817825142 0.4071560939 0.4572180814 H 0.0003255620 UNKNOWN
C12_0 C 0.6250912269 0.3390576533 0.6728634263 C4 0.1059798000 SP3
H7_0 H 0.5707687310 0.4786917729 0.6971706831 H 0.0003255620 UNKNOWN
H8_0 H 0.4613689757 0.3829717471 0.5909260898 H 0.0003255620 UNKNOWN
C13_0 C 0.6402044521 0.2733118958 0.5945050852 C4 0.0910091000 SP3
H9_0 H 0.7471844432 0.3188024578 0.4905246785 H -0.0335496000 UNKNOWN
H10_0 H 0.8441339170 0.4080214239 0.5990891624 H -0.0335496000 UNKNOWN
H11_0 H 0.7291707648 0.3850929706 0.7270973290 H -0.0335496000 UNKNOWN
H12_0 H 0.5518642833 0.2798162940 0.7049807879 H -0.0335496000 UNKNOWN
C14_0 C 0.7030843729 0.1885156054 0.6270735891 C4 0.1716622000 SP3
H13_0 H 0.5337487059 0.2239078782 0.5426688221 H -0.0401939000 UNKNOWN
C15_0 C 0.6254191858 0.0956281199 0.6754716648 C3 -0.1408150080 SP2
H14_0 H 0.7118535535 0.1475326466 0.5664476881 H -0.0302422000 UNKNOWN
H15_0 H 0.8125509391 0.2402754904 0.6734210214 H -0.0302422000 UNKNOWN
C16_0 C 0.5460358429 -0.0200259610 0.6309130406 C3 -0.1179234960 SP2
C17_0 C 0.6345090411 0.1214450492 0.7676263704 C3 -0.1179234960 SP2
C18_0 C 0.4769658152 -0.1075023792 0.6757050159 C3 -0.1247886800 SP2
H16_0 H 0.5406191604 -0.0431031190 0.5602501839 H 0.1185790000 UNKNOWN
C19_0 C 0.5648914484 0.0360597404 0.8134814249 C3 -0.1247886800 SP2
H17_0 H 0.6984885399 0.2099587863 0.8050302819 H 0.1185790000 UNKNOWN
C20_0 C 0.4876237286 -0.0771465416 0.7663020267 C3 0.1917733600 SP2
H18_0 H 0.4189878648 -0.1976153951 0.6418542445 H 0.1185790000 UNKNOWN
H19_0 H 0.5716328211 0.0552389448 0.8848590102 H 0.1185790000 UNKNOWN
F0_0 F 0.4226227136 -0.1619056986 0.8119455330 F -0.1793540000 UNKNOWN
H19_1 H 0.6491298801 1.2168405771 1.0070856157 H 0.1185790000 UNKNOWN
C19_1 C 0.6354773075 1.2850308162 0.9710937190 C3 -0.1247886800 SP2
C17_1 C 0.5090177284 1.2961453443 0.9505061796 C3 -0.1179234960 SP2
C20_1 C 0.7456033060 1.3655990400 0.9460304247 C3 0.1917733600 SP2
C15_1 C 0.4925555380 1.3865607066 0.9076628932 C3 -0.1408150080 SP2
H17_1 H 0.4227245306 1.2347366468 0.9712611758 H 0.1185790000 UNKNOWN
C18_1 C 0.7352818981 1.4570976397 0.9040537397 C3 -0.1247886800 SP2
F0_1 F 0.8701120730 1.3559348638 0.9644925529 F -0.1793540000 UNKNOWN
C14_1 C 0.3579670305 1.4001781567 0.8935244150 C4 0.1716622000 SP3
C16_1 C 0.6085764036 1.4673397422 0.8859402673 C3 -0.1179234960 SP2
H18_1 H 0.8258359642 1.5193526879 0.8875468408 H 0.1185790000 UNKNOWN
C13_1 C 0.2499860222 1.3624773885 0.7944017325 C4 0.0910091000 SP3
H14_1 H 0.3872148448 1.4909666117 0.9189200262 H -0.0302422000 UNKNOWN
H15_1 H 0.3031027870 1.3496024309 0.9389670882 H -0.0302422000 UNKNOWN
H16_1 H 0.6025146903 1.5423455899 0.8574201681 H 0.1185790000 UNKNOWN
C11_1 C 0.2875891799 1.4508778288 0.7296093084 C4 0.1059798000 SP3
C12_1 C 0.1025891166 1.3412012131 0.7976469686 C4 0.1059798000 SP3
H13_1 H 0.2422458421 1.2801703133 0.7639717627 H -0.0401939000 UNKNOWN
C9_1 C 0.2797480949 1.5625215913 0.7581084982 C4 0.1094677760 SP3
H9_1 H 0.2137151924 1.4107726824 0.6590684683 H -0.0335496000 UNKNOWN
H10_1 H 0.3947230843 1.4753026536 0.7264190912 H -0.0335496000 UNKNOWN
C10_1 C 0.0988714574 1.4523687580 0.8319319825 C4 0.1094677760 SP3
H11_1 H 0.0696159753 1.2788748432 0.8433242526 H -0.0335496000 UNKNOWN
H12_1 H 0.0251721629 1.3028673232 0.7280584329 H -0.0335496000 UNKNOWN
N2_1 N 0.1447333402 1.5399018499 0.7738560605 N -0.1270780000 SP2
H5_1 H 0.3663838233 1.6128975577 0.8225478047 H 0.0003255620 UNKNOWN
H6_1 H 0.2926172610 1.6169840096 0.7050298632 H 0.0003255620 UNKNOWN
H7_1 H 0.1677280541 1.4874262315 0.9041389267 H 0.0003255620 UNKNOWN
H8_1 H -0.0081088521 1.4372932900 0.8297045099 H 0.0003255620 UNKNOWN
C8_1 C 0.0754372641 1.6057540543 0.7511519043 C3 0.2457616000 SP2
C7_1 C 0.0992570640 1.6751306840 0.6727648132 C3 0.4003433000 SP2
O3_1 O -0.0207327017 1.6014858065 0.7822294760 O1 -0.4595840000 SP2
N1_1 N 0.1205935825 1.7870200210 0.6906703499 N -0.3751169000 SP2
O2_1 O 0.0847611824 1.6241181256 0.5981418129 O1 -0.4066860000 SP2
C5_1 C 0.1356456031 1.8657620852 0.6278635277 C3 0.1606221000 SP2
H4_1 H 0.1435596410 1.8223028214 0.7578060625 H 0.2871780000 UNKNOWN
C3_1 C 0.0816189125 1.8273199132 0.5315233103 C3 -0.2483516000 SP2
C6_1 C 0.2061059944 1.9848796148 0.6649791265 C3 -0.1256439000 SP2
C0_1 C 0.1041087544 1.9130526553 0.4778277469 C3 0.2121623000 SP2
H0_1 H 0.0259632567 1.7358684075 0.5021449128 H 0.1588160000 UNKNOWN
C4_1 C 0.2267160018 2.0693775637 0.6086040109 C3 -0.2430704000 SP2
H3_1 H 0.2469527912 2.0108769345 0.7397430886 H 0.1185790000 UNKNOWN
O0_1 O 0.0617070100 1.8978795578 0.3822582119 O2 -0.2342716000 SP3
C2_1 C 0.1750190990 2.0316107978 0.5135810026 C3 0.1609143000 SP2
H2_1 H 0.2811133157 2.1610976691 0.6383684532 H 0.1588160000 UNKNOWN
C1_1 C 0.1076253057 2.0086391446 0.3585870051 C3 0.5561477200 SP2
N0_1 N 0.1765902052 2.0881221573 0.4378914573 N -0.4583299200 SP2
O1_1 O 0.0871103571 2.0247687887 0.2785895194 O1 -0.4686270000 SP2
H1_1 H 0.2033995850 2.1765083322 0.4369532030 H 0.3669310000 UNKNOWN
#END
