# Supplementary material for: Predicting crystal form stability under real-world conditions
Source: Nature. 2023 Nov 8;623(7986):324–8. doi: 10.1038/s41586-023-06587-3 (PMC10632141; doi:10.1038/s41586-023-06587-3)
Supplement: Supplementary file 2 — This file contains archived experimental crystal structures before and after energy minimization (cif_structures folder) with a summary provided in a file structures.xlsx, predicted crystal structures and relative free energies for radiprodil (radiprodil_landscape_cif_files folder) and upadacitinib (upadacitinib_landscape_cif_files folder), individual (free) energy components for hydrates and anhydrates (energy_components.xlsx file), reference free-energy differences (reference_data_anhydrates.xlsx file) and critical water activities needed to carry out the validation (reference_data_hydrates.xlsx file). [file 41586_2023_6587_MOESM2_ESM.zip › Supplementary_Data/radiprodil_landscape_cif_files/anhydrate/rank_step4f_004.cif]

#############################################
# Avant-garde Materials Simulation           
#############################################

data_structure_000024
_cell_length_a 7.3003595544
_cell_length_b 15.1754086148
_cell_length_c 17.7057190044
_cell_angle_alpha 75.5433476663
_cell_angle_beta 96.3940645949
_cell_angle_gamma 97.3585442115
_cell_volume 1877.3443048339
_exptl_crystal_density_diffrn 1.4060458762
_symmetry_cell_setting triclinic
_symmetry_space_group_name_H-M 'P -1'
_symmetry_Int_Tables_number 2
loop_
_symmetry_equiv_pos_site_id
_symmetry_equiv_pos_as_xyz
1 x,y,z
2 -x,-y,-z
loop_
_atom_site_label
_atom_site_type_symbol
_atom_site_fract_x
_atom_site_fract_y
_atom_site_fract_z
_atom_site_fftype
_atom_site_charge
_atom_site_hybridization
O0_0 O 0.1449112682 0.8486822094 0.6569753751 O2 -0.2342716000 SP3
C0_0 C 0.1926590245 0.9033828923 0.5853325901 C3 0.2121623000 SP2
C1_0 C 0.1194939193 0.9070172188 0.7034284387 C3 0.5561477200 SP2
C2_0 C 0.1944869543 0.9952022371 0.5863513542 C3 0.1609143000 SP2
C3_0 C 0.2331369566 0.8741177261 0.5218929001 C3 -0.2483516000 SP2
N0_0 N 0.1468909643 0.9949089022 0.6603481375 N -0.4583299200 SP2
O1_0 O 0.0785661199 0.8778503366 0.7713873314 O1 -0.4686270000 SP2
C4_0 C 0.2396576068 1.0636781357 0.5207784408 C3 -0.2430704000 SP2
C5_0 C 0.2783485183 0.9435739676 0.4551161155 C3 0.1606221000 SP2
H0_0 H 0.2343491706 0.8025294690 0.5226084068 H 0.1588160000 UNKNOWN
H1_0 H 0.1214553294 1.0494298671 0.6818083693 H 0.3669310000 UNKNOWN
C6_0 C 0.2808152273 1.0365320740 0.4553481858 C3 -0.1256439000 SP2
H2_0 H 0.2452750785 1.1357975868 0.5204315032 H 0.1588160000 UNKNOWN
N1_0 N 0.3214678809 0.9234291699 0.3862687819 N -0.3751169000 SP2
H3_0 H 0.3195858141 1.0876260991 0.4028519499 H 0.1185790000 UNKNOWN
C7_0 C 0.3460449743 0.8395599852 0.3762460758 C3 0.4003433000 SP2
H4_0 H 0.3530567678 0.9774447038 0.3398972288 H 0.2871780000 UNKNOWN
O2_0 O 0.3391135706 0.7676100541 0.4279114555 O1 -0.4066860000 SP2
C8_0 C 0.3958213416 0.8470792495 0.2920115155 C3 0.2457616000 SP2
O3_0 O 0.4550066975 0.9238422519 0.2527805748 O1 -0.4595840000 SP2
N2_0 N 0.3850925492 0.7691851129 0.2667488166 N -0.1270780000 SP2
C9_0 C 0.2863204053 0.6797722674 0.3012829280 C4 0.1094677760 SP3
C10_0 C 0.4700173895 0.7722065430 0.1946000945 C4 0.1094677760 SP3
C11_0 C 0.1463868024 0.6471790512 0.2403898070 C4 0.1059798000 SP3
H5_0 H 0.2175797486 0.6854359934 0.3512175910 H 0.0003255620 UNKNOWN
H6_0 H 0.3901689379 0.6307537320 0.3232170864 H 0.0003255620 UNKNOWN
C12_0 C 0.3303410608 0.7417420436 0.1331236959 C4 0.1059798000 SP3
H7_0 H 0.5326380086 0.8422381154 0.1732470809 H 0.0003255620 UNKNOWN
H8_0 H 0.5810069001 0.7263614763 0.2103138986 H 0.0003255620 UNKNOWN
C13_0 C 0.2321685032 0.6465329900 0.1653862019 C4 0.0910091000 SP3
H9_0 H 0.0829153381 0.5783755975 0.2676545889 H -0.0335496000 UNKNOWN
H10_0 H 0.0341448274 0.6922056856 0.2251456777 H -0.0335496000 UNKNOWN
H11_0 H 0.2251657305 0.7906336107 0.1145980373 H -0.0335496000 UNKNOWN
H12_0 H 0.4028503636 0.7429532462 0.0815373956 H -0.0335496000 UNKNOWN
C14_0 C 0.0826966180 0.6172939311 0.1053930386 C4 0.1716622000 SP3
H13_0 H 0.3369389544 0.5969276007 0.1800191584 H -0.0401939000 UNKNOWN
C15_0 C 0.1527595779 0.6120266269 0.0297261864 C3 -0.1408150080 SP2
H14_0 H 0.0122828680 0.5501647169 0.1327279515 H -0.0302422000 UNKNOWN
H15_0 H -0.0235397288 0.6656876975 0.0925686502 H -0.0302422000 UNKNOWN
C16_0 C 0.1379455781 0.6834424765 -0.0377343384 C3 -0.1179234960 SP2
C17_0 C 0.2304014776 0.5340481014 0.0245108607 C3 -0.1179234960 SP2
C18_0 C 0.1943422026 0.6773682473 -0.1089891382 C3 -0.1247886800 SP2
H16_0 H 0.0748284259 0.7441664209 -0.0358000440 H 0.1185790000 UNKNOWN
C19_0 C 0.2871873427 0.5259884999 -0.0459308562 C3 -0.1247886800 SP2
H17_0 H 0.2419990106 0.4767281241 0.0755065947 H 0.1185790000 UNKNOWN
C20_0 C 0.2655881154 0.5976811302 -0.1115122937 C3 0.1917733600 SP2
H18_0 H 0.1790938462 0.7326643423 -0.1613499272 H 0.1185790000 UNKNOWN
H19_0 H 0.3440362041 0.4645433863 -0.0500574658 H 0.1185790000 UNKNOWN
F0_0 F 0.3113302194 0.5880270082 -0.1818276390 F -0.1793540000 UNKNOWN
H11_1 H -0.0209575224 0.6917286830 0.7200943144 H -0.0335496000 UNKNOWN
C12_1 C -0.1311681312 0.6342367090 0.7269174008 C4 0.1059798000 SP3
C10_1 C -0.2723649890 0.6491445099 0.7789561911 C4 0.1094677760 SP3
C13_1 C -0.2183608520 0.6255843750 0.6459801616 C4 0.0910091000 SP3
H12_1 H -0.0648276977 0.5723967744 0.7573285173 H -0.0335496000 UNKNOWN
N2_1 N -0.3709851392 0.7291509668 0.7393564415 N -0.1270780000 SP2
H7_1 H -0.2054750178 0.6596315066 0.8346566563 H 0.0003255620 UNKNOWN
H8_1 H -0.3768874661 0.5893005315 0.7910355021 H 0.0003255620 UNKNOWN
C11_1 C -0.3224976708 0.7092854661 0.6084061416 C4 0.1059798000 SP3
C14_1 C -0.0693633694 0.6145190435 0.5949248769 C4 0.1716622000 SP3
H13_1 H -0.3195656569 0.5637921935 0.6535785569 H -0.0401939000 UNKNOWN
C8_1 C -0.3777626327 0.8059034980 0.7643538689 C3 0.2457616000 SP2
C9_1 C -0.4605398601 0.7234592596 0.6619367999 C4 0.1094677760 SP3
H9_1 H -0.3966296797 0.7036508304 0.5518682977 H -0.0335496000 UNKNOWN
H10_1 H -0.2200347979 0.7701058623 0.5968894913 H -0.0335496000 UNKNOWN
C15_1 C -0.1432313885 0.6008325918 0.5151773183 C3 -0.1408150080 SP2
H14_1 H 0.0330802336 0.6753681295 0.5883870499 H -0.0302422000 UNKNOWN
H15_1 H 0.0057578177 0.5559098732 0.6265310163 H -0.0302422000 UNKNOWN
C7_1 C -0.3248573221 0.8036329813 0.8520490528 C3 0.4003433000 SP2
O3_1 O -0.4352065967 0.8772833574 0.7213297380 O1 -0.4595840000 SP2
H5_1 H -0.5273515869 0.7860076585 0.6371096327 H 0.0003255620 UNKNOWN
H6_1 H -0.5693674844 0.6650801985 0.6717999194 H 0.0003255620 UNKNOWN
C16_1 C -0.2330125657 0.5159348409 0.5068613794 C3 -0.1179234960 SP2
C17_1 C -0.1238002303 0.6716730958 0.4475384472 C3 -0.1179234960 SP2
N1_1 N -0.3272719953 0.8886964923 0.8649014984 N -0.3751169000 SP2
O2_1 O -0.2923467239 0.7345198289 0.9033014606 O1 -0.4066860000 SP2
C18_1 C -0.2995003143 0.5012390388 0.4335974127 C3 -0.1247886800 SP2
H16_1 H -0.2491238562 0.4591007848 0.5581361140 H 0.1185790000 UNKNOWN
C19_1 C -0.1890704998 0.6588534567 0.3733626873 C3 -0.1247886800 SP2
H17_1 H -0.0522856261 0.7380640868 0.4521610149 H 0.1185790000 UNKNOWN
C5_1 C -0.2833263958 0.9142640151 0.9362450703 C3 0.1606221000 SP2
H4_1 H -0.3688384788 0.9374166340 0.8164440739 H 0.2871780000 UNKNOWN
C20_1 C -0.2745282037 0.5731085733 0.3680795457 C3 0.1917733600 SP2
H18_1 H -0.3668826265 0.4347763856 0.4275354112 H 0.1185790000 UNKNOWN
H19_1 H -0.1708965742 0.7143306794 0.3212745047 H 0.1185790000 UNKNOWN
C3_1 C -0.2249957130 0.8516785641 1.0056251348 C3 -0.2483516000 SP2
C6_1 C -0.2960851147 1.0062803404 0.9362544842 C3 -0.1256439000 SP2
F0_1 F -0.3349572698 0.5582119350 0.2955837295 F -0.1793540000 UNKNOWN
C0_1 C -0.1788177107 0.8871144443 1.0706345412 C3 0.2121623000 SP2
H0_1 H -0.2182861444 0.7803870650 1.0065637597 H 0.1588160000 UNKNOWN
C4_1 C -0.2513663104 1.0392704444 1.0036127799 C3 -0.2430704000 SP2
H3_1 H -0.3438150422 1.0516941037 0.8815287129 H 0.1185790000 UNKNOWN
O0_1 O -0.1164069402 0.8398363823 1.1447029471 O2 -0.2342716000 SP3
C2_1 C -0.1907854249 0.9779813824 1.0714914297 C3 0.1609143000 SP2
H2_1 H -0.2650833433 1.1100679340 1.0028613762 H 0.1588160000 UNKNOWN
C1_1 C -0.0944228676 0.9014135746 1.1926828668 C3 0.5561477200 SP2
N0_1 N -0.1357699163 0.9846294412 1.1479264651 N -0.4583299200 SP2
O1_1 O -0.0485183303 0.8776570178 1.2631078265 O1 -0.4686270000 SP2
H1_1 H -0.1209572152 1.0418545512 1.1715034246 H 0.3669310000 UNKNOWN
#END
