# Supplementary material for: Predicting crystal form stability under real-world conditions
Source: Nature. 2023 Nov 8;623(7986):324–8. doi: 10.1038/s41586-023-06587-3 (PMC10632141; doi:10.1038/s41586-023-06587-3)
Supplement: Supplementary file 2 — This file contains archived experimental crystal structures before and after energy minimization (cif_structures folder) with a summary provided in a file structures.xlsx, predicted crystal structures and relative free energies for radiprodil (radiprodil_landscape_cif_files folder) and upadacitinib (upadacitinib_landscape_cif_files folder), individual (free) energy components for hydrates and anhydrates (energy_components.xlsx file), reference free-energy differences (reference_data_anhydrates.xlsx file) and critical water activities needed to carry out the validation (reference_data_hydrates.xlsx file). [file 41586_2023_6587_MOESM2_ESM.zip › Supplementary_Data/radiprodil_landscape_cif_files/anhydrate/rank_step4f_017.cif]

#############################################
# Avant-garde Materials Simulation           
#############################################

data_structure_000007
_cell_length_a 18.2712898903
_cell_length_b 7.4293689378
_cell_length_c 27.6479406471
_cell_angle_alpha 90.0000000000
_cell_angle_beta 90.0000000000
_cell_angle_gamma 90.0000000000
_cell_volume 3753.0463009343
_exptl_crystal_density_diffrn 1.4066611527
_symmetry_cell_setting orthorhombic
_symmetry_space_group_name_H-M 'P b c n'
_symmetry_Int_Tables_number 60
loop_
_symmetry_equiv_pos_site_id
_symmetry_equiv_pos_as_xyz
1 x,y,z
2 -x+1/2,-y+1/2,z+1/2
3 -x,y,-z+1/2
4 x+1/2,-y+1/2,-z
5 -x,-y,-z
6 x+1/2,y+1/2,-z+1/2
7 x,-y,z+1/2
8 -x+1/2,y+1/2,z
loop_
_atom_site_label
_atom_site_type_symbol
_atom_site_fract_x
_atom_site_fract_y
_atom_site_fract_z
_atom_site_fftype
_atom_site_charge
_atom_site_hybridization
O0_0 O -0.4518065087 0.6430366718 0.4526086636 O2 -0.2342716000 SP3
C0_0 C -0.3813841423 0.6817975470 0.4677537265 C3 0.2121623000 SP2
C1_0 C -0.4995214613 0.7207432412 0.4862538567 C3 0.5561477200 SP2
C2_0 C -0.3842567086 0.7760952049 0.5114926830 C3 0.1609143000 SP2
C3_0 C -0.3170866423 0.6413544420 0.4440307001 C3 -0.2483516000 SP2
N0_0 N -0.4580769488 0.7965895298 0.5219278096 N -0.4583299200 SP2
O1_0 O -0.5661929471 0.7142924803 0.4817967031 O1 -0.4686270000 SP2
C4_0 C -0.3201063559 0.8294702001 0.5345327556 C3 -0.2430704000 SP2
C5_0 C -0.2521448416 0.6989867541 0.4667245657 C3 0.1606221000 SP2
H0_0 H -0.3148429207 0.5715408546 0.4096487222 H 0.1588160000 UNKNOWN
H1_0 H -0.4829321155 0.8717873085 0.5491734252 H 0.3669310000 UNKNOWN
C6_0 C -0.2539585386 0.7891899327 0.5115417185 C3 -0.1256439000 SP2
H2_0 H -0.3209599402 0.9047413667 0.5683684859 H 0.1588160000 UNKNOWN
N1_0 N -0.1832055690 0.6716834943 0.4452087604 N -0.3751169000 SP2
H3_0 H -0.2024907424 0.8329158503 0.5276403862 H 0.1185790000 UNKNOWN
C7_0 C -0.1686549185 0.6152096948 0.3991707300 C3 0.4003433000 SP2
H4_0 H -0.1387658609 0.7026679684 0.4666014761 H 0.2871780000 UNKNOWN
O2_0 O -0.2132567653 0.5626969721 0.3686782716 O1 -0.4066860000 SP2
C8_0 C -0.0860117533 0.6181938369 0.3892356469 C3 0.2457616000 SP2
O3_0 O -0.0457690399 0.5294106752 0.4171055199 O1 -0.4595840000 SP2
N2_0 N -0.0612635706 0.7122669201 0.3509350544 N -0.1270780000 SP2
C9_0 C -0.1055697088 0.8349503390 0.3211427563 C4 0.1094677760 SP3
C10_0 C 0.0178922455 0.7280241354 0.3423146210 C4 0.1094677760 SP3
C11_0 C -0.0810463819 1.0300237761 0.3284106787 C4 0.1059798000 SP3
H5_0 H -0.1635562294 0.8181601907 0.3299586133 H 0.0003255620 UNKNOWN
H6_0 H -0.0985239394 0.7940975086 0.2830963236 H 0.0003255620 UNKNOWN
C12_0 C 0.0436456801 0.9192619241 0.3533449520 C4 0.1059798000 SP3
H7_0 H 0.0459781913 0.6271957714 0.3643871671 H 0.0003255620 UNKNOWN
H8_0 H 0.0281999090 0.6945388326 0.3040439176 H 0.0003255620 UNKNOWN
C13_0 C 0.0018089605 1.0570048444 0.3226225837 C4 0.0910091000 SP3
H9_0 H -0.1114126113 1.1146160368 0.3026697488 H -0.0335496000 UNKNOWN
H10_0 H -0.0967612023 1.0743391046 0.3648557448 H -0.0335496000 UNKNOWN
H11_0 H 0.0351894849 0.9480414307 0.3920430087 H -0.0335496000 UNKNOWN
H12_0 H 0.1025563938 0.9285264206 0.3459891928 H -0.0335496000 UNKNOWN
C14_0 C 0.0225507271 1.2524436321 0.3355607173 C4 0.1716622000 SP3
H13_0 H 0.0165996155 1.0330636965 0.2843869933 H -0.0401939000 UNKNOWN
C15_0 C 0.0993220564 1.3055004057 0.3215178325 C3 -0.1408150080 SP2
H14_0 H -0.0165955353 1.3430880426 0.3175415412 H -0.0302422000 UNKNOWN
H15_0 H 0.0142849902 1.2721448236 0.3745635836 H -0.0302422000 UNKNOWN
C16_0 C 0.1148436310 1.3638482378 0.2743200189 C3 -0.1179234960 SP2
C17_0 C 0.1572909245 1.2963921350 0.3547323031 C3 -0.1179234960 SP2
C18_0 C 0.1856992397 1.4078143124 0.2595560770 C3 -0.1247886800 SP2
H16_0 H 0.0702449044 1.3752340952 0.2482212418 H 0.1185790000 UNKNOWN
C19_0 C 0.2287932856 1.3399080524 0.3410107961 C3 -0.1247886800 SP2
H17_0 H 0.1461376222 1.2546654524 0.3919088209 H 0.1185790000 UNKNOWN
C20_0 C 0.2415089057 1.3927208252 0.2934853606 C3 0.1917733600 SP2
H18_0 H 0.1976322385 1.4523787524 0.2227484169 H 0.1185790000 UNKNOWN
H19_0 H 0.2739984419 1.3326502168 0.3666632154 H 0.1185790000 UNKNOWN
F0_0 F 0.3114161363 1.4321174520 0.2795326670 F -0.1793540000 UNKNOWN
#END
