# Supplementary material for: Predicting crystal form stability under real-world conditions
Source: Nature. 2023 Nov 8;623(7986):324–8. doi: 10.1038/s41586-023-06587-3 (PMC10632141; doi:10.1038/s41586-023-06587-3)
Supplement: Supplementary file 2 — This file contains archived experimental crystal structures before and after energy minimization (cif_structures folder) with a summary provided in a file structures.xlsx, predicted crystal structures and relative free energies for radiprodil (radiprodil_landscape_cif_files folder) and upadacitinib (upadacitinib_landscape_cif_files folder), individual (free) energy components for hydrates and anhydrates (energy_components.xlsx file), reference free-energy differences (reference_data_anhydrates.xlsx file) and critical water activities needed to carry out the validation (reference_data_hydrates.xlsx file). [file 41586_2023_6587_MOESM2_ESM.zip › Supplementary_Data/radiprodil_landscape_cif_files/anhydrate/rank_step4f_003.cif]

#############################################
# Avant-garde Materials Simulation           
#############################################

data_structure_000022
_cell_length_a 15.1586768128
_cell_length_b 14.4563458813
_cell_length_c 17.6942845029
_cell_angle_alpha 90.0000000000
_cell_angle_beta 75.5930931291
_cell_angle_gamma 90.0000000000
_cell_volume 3755.5737897281
_exptl_crystal_density_diffrn 1.4057144744
_symmetry_cell_setting monoclinic
_symmetry_space_group_name_H-M 'P 2_1/c'
_symmetry_Int_Tables_number 14
loop_
_symmetry_equiv_pos_site_id
_symmetry_equiv_pos_as_xyz
1 x,y,z
2 -x,y+1/2,-z+1/2
3 -x,-y,-z
4 x,-y+1/2,z+1/2
loop_
_atom_site_label
_atom_site_type_symbol
_atom_site_fract_x
_atom_site_fract_y
_atom_site_fract_z
_atom_site_fftype
_atom_site_charge
_atom_site_hybridization
O0_0 O -0.6350540481 0.3173987934 0.1676297545 O2 -0.2342716000 SP3
C0_0 C -0.5829753442 0.3430430016 0.0947182613 C3 0.2121623000 SP2
C1_0 C -0.5753566456 0.3056440977 0.2152303995 C3 0.5561477200 SP2
C2_0 C -0.4913165483 0.3458924836 0.0961196114 C3 0.1609143000 SP2
C3_0 C -0.6144727220 0.3636923801 0.0299476066 C3 -0.2483516000 SP2
N0_0 N -0.4890104536 0.3214003768 0.1716255475 N -0.4583299200 SP2
O1_0 O -0.6022729075 0.2842332172 0.2844441890 O1 -0.4686270000 SP2
C4_0 C -0.4254058460 0.3708563487 0.0294920536 C3 -0.2430704000 SP2
C5_0 C -0.5475897721 0.3887614921 -0.0378553756 C3 0.1606221000 SP2
H0_0 H -0.6861470643 0.3629611847 0.0304152209 H 0.1588160000 UNKNOWN
H1_0 H -0.4330450875 0.3103310054 0.1943928468 H 0.3669310000 UNKNOWN
C6_0 C -0.4548236038 0.3919261886 -0.0372963427 C3 -0.1256439000 SP2
H2_0 H -0.3536720034 0.3752547101 0.0293324754 H 0.1588160000 UNKNOWN
N1_0 N -0.5702258000 0.4106742835 -0.1080985366 N -0.3751169000 SP2
H3_0 H -0.4059211165 0.4133062718 -0.0906566297 H 0.1185790000 UNKNOWN
C7_0 C -0.6556933491 0.4224226146 -0.1187813072 C3 0.4003433000 SP2
H4_0 H -0.5180550498 0.4275474606 -0.1554342267 H 0.2871780000 UNKNOWN
O2_0 O -0.7271138723 0.4187406094 -0.0667254640 O1 -0.4066860000 SP2
C8_0 C -0.6512062775 0.4467617091 -0.2047996094 C3 0.2457616000 SP2
O3_0 O -0.5778220438 0.4771984403 -0.2461331060 O1 -0.4595840000 SP2
N2_0 N -0.7284656239 0.4396261583 -0.2297628518 N -0.1270780000 SP2
C9_0 C -0.7303710282 0.4807797334 -0.3052391588 C4 0.1094677760 SP3
C10_0 C -0.8124696150 0.3899952399 -0.1912508866 C4 0.1094677760 SP3
C11_0 C -0.7531530290 0.4097661868 -0.3611217899 C4 0.1059798000 SP3
H5_0 H -0.6639040728 0.5126102160 -0.3291664308 H 0.0003255620 UNKNOWN
H6_0 H -0.7824932362 0.5356927911 -0.2938633006 H 0.0003255620 UNKNOWN
C12_0 C -0.8376002496 0.3189424639 -0.2465030786 C4 0.1059798000 SP3
H7_0 H -0.8029406999 0.3565929143 -0.1386115034 H 0.0003255620 UNKNOWN
H8_0 H -0.8671686528 0.4415984269 -0.1734184718 H 0.0003255620 UNKNOWN
C13_0 C -0.8430246926 0.3604271502 -0.3248823801 C4 0.0910091000 SP3
H9_0 H -0.7559863452 0.4449870999 -0.4156196706 H -0.0335496000 UNKNOWN
H10_0 H -0.6983992713 0.3576411820 -0.3754676697 H -0.0335496000 UNKNOWN
H11_0 H -0.7866250333 0.2630626236 -0.2571754420 H -0.0335496000 UNKNOWN
H12_0 H -0.9030176897 0.2872875688 -0.2166248418 H -0.0335496000 UNKNOWN
C14_0 C -0.8643297912 0.2849578071 -0.3791435639 C4 0.1716622000 SP3
H13_0 H -0.8983413485 0.4124188728 -0.3143799237 H -0.0401939000 UNKNOWN
C15_0 C -0.8722005930 0.3198001502 -0.4576047658 C3 -0.1408150080 SP2
H14_0 H -0.8105432357 0.2318774016 -0.3874794729 H -0.0302422000 UNKNOWN
H15_0 H -0.9282088802 0.2502562834 -0.3494620957 H -0.0302422000 UNKNOWN
C16_0 C -0.9528453070 0.3616281866 -0.4657549703 C3 -0.1179234960 SP2
C17_0 C -0.7998721943 0.3110058061 -0.5243321698 C3 -0.1179234960 SP2
C18_0 C -0.9623795231 0.3918132130 -0.5382051240 C3 -0.1247886800 SP2
H16_0 H -1.0107509524 0.3687914974 -0.4152614051 H 0.1185790000 UNKNOWN
C19_0 C -0.8073987813 0.3409834137 -0.5975710997 C3 -0.1247886800 SP2
H17_0 H -0.7366782503 0.2778637224 -0.5198183778 H 0.1185790000 UNKNOWN
C20_0 C -0.8895085790 0.3796776197 -0.6028399958 C3 0.1917733600 SP2
H18_0 H -1.0256800265 0.4227958989 -0.5445340523 H 0.1185790000 UNKNOWN
H19_0 H -0.7511096105 0.3328486872 -0.6492108327 H 0.1185790000 UNKNOWN
F0_0 F -0.9002029820 0.4044841949 -0.6747308395 F -0.1793540000 UNKNOWN
H1_1 H -0.5250580940 0.3099021518 0.3412762707 H 0.3669310000 UNKNOWN
N0_1 N -0.4686468498 0.3195362349 0.3640551963 N -0.4583299200 SP2
C1_1 C -0.3829098640 0.3003974831 0.3205996210 C3 0.5561477200 SP2
C2_1 C -0.4651516883 0.3470318516 0.4387122487 C3 0.1609143000 SP2
O0_1 O -0.3224862780 0.3129401247 0.3676894800 O2 -0.2342716000 SP3
O1_1 O -0.3564472999 0.2773749967 0.2518122823 O1 -0.4686270000 SP2
C0_1 C -0.3734147519 0.3430562520 0.4397668892 C3 0.2121623000 SP2
C4_1 C -0.5300055798 0.3754692952 0.5048999320 C3 -0.2430704000 SP2
C3_1 C -0.3404786015 0.3665721917 0.5032038178 C3 -0.2483516000 SP2
C6_1 C -0.4994250121 0.3981187060 0.5707719343 C3 -0.1256439000 SP2
H2_1 H -0.6018055019 0.3805849580 0.5054891631 H 0.1588160000 UNKNOWN
C5_1 C -0.4064476268 0.3939370222 0.5709292913 C3 0.1606221000 SP2
H0_1 H -0.2686569655 0.3647034532 0.5022632400 H 0.1588160000 UNKNOWN
H3_1 H -0.5476392034 0.4205668994 0.6241397138 H 0.1185790000 UNKNOWN
N1_1 N -0.3831282851 0.4164920704 0.6407153427 N -0.3751169000 SP2
C7_1 C -0.2978654915 0.4158522777 0.6536756641 C3 0.4003433000 SP2
H4_1 H -0.4341828172 0.4368677678 0.6877326342 H 0.2871780000 UNKNOWN
O2_1 O -0.2269362292 0.3997290067 0.6035558588 O1 -0.4066860000 SP2
C8_1 C -0.3025835011 0.4428890298 0.7393819124 C3 0.2457616000 SP2
O3_1 O -0.3765627281 0.4728702794 0.7801017529 O1 -0.4595840000 SP2
N2_1 N -0.2254461867 0.4386154423 0.7647312256 N -0.1270780000 SP2
C9_1 C -0.2236362187 0.4841397026 0.8385925203 C4 0.1094677760 SP3
C10_1 C -0.1409501744 0.3881306075 0.7289474909 C4 0.1094677760 SP3
C11_1 C -0.2027272574 0.4158147893 0.8975528745 C4 0.1059798000 SP3
H5_1 H -0.2893735524 0.5181158661 0.8608830655 H 0.0003255620 UNKNOWN
H6_1 H -0.1703595232 0.5379605837 0.8243422855 H 0.0003255620 UNKNOWN
C12_1 C -0.1191330092 0.3182987163 0.7866519192 C4 0.1059798000 SP3
H7_1 H -0.1486135680 0.3540870316 0.6759980179 H 0.0003255620 UNKNOWN
H8_1 H -0.0858291532 0.4395555839 0.7124245628 H 0.0003255620 UNKNOWN
C13_1 C -0.1141409393 0.3628148193 0.8640450253 C4 0.0910091000 SP3
H9_1 H -0.2004602870 0.4533569302 0.9511802582 H -0.0335496000 UNKNOWN
H10_1 H -0.2587225603 0.3651943761 0.9131747181 H -0.0335496000 UNKNOWN
H11_1 H -0.1716921407 0.2639674139 0.7981895487 H -0.0335496000 UNKNOWN
H12_1 H -0.0542134183 0.2842790924 0.7587479290 H -0.0335496000 UNKNOWN
C14_1 C -0.0960521721 0.2890358899 0.9210564318 C4 0.1716622000 SP3
H13_1 H -0.0569913797 0.4127059577 0.8521951504 H -0.0401939000 UNKNOWN
C15_1 C -0.0846272861 0.3263770763 0.9976860168 C3 -0.1408150080 SP2
H14_1 H -0.1525177299 0.2388225602 0.9321899063 H -0.0302422000 UNKNOWN
H15_1 H -0.0343750297 0.2502199872 0.8921779467 H -0.0302422000 UNKNOWN
C16_1 C -0.1540188511 0.3181147063 1.0664841293 C3 -0.1179234960 SP2
C17_1 C -0.0029829629 0.3691398298 1.0020445499 C3 -0.1179234960 SP2
C18_1 C -0.1427812050 0.3500511965 1.1380656715 C3 -0.1247886800 SP2
H16_1 H -0.2175052855 0.2833667347 1.0651546114 H 0.1185790000 UNKNOWN
C19_1 C 0.0100647353 0.4017068733 1.0726372899 C3 -0.1247886800 SP2
H17_1 H 0.0528102452 0.3758169410 0.9498785519 H 0.1185790000 UNKNOWN
C20_1 C -0.0601646186 0.3907078561 1.1395134750 C3 0.1917733600 SP2
H18_1 H -0.1968601490 0.3417234393 1.1912274450 H 0.1185790000 UNKNOWN
H19_1 H 0.0741898656 0.4335479522 1.0756687040 H 0.1185790000 UNKNOWN
F0_1 F -0.0466792492 0.4202021720 1.2096507195 F -0.1793540000 UNKNOWN
#END
