# Supplementary material for: Predicting crystal form stability under real-world conditions
Source: Nature. 2023 Nov 8;623(7986):324–8. doi: 10.1038/s41586-023-06587-3 (PMC10632141; doi:10.1038/s41586-023-06587-3)
Supplement: Supplementary file 2 — This file contains archived experimental crystal structures before and after energy minimization (cif_structures folder) with a summary provided in a file structures.xlsx, predicted crystal structures and relative free energies for radiprodil (radiprodil_landscape_cif_files folder) and upadacitinib (upadacitinib_landscape_cif_files folder), individual (free) energy components for hydrates and anhydrates (energy_components.xlsx file), reference free-energy differences (reference_data_anhydrates.xlsx file) and critical water activities needed to carry out the validation (reference_data_hydrates.xlsx file). [file 41586_2023_6587_MOESM2_ESM.zip › Supplementary_Data/radiprodil_landscape_cif_files/anhydrate/rank_step4f_069.cif]

#############################################
# Avant-garde Materials Simulation           
#############################################

data_structure_000068
_cell_length_a 14.4341395929
_cell_length_b 8.3001547004
_cell_length_c 18.1023120718
_cell_angle_alpha 90.0000000000
_cell_angle_beta 60.3657538142
_cell_angle_gamma 90.0000000000
_cell_volume 1885.0836376419
_exptl_crystal_density_diffrn 1.4002732639
_symmetry_cell_setting monoclinic
_symmetry_space_group_name_H-M 'P 2_1/c'
_symmetry_Int_Tables_number 14
loop_
_symmetry_equiv_pos_site_id
_symmetry_equiv_pos_as_xyz
1 x,y,z
2 -x,y+1/2,-z+1/2
3 -x,-y,-z
4 x,-y+1/2,z+1/2
loop_
_atom_site_label
_atom_site_type_symbol
_atom_site_fract_x
_atom_site_fract_y
_atom_site_fract_z
_atom_site_fftype
_atom_site_charge
_atom_site_hybridization
O0_0 O -0.8702437580 0.8254889195 0.0232804584 O2 -0.2342716000 SP3
C0_0 C -0.8877738924 0.7706276156 0.1012788727 C3 0.2121623000 SP2
C1_0 C -0.9531458948 0.7659166578 0.0117692592 C3 0.5561477200 SP2
C2_0 C -0.9806871962 0.6774768356 0.1386770071 C3 0.1609143000 SP2
C3_0 C -0.8269028962 0.8023203924 0.1394444221 C3 -0.2483516000 SP2
N0_0 N -1.0190637422 0.6769032277 0.0817779043 N -0.4583299200 SP2
O1_0 O -0.9589493854 0.7950462852 -0.0520573893 O1 -0.4686270000 SP2
C4_0 C -1.0170480962 0.6095940733 0.2184277727 C3 -0.2430704000 SP2
C5_0 C -0.8650574712 0.7348205970 0.2211087058 C3 0.1606221000 SP2
H0_0 H -0.7564806753 0.8787113426 0.1104622259 H 0.1588160000 UNKNOWN
H1_0 H -1.0871102964 0.6171510420 0.0907868638 H 0.3669310000 UNKNOWN
C6_0 C -0.9575680622 0.6385277997 0.2586968221 C3 -0.1256439000 SP2
H2_0 H -1.0898162885 0.5389760881 0.2496246794 H 0.1588160000 UNKNOWN
N1_0 N -0.8198425117 0.7701775383 0.2728397940 N -0.3751169000 SP2
H3_0 H -0.9852923861 0.5900815280 0.3221974125 H 0.1185790000 UNKNOWN
C7_0 C -0.7325595410 0.8613752385 0.2544457285 C3 0.4003433000 SP2
H4_0 H -0.8663145348 0.7382414842 0.3360675120 H 0.2871780000 UNKNOWN
O2_0 O -0.6659896977 0.9133726335 0.1838399294 O1 -0.4066860000 SP2
C8_0 C -0.7296666681 0.9078008714 0.3358401265 C3 0.2457616000 SP2
O3_0 O -0.7985721712 1.0034118432 0.3866037905 O1 -0.4595840000 SP2
N2_0 N -0.6506013297 0.8464414131 0.3463397720 N -0.1270780000 SP2
C9_0 C -0.5758796357 0.7236999926 0.2899782629 C4 0.1094677760 SP3
C10_0 C -0.6479826485 0.8766391520 0.4253951806 C4 0.1094677760 SP3
C11_0 C -0.4625338171 0.7595864354 0.2711419968 C4 0.1059798000 SP3
H5_0 H -0.5799380483 0.7193634750 0.2311832874 H 0.0003255620 UNKNOWN
H6_0 H -0.6024361160 0.6060577272 0.3219444428 H 0.0003255620 UNKNOWN
C12_0 C -0.5351380673 0.9099915568 0.4080478548 C4 0.1059798000 SP3
H7_0 H -0.7023101483 0.9765098860 0.4586327238 H 0.0003255620 UNKNOWN
H8_0 H -0.6791382566 0.7678126921 0.4650274573 H 0.0003255620 UNKNOWN
C13_0 C -0.4572993144 0.7776589833 0.3531710247 C4 0.0910091000 SP3
H9_0 H -0.4101713061 0.6612819653 0.2321916681 H -0.0335496000 UNKNOWN
H10_0 H -0.4335544077 0.8702111924 0.2329848024 H -0.0335496000 UNKNOWN
H11_0 H -0.5077792961 1.0275167036 0.3761875472 H -0.0335496000 UNKNOWN
H12_0 H -0.5380132108 0.9205843763 0.4696995475 H -0.0335496000 UNKNOWN
C14_0 C -0.3435347326 0.8073142968 0.3357130958 C4 0.1716622000 SP3
H13_0 H -0.4844924265 0.6616926376 0.3869923797 H -0.0401939000 UNKNOWN
C15_0 C -0.3226281904 0.7659141874 0.4078463988 C3 -0.1408150080 SP2
H14_0 H -0.2883995926 0.7348662573 0.2801312788 H -0.0302422000 UNKNOWN
H15_0 H -0.3209728648 0.9340589247 0.3167326351 H -0.0302422000 UNKNOWN
C16_0 C -0.2218377584 0.7991730609 0.3983884402 C3 -0.1179234960 SP2
C17_0 C -0.3973843075 0.6883294596 0.4825488298 C3 -0.1179234960 SP2
C18_0 C -0.1946061149 0.7527865586 0.4592980822 C3 -0.1247886800 SP2
H16_0 H -0.1623333062 0.8613481194 0.3413680112 H 0.1185790000 UNKNOWN
C19_0 C -0.3725419377 0.6427146429 0.5451122474 C3 -0.1247886800 SP2
H17_0 H -0.4772769721 0.6611285310 0.4940003964 H 0.1185790000 UNKNOWN
C20_0 C -0.2708672519 0.6739006439 0.5318318207 C3 0.1917733600 SP2
H18_0 H -0.1157749080 0.7755268194 0.4511657740 H 0.1185790000 UNKNOWN
H19_0 H -0.4324426651 0.5844061350 0.6030939873 H 0.1185790000 UNKNOWN
F0_0 F -0.2452275344 0.6268845555 0.5918048824 F -0.1793540000 UNKNOWN
#END
