# Supplementary material for: Predicting crystal form stability under real-world conditions
Source: Nature. 2023 Nov 8;623(7986):324–8. doi: 10.1038/s41586-023-06587-3 (PMC10632141; doi:10.1038/s41586-023-06587-3)
Supplement: Supplementary file 2 — This file contains archived experimental crystal structures before and after energy minimization (cif_structures folder) with a summary provided in a file structures.xlsx, predicted crystal structures and relative free energies for radiprodil (radiprodil_landscape_cif_files folder) and upadacitinib (upadacitinib_landscape_cif_files folder), individual (free) energy components for hydrates and anhydrates (energy_components.xlsx file), reference free-energy differences (reference_data_anhydrates.xlsx file) and critical water activities needed to carry out the validation (reference_data_hydrates.xlsx file). [file 41586_2023_6587_MOESM2_ESM.zip › Supplementary_Data/radiprodil_landscape_cif_files/anhydrate/rank_step4f_013.cif]

#############################################
# Avant-garde Materials Simulation           
#############################################

data_structure_000030
_cell_length_a 15.0575167222
_cell_length_b 7.3204041628
_cell_length_c 17.5396940849
_cell_angle_alpha 90.0000000000
_cell_angle_beta 75.6397695716
_cell_angle_gamma 90.0000000000
_cell_volume 1872.9432981751
_exptl_crystal_density_diffrn 1.4093497761
_symmetry_cell_setting monoclinic
_symmetry_space_group_name_H-M 'P 2/c'
_symmetry_Int_Tables_number 13
loop_
_symmetry_equiv_pos_site_id
_symmetry_equiv_pos_as_xyz
1 x,y,z
2 -x,y,-z+1/2
3 -x,-y,-z
4 x,-y,z+1/2
loop_
_atom_site_label
_atom_site_type_symbol
_atom_site_fract_x
_atom_site_fract_y
_atom_site_fract_z
_atom_site_fftype
_atom_site_charge
_atom_site_hybridization
O0_0 O -0.6567372718 0.6226793233 0.1497410083 O2 -0.2342716000 SP3
C0_0 C -0.6049485506 0.6818282625 0.0772522301 C3 0.2121623000 SP2
C1_0 C -0.5962420106 0.5948329453 0.1972400416 C3 0.5561477200 SP2
C2_0 C -0.5127275784 0.6881633705 0.0787317452 C3 0.1609143000 SP2
C3_0 C -0.6375578160 0.7303737673 0.0131974179 C3 -0.2483516000 SP2
N0_0 N -0.5096892225 0.6313409664 0.1537679276 N -0.4583299200 SP2
O1_0 O -0.6232135003 0.5461508119 0.2661961110 O1 -0.4686270000 SP2
C4_0 C -0.4471551504 0.7457966953 0.0124877406 C3 -0.2430704000 SP2
C5_0 C -0.5709374132 0.7873525208 -0.0543615489 C3 0.1606221000 SP2
H0_0 H -0.7098058370 0.7279859171 0.0139379722 H 0.1588160000 UNKNOWN
H1_0 H -0.4530639240 0.6080204220 0.1764275207 H 0.3669310000 UNKNOWN
C6_0 C -0.4774615317 0.7941035780 -0.0538482082 C3 -0.1256439000 SP2
H2_0 H -0.3749794942 0.7550917942 0.0123481365 H 0.1588160000 UNKNOWN
N1_0 N -0.5944046663 0.8373007191 -0.1242406677 N -0.3751169000 SP2
H3_0 H -0.4286625181 0.8416950201 -0.1069126144 H 0.1185790000 UNKNOWN
C7_0 C -0.6806750682 0.8464596099 -0.1361714798 C3 0.4003433000 SP2
H4_0 H -0.5426882918 0.8774882088 -0.1713375054 H 0.2871780000 UNKNOWN
O2_0 O -0.7523623910 0.8231891168 -0.0847808615 O1 -0.4066860000 SP2
C8_0 C -0.6765273623 0.8999979025 -0.2224546393 C3 0.2457616000 SP2
O3_0 O -0.6035013141 0.9667512649 -0.2628088563 O1 -0.4595840000 SP2
N2_0 N -0.7535567291 0.8823773005 -0.2485853873 N -0.1270780000 SP2
C9_0 C -0.7566161704 0.9689153909 -0.3235938668 C4 0.1094677760 SP3
C10_0 C -0.8364900098 0.7771348588 -0.2115759270 C4 0.1094677760 SP3
C11_0 C -0.7778176434 0.8317221097 -0.3820207767 C4 0.1059798000 SP3
H5_0 H -0.6906782870 1.0358167812 -0.3468864368 H 0.0003255620 UNKNOWN
H6_0 H -0.8102915115 1.0749686175 -0.3101324351 H 0.0003255620 UNKNOWN
C12_0 C -0.8591527059 0.6394795525 -0.2695282874 C4 0.1059798000 SP3
H7_0 H -0.8259214969 0.7082490792 -0.1594577861 H 0.0003255620 UNKNOWN
H8_0 H -0.8933490703 0.8746517425 -0.1926530032 H 0.0003255620 UNKNOWN
C13_0 C -0.8664087456 0.7267387821 -0.3471061062 C4 0.0910091000 SP3
H9_0 H -0.7815670825 0.9044850357 -0.4360924303 H -0.0335496000 UNKNOWN
H10_0 H -0.7212244371 0.7322945938 -0.3979102325 H -0.0335496000 UNKNOWN
H11_0 H -0.8057008288 0.5333646580 -0.2822484283 H -0.0335496000 UNKNOWN
H12_0 H -0.9236930791 0.5707419450 -0.2404504337 H -0.0335496000 UNKNOWN
C14_0 C -0.8851349952 0.5797050270 -0.4038109916 C4 0.1716622000 SP3
H13_0 H -0.9240742296 0.8250741535 -0.3347519673 H -0.0401939000 UNKNOWN
C15_0 C -0.8965325604 0.6510727384 -0.4815162491 C3 -0.1408150080 SP2
H14_0 H -0.8284957277 0.4800802927 -0.4144701938 H -0.0302422000 UNKNOWN
H15_0 H -0.9473186819 0.5040701073 -0.3742538655 H -0.0302422000 UNKNOWN
C16_0 C -0.9788660656 0.7343069474 -0.4863861462 C3 -0.1179234960 SP2
C17_0 C -0.8265081782 0.6337063735 -0.5507491119 C3 -0.1179234960 SP2
C18_0 C -0.9923597605 0.7948905589 -0.5580447400 C3 -0.1247886800 SP2
H16_0 H -1.0350185566 0.7486957150 -0.4338709271 H 0.1185790000 UNKNOWN
C19_0 C -0.8381090270 0.6934986708 -0.6233544795 C3 -0.1247886800 SP2
H17_0 H -0.7622141899 0.5671215205 -0.5488536360 H 0.1185790000 UNKNOWN
C20_0 C -0.9218306155 0.7704521979 -0.6252960946 C3 0.1917733600 SP2
H18_0 H -1.0570272476 0.8566849093 -0.5616781876 H 0.1185790000 UNKNOWN
H19_0 H -0.7837124870 0.6770026490 -0.6769700541 H 0.1185790000 UNKNOWN
F0_0 F -0.9367418525 0.8204807695 -0.6965266530 F -0.1793540000 UNKNOWN
#END
