# Supplementary material for: Predicting crystal form stability under real-world conditions
Source: Nature. 2023 Nov 8;623(7986):324–8. doi: 10.1038/s41586-023-06587-3 (PMC10632141; doi:10.1038/s41586-023-06587-3)
Supplement: Supplementary file 2 — This file contains archived experimental crystal structures before and after energy minimization (cif_structures folder) with a summary provided in a file structures.xlsx, predicted crystal structures and relative free energies for radiprodil (radiprodil_landscape_cif_files folder) and upadacitinib (upadacitinib_landscape_cif_files folder), individual (free) energy components for hydrates and anhydrates (energy_components.xlsx file), reference free-energy differences (reference_data_anhydrates.xlsx file) and critical water activities needed to carry out the validation (reference_data_hydrates.xlsx file). [file 41586_2023_6587_MOESM2_ESM.zip › Supplementary_Data/radiprodil_landscape_cif_files/anhydrate/rank_step4f_051.cif]

#############################################
# Avant-garde Materials Simulation           
#############################################

data_structure_000043
_cell_length_a 9.5166341601
_cell_length_b 17.7589495475
_cell_length_c 22.5434256641
_cell_angle_alpha 90.0000000000
_cell_angle_beta 100.4749051580
_cell_angle_gamma 90.0000000000
_cell_volume 3746.4668424443
_exptl_crystal_density_diffrn 1.4091314985
_symmetry_cell_setting monoclinic
_symmetry_space_group_name_H-M 'P 2_1/c'
_symmetry_Int_Tables_number 14
loop_
_symmetry_equiv_pos_site_id
_symmetry_equiv_pos_as_xyz
1 x,y,z
2 -x,y+1/2,-z+1/2
3 -x,-y,-z
4 x,-y+1/2,z+1/2
loop_
_atom_site_label
_atom_site_type_symbol
_atom_site_fract_x
_atom_site_fract_y
_atom_site_fract_z
_atom_site_fftype
_atom_site_charge
_atom_site_hybridization
O0_0 O -0.5916215327 0.2744257522 -0.9616410899 O2 -0.2342716000 SP3
C0_0 C -0.6361683041 0.3488281065 -0.9654230406 C3 0.2121623000 SP2
C1_0 C -0.7041852294 0.2314456678 -0.9935604038 C3 0.5561477200 SP2
C2_0 C -0.7761913115 0.3526814650 -0.9976173563 C3 0.1609143000 SP2
C3_0 C -0.5579064623 0.4108823467 -0.9421324800 C3 -0.2483516000 SP2
N0_0 N -0.8152417223 0.2791477104 -1.0136497141 N -0.4583299200 SP2
O1_0 O -0.6955830538 0.1634600425 -1.0002366188 O1 -0.4686270000 SP2
C4_0 C -0.8450295054 0.4216429362 -1.0082279822 C3 -0.2430704000 SP2
C5_0 C -0.6283744276 0.4809170992 -0.9522427332 C3 0.1606221000 SP2
H0_0 H -0.4488901530 0.4068005383 -0.9177689678 H 0.1588160000 UNKNOWN
H1_0 H -0.9089844711 0.2585893856 -1.0385141883 H 0.3669310000 UNKNOWN
C6_0 C -0.7689029364 0.4855584576 -0.9853206414 C3 -0.1256439000 SP2
H2_0 H -0.9537506220 0.4257010798 -1.0333102929 H 0.1588160000 UNKNOWN
N1_0 N -0.5637531585 0.5490261221 -0.9298195106 N -0.3751169000 SP2
H3_0 H -0.8182991937 0.5407646451 -0.9932532034 H 0.1185790000 UNKNOWN
C7_0 C -0.4400158960 0.5579237010 -0.8894702074 C3 0.4003433000 SP2
H4_0 H -0.6137603184 0.5979494093 -0.9465502363 H 0.2871780000 UNKNOWN
O2_0 O -0.3629513713 0.5059976435 -0.8656438344 O1 -0.4066860000 SP2
C8_0 C -0.4036180977 0.6425660100 -0.8793817518 C3 0.2457616000 SP2
O3_0 O -0.4729206188 0.6886285269 -0.9151706867 O1 -0.4595840000 SP2
N2_0 N -0.2937923559 0.6634567119 -0.8356569472 N -0.1270780000 SP2
C9_0 C -0.2414444837 0.7414890459 -0.8353014618 C4 0.1094677760 SP3
C10_0 C -0.2210101497 0.6180774191 -0.7843814165 C4 0.1094677760 SP3
C11_0 C -0.2500928056 0.7818908425 -0.7764203826 C4 0.1059798000 SP3
H5_0 H -0.3035830419 0.7710450692 -0.8739412306 H 0.0003255620 UNKNOWN
H6_0 H -0.1296145652 0.7384283463 -0.8418788952 H 0.0003255620 UNKNOWN
C12_0 C -0.2309866867 0.6567731864 -0.7246300223 C4 0.1059798000 SP3
H7_0 H -0.2682665508 0.5619643247 -0.7868911649 H 0.0003255620 UNKNOWN
H8_0 H -0.1086327569 0.6118399093 -0.7894224054 H 0.0003255620 UNKNOWN
C13_0 C -0.1750359481 0.7379210298 -0.7211630957 C4 0.0910091000 SP3
H9_0 H -0.2033630138 0.8382939386 -0.7778401851 H -0.0335496000 UNKNOWN
H10_0 H -0.3632876390 0.7905667134 -0.7735714103 H -0.0335496000 UNKNOWN
H11_0 H -0.3436520773 0.6567737568 -0.7190117174 H -0.0335496000 UNKNOWN
H12_0 H -0.1722574760 0.6219755660 -0.6878967863 H -0.0335496000 UNKNOWN
C14_0 C -0.1920620260 0.7755584421 -0.6610197243 C4 0.1716622000 SP3
H13_0 H -0.0594879488 0.7363752327 -0.7228684782 H -0.0401939000 UNKNOWN
C15_0 C -0.1550731138 0.8582886943 -0.6572047260 C3 -0.1408150080 SP2
H14_0 H -0.3038495321 0.7687058442 -0.6552096654 H -0.0302422000 UNKNOWN
H15_0 H -0.1252937698 0.7452238213 -0.6235766182 H -0.0302422000 UNKNOWN
C16_0 C -0.2615507275 0.9128369729 -0.6740748814 C3 -0.1179234960 SP2
C17_0 C -0.0139040929 0.8827080860 -0.6381133776 C3 -0.1179234960 SP2
C18_0 C -0.2293988530 0.9894929842 -0.6719258069 C3 -0.1247886800 SP2
H16_0 H -0.3724399094 0.8955232784 -0.6884954689 H 0.1185790000 UNKNOWN
C19_0 C 0.0214762172 0.9591892356 -0.6359938212 C3 -0.1247886800 SP2
H17_0 H 0.0700695164 0.8415353137 -0.6231269555 H 0.1185790000 UNKNOWN
C20_0 C -0.0882286365 1.0107777597 -0.6526189890 C3 0.1917733600 SP2
H18_0 H -0.3119151204 1.0319821026 -0.6845426589 H 0.1185790000 UNKNOWN
H19_0 H 0.1312380481 0.9782774948 -0.6216124348 H 0.1185790000 UNKNOWN
F0_0 F -0.0568931338 1.0864116863 -0.6490324054 F -0.1793540000 UNKNOWN
H3_1 H -0.6731239589 0.0408023343 -0.9983233451 H 0.1185790000 UNKNOWN
C6_1 C -0.7218204815 -0.0143145748 -1.0080376306 C3 -0.1256439000 SP2
C4_1 C -0.6491487858 -0.0783924223 -0.9832983721 C3 -0.2430704000 SP2
C5_1 C -0.8577505329 -0.0187805984 -1.0453185717 C3 0.1606221000 SP2
C2_1 C -0.7163102089 -0.1472833515 -0.9968834869 C3 0.1609143000 SP2
H2_1 H -0.5443054097 -0.0744458660 -0.9546375498 H 0.1588160000 UNKNOWN
C3_1 C -0.9261424004 -0.0888191433 -1.0588610755 C3 -0.2483516000 SP2
N1_1 N -0.9199147511 0.0497706923 -1.0680034805 N -0.3751169000 SP2
C0_1 C -0.8509233832 -0.1510906162 -1.0339782807 C3 0.2121623000 SP2
N0_1 N -0.6801138007 -0.2208285098 -0.9798486574 N -0.4583299200 SP2
H0_1 H -1.0314325196 -0.0925087524 -1.0868694057 H 0.1588160000 UNKNOWN
C7_1 C -1.0391066833 0.0606243910 -1.1107324917 C3 0.4003433000 SP2
H4_1 H -0.8704278801 0.0978048644 -1.0491197783 H 0.2871780000 UNKNOWN
O0_1 O -0.8941221533 -0.2256257123 -1.0401830396 O2 -0.2342716000 SP3
C1_1 C -0.7865959955 -0.2687658080 -1.0049222875 C3 0.5561477200 SP2
H1_1 H -0.5885019230 -0.2414610746 -0.9536079086 H 0.3669310000 UNKNOWN
O2_1 O -1.1170475966 0.0105765677 -1.1370962885 O1 -0.4066860000 SP2
C8_1 C -1.0679366647 0.1459680898 -1.1207724405 C3 0.2457616000 SP2
O1_1 O -0.7950455631 -0.3370560693 -1.0000808228 O1 -0.4686270000 SP2
O3_1 O -1.0237143156 0.1892321967 -1.0776776866 O1 -0.4595840000 SP2
N2_1 N -1.1431263230 0.1705786489 -1.1739177197 N -0.1270780000 SP2
C9_1 C -1.1775733060 0.2513571533 -1.1801414360 C4 0.1094677760 SP3
C10_1 C -1.1722100894 0.1276801419 -1.2308736316 C4 0.1094677760 SP3
C11_1 C -1.3317212359 0.2634203677 -1.2119535888 C4 0.1059798000 SP3
H5_1 H -1.1028358057 0.2783333329 -1.2057051277 H 0.0003255620 UNKNOWN
H6_1 H -1.1587240879 0.2762533827 -1.1350123807 H 0.0003255620 UNKNOWN
C12_1 C -1.3258116332 0.1397157848 -1.2638416360 C4 0.1059798000 SP3
H7_1 H -1.0955172600 0.1467224182 -1.2589917657 H 0.0003255620 UNKNOWN
H8_1 H -1.1528907427 0.0680400348 -1.2207491217 H 0.0003255620 UNKNOWN
C13_1 C -1.3654332061 0.2234079420 -1.2733272352 C4 0.0910091000 SP3
H9_1 H -1.4033368196 0.2420689559 -1.1825180749 H -0.0335496000 UNKNOWN
H10_1 H -1.3508575731 0.3243653807 -1.2170937188 H -0.0335496000 UNKNOWN
H11_1 H -1.3396416255 0.1091581969 -1.3069200756 H -0.0335496000 UNKNOWN
H12_1 H -1.3979662645 0.1133181562 -1.2367805932 H -0.0335496000 UNKNOWN
C14_1 C -1.2952137366 0.2607301905 -1.3229484399 C4 0.1716622000 SP3
H13_1 H -1.4818119716 0.2269152637 -1.2892803971 H -0.0401939000 UNKNOWN
C15_1 C -1.3271679053 0.3438912077 -1.3307560047 C3 -0.1408150080 SP2
H14_1 H -1.1786028628 0.2527272039 -1.3132044242 H -0.0302422000 UNKNOWN
H15_1 H -1.3343736439 0.2310466834 -1.3657014862 H -0.0302422000 UNKNOWN
C16_1 C -1.4652991161 0.3691763332 -1.3553381473 C3 -0.1179234960 SP2
C17_1 C -1.2213301938 0.3980758753 -1.3118164417 C3 -0.1179234960 SP2
C18_1 C -1.4991179382 0.4457600435 -1.3591631244 C3 -0.1247886800 SP2
H16_1 H -1.5483572298 0.3284350964 -1.3726069551 H 0.1185790000 UNKNOWN
C19_1 C -1.2514900785 0.4750463872 -1.3161902010 C3 -0.1247886800 SP2
H17_1 H -1.1123201042 0.3801814431 -1.2935374006 H 0.1185790000 UNKNOWN
C20_1 C -1.3906052276 0.4971578666 -1.3393032938 C3 0.1917733600 SP2
H18_1 H -1.6070722826 0.4653847424 -1.3771009685 H 0.1185790000 UNKNOWN
H19_1 H -1.1689473935 0.5169878836 -1.3016180320 H 0.1185790000 UNKNOWN
F0_1 F -1.4216951158 0.5726259083 -1.3432404572 F -0.1793540000 UNKNOWN
#END
