# Supplementary material for: Predicting crystal form stability under real-world conditions
Source: Nature. 2023 Nov 8;623(7986):324–8. doi: 10.1038/s41586-023-06587-3 (PMC10632141; doi:10.1038/s41586-023-06587-3)
Supplement: Supplementary file 2 — This file contains archived experimental crystal structures before and after energy minimization (cif_structures folder) with a summary provided in a file structures.xlsx, predicted crystal structures and relative free energies for radiprodil (radiprodil_landscape_cif_files folder) and upadacitinib (upadacitinib_landscape_cif_files folder), individual (free) energy components for hydrates and anhydrates (energy_components.xlsx file), reference free-energy differences (reference_data_anhydrates.xlsx file) and critical water activities needed to carry out the validation (reference_data_hydrates.xlsx file). [file 41586_2023_6587_MOESM2_ESM.zip › Supplementary_Data/radiprodil_landscape_cif_files/anhydrate/rank_step4f_016.cif]

#############################################
# Avant-garde Materials Simulation           
#############################################

data_structure_000020
_cell_length_a 7.9981593349
_cell_length_b 14.7729247059
_cell_length_c 16.2660875287
_cell_angle_alpha 86.0773153274
_cell_angle_beta 89.5190830923
_cell_angle_gamma 84.1806021658
_cell_volume 1907.5529189378
_exptl_crystal_density_diffrn 1.3837792869
_symmetry_cell_setting triclinic
_symmetry_space_group_name_H-M 'P -1'
_symmetry_Int_Tables_number 2
loop_
_symmetry_equiv_pos_site_id
_symmetry_equiv_pos_as_xyz
1 x,y,z
2 -x,-y,-z
loop_
_atom_site_label
_atom_site_type_symbol
_atom_site_fract_x
_atom_site_fract_y
_atom_site_fract_z
_atom_site_fftype
_atom_site_charge
_atom_site_hybridization
O0_0 O 0.1904967592 0.6004172714 0.0904081086 O2 -0.2342716000 SP3
C0_0 C 0.1051424799 0.5699724917 0.1596915884 C3 0.2121623000 SP2
C1_0 C 0.2129388902 0.5278269344 0.0386792896 C3 0.5561477200 SP2
C2_0 C 0.0708224911 0.4800180227 0.1517724325 C3 0.1609143000 SP2
C3_0 C 0.0612180285 0.6180582660 0.2277392818 C3 -0.2483516000 SP2
N0_0 N 0.1383082249 0.4562490184 0.0763021623 N -0.4583299200 SP2
O1_0 O 0.2847703748 0.5338812349 -0.0275392176 O1 -0.4686270000 SP2
C4_0 C -0.0148769112 0.4343956701 0.2140142016 C3 -0.2430704000 SP2
C5_0 C -0.0265690372 0.5720469009 0.2905583593 C3 0.1606221000 SP2
H0_0 H 0.0920876250 0.6869864793 0.2341565773 H 0.1588160000 UNKNOWN
H1_0 H 0.1611452655 0.3924804814 0.0532249648 H 0.3669310000 UNKNOWN
C6_0 C -0.0630132063 0.4814639652 0.2834362464 C3 -0.1256439000 SP2
H2_0 H -0.0469398910 0.3651395962 0.2085680342 H 0.1588160000 UNKNOWN
N1_0 N -0.0827744168 0.6145346983 0.3620694211 N -0.3751169000 SP2
H3_0 H -0.1321193132 0.4484416395 0.3330289521 H 0.1185790000 UNKNOWN
C7_0 C -0.0869573805 0.7046168586 0.3760698275 C3 0.4003433000 SP2
H4_0 H -0.1348726527 0.5729579241 0.4069843093 H 0.2871780000 UNKNOWN
O2_0 O -0.0304358437 0.7649025011 0.3305481378 O1 -0.4066860000 SP2
C8_0 C -0.1624217171 0.7252957801 0.4609353019 C3 0.2457616000 SP2
O3_0 O -0.1076540853 0.6759975425 0.5224797281 O1 -0.4595840000 SP2
N2_0 N -0.2740804310 0.7996676116 0.4652245344 N -0.1270780000 SP2
C9_0 C -0.3754313571 0.8438251690 0.3956916966 C4 0.1094677760 SP3
C10_0 C -0.3316623578 0.8279393052 0.5464399362 C4 0.1094677760 SP3
C11_0 C -0.5608584794 0.8280712404 0.4083553333 C4 0.1059798000 SP3
H5_0 H -0.3265082282 0.8176846038 0.3379431465 H 0.0003255620 UNKNOWN
H6_0 H -0.3613329161 0.9173839567 0.3926685336 H 0.0003255620 UNKNOWN
C12_0 C -0.5140545914 0.8096839292 0.5611842875 C4 0.1059798000 SP3
H7_0 H -0.2460591166 0.7922563465 0.5928433032 H 0.0003255620 UNKNOWN
H8_0 H -0.3193596205 0.9014988874 0.5476953039 H 0.0003255620 UNKNOWN
C13_0 C -0.6275570493 0.8568109297 0.4922696429 C4 0.0910091000 SP3
H9_0 H -0.6347459272 0.8661124787 0.3581511585 H -0.0335496000 UNKNOWN
H10_0 H -0.5760245334 0.7553458531 0.4042040558 H -0.0335496000 UNKNOWN
H11_0 H -0.5240256246 0.7355195799 0.5638306050 H -0.0335496000 UNKNOWN
H12_0 H -0.5561189580 0.8340648910 0.6209634584 H -0.0335496000 UNKNOWN
C14_0 C -0.8110958545 0.8366580590 0.5058933217 C4 0.1716622000 SP3
H13_0 H -0.6219784473 0.9312829625 0.4937697614 H -0.0401939000 UNKNOWN
C15_0 C -0.8841417494 0.8710840004 0.5852081615 C3 -0.1408150080 SP2
H14_0 H -0.8864875806 0.8677643567 0.4530768723 H -0.0302422000 UNKNOWN
H15_0 H -0.8176102814 0.7625612398 0.5061085255 H -0.0302422000 UNKNOWN
C16_0 C -0.9045223829 0.9649147593 0.5969454167 C3 -0.1179234960 SP2
C17_0 C -0.9295958371 0.8106606745 0.6499034432 C3 -0.1179234960 SP2
C18_0 C -0.9676760823 0.9986044487 0.6704024245 C3 -0.1247886800 SP2
H16_0 H -0.8711136296 1.0133005097 0.5472415763 H 0.1185790000 UNKNOWN
C19_0 C -0.9948729982 0.8426123290 0.7237340155 C3 -0.1247886800 SP2
H17_0 H -0.9163845159 0.7376090019 0.6414639791 H 0.1185790000 UNKNOWN
C20_0 C -1.0121368398 0.9360316409 0.7323709988 C3 0.1917733600 SP2
H18_0 H -0.9819351824 1.0715790854 0.6792123928 H 0.1185790000 UNKNOWN
H19_0 H -1.0331528760 0.7963684484 0.7738705883 H 0.1185790000 UNKNOWN
F0_0 F -1.0762611989 0.9675761277 0.8044901915 F -0.1793540000 UNKNOWN
H10_1 H 0.1643309669 0.7605448013 0.1214704902 H -0.0335496000 UNKNOWN
C11_1 C 0.1206462741 0.8329796296 0.1084119811 C4 0.1059798000 SP3
C9_1 C -0.0706803759 0.8475337954 0.1199184861 C4 0.1094677760 SP3
C13_1 C 0.1775672549 0.8618622518 0.0211820322 C4 0.0910091000 SP3
H9_1 H 0.1789361509 0.8714595220 0.1540980030 H -0.0335496000 UNKNOWN
N2_1 N -0.1563766778 0.8054432865 0.0544866507 N -0.1270780000 SP2
H5_1 H -0.1086609434 0.8191849667 0.1801846972 H 0.0003255620 UNKNOWN
H6_1 H -0.1131730904 0.9209992800 0.1158135707 H 0.0003255620 UNKNOWN
C12_1 C 0.0798496378 0.8168632985 -0.0427158325 C4 0.1059798000 SP3
C14_1 C 0.3682306187 0.8394795706 0.0103411175 C4 0.1716622000 SP3
H13_1 H 0.1474761469 0.9365840936 0.0109441547 H -0.0401939000 UNKNOWN
C8_1 C -0.2421143112 0.7313120548 0.0634302961 C3 0.2457616000 SP2
C10_1 C -0.1085266332 0.8369239322 -0.0293901331 C4 0.1094677760 SP3
H11_1 H 0.1147464921 0.7424623541 -0.0375927012 H -0.0335496000 UNKNOWN
H12_1 H 0.1126613457 0.8422166197 -0.1052246131 H -0.0335496000 UNKNOWN
C15_1 C 0.4296698181 0.8726697259 -0.0733198518 C3 -0.1408150080 SP2
H14_1 H 0.4332425806 0.8701792185 0.0592204513 H -0.0302422000 UNKNOWN
H15_1 H 0.3988344390 0.7651209912 0.0193583675 H -0.0302422000 UNKNOWN
C7_1 C -0.3237152055 0.7068503760 0.1472201566 C3 0.4003433000 SP2
O3_1 O -0.2725510635 0.6853447138 0.0043741261 O1 -0.4595840000 SP2
H7_1 H -0.1831510021 0.8048340668 -0.0730425119 H 0.0003255620 UNKNOWN
H8_1 H -0.1445940738 0.9110767227 -0.0362986102 H 0.0003255620 UNKNOWN
C16_1 C 0.4893221431 0.8112739661 -0.1314674836 C3 -0.1179234960 SP2
C17_1 C 0.4224386330 0.9664172988 -0.0961170229 C3 -0.1179234960 SP2
N1_1 N -0.3654077456 0.6194697170 0.1511857439 N -0.3751169000 SP2
O2_1 O -0.3546287286 0.7627063597 0.2000285455 O1 -0.4066860000 SP2
C18_1 C 0.5419300992 0.8422453046 -0.2096266994 C3 -0.1247886800 SP2
H16_1 H 0.4965410734 0.7381888779 -0.1146259533 H 0.1185790000 UNKNOWN
C19_1 C 0.4722878970 0.9991365886 -0.1741530996 C3 -0.1247886800 SP2
H17_1 H 0.3765444315 1.0154507223 -0.0518153956 H 0.1185790000 UNKNOWN
C5_1 C -0.4484689357 0.5738240613 0.2155924846 C3 0.1606221000 SP2
H4_1 H -0.3375209182 0.5841230401 0.0996060647 H 0.2871780000 UNKNOWN
C20_1 C 0.5319092893 0.9356648709 -0.2293544862 C3 0.1917733600 SP2
H18_1 H 0.5901809342 0.7952035523 -0.2549670295 H 0.1185790000 UNKNOWN
H19_1 H 0.4637112861 1.0720649671 -0.1917945705 H 0.1185790000 UNKNOWN
C3_1 C -0.4910163910 0.6150471339 0.2895874435 C3 -0.2483516000 SP2
C6_1 C -0.4866375710 0.4843361520 0.2041630187 C3 -0.1256439000 SP2
F0_1 F 0.5830113254 0.9661307734 -0.3058598876 F -0.1793540000 UNKNOWN
C0_1 C -0.5707001964 0.5631774896 0.3484605675 C3 0.2121623000 SP2
H0_1 H -0.4625312936 0.6839049772 0.2981573682 H 0.1588160000 UNKNOWN
C4_1 C -0.5697751009 0.4342211476 0.2648399329 C3 -0.2430704000 SP2
H3_1 H -0.4495721428 0.4541856300 0.1466227680 H 0.1185790000 UNKNOWN
O0_1 O -0.6231833484 0.5887542173 0.4255424909 O2 -0.2342716000 SP3
C2_1 C -0.6129006529 0.4752208924 0.3376859944 C3 0.1609143000 SP2
H2_1 H -0.6004245063 0.3657204685 0.2546694213 H 0.1588160000 UNKNOWN
C1_1 C -0.7004970684 0.5159431905 0.4635658942 C3 0.5561477200 SP2
N0_1 N -0.6937142199 0.4481406371 0.4099305139 N -0.4583299200 SP2
O1_1 O -0.7578134899 0.5181317539 0.5332954921 O1 -0.4686270000 SP2
H1_1 H -0.7607883690 0.3922164254 0.4232418742 H 0.3669310000 UNKNOWN
#END
