# Supplementary material for: Predicting crystal form stability under real-world conditions
Source: Nature. 2023 Nov 8;623(7986):324–8. doi: 10.1038/s41586-023-06587-3 (PMC10632141; doi:10.1038/s41586-023-06587-3)
Supplement: Supplementary file 2 — This file contains archived experimental crystal structures before and after energy minimization (cif_structures folder) with a summary provided in a file structures.xlsx, predicted crystal structures and relative free energies for radiprodil (radiprodil_landscape_cif_files folder) and upadacitinib (upadacitinib_landscape_cif_files folder), individual (free) energy components for hydrates and anhydrates (energy_components.xlsx file), reference free-energy differences (reference_data_anhydrates.xlsx file) and critical water activities needed to carry out the validation (reference_data_hydrates.xlsx file). [file 41586_2023_6587_MOESM2_ESM.zip › Supplementary_Data/radiprodil_landscape_cif_files/anhydrate/rank_step4f_001.cif]

#############################################
# Avant-garde Materials Simulation           
#############################################

data_structure_000001
_cell_length_a 13.8990697587
_cell_length_b 18.2937419650
_cell_length_c 7.3817033875
_cell_angle_alpha 90.0000000000
_cell_angle_beta 82.5862650997
_cell_angle_gamma 90.0000000000
_cell_volume 1861.2256291494
_exptl_crystal_density_diffrn 1.4182225823
_symmetry_cell_setting monoclinic
_symmetry_space_group_name_H-M 'P 2_1/c'
_symmetry_Int_Tables_number 14
loop_
_symmetry_equiv_pos_site_id
_symmetry_equiv_pos_as_xyz
1 x,y,z
2 -x,y+1/2,-z+1/2
3 -x,-y,-z
4 x,-y+1/2,z+1/2
loop_
_atom_site_label
_atom_site_type_symbol
_atom_site_fract_x
_atom_site_fract_y
_atom_site_fract_z
_atom_site_fftype
_atom_site_charge
_atom_site_hybridization
O0_0 O -0.5915981423 0.5434140438 -0.8340859093 O2 -0.2342716000 SP3
C0_0 C -0.5606269970 0.6135736336 -0.8022093303 C3 0.2121623000 SP2
C1_0 C -0.5255886837 0.4954520232 -0.7693392224 C3 0.5561477200 SP2
C2_0 C -0.4738408256 0.6102604248 -0.7256606468 C3 0.1609143000 SP2
C3_0 C -0.6073472317 0.6779911933 -0.8327120893 C3 -0.2483516000 SP2
N0_0 N -0.4540489463 0.5363571326 -0.7085536967 N -0.4583299200 SP2
O1_0 O -0.5356028456 0.4289113496 -0.7725687335 O1 -0.4686270000 SP2
C4_0 C -0.4277492358 0.6741465078 -0.6815444347 C3 -0.2430704000 SP2
C5_0 C -0.5621740320 0.7426885497 -0.7836131505 C3 0.1606221000 SP2
H0_0 H -0.6757697842 0.6803307804 -0.8879459858 H 0.1588160000 UNKNOWN
H1_0 H -0.3997860623 0.5112724475 -0.6457286882 H 0.3669310000 UNKNOWN
C6_0 C -0.4729308426 0.7404846180 -0.7122769143 C3 -0.1256439000 SP2
H2_0 H -0.3606854976 0.6730007574 -0.6197225004 H 0.1588160000 UNKNOWN
N1_0 N -0.6054386571 0.8116099398 -0.7996808282 N -0.3751169000 SP2
H3_0 H -0.4404755125 0.7916713185 -0.6749534642 H 0.1185790000 UNKNOWN
C7_0 C -0.6979488077 0.8257440388 -0.8328754167 C3 0.4003433000 SP2
H4_0 H -0.5627432495 0.8560809969 -0.7777715294 H 0.2871780000 UNKNOWN
O2_0 O -0.7585921118 0.7809008536 -0.8717884043 O1 -0.4066860000 SP2
C8_0 C -0.7203246616 0.9079029402 -0.8245341504 C3 0.2457616000 SP2
O3_0 O -0.6702629121 0.9485847495 -0.9364554800 O1 -0.4595840000 SP2
N2_0 N -0.7937598541 0.9316408745 -0.7018126614 N -0.1270780000 SP2
C9_0 C -0.8490442088 0.8862869476 -0.5597110785 C4 0.1094677760 SP3
C10_0 C -0.8172814718 1.0100300563 -0.6903235673 C4 0.1094677760 SP3
C11_0 C -0.8425800082 0.9164925008 -0.3680810347 C4 0.1059798000 SP3
H5_0 H -0.8225832184 0.8298975282 -0.5721192294 H 0.0003255620 UNKNOWN
H6_0 H -0.9251534919 0.8856122698 -0.5864968916 H 0.0003255620 UNKNOWN
C12_0 C -0.8016370716 1.0400282244 -0.5037150209 C4 0.1059798000 SP3
H7_0 H -0.7728056364 1.0379768897 -0.8024950359 H 0.0003255620 UNKNOWN
H8_0 H -0.8938941658 1.0167185890 -0.7118173836 H 0.0003255620 UNKNOWN
C13_0 C -0.8647282051 0.9984884588 -0.3518972199 C4 0.0910091000 SP3
H9_0 H -0.8931598597 0.8850180839 -0.2708472317 H -0.0335496000 UNKNOWN
H10_0 H -0.7694547970 0.9073640501 -0.3311430241 H -0.0335496000 UNKNOWN
H11_0 H -0.7245069210 1.0348304068 -0.4850647071 H -0.0335496000 UNKNOWN
H12_0 H -0.8199827578 1.0983639261 -0.4986931458 H -0.0335496000 UNKNOWN
C14_0 C -0.8510215336 1.0268974129 -0.1603260598 C4 0.1716622000 SP3
H13_0 H -0.9414568788 1.0072640682 -0.3722017293 H -0.0401939000 UNKNOWN
C15_0 C -0.8739245160 1.1071441128 -0.1360753468 C3 -0.1408150080 SP2
H14_0 H -0.8983872508 0.9947677957 -0.0587300147 H -0.0302422000 UNKNOWN
H15_0 H -0.7759232881 1.0158860053 -0.1359055821 H -0.0302422000 UNKNOWN
C16_0 C -0.9704218011 1.1316065176 -0.1140857233 C3 -0.1179234960 SP2
C17_0 C -0.7997870530 1.1596687134 -0.1470088845 C3 -0.1179234960 SP2
C18_0 C -0.9937757532 1.2058442788 -0.1082914072 C3 -0.1247886800 SP2
H16_0 H -1.0295066393 1.0918569346 -0.1033027332 H 0.1185790000 UNKNOWN
C19_0 C -0.8211043023 1.2343752257 -0.1398859761 C3 -0.1247886800 SP2
H17_0 H -0.7241067974 1.1417615500 -0.1652766260 H 0.1185790000 UNKNOWN
C20_0 C -0.9177914242 1.2557212305 -0.1234480693 C3 0.1917733600 SP2
H18_0 H -1.0691254288 1.2239355760 -0.0953476046 H 0.1185790000 UNKNOWN
H19_0 H -0.7638809784 1.2754263866 -0.1485582455 H 0.1185790000 UNKNOWN
F0_0 F -0.9389724093 1.3287658434 -0.1231993661 F -0.1793540000 UNKNOWN
#END
