# Supplementary material for: Predicting crystal form stability under real-world conditions
Source: Nature. 2023 Nov 8;623(7986):324–8. doi: 10.1038/s41586-023-06587-3 (PMC10632141; doi:10.1038/s41586-023-06587-3)
Supplement: Supplementary file 2 — This file contains archived experimental crystal structures before and after energy minimization (cif_structures folder) with a summary provided in a file structures.xlsx, predicted crystal structures and relative free energies for radiprodil (radiprodil_landscape_cif_files folder) and upadacitinib (upadacitinib_landscape_cif_files folder), individual (free) energy components for hydrates and anhydrates (energy_components.xlsx file), reference free-energy differences (reference_data_anhydrates.xlsx file) and critical water activities needed to carry out the validation (reference_data_hydrates.xlsx file). [file 41586_2023_6587_MOESM2_ESM.zip › Supplementary_Data/radiprodil_landscape_cif_files/anhydrate/rank_step4f_035.cif]

#############################################
# Avant-garde Materials Simulation           
#############################################

data_structure_000048
_cell_length_a 8.0005394029
_cell_length_b 10.2796013982
_cell_length_c 12.4401580921
_cell_angle_alpha 104.7499772250
_cell_angle_beta 77.9414896291
_cell_angle_gamma 80.4433717093
_cell_volume 941.2092059930
_exptl_crystal_density_diffrn 1.4022558434
_symmetry_cell_setting triclinic
_symmetry_space_group_name_H-M 'P -1'
_symmetry_Int_Tables_number 2
loop_
_symmetry_equiv_pos_site_id
_symmetry_equiv_pos_as_xyz
1 x,y,z
2 -x,-y,-z
loop_
_atom_site_label
_atom_site_type_symbol
_atom_site_fract_x
_atom_site_fract_y
_atom_site_fract_z
_atom_site_fftype
_atom_site_charge
_atom_site_hybridization
O0_0 O 0.2651191120 0.2661540525 0.2651752884 O2 -0.2342716000 SP3
C0_0 C 0.4193410171 0.3116014772 0.2543194943 C3 0.2121623000 SP2
C1_0 C 0.1434800107 0.3608596260 0.3612661962 C3 0.5561477200 SP2
C2_0 C 0.3958438772 0.4339327778 0.3428083840 C3 0.1609143000 SP2
C3_0 C 0.5762861056 0.2478203121 0.1725343249 C3 -0.2483516000 SP2
N0_0 N 0.2218452720 0.4624817288 0.4069980645 N -0.4583299200 SP2
O1_0 O -0.0059400178 0.3463777920 0.3940958458 O1 -0.4686270000 SP2
C4_0 C 0.5351124244 0.4973879892 0.3519906875 C3 -0.2430704000 SP2
C5_0 C 0.7198401153 0.3085508457 0.1844426221 C3 0.1606221000 SP2
H0_0 H 0.5925715955 0.1530520001 0.1037773028 H 0.1588160000 UNKNOWN
H1_0 H 0.1545045867 0.5415041848 0.4824852486 H 0.3669310000 UNKNOWN
C6_0 C 0.6981556700 0.4324986702 0.2724372545 C3 -0.1256439000 SP2
H2_0 H 0.5192272154 0.5936785496 0.4192192982 H 0.1588160000 UNKNOWN
N1_0 N 0.8822472558 0.2357546223 0.1057687873 N -0.3751169000 SP2
H3_0 H 0.8113032406 0.4766121044 0.2782622686 H 0.1185790000 UNKNOWN
C7_0 C 1.0318782605 0.2821313875 0.0797134851 C3 0.4003433000 SP2
H4_0 H 0.8903838949 0.1337816307 0.0637687242 H 0.2871780000 UNKNOWN
O2_0 O 1.0522446216 0.3976538782 0.1257074910 O1 -0.4066860000 SP2
C8_0 C 1.1735788846 0.1660239524 -0.0160429562 C3 0.2457616000 SP2
O3_0 O 1.1806537738 0.0441802889 -0.0135656534 O1 -0.4595840000 SP2
N2_0 N 1.2776650452 0.2002462622 -0.0993046006 N -0.1270780000 SP2
C9_0 C 1.2895462700 0.3392986631 -0.1056616161 C4 0.1094677760 SP3
C10_0 C 1.4072933919 0.0918927640 -0.1948506327 C4 0.1094677760 SP3
C11_0 C 1.4739420644 0.3590960518 -0.1015658151 C4 0.1059798000 SP3
H5_0 H 1.1892737535 0.4173810894 -0.0351674677 H 0.0003255620 UNKNOWN
H6_0 H 1.2635406539 0.3461833534 -0.1877508683 H 0.0003255620 UNKNOWN
C12_0 C 1.5934918609 0.1025745536 -0.1897757070 C4 0.1059798000 SP3
H7_0 H 1.3823790445 -0.0082974848 -0.1914131528 H 0.0003255620 UNKNOWN
H8_0 H 1.3838071146 0.1078200606 -0.2751849976 H 0.0003255620 UNKNOWN
C13_0 C 1.6215283939 0.2457332312 -0.1931452096 C4 0.0910091000 SP3
H9_0 H 1.4835768787 0.4607517639 -0.1121718236 H -0.0335496000 UNKNOWN
H10_0 H 1.4891670410 0.3610629468 -0.0151671490 H -0.0335496000 UNKNOWN
H11_0 H 1.6176267474 0.0821162888 -0.1107708041 H -0.0335496000 UNKNOWN
H12_0 H 1.6869359408 0.0209785291 -0.2627442396 H -0.0335496000 UNKNOWN
C14_0 C 1.8032473847 0.2661589942 -0.1778930631 C4 0.1716622000 SP3
H13_0 H 1.6140106065 0.2547683076 -0.2786326628 H -0.0401939000 UNKNOWN
C15_0 C 1.9562046691 0.1644029971 -0.2700016262 C3 -0.1408150080 SP2
H14_0 H 1.8120590295 0.3723381973 -0.1765093885 H -0.0302422000 UNKNOWN
H15_0 H 1.8116541413 0.2572253898 -0.0926297830 H -0.0302422000 UNKNOWN
C16_0 C 2.0148303200 0.0302184615 -0.2643265718 C3 -0.1179234960 SP2
C17_0 C 2.0404055919 0.1999138490 -0.3656498403 C3 -0.1179234960 SP2
C18_0 C 2.1519606318 -0.0659191326 -0.3511517040 C3 -0.1247886800 SP2
H16_0 H 1.9533244410 -0.0002827344 -0.1905476227 H 0.1185790000 UNKNOWN
C19_0 C 2.1792743810 0.1058010471 -0.4531056351 C3 -0.1247886800 SP2
H17_0 H 1.9966380706 0.3034794847 -0.3719377896 H 0.1185790000 UNKNOWN
C20_0 C 2.2321277047 -0.0255566476 -0.4434989246 C3 0.1917733600 SP2
H18_0 H 2.1954966019 -0.1703147156 -0.3471968392 H 0.1185790000 UNKNOWN
H19_0 H 2.2454308626 0.1331291521 -0.5272537984 H 0.1185790000 UNKNOWN
F0_0 F 2.3706273711 -0.1184447222 -0.5270955495 F -0.1793540000 UNKNOWN
#END
