# Supplementary material for: Predicting crystal form stability under real-world conditions
Source: Nature. 2023 Nov 8;623(7986):324–8. doi: 10.1038/s41586-023-06587-3 (PMC10632141; doi:10.1038/s41586-023-06587-3)
Supplement: Supplementary file 2 — This file contains archived experimental crystal structures before and after energy minimization (cif_structures folder) with a summary provided in a file structures.xlsx, predicted crystal structures and relative free energies for radiprodil (radiprodil_landscape_cif_files folder) and upadacitinib (upadacitinib_landscape_cif_files folder), individual (free) energy components for hydrates and anhydrates (energy_components.xlsx file), reference free-energy differences (reference_data_anhydrates.xlsx file) and critical water activities needed to carry out the validation (reference_data_hydrates.xlsx file). [file 41586_2023_6587_MOESM2_ESM.zip › Supplementary_Data/radiprodil_landscape_cif_files/anhydrate/rank_step4f_058.cif]

#############################################
# Avant-garde Materials Simulation           
#############################################

data_structure_000047
_cell_length_a 5.1733496005
_cell_length_b 11.3357462551
_cell_length_c 18.0902378951
_cell_angle_alpha 110.9663902710
_cell_angle_beta 91.3845332658
_cell_angle_gamma 101.0078211463
_cell_volume 967.4503056312
_exptl_crystal_density_diffrn 1.3642210885
_symmetry_cell_setting triclinic
_symmetry_space_group_name_H-M 'P -1'
_symmetry_Int_Tables_number 2
loop_
_symmetry_equiv_pos_site_id
_symmetry_equiv_pos_as_xyz
1 x,y,z
2 -x,-y,-z
loop_
_atom_site_label
_atom_site_type_symbol
_atom_site_fract_x
_atom_site_fract_y
_atom_site_fract_z
_atom_site_fftype
_atom_site_charge
_atom_site_hybridization
O0_0 O 0.5060485386 0.6526290540 0.9374839628 O2 -0.2342716000 SP3
C0_0 C 0.6567681439 0.7303390723 1.0086263870 C3 0.2121623000 SP2
C1_0 C 0.2846762453 0.5819682462 0.9562899982 C3 0.5561477200 SP2
C2_0 C 0.5338644431 0.7066759178 1.0715111376 C3 0.1609143000 SP2
C3_0 C 0.8911271125 0.8184660409 1.0191408859 C3 -0.2483516000 SP2
N0_0 N 0.3043025574 0.6131432365 1.0367604219 N -0.4583299200 SP2
O1_0 O 0.1104272444 0.5061639050 0.9048329173 O1 -0.4686270000 SP2
C4_0 C 0.6476026121 0.7729432733 1.1493798064 C3 -0.2430704000 SP2
C5_0 C 1.0088156421 0.8850205082 1.0980404606 C3 0.1606221000 SP2
H0_0 H 0.9868359005 0.8364810938 0.9700652715 H 0.1588160000 UNKNOWN
H1_0 H 0.1550823417 0.5741440379 1.0645501837 H 0.3669310000 UNKNOWN
C6_0 C 0.8866647840 0.8629172993 1.1622405376 C3 -0.1256439000 SP2
H2_0 H 0.5546705335 0.7566991622 1.1992975749 H 0.1588160000 UNKNOWN
N1_0 N 1.2521041569 0.9718770289 1.1074343301 N -0.3751169000 SP2
H3_0 H 0.9792705849 0.9177394141 1.2224153483 H 0.1185790000 UNKNOWN
C7_0 C 1.4013948874 1.0526234222 1.1761271228 C3 0.4003433000 SP2
H4_0 H 1.3327282853 0.9771688212 1.0570508547 H 0.2871780000 UNKNOWN
O2_0 O 1.3396873105 1.0655246635 1.2438516363 O1 -0.4066860000 SP2
C8_0 C 1.6528425553 1.1312956243 1.1568473725 C3 0.2457616000 SP2
O3_0 O 1.6707441846 1.1187247596 1.0858513594 O1 -0.4595840000 SP2
N2_0 N 1.8325802930 1.2147826149 1.2174521621 N -0.1270780000 SP2
C9_0 C 2.0408998632 1.3092507796 1.2025394140 C4 0.1094677760 SP3
C10_0 C 1.8553558048 1.2228642243 1.3005654286 C4 0.1094677760 SP3
C11_0 C 2.0308404710 1.4466558072 1.2573772087 C4 0.1059798000 SP3
H5_0 H 2.0102928663 1.2991175466 1.1404990460 H 0.0003255620 UNKNOWN
H6_0 H 2.2341871578 1.2871226114 1.2126045143 H 0.0003255620 UNKNOWN
C12_0 C 1.8344384376 1.3574060668 1.3568938871 C4 0.1059798000 SP3
H7_0 H 1.7033893640 1.1481077394 1.3078653695 H 0.0003255620 UNKNOWN
H8_0 H 2.0508826326 1.2035933859 1.3115129867 H 0.0003255620 UNKNOWN
C13_0 C 2.0417732223 1.4643526457 1.3455411545 C4 0.0910091000 SP3
H9_0 H 2.1949840242 1.5142055084 1.2467128279 H -0.0335496000 UNKNOWN
H10_0 H 1.8469835394 1.4695214529 1.2394877007 H -0.0335496000 UNKNOWN
H11_0 H 1.6338250719 1.3721524386 1.3465196847 H -0.0335496000 UNKNOWN
H12_0 H 1.8580574604 1.3618037961 1.4185534697 H -0.0335496000 UNKNOWN
C14_0 C 2.0005274910 1.5988653416 1.3985193493 C4 0.1716622000 SP3
H13_0 H 2.2394269087 1.4544097436 1.3641580975 H -0.0401939000 UNKNOWN
C15_0 C 2.2139840614 1.7109715700 1.3997430947 C3 -0.1408150080 SP2
H14_0 H 1.8076864723 1.6105206426 1.3782758057 H -0.0302422000 UNKNOWN
H15_0 H 1.9855684918 1.6013251739 1.4597331121 H -0.0302422000 UNKNOWN
C16_0 C 2.4421562040 1.7543882570 1.4538481588 C3 -0.1179234960 SP2
C17_0 C 2.1907959918 1.7747573589 1.3469494292 C3 -0.1179234960 SP2
C18_0 C 2.6437199113 1.8568403031 1.4552686171 C3 -0.1247886800 SP2
H16_0 H 2.4629590872 1.7080837444 1.4966170980 H 0.1185790000 UNKNOWN
C19_0 C 2.3887679172 1.8779324621 1.3473279888 C3 -0.1247886800 SP2
H17_0 H 2.0130850957 1.7444777291 1.3052604699 H 0.1185790000 UNKNOWN
C20_0 C 2.6123338170 1.9159219183 1.4012848087 C3 0.1917733600 SP2
H18_0 H 2.8198578400 1.8910735263 1.4975977846 H 0.1185790000 UNKNOWN
H19_0 H 2.3689930295 1.9301085597 1.3079439193 H 0.1185790000 UNKNOWN
F0_0 F 2.8074558958 2.0165706099 1.4016511338 F -0.1793540000 UNKNOWN
#END
