# Supplementary material for: Predicting crystal form stability under real-world conditions
Source: Nature. 2023 Nov 8;623(7986):324–8. doi: 10.1038/s41586-023-06587-3 (PMC10632141; doi:10.1038/s41586-023-06587-3)
Supplement: Supplementary file 2 — This file contains archived experimental crystal structures before and after energy minimization (cif_structures folder) with a summary provided in a file structures.xlsx, predicted crystal structures and relative free energies for radiprodil (radiprodil_landscape_cif_files folder) and upadacitinib (upadacitinib_landscape_cif_files folder), individual (free) energy components for hydrates and anhydrates (energy_components.xlsx file), reference free-energy differences (reference_data_anhydrates.xlsx file) and critical water activities needed to carry out the validation (reference_data_hydrates.xlsx file). [file 41586_2023_6587_MOESM2_ESM.zip › Supplementary_Data/radiprodil_landscape_cif_files/anhydrate/rank_step4f_048.cif]

#############################################
# Avant-garde Materials Simulation           
#############################################

data_structure_000040
_cell_length_a 5.1534617188
_cell_length_b 66.9020820890
_cell_length_c 11.5960660232
_cell_angle_alpha 90.0000000000
_cell_angle_beta 104.6887471570
_cell_angle_gamma 90.0000000000
_cell_volume 3867.3942275545
_exptl_crystal_density_diffrn 1.3650701546
_symmetry_cell_setting monoclinic
_symmetry_space_group_name_H-M 'P 2_1/c'
_symmetry_Int_Tables_number 14
loop_
_symmetry_equiv_pos_site_id
_symmetry_equiv_pos_as_xyz
1 x,y,z
2 -x,y+1/2,-z+1/2
3 -x,-y,-z
4 x,-y+1/2,z+1/2
loop_
_atom_site_label
_atom_site_type_symbol
_atom_site_fract_x
_atom_site_fract_y
_atom_site_fract_z
_atom_site_fftype
_atom_site_charge
_atom_site_hybridization
O0_0 O 0.2480305356 0.6409010851 0.9756091329 O2 -0.2342716000 SP3
C0_0 C 0.1658791374 0.6229817782 1.0147093999 C3 0.2121623000 SP2
C1_0 C 0.3963270767 0.6361550861 0.8945577730 C3 0.5561477200 SP2
C2_0 C 0.2576015270 0.6071244264 0.9569500104 C3 0.1609143000 SP2
C3_0 C 0.0170435854 0.6203611188 1.0967788053 C3 -0.2483516000 SP2
N0_0 N 0.3980059397 0.6158595608 0.8821653048 N -0.4583299200 SP2
O1_0 O 0.5009057284 0.6491259199 0.8463377546 O1 -0.4686270000 SP2
C4_0 C 0.2001824788 0.5875067870 0.9807898697 C3 -0.2430704000 SP2
C5_0 C -0.0440407547 0.6004660995 1.1203961240 C3 0.1606221000 SP2
H0_0 H -0.0554204749 0.6327486044 1.1411418333 H 0.1588160000 UNKNOWN
H1_0 H 0.5054901190 0.6088554657 0.8283303201 H 0.3669310000 UNKNOWN
C6_0 C 0.0488004393 0.5842818263 1.0636170262 C3 -0.1256439000 SP2
H2_0 H 0.2711272070 0.5749319526 0.9374831165 H 0.1588160000 UNKNOWN
N1_0 N -0.2025305726 0.5980557861 1.2019134469 N -0.3751169000 SP2
H3_0 H 0.0034098490 0.5691358507 1.0857246061 H 0.1185790000 UNKNOWN
C7_0 C -0.2832239730 0.5807706839 1.2437473796 C3 0.4003433000 SP2
H4_0 H -0.2701759935 0.6106889493 1.2354381391 H 0.2871780000 UNKNOWN
O2_0 O -0.2195331768 0.5637794956 1.2186759856 O1 -0.4066860000 SP2
C8_0 C -0.4543971277 0.5855681527 1.3327902894 C3 0.2457616000 SP2
O3_0 O -0.4712138008 0.6034356561 1.3610621662 O1 -0.4595840000 SP2
N2_0 N -0.5641722284 0.5702830938 1.3807013122 N -0.1270780000 SP2
C9_0 C -0.5939569306 0.5492876892 1.3411876151 C4 0.1094677760 SP3
C10_0 C -0.6762054352 0.5739917375 1.4833585524 C4 0.1094677760 SP3
C11_0 C -0.4471852843 0.5355728187 1.4420111120 C4 0.1059798000 SP3
H5_0 H -0.5190462475 0.5474468477 1.2621091725 H 0.0003255620 UNKNOWN
H6_0 H -0.8110661256 0.5461274967 1.3170604451 H 0.0003255620 UNKNOWN
C12_0 C -0.5377784412 0.5606506870 1.5881262309 C4 0.1059798000 SP3
H7_0 H -0.6458358491 0.5896984719 1.5084969536 H 0.0003255620 UNKNOWN
H8_0 H -0.8935556621 0.5709778126 1.4561339376 H 0.0003255620 UNKNOWN
C13_0 C -0.5449294991 0.5384206686 1.5553960052 C4 0.0910091000 SP3
H9_0 H -0.4768492155 0.5199635216 1.4113461761 H -0.0335496000 UNKNOWN
H10_0 H -0.2298579422 0.5386423925 1.4614291034 H -0.0335496000 UNKNOWN
H11_0 H -0.3279726149 0.5656377049 1.6204812905 H -0.0335496000 UNKNOWN
H12_0 H -0.6328930245 0.5632293915 1.6617027491 H -0.0335496000 UNKNOWN
C14_0 C -0.3765269166 0.5256746351 1.6582396366 C4 0.1716622000 SP3
H13_0 H -0.7555930899 0.5332241759 1.5360344333 H -0.0401939000 UNKNOWN
C15_0 C -0.4782682123 0.5252879617 1.7693424409 C3 -0.1408150080 SP2
H14_0 H -0.3679862434 0.5102576346 1.6257604440 H -0.0302422000 UNKNOWN
H15_0 H -0.1687727602 0.5312998249 1.6806158849 H -0.0302422000 UNKNOWN
C16_0 C -0.6766603227 0.5115954761 1.7808767241 C3 -0.1179234960 SP2
C17_0 C -0.3781584673 0.5385675462 1.8638850218 C3 -0.1179234960 SP2
C18_0 C -0.7762138248 0.5111489876 1.8822313185 C3 -0.1247886800 SP2
H16_0 H -0.7545953781 0.5008507165 1.7095348738 H 0.1185790000 UNKNOWN
C19_0 C -0.4729229892 0.5383649827 1.9666408932 C3 -0.1247886800 SP2
H17_0 H -0.2206875443 0.5491497528 1.8579997710 H 0.1185790000 UNKNOWN
C20_0 C -0.6720055996 0.5247122197 1.9728949751 C3 0.1917733600 SP2
H18_0 H -0.9289223347 0.5004553313 1.8915189165 H 0.1185790000 UNKNOWN
H19_0 H -0.3912985718 0.5482515141 2.0418510985 H 0.1185790000 UNKNOWN
F0_0 F -0.7666299418 0.5245460565 2.0730873051 F -0.1793540000 UNKNOWN
O3_1 O 0.6609119751 0.6470295260 1.2177930606 O1 -0.4595840000 SP2
C8_1 C 0.6401163818 0.6649255068 1.2446951447 C3 0.2457616000 SP2
C7_1 C 0.4689306115 0.6696326679 1.3340625745 C3 0.4003433000 SP2
N2_1 N 0.7462613132 0.6802518801 1.1955751637 N -0.1270780000 SP2
N1_1 N 0.3900862724 0.6523008004 1.3760822338 N -0.3751169000 SP2
O2_1 O 0.4041521819 0.6865678152 1.3597273995 O1 -0.4066860000 SP2
C9_1 C 0.8651607379 0.6764315210 1.0950188333 C4 0.1094677760 SP3
C10_1 C 0.7695862631 0.7013579438 1.2333633397 C4 0.1094677760 SP3
C5_1 C 0.2326266880 0.6498341518 1.4579968436 C3 0.1606221000 SP2
H4_1 H 0.4585815804 0.6397035190 1.3425343123 H 0.2871780000 UNKNOWN
C11_1 C 0.7352836885 0.6897528389 0.9886478798 C4 0.1059798000 SP3
H5_1 H 0.8350094450 0.6607160134 1.0700283451 H 0.0003255620 UNKNOWN
H6_1 H 1.0824769026 0.6793477832 1.1249108241 H 0.0003255620 UNKNOWN
C12_1 C 0.6265349202 0.7147419276 1.1301949980 C4 0.1059798000 SP3
H7_1 H 0.6876355158 0.7032161040 1.3104343165 H 0.0003255620 UNKNOWN
H8_1 H 0.9860067888 0.7047673448 1.2601532731 H 0.0003255620 UNKNOWN
C3_1 C 0.1715809507 0.6299267960 1.4813755825 C3 -0.2483516000 SP2
C6_1 C 0.1406984196 0.6659847819 1.5153944099 C3 -0.1256439000 SP2
C13_1 C 0.7399664058 0.7119846765 1.0210758181 C4 0.0910091000 SP3
H9_1 H 0.8388991941 0.6870761041 0.9179664340 H -0.0335496000 UNKNOWN
H10_1 H 0.5263605146 0.6847940106 0.9526997719 H -0.0335496000 UNKNOWN
H11_1 H 0.4105626153 0.7110736769 1.1060990641 H -0.0335496000 UNKNOWN
H12_1 H 0.6461810253 0.7304137526 1.1598093913 H -0.0335496000 UNKNOWN
C0_1 C 0.0235793578 0.6272506935 1.5637270621 C3 0.2121623000 SP2
H0_1 H 0.2435513965 0.6175708447 1.4366106429 H 0.1588160000 UNKNOWN
C4_1 C -0.0097411349 0.6627003427 1.5985181382 C3 -0.2430704000 SP2
H3_1 H 0.1860139937 0.6811409388 1.4934269772 H 0.1185790000 UNKNOWN
C14_1 C 0.5826567075 0.7249302673 0.9167203385 C4 0.1716622000 SP3
H13_1 H 0.9510202298 0.7171341988 1.0456219575 H -0.0401939000 UNKNOWN
O0_1 O -0.0583665266 0.6093115029 1.6027045361 O2 -0.2342716000 SP3
C2_1 C -0.0673739338 0.6430742622 1.6219967851 C3 0.1609143000 SP2
H2_1 H -0.0796528131 0.6752331103 1.6425086755 H 0.1588160000 UNKNOWN
C15_1 C 0.6901868206 0.7248883323 0.8071319605 C3 -0.1408150080 SP2
H14_1 H 0.3731222933 0.7197132743 0.8922681979 H -0.0302422000 UNKNOWN
H15_1 H 0.5790346113 0.7404072639 0.9489164815 H -0.0302422000 UNKNOWN
C1_1 C -0.2059082487 0.6140222385 1.6841495052 C3 0.5561477200 SP2
N0_1 N -0.2071321692 0.6343105404 1.6969189865 N -0.4583299200 SP2
C16_1 C 0.5860218363 0.7119059914 0.7113713033 C3 -0.1179234960 SP2
C17_1 C 0.8962774035 0.7380358464 0.7977699424 C3 -0.1179234960 SP2
O1_1 O -0.3102734930 0.6010374171 1.7323470057 O1 -0.4686270000 SP2
H1_1 H -0.3145331451 0.6412969186 1.7508762652 H 0.3669310000 UNKNOWN
C18_1 C 0.6824962709 0.7119292553 0.6090734462 C3 -0.1247886800 SP2
H16_1 H 0.4235167959 0.7017027920 0.7159065068 H 0.1185790000 UNKNOWN
C19_1 C 0.9983703186 0.7382037896 0.6969630380 C3 -0.1247886800 SP2
H17_1 H 0.9775166022 0.7484894160 0.8701623208 H 0.1185790000 UNKNOWN
C20_1 C 0.8891145120 0.7250337312 0.6048055539 C3 0.1917733600 SP2
H18_1 H 0.5974565408 0.7022503697 0.5332062766 H 0.1185790000 UNKNOWN
H19_1 H 1.1599502209 0.7482604411 0.6897512224 H 0.1185790000 UNKNOWN
F0_1 F 0.9883228274 0.7249581756 0.5057967213 F -0.1793540000 UNKNOWN
#END
