# Supplementary material for: Predicting crystal form stability under real-world conditions
Source: Nature. 2023 Nov 8;623(7986):324–8. doi: 10.1038/s41586-023-06587-3 (PMC10632141; doi:10.1038/s41586-023-06587-3)
Supplement: Supplementary file 2 — This file contains archived experimental crystal structures before and after energy minimization (cif_structures folder) with a summary provided in a file structures.xlsx, predicted crystal structures and relative free energies for radiprodil (radiprodil_landscape_cif_files folder) and upadacitinib (upadacitinib_landscape_cif_files folder), individual (free) energy components for hydrates and anhydrates (energy_components.xlsx file), reference free-energy differences (reference_data_anhydrates.xlsx file) and critical water activities needed to carry out the validation (reference_data_hydrates.xlsx file). [file 41586_2023_6587_MOESM2_ESM.zip › Supplementary_Data/radiprodil_landscape_cif_files/anhydrate/rank_step4f_050.cif]

#############################################
# Avant-garde Materials Simulation           
#############################################

data_structure_000057
_cell_length_a 22.1645354318
_cell_length_b 17.6716911391
_cell_length_c 9.8228758012
_cell_angle_alpha 90.0000000000
_cell_angle_beta 101.6937898039
_cell_angle_gamma 90.0000000000
_cell_volume 3767.6162861366
_exptl_crystal_density_diffrn 1.4012213652
_symmetry_cell_setting monoclinic
_symmetry_space_group_name_H-M 'P 2_1/c'
_symmetry_Int_Tables_number 14
loop_
_symmetry_equiv_pos_site_id
_symmetry_equiv_pos_as_xyz
1 x,y,z
2 -x,y+1/2,-z+1/2
3 -x,-y,-z
4 x,-y+1/2,z+1/2
loop_
_atom_site_label
_atom_site_type_symbol
_atom_site_fract_x
_atom_site_fract_y
_atom_site_fract_z
_atom_site_fftype
_atom_site_charge
_atom_site_hybridization
O0_0 O -0.4537719012 0.7806022936 0.8787168229 O2 -0.2342716000 SP3
C0_0 C -0.4605250848 0.8565018913 0.8438612783 C3 0.2121623000 SP2
C1_0 C -0.4844800288 0.7393937877 0.7634247007 C3 0.5561477200 SP2
C2_0 C -0.4934477939 0.8632972242 0.7070437617 C3 0.1609143000 SP2
C3_0 C -0.4395345883 0.9172803752 0.9284590106 C3 -0.2483516000 SP2
N0_0 N -0.5070235966 0.7898476228 0.6601264269 N -0.4583299200 SP2
O1_0 O -0.4881693168 0.6704800517 0.7638506352 O1 -0.4686270000 SP2
C4_0 C -0.5065653794 0.9343219269 0.6479457426 C3 -0.2430704000 SP2
C5_0 C -0.4521875546 0.9894676281 0.8679275988 C3 0.1606221000 SP2
H0_0 H -0.4153173830 0.9106876174 1.0353669398 H 0.1588160000 UNKNOWN
H1_0 H -0.5323891626 0.7709217462 0.5671070572 H 0.3669310000 UNKNOWN
C6_0 C -0.4855006572 0.9970205220 0.7301274372 C3 -0.1256439000 SP2
H2_0 H -0.5326405349 0.9411078533 0.5422830871 H 0.1588160000 UNKNOWN
N1_0 N -0.4324290657 1.0568653195 0.9399833256 N -0.3751169000 SP2
H3_0 H -0.4956127153 1.0535922147 0.6879768805 H 0.1185790000 UNKNOWN
C7_0 C -0.3943690670 1.0641414644 1.0668262013 C3 0.4003433000 SP2
H4_0 H -0.4512588256 1.1065011599 0.8955448957 H 0.2871780000 UNKNOWN
O2_0 O -0.3706729542 1.0110624562 1.1410222619 O1 -0.4066860000 SP2
C8_0 C -0.3863819759 1.1488133466 1.1087810619 C3 0.2457616000 SP2
O3_0 O -0.4229608911 1.1953795028 1.0405483727 O1 -0.4595840000 SP2
N2_0 N -0.3429693888 1.1689040165 1.2205810629 N -0.1270780000 SP2
C9_0 C -0.2895174174 1.1241049561 1.2909510922 C4 0.1094677760 SP3
C10_0 C -0.3415840317 1.2476613111 1.2698264116 C4 0.1094677760 SP3
C11_0 C -0.2293603602 1.1620958489 1.2736806086 C4 0.1059798000 SP3
H5_0 H -0.2934145530 1.0667361924 1.2491548818 H 0.0003255620 UNKNOWN
H6_0 H -0.2919742924 1.1206032602 1.4017391947 H 0.0003255620 UNKNOWN
C12_0 C -0.2827253362 1.2877513160 1.2518369381 C4 0.1059798000 SP3
H7_0 H -0.3825864258 1.2767036766 1.2127434937 H 0.0003255620 UNKNOWN
H8_0 H -0.3443658567 1.2457174712 1.3806628381 H 0.0003255620 UNKNOWN
C13_0 C -0.2248340499 1.2446589719 1.3228913773 C4 0.0910091000 SP3
H9_0 H -0.1907795097 1.1281081814 1.3307218750 H -0.0335496000 UNKNOWN
H10_0 H -0.2263702052 1.1596818397 1.1629579430 H -0.0335496000 UNKNOWN
H11_0 H -0.2831192377 1.2936645956 1.1397769120 H -0.0335496000 UNKNOWN
H12_0 H -0.2827340853 1.3454607811 1.2935179018 H -0.0335496000 UNKNOWN
C14_0 C -0.1651616665 1.2828598719 1.2986683803 C4 0.1716622000 SP3
H13_0 H -0.2235711621 1.2451223067 1.4362171190 H -0.0401939000 UNKNOWN
C15_0 C -0.1603705540 1.3651777666 1.3408661268 C3 -0.1408150080 SP2
H14_0 H -0.1251785729 1.2515627307 1.3569474880 H -0.0302422000 UNKNOWN
H15_0 H -0.1635220685 1.2782045723 1.1874909117 H -0.0302422000 UNKNOWN
C16_0 C -0.1423067024 1.3860242738 1.4811404817 C3 -0.1179234960 SP2
C17_0 C -0.1764482901 1.4226426176 1.2416605659 C3 -0.1179234960 SP2
C18_0 C -0.1409078400 1.4617114009 1.5228816187 C3 -0.1247886800 SP2
H16_0 H -0.1281444045 1.3424000696 1.5596573220 H 0.1185790000 UNKNOWN
C19_0 C -0.1747386970 1.4987495393 1.2802769777 C3 -0.1247886800 SP2
H17_0 H -0.1901128666 1.4080331737 1.1317382665 H 0.1185790000 UNKNOWN
C20_0 C -0.1570335836 1.5164313179 1.4203508878 C3 0.1917733600 SP2
H18_0 H -0.1276061209 1.4780939771 1.6319140017 H 0.1185790000 UNKNOWN
H19_0 H -0.1870604244 1.5435759489 1.2036233719 H 0.1185790000 UNKNOWN
F0_0 F -0.1551025021 1.5913126870 1.4586124010 F -0.1793540000 UNKNOWN
H16_1 H -0.3705476745 0.6729073746 0.9242180418 H 0.1185790000 UNKNOWN
C16_1 C -0.3562732091 0.6329091954 1.0090586709 C3 -0.1179234960 SP2
C15_1 C -0.3341000191 0.6597716522 1.1445066396 C3 -0.1408150080 SP2
C18_1 C -0.3622115091 0.5555377871 0.9800772278 C3 -0.1247886800 SP2
C14_1 C -0.3259594219 0.7435116949 1.1738275663 C4 0.1716622000 SP3
C17_1 C -0.3188744371 0.6065106570 1.2517598852 C3 -0.1179234960 SP2
C20_1 C -0.3466428334 0.5052356138 1.0903556797 C3 0.1917733600 SP2
H18_1 H -0.3787521214 0.5346865792 0.8746306519 H 0.1185790000 UNKNOWN
C13_1 C -0.2727796925 0.7800053533 1.1159441921 C4 0.0910091000 SP3
H14_1 H -0.3187928513 0.7525468234 1.2867777087 H -0.0302422000 UNKNOWN
H15_1 H -0.3687670883 0.7735734559 1.1276672931 H -0.0302422000 UNKNOWN
C19_1 C -0.3252901610 0.5289346694 1.2262342695 C3 -0.1247886800 SP2
H17_1 H -0.3021185346 0.6255715216 1.3582699941 H 0.1185790000 UNKNOWN
F0_1 F -0.3536214531 0.4289902627 1.0648047969 F -0.1793540000 UNKNOWN
C11_1 C -0.2105594428 0.7396750726 1.1615944450 C4 0.1059798000 SP3
C12_1 C -0.2642009220 0.8644077671 1.1534817800 C4 0.1059798000 SP3
H13_1 H -0.2860438210 0.7755440647 1.0017734547 H -0.0401939000 UNKNOWN
H19_1 H -0.3139714762 0.4877276836 1.3099850582 H 0.1185790000 UNKNOWN
C9_1 C -0.1819973719 0.7528771533 1.3142835566 C4 0.1094677760 SP3
H9_1 H -0.1780497723 0.7605352162 1.0992577350 H -0.0335496000 UNKNOWN
H10_1 H -0.2156032523 0.6783262661 1.1438765615 H -0.0335496000 UNKNOWN
C10_1 C -0.2336967166 0.8776819553 1.3057223678 C4 0.1094677760 SP3
H11_1 H -0.3084271748 0.8947424540 1.1328233694 H -0.0335496000 UNKNOWN
H12_1 H -0.2349737468 0.8905348641 1.0883391276 H -0.0335496000 UNKNOWN
N2_1 N -0.1759114862 0.8343736033 1.3449061312 N -0.1270780000 SP2
H5_1 H -0.2105708170 0.7271377116 1.3813873395 H 0.0003255620 UNKNOWN
H6_1 H -0.1361959317 0.7273443787 1.3421006147 H 0.0003255620 UNKNOWN
H7_1 H -0.2643293387 0.8595384486 1.3750669094 H 0.0003255620 UNKNOWN
H8_1 H -0.2235029601 0.9377028312 1.3241924879 H 0.0003255620 UNKNOWN
C8_1 C -0.1230114286 0.8591492194 1.4259845543 C3 0.2457616000 SP2
C7_1 C -0.1124531897 0.9449404903 1.4526490232 C3 0.4003433000 SP2
O3_1 O -0.0801323661 0.8155010588 1.4779168416 O1 -0.4595840000 SP2
N1_1 N -0.0702511120 0.9562341276 1.5723744299 N -0.3751169000 SP2
O2_1 O -0.1378357253 0.9951376391 1.3732064278 O1 -0.4066860000 SP2
C5_1 C -0.0478352444 1.0253178393 1.6340081979 C3 0.1606221000 SP2
H4_1 H -0.0526138234 0.9081430145 1.6245575321 H 0.2871780000 UNKNOWN
C3_1 C -0.0580977587 1.0950277130 1.5629749092 C3 -0.2483516000 SP2
C6_1 C -0.0145305951 1.0215674816 1.7723644068 C3 -0.1256439000 SP2
C0_1 C -0.0338580542 1.1578917769 1.6381037982 C3 0.2121623000 SP2
H0_1 H -0.0828655283 1.0980987695 1.4558463435 H 0.1588160000 UNKNOWN
C4_1 C 0.0093453338 1.0861294527 1.8451872679 C3 -0.2430704000 SP2
H3_1 H -0.0072825314 0.9665739595 1.8227534976 H 0.1185790000 UNKNOWN
O0_1 O -0.0366328450 1.2322887909 1.5925721753 O2 -0.2342716000 SP3
C2_1 C -0.0006386546 1.1546853683 1.7751391472 C3 0.1609143000 SP2
H2_1 H 0.0345595227 1.0829882471 1.9522363035 H 0.1588160000 UNKNOWN
C1_1 C -0.0026201122 1.2756740583 1.7012960538 C3 0.5561477200 SP2
N0_1 N 0.0175813772 1.2283402684 1.8108231455 N -0.4583299200 SP2
O1_1 O 0.0054091350 1.3436825632 1.6914395607 O1 -0.4686270000 SP2
H1_1 H 0.0427523103 1.2491884992 1.9030671203 H 0.3669310000 UNKNOWN
#END
