# Supplementary material for: Predicting crystal form stability under real-world conditions
Source: Nature. 2023 Nov 8;623(7986):324–8. doi: 10.1038/s41586-023-06587-3 (PMC10632141; doi:10.1038/s41586-023-06587-3)
Supplement: Supplementary file 2 — This file contains archived experimental crystal structures before and after energy minimization (cif_structures folder) with a summary provided in a file structures.xlsx, predicted crystal structures and relative free energies for radiprodil (radiprodil_landscape_cif_files folder) and upadacitinib (upadacitinib_landscape_cif_files folder), individual (free) energy components for hydrates and anhydrates (energy_components.xlsx file), reference free-energy differences (reference_data_anhydrates.xlsx file) and critical water activities needed to carry out the validation (reference_data_hydrates.xlsx file). [file 41586_2023_6587_MOESM2_ESM.zip › Supplementary_Data/radiprodil_landscape_cif_files/anhydrate/rank_step4f_029.cif]

#############################################
# Avant-garde Materials Simulation           
#############################################

data_structure_000044
_cell_length_a 7.9499877431
_cell_length_b 8.1160305843
_cell_length_c 28.9527880969
_cell_angle_alpha 97.6234196556
_cell_angle_beta 90.7741425319
_cell_angle_gamma 86.7288182330
_cell_volume 1848.5401180285
_exptl_crystal_density_diffrn 1.4279550615
_symmetry_cell_setting triclinic
_symmetry_space_group_name_H-M 'P -1'
_symmetry_Int_Tables_number 2
loop_
_symmetry_equiv_pos_site_id
_symmetry_equiv_pos_as_xyz
1 x,y,z
2 -x,-y,-z
loop_
_atom_site_label
_atom_site_type_symbol
_atom_site_fract_x
_atom_site_fract_y
_atom_site_fract_z
_atom_site_fftype
_atom_site_charge
_atom_site_hybridization
O0_0 O 0.7695374814 0.7057202666 0.5297917446 O2 -0.2342716000 SP3
C0_0 C 0.7368662672 0.5760181162 0.4953860547 C3 0.2121623000 SP2
C1_0 C 0.6668469808 0.8424396799 0.5205130067 C3 0.5561477200 SP2
C2_0 C 0.6158362605 0.6307241975 0.4644854796 C3 0.1609143000 SP2
C3_0 C 0.8063368222 0.4154873593 0.4911407746 C3 -0.2483516000 SP2
N0_0 N 0.5769060263 0.7973145852 0.4807159749 N -0.4583299200 SP2
O1_0 O 0.6649434604 0.9758615565 0.5460293255 O1 -0.4686270000 SP2
C4_0 C 0.5580470255 0.5205947253 0.4276121472 C3 -0.2430704000 SP2
C5_0 C 0.7472599533 0.3029483625 0.4538357922 C3 0.1606221000 SP2
H0_0 H 0.9011714768 0.3739012239 0.5151342153 H 0.1588160000 UNKNOWN
H1_0 H 0.4841090349 0.8769087777 0.4682498745 H 0.3669310000 UNKNOWN
C6_0 C 0.6234980011 0.3553884225 0.4226804958 C3 -0.1256439000 SP2
H2_0 H 0.4629376003 0.5600232172 0.4033654680 H 0.1588160000 UNKNOWN
N1_0 N 0.8215305276 0.1401995523 0.4496543105 N -0.3751169000 SP2
H3_0 H 0.5788122116 0.2653141408 0.3947397542 H 0.1185790000 UNKNOWN
C7_0 C 0.7957574155 0.0116845571 0.4152203525 C3 0.4003433000 SP2
H4_0 H 0.9070249216 0.1138116594 0.4749999147 H 0.2871780000 UNKNOWN
O2_0 O 0.6869237600 0.0127877620 0.3844273453 O1 -0.4066860000 SP2
C8_0 C 0.9264075537 -0.1333068971 0.4199979711 C3 0.2457616000 SP2
O3_0 O 0.9862310728 -0.1465344463 0.4594642964 O1 -0.4595840000 SP2
N2_0 N 0.9797435385 -0.2317812834 0.3809446074 N -0.1270780000 SP2
C9_0 C 1.1272974359 -0.3468504799 0.3840304887 C4 0.1094677760 SP3
C10_0 C 0.8986592293 -0.2525312909 0.3346719442 C4 0.1094677760 SP3
C11_0 C 1.0812065258 -0.5279526866 0.3730657551 C4 0.1059798000 SP3
H5_0 H 1.1826909839 -0.3190274594 0.4187829574 H 0.0003255620 UNKNOWN
H6_0 H 1.2182549556 -0.3175373997 0.3581807865 H 0.0003255620 UNKNOWN
C12_0 C 0.8449270903 -0.4319486363 0.3232051317 C4 0.1059798000 SP3
H7_0 H 0.7913296753 -0.1628670337 0.3342405204 H 0.0003255620 UNKNOWN
H8_0 H 0.9924476907 -0.2258820190 0.3092860025 H 0.0003255620 UNKNOWN
C13_0 C 0.9944090383 -0.5590116080 0.3252776495 C4 0.0910091000 SP3
H9_0 H 1.1964729213 -0.6089025355 0.3742159699 H -0.0335496000 UNKNOWN
H10_0 H 0.9970020639 -0.5581135990 0.4003484997 H -0.0335496000 UNKNOWN
H11_0 H 0.7474277402 -0.4535002839 0.3481245065 H -0.0335496000 UNKNOWN
H12_0 H 0.7866866032 -0.4457962063 0.2883490822 H -0.0335496000 UNKNOWN
C14_0 C 0.9433445939 -0.7406023894 0.3128305186 C4 0.1716622000 SP3
H13_0 H 1.0862658075 -0.5363989016 0.2987714990 H -0.0401939000 UNKNOWN
C15_0 C 1.0944552899 -0.8610239506 0.3029324605 C3 -0.1408150080 SP2
H14_0 H 0.8676876137 -0.7752981610 0.3412715277 H -0.0302422000 UNKNOWN
H15_0 H 0.8615795314 -0.7483281045 0.2817317466 H -0.0302422000 UNKNOWN
C16_0 C 1.1888482710 -0.9214379221 0.3391201036 C3 -0.1179234960 SP2
C17_0 C 1.1511978938 -0.9066053408 0.2570317002 C3 -0.1179234960 SP2
C18_0 C 1.3373090876 -1.0206347044 0.3302014677 C3 -0.1247886800 SP2
H16_0 H 1.1480905335 -0.8905983207 0.3752204892 H 0.1185790000 UNKNOWN
C19_0 C 1.2986842652 -1.0066183825 0.2471117635 C3 -0.1247886800 SP2
H17_0 H 1.0793770830 -0.8617929506 0.2283022698 H 0.1185790000 UNKNOWN
C20_0 C 1.3895920884 -1.0602485204 0.2842312688 C3 0.1917733600 SP2
H18_0 H 1.4137602788 -1.0616036888 0.3584644926 H 0.1185790000 UNKNOWN
H19_0 H 1.3437629836 -1.0412508818 0.2115496241 H 0.1185790000 UNKNOWN
F0_0 F 1.5355241057 -1.1560266884 0.2751822337 F -0.1793540000 UNKNOWN
H18_1 H 0.5464636512 0.3468656501 0.2767030524 H 0.1185790000 UNKNOWN
C18_1 C 0.4935094172 0.3616170871 0.2424930841 C3 -0.1247886800 SP2
C16_1 C 0.3640899539 0.4808715355 0.2367202627 C3 -0.1179234960 SP2
C20_1 C 0.5521378801 0.2580455932 0.2032428045 C3 0.1917733600 SP2
C15_1 C 0.2929824216 0.4971645223 0.1927792284 C3 -0.1408150080 SP2
H16_1 H 0.3176315273 0.5639352328 0.2671800763 H 0.1185790000 UNKNOWN
C19_1 C 0.4880407143 0.2709807500 0.1589384858 C3 -0.1247886800 SP2
F0_1 F 0.6789533426 0.1400973859 0.2084488954 F -0.1793540000 UNKNOWN
C14_1 C 0.1441518673 0.6182535410 0.1885001691 C4 0.1716622000 SP3
C17_1 C 0.3588994534 0.3918096487 0.1540658983 C3 -0.1179234960 SP2
H19_1 H 0.5353474564 0.1875251039 0.1288019361 H 0.1185790000 UNKNOWN
C13_1 C -0.0266042540 0.5387329828 0.1929883425 C4 0.0910091000 SP3
H14_1 H 0.1503775147 0.6702120700 0.1553620476 H -0.0302422000 UNKNOWN
H15_1 H 0.1515357212 0.7242235813 0.2162305847 H -0.0302422000 UNKNOWN
H17_1 H 0.3101634198 0.4026617234 0.1191008137 H 0.1185790000 UNKNOWN
C11_1 C -0.0665519629 0.4107304820 0.1509694115 C4 0.1059798000 SP3
C12_1 C -0.1755131895 0.6685369233 0.2002533223 C4 0.1059798000 SP3
H13_1 H -0.0164997455 0.4730015604 0.2239616484 H -0.0401939000 UNKNOWN
C9_1 C -0.1134668079 0.4904564971 0.1072529460 C4 0.1094677760 SP3
H9_1 H -0.1724702248 0.3396661194 0.1598647070 H -0.0335496000 UNKNOWN
H10_1 H 0.0416812107 0.3214280780 0.1427407975 H -0.0335496000 UNKNOWN
C10_1 C -0.2221140796 0.7473103525 0.1564787332 C4 0.1094677760 SP3
H11_1 H -0.1474439914 0.7696123725 0.2280372734 H -0.0335496000 UNKNOWN
H12_1 H -0.2867450542 0.6093210306 0.2113077940 H -0.0335496000 UNKNOWN
N2_1 N -0.2513973642 0.6193605984 0.1164008092 N -0.1270780000 SP2
H5_1 H -0.0045095924 0.5468114771 0.0936815298 H 0.0003255620 UNKNOWN
H6_1 H -0.1566472077 0.3967524023 0.0796554237 H 0.0003255620 UNKNOWN
H7_1 H -0.1186691050 0.8206817077 0.1467577292 H 0.0003255620 UNKNOWN
H8_1 H -0.3349633196 0.8300019206 0.1620832287 H 0.0003255620 UNKNOWN
C8_1 C -0.3740868325 0.6242535609 0.0836882405 C3 0.2457616000 SP2
C7_1 C -0.5336877404 0.7439052304 0.0933658843 C3 0.4003433000 SP2
O3_1 O -0.3696498538 0.5305882843 0.0457486697 O1 -0.4595840000 SP2
N1_1 N -0.6456424373 0.7099258198 0.0576327158 N -0.3751169000 SP2
O2_1 O -0.5577603090 0.8503453070 0.1275763510 O1 -0.4066860000 SP2
C5_1 C -0.8093249347 0.7801592320 0.0525944952 C3 0.1606221000 SP2
H4_1 H -0.6018221601 0.6167601770 0.0323508411 H 0.2871780000 UNKNOWN
C3_1 C -0.9049277552 0.7033967275 0.0151078460 C3 -0.2483516000 SP2
C6_1 C -0.8770555616 0.9193408311 0.0823216729 C3 -0.1256439000 SP2
C0_1 C -1.0651201443 0.7717072253 0.0092548614 C3 0.2121623000 SP2
H0_1 H -0.8503425964 0.5974448295 -0.0079526361 H 0.1588160000 UNKNOWN
C4_1 C -1.0413238695 0.9843771065 0.0755727716 C3 -0.2430704000 SP2
H3_1 H -0.7996066391 0.9760828997 0.1106120832 H 0.1185790000 UNKNOWN
O0_1 O -1.1803276691 0.7219416766 -0.0254039296 O2 -0.2342716000 SP3
C2_1 C -1.1349129997 0.9087643463 0.0386329361 C3 0.1609143000 SP2
H2_1 H -1.0927111383 1.0916403318 0.0987122095 H 0.1588160000 UNKNOWN
C1_1 C -1.3232221025 0.8293983961 -0.0176862897 C3 0.5561477200 SP2
N0_1 N -1.2961616251 0.9394757529 0.0213234853 N -0.4583299200 SP2
O1_1 O -1.4465473412 0.8183160781 -0.0435553404 O1 -0.4686270000 SP2
H1_1 H -1.3844686976 1.0362349461 0.0323108210 H 0.3669310000 UNKNOWN
#END
