# Supplementary material for: Predicting crystal form stability under real-world conditions
Source: Nature. 2023 Nov 8;623(7986):324–8. doi: 10.1038/s41586-023-06587-3 (PMC10632141; doi:10.1038/s41586-023-06587-3)
Supplement: Supplementary file 2 — This file contains archived experimental crystal structures before and after energy minimization (cif_structures folder) with a summary provided in a file structures.xlsx, predicted crystal structures and relative free energies for radiprodil (radiprodil_landscape_cif_files folder) and upadacitinib (upadacitinib_landscape_cif_files folder), individual (free) energy components for hydrates and anhydrates (energy_components.xlsx file), reference free-energy differences (reference_data_anhydrates.xlsx file) and critical water activities needed to carry out the validation (reference_data_hydrates.xlsx file). [file 41586_2023_6587_MOESM2_ESM.zip › Supplementary_Data/radiprodil_landscape_cif_files/anhydrate/rank_step4f_026.cif]

#############################################
# Avant-garde Materials Simulation           
#############################################

data_structure_000011
_cell_length_a 15.2596656182
_cell_length_b 15.0212578220
_cell_length_c 18.2603216978
_cell_angle_alpha 90.0000000000
_cell_angle_beta 115.1604469818
_cell_angle_gamma 90.0000000000
_cell_volume 3788.4910917493
_exptl_crystal_density_diffrn 1.3935005542
_symmetry_cell_setting monoclinic
_symmetry_space_group_name_H-M 'C 2/c'
_symmetry_Int_Tables_number 15
loop_
_symmetry_equiv_pos_site_id
_symmetry_equiv_pos_as_xyz
1 x,y,z
2 -x,y,-z+1/2
3 -x,-y,-z
4 x,-y,z+1/2
5 x+1/2,y+1/2,z
6 -x+1/2,y+1/2,-z+1/2
7 -x+1/2,-y+1/2,-z
8 x+1/2,-y+1/2,z+1/2
loop_
_atom_site_label
_atom_site_type_symbol
_atom_site_fract_x
_atom_site_fract_y
_atom_site_fract_z
_atom_site_fftype
_atom_site_charge
_atom_site_hybridization
O0_0 O -0.2898829147 0.3484913316 -0.9305947911 O2 -0.2342716000 SP3
C0_0 C -0.2221493659 0.3171130749 -0.8569299081 C3 0.2121623000 SP2
C1_0 C -0.3393509922 0.2742140094 -0.9753987305 C3 0.5561477200 SP2
C2_0 C -0.2266618060 0.2242152769 -0.8558146879 C3 0.1609143000 SP2
C3_0 C -0.1605115888 0.3675380427 -0.7925771309 C3 -0.2483516000 SP2
N0_0 N -0.2984574235 0.1996626754 -0.9306356421 N -0.4583299200 SP2
O1_0 O -0.4059424209 0.2805947340 -1.0428421251 O1 -0.4686270000 SP2
C4_0 C -0.1649678488 0.1772399093 -0.7876353880 C3 -0.2430704000 SP2
C5_0 C -0.0977997189 0.3200799475 -0.7234992655 C3 0.1606221000 SP2
H0_0 H -0.1596963331 0.4396355472 -0.7932516258 H 0.1588160000 UNKNOWN
H1_0 H -0.3361364756 0.1397608134 -0.9478222725 H 0.3669310000 UNKNOWN
C6_0 C -0.1001677962 0.2262292743 -0.7218395187 C3 -0.1256439000 SP2
H2_0 H -0.1665555634 0.1048438795 -0.7853062354 H 0.1588160000 UNKNOWN
N1_0 N -0.0302324999 0.3639197821 -0.6544860985 N -0.3751169000 SP2
H3_0 H -0.0490004327 0.1917557292 -0.6681691023 H 0.1185790000 UNKNOWN
C7_0 C -0.0155151109 0.4533615876 -0.6427717437 C3 0.4003433000 SP2
H4_0 H 0.0142348620 0.3235486901 -0.6077935593 H 0.2871780000 UNKNOWN
O2_0 O -0.0623882032 0.5126774513 -0.6903484089 O1 -0.4066860000 SP2
C8_0 C 0.0641744601 0.4739947396 -0.5581141819 C3 0.2457616000 SP2
O3_0 O 0.0679746289 0.4257877582 -0.5007822952 O1 -0.4595840000 SP2
N2_0 N 0.1214960208 0.5452874474 -0.5485481744 N -0.1270780000 SP2
C9_0 C 0.1864770061 0.5736064343 -0.4661358608 C4 0.1094677760 SP3
C10_0 C 0.1371103860 0.5917986014 -0.6130819671 C4 0.1094677760 SP3
C11_0 C 0.2921203444 0.5626475711 -0.4510934258 C4 0.1059798000 SP3
H5_0 H 0.1681023375 0.5350993181 -0.4236770759 H 0.0003255620 UNKNOWN
H6_0 H 0.1709303286 0.6442542550 -0.4600320498 H 0.0003255620 UNKNOWN
C12_0 C 0.2433911193 0.5851924413 -0.5990308546 C4 0.1059798000 SP3
H7_0 H 0.0887981271 0.5642729981 -0.6718934248 H 0.0003255620 UNKNOWN
H8_0 H 0.1173271674 0.6621899361 -0.6126630635 H 0.0003255620 UNKNOWN
C13_0 C 0.3133832974 0.6148726783 -0.5138093789 C4 0.0910091000 SP3
H9_0 H 0.3388653966 0.5863580571 -0.3900290433 H -0.0335496000 UNKNOWN
H10_0 H 0.3081415666 0.4914523207 -0.4543455129 H -0.0335496000 UNKNOWN
H11_0 H 0.2609225756 0.5160279373 -0.6076144292 H -0.0335496000 UNKNOWN
H12_0 H 0.2527449409 0.6261886887 -0.6451278315 H -0.0335496000 UNKNOWN
C14_0 C 0.4194167142 0.6038907068 -0.5005960462 C4 0.1716622000 SP3
H13_0 H 0.3004395001 0.6862489225 -0.5067954407 H -0.0401939000 UNKNOWN
C15_0 C 0.4915965166 0.6334371399 -0.4179276840 C3 -0.1408150080 SP2
H14_0 H 0.4312536704 0.5332340400 -0.5097116523 H -0.0302422000 UNKNOWN
H15_0 H 0.4311104898 0.6420570759 -0.5471774025 H -0.0302422000 UNKNOWN
C16_0 C 0.5094497943 0.7242938318 -0.3997075660 C3 -0.1179234960 SP2
C17_0 C 0.5410195385 0.5715330888 -0.3566744100 C3 -0.1179234960 SP2
C18_0 C 0.5732048199 0.7536179768 -0.3227657577 C3 -0.1247886800 SP2
H16_0 H 0.4747495588 0.7738337866 -0.4470652421 H 0.1185790000 UNKNOWN
C19_0 C 0.6064417341 0.5990466334 -0.2797094476 C3 -0.1247886800 SP2
H17_0 H 0.5286476405 0.5004619210 -0.3694798076 H 0.1185790000 UNKNOWN
C20_0 C 0.6206948306 0.6897188032 -0.2642313564 C3 0.1917733600 SP2
H18_0 H 0.5862839877 0.8244547760 -0.3093269334 H 0.1185790000 UNKNOWN
H19_0 H 0.6464081440 0.5513008341 -0.2323727009 H 0.1185790000 UNKNOWN
F0_0 F 0.6852128593 0.7168440272 -0.1889849594 F -0.1793540000 UNKNOWN
#END
