# Supplementary material for: Predicting crystal form stability under real-world conditions
Source: Nature. 2023 Nov 8;623(7986):324–8. doi: 10.1038/s41586-023-06587-3 (PMC10632141; doi:10.1038/s41586-023-06587-3)
Supplement: Supplementary file 2 — This file contains archived experimental crystal structures before and after energy minimization (cif_structures folder) with a summary provided in a file structures.xlsx, predicted crystal structures and relative free energies for radiprodil (radiprodil_landscape_cif_files folder) and upadacitinib (upadacitinib_landscape_cif_files folder), individual (free) energy components for hydrates and anhydrates (energy_components.xlsx file), reference free-energy differences (reference_data_anhydrates.xlsx file) and critical water activities needed to carry out the validation (reference_data_hydrates.xlsx file). [file 41586_2023_6587_MOESM2_ESM.zip › Supplementary_Data/radiprodil_landscape_cif_files/anhydrate/rank_step4f_041.cif]

#############################################
# Avant-garde Materials Simulation           
#############################################

data_structure_000029
_cell_length_a 5.1817046297
_cell_length_b 33.2340328481
_cell_length_c 11.5945998984
_cell_angle_alpha 90.0000000000
_cell_angle_beta 75.8431062117
_cell_angle_gamma 90.0000000000
_cell_volume 1936.0534538201
_exptl_crystal_density_diffrn 1.3634087493
_symmetry_cell_setting monoclinic
_symmetry_space_group_name_H-M 'P 2_1/c'
_symmetry_Int_Tables_number 14
loop_
_symmetry_equiv_pos_site_id
_symmetry_equiv_pos_as_xyz
1 x,y,z
2 -x,y+1/2,-z+1/2
3 -x,-y,-z
4 x,-y+1/2,z+1/2
loop_
_atom_site_label
_atom_site_type_symbol
_atom_site_fract_x
_atom_site_fract_y
_atom_site_fract_z
_atom_site_fftype
_atom_site_charge
_atom_site_hybridization
O0_0 O -0.8505245123 0.9680856246 0.8146664193 O2 -0.2342716000 SP3
C0_0 C -0.9291081016 1.0042199540 0.7742843529 C3 0.2121623000 SP2
C1_0 C -0.7017126609 0.9775660307 0.8957960547 C3 0.5561477200 SP2
C2_0 C -0.8344546565 1.0360902803 0.8312612461 C3 0.1609143000 SP2
C3_0 C -1.0775321700 1.0096095871 0.6919010547 C3 -0.2483516000 SP2
N0_0 N -0.6960064218 1.0184448820 0.9068666714 N -0.4583299200 SP2
O1_0 O -0.6000767854 0.9514077636 0.9452125375 O1 -0.4686270000 SP2
C4_0 C -0.8883481490 1.0756258896 0.8063625953 C3 -0.2430704000 SP2
C5_0 C -1.1345363790 1.0497284053 0.6670162385 C3 0.1606221000 SP2
H0_0 H -1.1526469457 0.9847169483 0.6482419388 H 0.1588160000 UNKNOWN
H1_0 H -0.5870274738 1.0325411593 0.9602134762 H 0.3669310000 UNKNOWN
C6_0 C -1.0388356809 1.0822553772 0.7230872013 C3 -0.1256439000 SP2
H2_0 H -0.8156485193 1.1008535395 0.8494276208 H 0.1588160000 UNKNOWN
N1_0 N -1.2921655230 1.0547500155 0.5850313994 N -0.3751169000 SP2
H3_0 H -1.0814320759 1.1127751454 0.7000144212 H 0.1185790000 UNKNOWN
C7_0 C -1.3681684770 1.0896451164 0.5418391210 C3 0.4003433000 SP2
H4_0 H -1.3627816347 1.0294265714 0.5521536245 H 0.2871780000 UNKNOWN
O2_0 O -1.3002980370 1.1237106569 0.5662556616 O1 -0.4066860000 SP2
C8_0 C -1.5408821818 1.0801642506 0.4529085570 C3 0.2457616000 SP2
O3_0 O -1.5633991020 1.0441133935 0.4266212860 O1 -0.4595840000 SP2
N2_0 N -1.6466021795 1.1110154924 0.4035458212 N -0.1270780000 SP2
C9_0 C -1.6672028767 1.1535587113 0.4406338484 C4 0.1094677760 SP3
C10_0 C -1.7673712113 1.1033120303 0.3033391957 C4 0.1094677760 SP3
C11_0 C -1.5253680669 1.1802333562 0.3373623945 C4 0.1059798000 SP3
H5_0 H -1.5842745520 1.1573175547 0.5175884562 H 0.0003255620 UNKNOWN
H6_0 H -1.8815707191 1.1606556296 0.4670380135 H 0.0003255620 UNKNOWN
C12_0 C -1.6390580356 1.1298773095 0.1968051751 C4 0.1059798000 SP3
H7_0 H -1.7394839238 1.0716102319 0.2789412588 H 0.0003255620 UNKNOWN
H8_0 H -1.9825783770 1.1094222569 0.3331267160 H 0.0003255620 UNKNOWN
C13_0 C -1.6404691867 1.1746711237 0.2284813864 C4 0.0910091000 SP3
H9_0 H -1.5427901267 1.2118359542 0.3664097078 H -0.0335496000 UNKNOWN
H10_0 H -1.3114922688 1.1725787761 0.3136051591 H -0.0335496000 UNKNOWN
H11_0 H -1.4326574955 1.1196157739 0.1610360880 H -0.0335496000 UNKNOWN
H12_0 H -1.7439940142 1.1245558884 0.1263697422 H -0.0335496000 UNKNOWN
C14_0 C -1.4843790716 1.2003959254 0.1239742493 C4 0.1716622000 SP3
H13_0 H -1.8492190297 1.1853306958 0.2526707352 H -0.0401939000 UNKNOWN
C15_0 C -1.5925362678 1.2001133443 0.0143253996 C3 -0.1408150080 SP2
H14_0 H -1.4792222856 1.2316230945 0.1554413063 H -0.0302422000 UNKNOWN
H15_0 H -1.2769077003 1.1897058676 0.1001748146 H -0.0302422000 UNKNOWN
C16_0 C -1.4869619719 1.1743449155 -0.0816399132 C3 -0.1179234960 SP2
C17_0 C -1.8005516505 1.2260411347 0.0051107594 C3 -0.1179234960 SP2
C18_0 C -1.5837275526 1.1742545447 -0.1840892066 C3 -0.1247886800 SP2
H16_0 H -1.3232346450 1.1542017515 -0.0771320940 H 0.1185790000 UNKNOWN
C19_0 C -1.9030830512 1.2261968243 -0.0957832246 C3 -0.1247886800 SP2
H17_0 H -1.8828439972 1.2468261840 0.0776384469 H 0.1185790000 UNKNOWN
C20_0 C -1.7923003325 1.2000709904 -0.1881895283 C3 0.1917733600 SP2
H18_0 H -1.4975105177 1.1550671767 -0.2600772602 H 0.1185790000 UNKNOWN
H19_0 H -2.0659636974 1.2460358211 -0.1029452726 H 0.1185790000 UNKNOWN
F0_0 F -1.8921255740 1.1997366068 -0.2872446156 F -0.1793540000 UNKNOWN
#END
