# Supplementary material for: Predicting crystal form stability under real-world conditions
Source: Nature. 2023 Nov 8;623(7986):324–8. doi: 10.1038/s41586-023-06587-3 (PMC10632141; doi:10.1038/s41586-023-06587-3)
Supplement: Supplementary file 2 — This file contains archived experimental crystal structures before and after energy minimization (cif_structures folder) with a summary provided in a file structures.xlsx, predicted crystal structures and relative free energies for radiprodil (radiprodil_landscape_cif_files folder) and upadacitinib (upadacitinib_landscape_cif_files folder), individual (free) energy components for hydrates and anhydrates (energy_components.xlsx file), reference free-energy differences (reference_data_anhydrates.xlsx file) and critical water activities needed to carry out the validation (reference_data_hydrates.xlsx file). [file 41586_2023_6587_MOESM2_ESM.zip › Supplementary_Data/radiprodil_landscape_cif_files/anhydrate/rank_step4f_070.cif]

#############################################
# Avant-garde Materials Simulation           
#############################################

data_structure_000069
_cell_length_a 23.3900288010
_cell_length_b 17.7707626012
_cell_length_c 9.6643137427
_cell_angle_alpha 90.0000000000
_cell_angle_beta 106.3021743871
_cell_angle_gamma 90.0000000000
_cell_volume 3855.5484277629
_exptl_crystal_density_diffrn 1.3692642006
_symmetry_cell_setting monoclinic
_symmetry_space_group_name_H-M 'C 2/c'
_symmetry_Int_Tables_number 15
loop_
_symmetry_equiv_pos_site_id
_symmetry_equiv_pos_as_xyz
1 x,y,z
2 -x,y,-z+1/2
3 -x,-y,-z
4 x,-y,z+1/2
5 x+1/2,y+1/2,z
6 -x+1/2,y+1/2,-z+1/2
7 -x+1/2,-y+1/2,-z
8 x+1/2,-y+1/2,z+1/2
loop_
_atom_site_label
_atom_site_type_symbol
_atom_site_fract_x
_atom_site_fract_y
_atom_site_fract_z
_atom_site_fftype
_atom_site_charge
_atom_site_hybridization
O0_0 O -0.2105507550 0.2675741710 0.6497197354 O2 -0.2342716000 SP3
C0_0 C -0.2158817312 0.3418417783 0.6875921716 C3 0.2121623000 SP2
C1_0 C -0.2453278773 0.2242065181 0.7166625166 C3 0.5561477200 SP2
C2_0 C -0.2534854524 0.3458214720 0.7770433796 C3 0.1609143000 SP2
C3_0 C -0.1880449872 0.4032762527 0.6480086373 C3 -0.2483516000 SP2
N0_0 N -0.2705607726 0.2722271515 0.7933382346 N -0.4583299200 SP2
O1_0 O -0.2495284566 0.1560054599 0.7035953449 O1 -0.4686270000 SP2
C4_0 C -0.2653536921 0.4146882284 0.8310861693 C3 -0.2430704000 SP2
C5_0 C -0.1996977417 0.4732444220 0.7035864983 C3 0.1606221000 SP2
H0_0 H -0.1590809395 0.3985692860 0.5782993364 H 0.1588160000 UNKNOWN
H1_0 H -0.2986729634 0.2515115204 0.8491819974 H 0.3669310000 UNKNOWN
C6_0 C -0.2379519798 0.4781237418 0.7931149354 C3 -0.1256439000 SP2
H2_0 H -0.2943816382 0.4190744286 0.9011868908 H 0.1588160000 UNKNOWN
N1_0 N -0.1756566474 0.5409071595 0.6688176139 N -0.3751169000 SP2
H3_0 H -0.2458260065 0.5331963118 0.8334996383 H 0.1185790000 UNKNOWN
C7_0 C -0.1321845143 0.5486432565 0.6010448202 C3 0.4003433000 SP2
H4_0 H -0.1947535436 0.5902433318 0.6895185006 H 0.2871780000 UNKNOWN
O2_0 O -0.1021300413 0.4964334174 0.5736474351 O1 -0.4066860000 SP2
C8_0 C -0.1272294954 0.6322583547 0.5591879151 C3 0.2457616000 SP2
O3_0 O -0.1609968384 0.6785948615 0.5940029075 O1 -0.4595840000 SP2
N2_0 N -0.0897295023 0.6523166102 0.4817176687 N -0.1270780000 SP2
C9_0 C -0.0894424745 0.7310594057 0.4352880078 C4 0.1094677760 SP3
C10_0 C -0.0416273323 0.6077345333 0.4506992700 C4 0.1094677760 SP3
C11_0 C -0.0308913644 0.7691855013 0.5137356095 C4 0.1059798000 SP3
H5_0 H -0.1275734520 0.7601076956 0.4553225684 H 0.0003255620 UNKNOWN
H6_0 H -0.0950892061 0.7304392237 0.3181442966 H 0.0003255620 UNKNOWN
C12_0 C 0.0188377737 0.6425455675 0.5281079239 C4 0.1059798000 SP3
H7_0 H -0.0450545982 0.5497058358 0.4841341128 H 0.0003255620 UNKNOWN
H8_0 H -0.0491522756 0.6082885294 0.3327354950 H 0.0003255620 UNKNOWN
C13_0 C 0.0230758222 0.7263748553 0.4931873714 C4 0.0910091000 SP3
H9_0 H -0.0316878342 0.8274503928 0.4751488382 H -0.0335496000 UNKNOWN
H10_0 H -0.0279881203 0.7720407371 0.6296071459 H -0.0335496000 UNKNOWN
H11_0 H 0.0262057813 0.6359218821 0.6454778887 H -0.0335496000 UNKNOWN
H12_0 H 0.0538862785 0.6100077505 0.4995955427 H -0.0335496000 UNKNOWN
C14_0 C 0.0827254366 0.7593145437 0.5851725089 C4 0.1716622000 SP3
H13_0 H 0.0219509238 0.7313013715 0.3782148502 H -0.0401939000 UNKNOWN
C15_0 C 0.0921300833 0.8416310379 0.5597686156 C3 -0.1408150080 SP2
H14_0 H 0.0854621458 0.7503566801 0.6996669466 H -0.0302422000 UNKNOWN
H15_0 H 0.1192781961 0.7261789214 0.5645949557 H -0.0302422000 UNKNOWN
C16_0 C 0.1245518973 0.8639467506 0.4647268932 C3 -0.1179234960 SP2
C17_0 C 0.0688802779 0.8980164836 0.6303251848 C3 -0.1179234960 SP2
C18_0 C 0.1337083951 0.9398340742 0.4399696327 C3 -0.1247886800 SP2
H16_0 H 0.1446385499 0.8215423593 0.4115215771 H 0.1185790000 UNKNOWN
C19_0 C 0.0764186226 0.9742615779 0.6052917201 C3 -0.1247886800 SP2
H17_0 H 0.0450700908 0.8825215512 0.7083422391 H 0.1185790000 UNKNOWN
C20_0 C 0.1090805706 0.9935529365 0.5106789969 C3 0.1917733600 SP2
H18_0 H 0.1597436033 0.9564247649 0.3677019382 H 0.1185790000 UNKNOWN
H19_0 H 0.0582268587 1.0180383730 0.6595739963 H 0.1185790000 UNKNOWN
F0_0 F 0.1177888674 1.0683860665 0.4882541910 F -0.1793540000 UNKNOWN
#END
