# Supplementary material for: Predicting crystal form stability under real-world conditions
Source: Nature. 2023 Nov 8;623(7986):324–8. doi: 10.1038/s41586-023-06587-3 (PMC10632141; doi:10.1038/s41586-023-06587-3)
Supplement: Supplementary file 2 — This file contains archived experimental crystal structures before and after energy minimization (cif_structures folder) with a summary provided in a file structures.xlsx, predicted crystal structures and relative free energies for radiprodil (radiprodil_landscape_cif_files folder) and upadacitinib (upadacitinib_landscape_cif_files folder), individual (free) energy components for hydrates and anhydrates (energy_components.xlsx file), reference free-energy differences (reference_data_anhydrates.xlsx file) and critical water activities needed to carry out the validation (reference_data_hydrates.xlsx file). [file 41586_2023_6587_MOESM2_ESM.zip › Supplementary_Data/radiprodil_landscape_cif_files/anhydrate/rank_step4f_021.cif]

#############################################
# Avant-garde Materials Simulation           
#############################################

data_structure_000015
_cell_length_a 30.9558253778
_cell_length_b 14.9868615714
_cell_length_c 18.0559939589
_cell_angle_alpha 90.0000000000
_cell_angle_beta 65.3973344055
_cell_angle_gamma 90.0000000000
_cell_volume 7616.2625807943
_exptl_crystal_density_diffrn 1.3863136624
_symmetry_cell_setting monoclinic
_symmetry_space_group_name_H-M 'C 2/c'
_symmetry_Int_Tables_number 15
loop_
_symmetry_equiv_pos_site_id
_symmetry_equiv_pos_as_xyz
1 x,y,z
2 -x,y,-z+1/2
3 -x,-y,-z
4 x,-y,z+1/2
5 x+1/2,y+1/2,z
6 -x+1/2,y+1/2,-z+1/2
7 -x+1/2,-y+1/2,-z
8 x+1/2,-y+1/2,z+1/2
loop_
_atom_site_label
_atom_site_type_symbol
_atom_site_fract_x
_atom_site_fract_y
_atom_site_fract_z
_atom_site_fftype
_atom_site_charge
_atom_site_hybridization
O0_0 O -0.0613542329 1.4036081015 0.9052290156 O2 -0.2342716000 SP3
C0_0 C -0.0612894351 1.4330551218 0.8324633089 C3 0.2121623000 SP2
C1_0 C -0.0606100103 1.4796244368 0.9498750465 C3 0.5561477200 SP2
C2_0 C -0.0611580270 1.5263350228 0.8311631069 C3 0.1609143000 SP2
C3_0 C -0.0605734325 1.3806203465 0.7692312219 C3 -0.2483516000 SP2
N0_0 N -0.0610826047 1.5529316242 0.9048037773 N -0.4583299200 SP2
O1_0 O -0.0603304282 1.4752309295 1.0171331740 O1 -0.4686270000 SP2
C4_0 C -0.0610837179 1.5713756197 0.7636791611 C3 -0.2430704000 SP2
C5_0 C -0.0604437519 1.4262351847 0.7008079848 C3 0.1606221000 SP2
H0_0 H -0.0595014747 1.3083737280 0.7702775711 H 0.1588160000 UNKNOWN
H1_0 H -0.0552948403 1.6153779791 0.9237188956 H 0.3669310000 UNKNOWN
C6_0 C -0.0607543618 1.5203751464 0.6986672536 C3 -0.1256439000 SP2
H2_0 H -0.0614453389 1.6439665068 0.7611966697 H 0.1588160000 UNKNOWN
N1_0 N -0.0603379536 1.3801695084 0.6327968570 N -0.3751169000 SP2
H3_0 H -0.0609134032 1.5533716385 0.6450069396 H 0.1185790000 UNKNOWN
C7_0 C -0.0653783448 1.2907442151 0.6257486738 C3 0.4003433000 SP2
H4_0 H -0.0572915249 1.4189271988 0.5836401447 H 0.2871780000 UNKNOWN
O2_0 O -0.0678652358 1.2330579269 0.6765165846 O1 -0.4066860000 SP2
C8_0 C -0.0648344435 1.2666021869 0.5424311433 C3 0.2457616000 SP2
O3_0 O -0.0390312177 1.3120345067 0.4819623187 O1 -0.4595840000 SP2
N2_0 N -0.0889247195 1.1935317826 0.5372154482 N -0.1270780000 SP2
C9_0 C -0.1289894415 1.1510595025 0.6049042688 C4 0.1094677760 SP3
C10_0 C -0.0819992879 1.1616172182 0.4560435116 C4 0.1094677760 SP3
C11_0 C -0.1748490836 1.1600827715 0.5923703743 C4 0.1059798000 SP3
H5_0 H -0.1327636360 1.1803875527 0.6626831972 H 0.0003255620 UNKNOWN
H6_0 H -0.1204662653 1.0799596963 0.6064471414 H 0.0003255620 UNKNOWN
C12_0 C -0.1269262338 1.1740373555 0.4421757537 C4 0.1059798000 SP3
H7_0 H -0.0513488506 1.1967561578 0.4109815915 H 0.0003255620 UNKNOWN
H8_0 H -0.0728175463 1.0901571694 0.4525211304 H 0.0003255620 UNKNOWN
C13_0 C -0.1689467502 1.1261485829 0.5086119235 C4 0.0910091000 SP3
H9_0 H -0.2030160926 1.1229280794 0.6413107456 H -0.0335496000 UNKNOWN
H10_0 H -0.1857851291 1.2306014738 0.5980528260 H -0.0335496000 UNKNOWN
H11_0 H -0.1349755292 1.2458889592 0.4426645074 H -0.0335496000 UNKNOWN
H12_0 H -0.1208981826 1.1477244958 0.3819229508 H -0.0335496000 UNKNOWN
C14_0 C -0.2151099120 1.1378366604 0.4968981181 C4 0.1716622000 SP3
H13_0 H -0.1603787016 1.0540655669 0.5045902723 H -0.0401939000 UNKNOWN
C15_0 C -0.2104231158 1.1099205538 0.4136269462 C3 -0.1408150080 SP2
H14_0 H -0.2437948985 1.0995360752 0.5439998922 H -0.0302422000 UNKNOWN
H15_0 H -0.2252424421 1.2086857819 0.5067626602 H -0.0302422000 UNKNOWN
C16_0 C -0.2057154307 1.1737263109 0.3538912696 C3 -0.1179234960 SP2
C17_0 C -0.2089960628 1.0193368887 0.3928860770 C3 -0.1179234960 SP2
C18_0 C -0.1997851712 1.1484214438 0.2758453437 C3 -0.1247886800 SP2
H16_0 H -0.2068889453 1.2445763424 0.3686761236 H 0.1185790000 UNKNOWN
C19_0 C -0.2021402910 0.9922694719 0.3146812341 C3 -0.1247886800 SP2
H17_0 H -0.2142220795 0.9681465583 0.4389025306 H 0.1185790000 UNKNOWN
C20_0 C -0.1976933052 1.0580302364 0.2576997822 C3 0.1917733600 SP2
H18_0 H -0.1973486768 1.1975659973 0.2298584668 H 0.1185790000 UNKNOWN
H19_0 H -0.2008421588 0.9216313232 0.2993254474 H 0.1185790000 UNKNOWN
F0_0 F -0.1919213265 1.0332975001 0.1811466865 F -0.1793540000 UNKNOWN
H10_1 H -0.0693152437 1.2420588846 0.8865942846 H -0.0335496000 UNKNOWN
C11_1 C -0.0805569854 1.1718162714 0.8959774666 C4 0.1059798000 SP3
C9_1 C -0.1257457406 1.1600854773 0.8817759750 C4 0.1094677760 SP3
C13_1 C -0.0876848394 1.1445134194 0.9821096728 C4 0.0910091000 SP3
H9_1 H -0.0520958402 1.1319921041 0.8501419202 H -0.0335496000 UNKNOWN
N2_1 N -0.1660889734 1.2058449091 0.9461120225 N -0.1270780000 SP2
H5_1 H -0.1209080642 1.1858559547 0.8221618881 H 0.0003255620 UNKNOWN
H6_1 H -0.1346446200 1.0887410630 0.8833800772 H 0.0003255620 UNKNOWN
C12_1 C -0.1305398853 1.1940871503 1.0450916101 C4 0.1059798000 SP3
C14_1 C -0.0425084756 1.1612879513 0.9958947158 C4 0.1716622000 SP3
H13_1 H -0.0957130738 1.0722004485 0.9894130864 H -0.0401939000 UNKNOWN
C8_1 C -0.1891587987 1.2774114635 0.9354747102 C3 0.2457616000 SP2
C10_1 C -0.1747656936 1.1789398716 1.0294066399 C4 0.1094677760 SP3
H11_1 H -0.1224810416 1.2661403753 1.0419649129 H -0.0335496000 UNKNOWN
H12_1 H -0.1373431386 1.1710509185 1.1066906135 H -0.0335496000 UNKNOWN
C15_1 C -0.0459707506 1.1264416347 1.0766673826 C3 -0.1408150080 SP2
H14_1 H -0.0122676551 1.1297473786 0.9458333813 H -0.0302422000 UNKNOWN
H15_1 H -0.0353298666 1.2335018707 0.9918454378 H -0.0302422000 UNKNOWN
C7_1 C -0.1858489745 1.2974025268 0.8497171342 C3 0.4003433000 SP2
O3_1 O -0.2156629863 1.3264850972 0.9926040424 O1 -0.4595840000 SP2
H7_1 H -0.2056521923 1.2161303511 1.0716519864 H 0.0003255620 UNKNOWN
H8_1 H -0.1841592227 1.1075108295 1.0357142975 H 0.0003255620 UNKNOWN
C16_1 C -0.0483995888 1.1845743495 1.1391575788 C3 -0.1179234960 SP2
C17_1 C -0.0476889939 1.0342592926 1.0917339788 C3 -0.1179234960 SP2
N1_1 N -0.1848057345 1.3869547418 0.8358914988 N -0.3751169000 SP2
O2_1 O -0.1870492605 1.2376854965 0.8032600724 O1 -0.4066860000 SP2
C18_1 C -0.0519878752 1.1520009669 1.2140589419 C3 -0.1247886800 SP2
H16_1 H -0.0464273359 1.2563687916 1.1280991320 H 0.1185790000 UNKNOWN
C19_1 C -0.0518660823 0.9999655728 1.1663533648 C3 -0.1247886800 SP2
H17_1 H -0.0453520567 0.9877348545 1.0436826220 H 0.1185790000 UNKNOWN
C5_1 C -0.1832182015 1.4305645893 0.7658029680 C3 0.1606221000 SP2
H4_1 H -0.1852283165 1.4279263619 0.8820852522 H 0.2871780000 UNKNOWN
C20_1 C -0.0537581367 1.0602322840 1.2260941874 C3 0.1917733600 SP2
H18_1 H -0.0532281479 1.1965438884 1.2626039281 H 0.1185790000 UNKNOWN
H19_1 H -0.0538163940 0.9282719220 1.1779533154 H 0.1185790000 UNKNOWN
C3_1 C -0.1785732092 1.3828143669 0.6956107426 C3 -0.2483516000 SP2
C6_1 C -0.1858980781 1.5245614325 0.7677264200 C3 -0.1256439000 SP2
F0_1 F -0.0573115283 1.0280615139 1.2993117450 F -0.1793540000 UNKNOWN
C0_1 C -0.1766129547 1.4332141455 0.6304609716 C3 0.2121623000 SP2
H0_1 H -0.1774556516 1.3105612586 0.6948449196 H 0.1588160000 UNKNOWN
C4_1 C -0.1847789917 1.5734780736 0.7011211611 C3 -0.2430704000 SP2
H3_1 H -0.1882011240 1.5592445969 0.8222785878 H 0.1185790000 UNKNOWN
O0_1 O -0.1727171931 1.4016595922 0.5557976784 O2 -0.2342716000 SP3
C2_1 C -0.1802969757 1.5261771048 0.6319606755 C3 0.1609143000 SP2
H2_1 H -0.1873294264 1.6459761581 0.7036437009 H 0.1588160000 UNKNOWN
C1_1 C -0.1760379636 1.4757956539 0.5114202593 C3 0.5561477200 SP2
N0_1 N -0.1786271459 1.5507219774 0.5565770846 N -0.4583299200 SP2
O1_1 O -0.1759443516 1.4691239074 0.4438584693 O1 -0.4686270000 SP2
H1_1 H -0.1910636515 1.6093807203 0.5412083214 H 0.3669310000 UNKNOWN
#END
