# Supplementary material for: Predicting crystal form stability under real-world conditions
Source: Nature. 2023 Nov 8;623(7986):324–8. doi: 10.1038/s41586-023-06587-3 (PMC10632141; doi:10.1038/s41586-023-06587-3)
Supplement: Supplementary file 2 — This file contains archived experimental crystal structures before and after energy minimization (cif_structures folder) with a summary provided in a file structures.xlsx, predicted crystal structures and relative free energies for radiprodil (radiprodil_landscape_cif_files folder) and upadacitinib (upadacitinib_landscape_cif_files folder), individual (free) energy components for hydrates and anhydrates (energy_components.xlsx file), reference free-energy differences (reference_data_anhydrates.xlsx file) and critical water activities needed to carry out the validation (reference_data_hydrates.xlsx file). [file 41586_2023_6587_MOESM2_ESM.zip › Supplementary_Data/radiprodil_landscape_cif_files/anhydrate/rank_step4f_060.cif]

#############################################
# Avant-garde Materials Simulation           
#############################################

data_structure_000070
_cell_length_a 18.2726873206
_cell_length_b 6.9636485930
_cell_length_c 29.9087607510
_cell_angle_alpha 90.0000000000
_cell_angle_beta 83.3563046012
_cell_angle_gamma 90.0000000000
_cell_volume 3780.1713650419
_exptl_crystal_density_diffrn 1.3965674902
_symmetry_cell_setting monoclinic
_symmetry_space_group_name_H-M 'C 2/c'
_symmetry_Int_Tables_number 15
loop_
_symmetry_equiv_pos_site_id
_symmetry_equiv_pos_as_xyz
1 x,y,z
2 -x,y,-z+1/2
3 -x,-y,-z
4 x,-y,z+1/2
5 x+1/2,y+1/2,z
6 -x+1/2,y+1/2,-z+1/2
7 -x+1/2,-y+1/2,-z
8 x+1/2,-y+1/2,z+1/2
loop_
_atom_site_label
_atom_site_type_symbol
_atom_site_fract_x
_atom_site_fract_y
_atom_site_fract_z
_atom_site_fftype
_atom_site_charge
_atom_site_hybridization
O0_0 O 0.3863126809 0.4474228734 -0.5773734676 O2 -0.2342716000 SP3
C0_0 C 0.3181562914 0.4714138713 -0.5523863268 C3 0.2121623000 SP2
C1_0 C 0.4392917364 0.4553874615 -0.5472282390 C3 0.5561477200 SP2
C2_0 C 0.3279503218 0.4930315889 -0.5070493842 C3 0.1609143000 SP2
C3_0 C 0.2505496847 0.4704600142 -0.5686933456 C3 -0.2483516000 SP2
N0_0 N 0.4035669007 0.4816445463 -0.5049961593 N -0.4583299200 SP2
O1_0 O 0.5050797853 0.4388595212 -0.5602718798 O1 -0.4686270000 SP2
C4_0 C 0.2670242285 0.5144458877 -0.4749685153 C3 -0.2430704000 SP2
C5_0 C 0.1887494302 0.4923634153 -0.5361806425 C3 0.1606221000 SP2
H0_0 H 0.2442228208 0.4484324266 -0.6039081640 H 0.1588160000 UNKNOWN
H1_0 H 0.4325676694 0.5075821912 -0.4775489065 H 0.3669310000 UNKNOWN
C6_0 C 0.1977445570 0.5138665225 -0.4902695716 C3 -0.1256439000 SP2
H2_0 H 0.2730481368 0.5300992454 -0.4393992655 H 0.1588160000 UNKNOWN
N1_0 N 0.1161721263 0.4907344192 -0.5475986959 N -0.3751169000 SP2
H3_0 H 0.1481856812 0.5301800561 -0.4665748372 H 0.1185790000 UNKNOWN
C7_0 C 0.0943152329 0.4524256991 -0.5887173939 C3 0.4003433000 SP2
H4_0 H 0.0743546048 0.5049918126 -0.5217869400 H 0.2871780000 UNKNOWN
O2_0 O 0.1359471877 0.4208293120 -0.6235241648 O1 -0.4066860000 SP2
C8_0 C 0.0095025216 0.4364522435 -0.5859865741 C3 0.2457616000 SP2
O3_0 O -0.0263296382 0.4073300280 -0.5485457185 O1 -0.4595840000 SP2
N2_0 N -0.0210016749 0.4357157361 -0.6253210101 N -0.1270780000 SP2
C9_0 C -0.0981070365 0.3764628757 -0.6251518056 C4 0.1094677760 SP3
C10_0 C 0.0101154626 0.5229376100 -0.6682249848 C4 0.1094677760 SP3
C11_0 C -0.1471477590 0.5439761905 -0.6355992986 C4 0.1059798000 SP3
H5_0 H -0.1162834433 0.3114579567 -0.5925168580 H 0.0003255620 UNKNOWN
H6_0 H -0.0989893906 0.2636777681 -0.6510737250 H 0.0003255620 UNKNOWN
C12_0 C -0.0369552934 0.6938019480 -0.6798238790 C4 0.1059798000 SP3
H7_0 H 0.0670173732 0.5656908259 -0.6661537540 H 0.0003255620 UNKNOWN
H8_0 H 0.0105612552 0.4119475305 -0.6946916113 H 0.0003255620 UNKNOWN
C13_0 C -0.1181815781 0.6395213395 -0.6803050028 C4 0.0910091000 SP3
H9_0 H -0.2035454118 0.4913295455 -0.6369944294 H -0.0335496000 UNKNOWN
H10_0 H -0.1491083314 0.6493782662 -0.6081498146 H -0.0335496000 UNKNOWN
H11_0 H -0.0323632846 0.8081439982 -0.6548092755 H -0.0335496000 UNKNOWN
H12_0 H -0.0134936994 0.7508049570 -0.7127058430 H -0.0335496000 UNKNOWN
C14_0 C -0.1658014891 0.8136413654 -0.6907062824 C4 0.1716622000 SP3
H13_0 H -0.1218654208 0.5321572457 -0.7072838982 H -0.0401939000 UNKNOWN
C15_0 C -0.1609907771 0.8593604412 -0.7402927161 C3 -0.1408150080 SP2
H14_0 H -0.2237886236 0.7823871860 -0.6783600265 H -0.0302422000 UNKNOWN
H15_0 H -0.1494535740 0.9390740996 -0.6717113033 H -0.0302422000 UNKNOWN
C16_0 C -0.1220368108 1.0175577378 -0.7599276248 C3 -0.1179234960 SP2
C17_0 C -0.1972156755 0.7384650188 -0.7682471860 C3 -0.1179234960 SP2
C18_0 C -0.1191809691 1.0556288279 -0.8060647009 C3 -0.1247886800 SP2
H16_0 H -0.0941396196 1.1148671087 -0.7387502595 H 0.1185790000 UNKNOWN
C19_0 C -0.1951403997 0.7732572889 -0.8142708600 C3 -0.1247886800 SP2
H17_0 H -0.2282007631 0.6151068936 -0.7537055727 H 0.1185790000 UNKNOWN
C20_0 C -0.1556921101 0.9314884365 -0.8323324715 C3 0.1917733600 SP2
H18_0 H -0.0909530307 1.1801100262 -0.8218711996 H 0.1185790000 UNKNOWN
H19_0 H -0.2220446225 0.6777393229 -0.8361021861 H 0.1185790000 UNKNOWN
F0_0 F -0.1532411258 0.9655523925 -0.8773930514 F -0.1793540000 UNKNOWN
#END
