# Supplementary material for: Predicting crystal form stability under real-world conditions
Source: Nature. 2023 Nov 8;623(7986):324–8. doi: 10.1038/s41586-023-06587-3 (PMC10632141; doi:10.1038/s41586-023-06587-3)
Supplement: Supplementary file 2 — This file contains archived experimental crystal structures before and after energy minimization (cif_structures folder) with a summary provided in a file structures.xlsx, predicted crystal structures and relative free energies for radiprodil (radiprodil_landscape_cif_files folder) and upadacitinib (upadacitinib_landscape_cif_files folder), individual (free) energy components for hydrates and anhydrates (energy_components.xlsx file), reference free-energy differences (reference_data_anhydrates.xlsx file) and critical water activities needed to carry out the validation (reference_data_hydrates.xlsx file). [file 41586_2023_6587_MOESM2_ESM.zip › Supplementary_Data/radiprodil_landscape_cif_files/anhydrate/rank_step4f_014.cif]

#############################################
# Avant-garde Materials Simulation           
#############################################

data_structure_000009
_cell_length_a 7.3178296442
_cell_length_b 18.2336031414
_cell_length_c 28.2046764937
_cell_angle_alpha 90.0000000000
_cell_angle_beta 90.0000000000
_cell_angle_gamma 90.0000000000
_cell_volume 3763.3613112535
_exptl_crystal_density_diffrn 1.4028056302
_symmetry_cell_setting orthorhombic
_symmetry_space_group_name_H-M 'P c a 2_1'
_symmetry_Int_Tables_number 29
loop_
_symmetry_equiv_pos_site_id
_symmetry_equiv_pos_as_xyz
1 x,y,z
2 -x,-y,z+1/2
3 x+1/2,-y,z
4 -x+1/2,y,z+1/2
loop_
_atom_site_label
_atom_site_type_symbol
_atom_site_fract_x
_atom_site_fract_y
_atom_site_fract_z
_atom_site_fftype
_atom_site_charge
_atom_site_hybridization
O0_0 O 0.6146360441 0.7063195930 0.4289147015 O2 -0.2342716000 SP3
C0_0 C 0.6474897912 0.6361778212 0.4123756996 C3 0.2121623000 SP2
C1_0 C 0.6835778181 0.7551113207 0.3949421125 C3 0.5561477200 SP2
C2_0 C 0.7299634034 0.6399611266 0.3677198865 C3 0.1609143000 SP2
C3_0 C 0.6107477842 0.5712446928 0.4355001320 C3 -0.2483516000 SP2
N0_0 N 0.7509679216 0.7141890177 0.3581933103 N -0.4583299200 SP2
O1_0 O 0.6794357422 0.8216466623 0.4000340053 O1 -0.4686270000 SP2
C4_0 C 0.7760132106 0.5759820188 0.3435905149 C3 -0.2430704000 SP2
C5_0 C 0.6602717345 0.5064664336 0.4114791837 C3 0.1606221000 SP2
H0_0 H 0.5500189886 0.5685010073 0.4704705366 H 0.1588160000 UNKNOWN
H1_0 H 0.7895291273 0.7398500226 0.3270622003 H 0.3669310000 UNKNOWN
C6_0 C 0.7395054849 0.5091523420 0.3659652028 C3 -0.1256439000 SP2
H2_0 H 0.8415814690 0.5773661485 0.3089293123 H 0.1588160000 UNKNOWN
N1_0 N 0.6374776724 0.4369946407 0.4324446725 N -0.3751169000 SP2
H3_0 H 0.7770698782 0.4579162984 0.3485920244 H 0.1185790000 UNKNOWN
C7_0 C 0.5872464822 0.4218398537 0.4779166009 C3 0.4003433000 SP2
H4_0 H 0.6686145065 0.3926966960 0.4111481002 H 0.2871780000 UNKNOWN
O2_0 O 0.5351955171 0.4660651205 0.5083054747 O1 -0.4066860000 SP2
C8_0 C 0.5940826645 0.3392440800 0.4883417378 C3 0.2457616000 SP2
O3_0 O 0.4967921339 0.2977493738 0.4634636908 O1 -0.4595840000 SP2
N2_0 N 0.6984704892 0.3160253622 0.5246936678 N -0.1270780000 SP2
C9_0 C 0.7034271803 0.2375600278 0.5365515275 C4 0.1094677760 SP3
C10_0 C 0.8275085726 0.3617949909 0.5517642796 C4 0.1094677760 SP3
C11_0 C 0.8955328916 0.2071384523 0.5299616472 C4 0.1059798000 SP3
H5_0 H 0.6025717782 0.2093666552 0.5144685722 H 0.0003255620 UNKNOWN
H6_0 H 0.6604675722 0.2313178624 0.5738264341 H 0.0003255620 UNKNOWN
C12_0 C 1.0222525372 0.3310845353 0.5493775130 C4 0.1059798000 SP3
H7_0 H 0.8223713269 0.4181377954 0.5384004382 H 0.0003255620 UNKNOWN
H8_0 H 0.7805761421 0.3631802454 0.5888564816 H 0.0003255620 UNKNOWN
C13_0 C 1.0310877080 0.2491529181 0.5612086825 C4 0.0910091000 SP3
H9_0 H 0.8950454886 0.1487748179 0.5393300217 H -0.0335496000 UNKNOWN
H10_0 H 0.9361727916 0.2116897915 0.4924387519 H -0.0335496000 UNKNOWN
H11_0 H 1.0785718627 0.3389402903 0.5136487321 H -0.0335496000 UNKNOWN
H12_0 H 1.1074619961 0.3631247972 0.5739309132 H -0.0335496000 UNKNOWN
C14_0 C 1.2273520718 0.2195012676 0.5561239435 C4 0.1716622000 SP3
H13_0 H 0.9879680393 0.2414471146 0.5985281352 H -0.0401939000 UNKNOWN
C15_0 C 1.2391189088 0.1386640323 0.5670098691 C3 -0.1408150080 SP2
H14_0 H 1.2753616354 0.2304911346 0.5198256394 H -0.0302422000 UNKNOWN
H15_0 H 1.3168559754 0.2506641613 0.5802401681 H -0.0302422000 UNKNOWN
C16_0 C 1.2244223751 0.1134565045 0.6138758688 C3 -0.1179234960 SP2
C17_0 C 1.2493792762 0.0865066408 0.5305185395 C3 -0.1179234960 SP2
C18_0 C 1.2144973504 0.0388439596 0.6245850656 C3 -0.1247886800 SP2
H16_0 H 1.2177191442 0.1529754711 0.6429287972 H 0.1185790000 UNKNOWN
C19_0 C 1.2415578706 0.0114230481 0.5403070714 C3 -0.1247886800 SP2
H17_0 H 1.2588144961 0.1050462622 0.4937351827 H 0.1185790000 UNKNOWN
C20_0 C 1.2215846071 -0.0106480495 0.5871710200 C3 0.1917733600 SP2
H18_0 H 1.1979902716 0.0197694443 0.6609717804 H 0.1185790000 UNKNOWN
H19_0 H 1.2488334519 -0.0293728686 0.5121330072 H 0.1185790000 UNKNOWN
F0_0 F 1.2071093054 -0.0839080379 0.5968633468 F -0.1793540000 UNKNOWN
C1_1 C 0.2389593471 0.7452389410 0.3667533756 C3 0.5561477200 SP2
O0_1 O 0.3183281357 0.7900037066 0.3320649404 O2 -0.2342716000 SP3
N0_1 N 0.1628937497 0.7898614368 0.4003335408 N -0.4583299200 SP2
O1_1 O 0.2437381841 0.6782878841 0.3642284007 O1 -0.4686270000 SP2
C0_1 C 0.2853069588 0.8618794926 0.3452144810 C3 0.2121623000 SP2
C2_1 C 0.1887333310 0.8629592689 0.3880204529 C3 0.1609143000 SP2
H1_1 H 0.0900020718 0.7668507510 0.4283696133 H 0.3669310000 UNKNOWN
C3_1 C 0.3333033968 0.9239861478 0.3203170323 C3 -0.2483516000 SP2
C4_1 C 0.1397755007 0.9296241048 0.4084940303 C3 -0.2430704000 SP2
C5_1 C 0.2797474009 0.9914228723 0.3404157204 C3 0.1606221000 SP2
H0_1 H 0.4076168590 0.9222994398 0.2871086225 H 0.1588160000 UNKNOWN
C6_1 C 0.1869935162 0.9937625961 0.3842267813 C3 -0.1256439000 SP2
H2_1 H 0.0629986818 0.9322722324 0.4415519893 H 0.1588160000 UNKNOWN
N1_1 N 0.3181796292 1.0583790069 0.3178275036 N -0.3751169000 SP2
H3_1 H 0.1485858520 1.0469444212 0.3988166997 H 0.1185790000 UNKNOWN
C7_1 C 0.3905655364 1.0688086714 0.2736876548 C3 0.4003433000 SP2
H4_1 H 0.2795675831 1.1053329188 0.3352676337 H 0.2871780000 UNKNOWN
O2_1 O 0.4308569053 1.0201231918 0.2450494335 O1 -0.4066860000 SP2
C8_1 C 0.4063683032 1.1517396740 0.2629608239 C3 0.2457616000 SP2
O3_1 O 0.3007349853 1.1933024188 0.2854016231 O1 -0.4595840000 SP2
N2_1 N 0.5230620518 1.1762811884 0.2295431442 N -0.1270780000 SP2
C9_1 C 0.5197419447 1.2548819371 0.2173055106 C4 0.1094677760 SP3
C10_1 C 0.6594477373 1.1332215750 0.2028031279 C4 0.1094677760 SP3
C11_1 C 0.7074674752 1.2897787845 0.2227536015 C4 0.1059798000 SP3
H5_1 H 0.4173275618 1.2815728756 0.2396142226 H 0.0003255620 UNKNOWN
H6_1 H 0.4741787693 1.2595856135 0.1801109625 H 0.0003255620 UNKNOWN
C12_1 C 0.8492297190 1.1685859364 0.2046985809 C4 0.1059798000 SP3
H7_1 H 0.6627490845 1.0773660316 0.2166856608 H 0.0003255620 UNKNOWN
H8_1 H 0.6125311661 1.1302118180 0.1657376428 H 0.0003255620 UNKNOWN
C13_1 C 0.8480786433 1.2501700702 0.1918206884 C4 0.0910091000 SP3
H9_1 H 0.6971565194 1.3476575116 0.2125060784 H -0.0335496000 UNKNOWN
H10_1 H 0.7499086084 1.2877450762 0.2601935188 H -0.0335496000 UNKNOWN
H11_1 H 0.9070054416 1.1629870348 0.2405122993 H -0.0335496000 UNKNOWN
H12_1 H 0.9380785238 1.1373927839 0.1805270821 H -0.0335496000 UNKNOWN
C14_1 C 1.0405474842 1.2836426420 0.1967179991 C4 0.1716622000 SP3
H13_1 H 0.8043136007 1.2560054238 0.1544206819 H -0.0401939000 UNKNOWN
C15_1 C 1.0455764876 1.3646003764 0.1858445495 C3 -0.1408150080 SP2
H14_1 H 1.0897788756 1.2733942214 0.2330087692 H -0.0302422000 UNKNOWN
H15_1 H 1.1335174291 1.2539693986 0.1727075419 H -0.0302422000 UNKNOWN
C16_1 C 1.0414876087 1.3897069170 0.1388323839 C3 -0.1179234960 SP2
C17_1 C 1.0427267112 1.4169002828 0.2223403197 C3 -0.1179234960 SP2
C18_1 C 1.0307302392 1.4642430263 0.1279011698 C3 -0.1247886800 SP2
H16_1 H 1.0456729533 1.3503589730 0.1096552384 H 0.1185790000 UNKNOWN
C19_1 C 1.0333737431 1.4918628792 0.2124019157 C3 -0.1247886800 SP2
H17_1 H 1.0454029618 1.3988977233 0.2592721788 H 0.1185790000 UNKNOWN
C20_1 C 1.0255212945 1.5138069135 0.1652814005 C3 0.1917733600 SP2
H18_1 H 1.0243282340 1.4825266847 0.0911440048 H 0.1185790000 UNKNOWN
H19_1 H 1.0313421715 1.5326826037 0.2406202364 H 0.1185790000 UNKNOWN
F0_1 F 1.0121155606 1.5870701178 0.1553849189 F -0.1793540000 UNKNOWN
#END
