# Supplementary material for: Predicting crystal form stability under real-world conditions
Source: Nature. 2023 Nov 8;623(7986):324–8. doi: 10.1038/s41586-023-06587-3 (PMC10632141; doi:10.1038/s41586-023-06587-3)
Supplement: Supplementary file 2 — This file contains archived experimental crystal structures before and after energy minimization (cif_structures folder) with a summary provided in a file structures.xlsx, predicted crystal structures and relative free energies for radiprodil (radiprodil_landscape_cif_files folder) and upadacitinib (upadacitinib_landscape_cif_files folder), individual (free) energy components for hydrates and anhydrates (energy_components.xlsx file), reference free-energy differences (reference_data_anhydrates.xlsx file) and critical water activities needed to carry out the validation (reference_data_hydrates.xlsx file). [file 41586_2023_6587_MOESM2_ESM.zip › Supplementary_Data/radiprodil_landscape_cif_files/monohydrate/rank_step4f_002.cif]

#############################################
# Avant-garde Materials Simulation           
#############################################

data_structure_000003
_cell_length_a 15.0742726698
_cell_length_b 7.2518243950
_cell_length_c 35.9598789419
_cell_angle_alpha 90.0000000000
_cell_angle_beta 90.0000000000
_cell_angle_gamma 90.0000000000
_cell_volume 3930.9893454948
_exptl_crystal_density_diffrn 1.4038676695
_symmetry_cell_setting orthorhombic
_symmetry_space_group_name_H-M 'P b c n'
_symmetry_Int_Tables_number 60
loop_
_symmetry_equiv_pos_site_id
_symmetry_equiv_pos_as_xyz
1 x,y,z
2 -x+1/2,-y+1/2,z+1/2
3 -x,y,-z+1/2
4 x+1/2,-y+1/2,-z
5 -x,-y,-z
6 x+1/2,y+1/2,-z+1/2
7 x,-y,z+1/2
8 -x+1/2,y+1/2,z
loop_
_atom_site_label
_atom_site_type_symbol
_atom_site_fract_x
_atom_site_fract_y
_atom_site_fract_z
_atom_site_fftype
_atom_site_charge
_atom_site_hybridization
O0_0 O -0.7157090883 0.1945925704 0.9458988344 O2 -0.2594790000 SP3
C0_0 C -0.7442213836 0.2625551882 0.9796960459 C3 0.1997630000 SP2
C1_0 C -0.7919393084 0.1537322134 0.9247321313 C3 0.6218467000 SP2
C2_0 C -0.8370053001 0.2691160985 0.9800949969 C3 0.2044676000 SP2
C3_0 C -0.6916596044 0.3121608105 1.0094504754 C3 -0.2022536000 SP2
N0_0 N -0.8643862781 0.2039676774 0.9456256406 N -0.5452517000 SP2
O1_0 O -0.7876746375 0.0848763730 0.8939824600 O1 -0.4851430000 SP2
C4_0 C -0.8817497902 0.3299998242 1.0116424313 C3 -0.2362710000 SP2
C5_0 C -0.7369728103 0.3699283806 1.0417174457 C3 0.0793281100 SP2
H0_0 H -0.6198591373 0.3034090443 1.0087235627 H 0.1526730000 UNKNOWN
H1_0 H -0.9297522068 0.1822828602 0.9376386426 H 0.3933320000 UNKNOWN
C6_0 C -0.8303443767 0.3797928745 1.0423816973 C3 -0.1136059100 SP2
H2_0 H -0.9539078269 0.3378310045 1.0125415840 H 0.1526730000 UNKNOWN
N1_0 N -0.6925343055 0.4195778568 1.0747125356 N -0.3434559000 SP2
H3_0 H -0.8627067479 0.4274388018 1.0677037967 H 0.1241500000 UNKNOWN
C7_0 C -0.6055360792 0.4023554678 1.0827515124 C3 0.4578225000 SP2
H4_0 H -0.7331427599 0.4676402918 1.0963926925 H 0.2762240000 UNKNOWN
O2_0 O -0.5467576486 0.3409603002 1.0615879430 O1 -0.4338110000 SP2
C8_0 C -0.5841839100 0.4487854755 1.1234449175 C3 0.2140622000 SP2
O3_0 O -0.6218077072 0.3545434103 1.1481646023 O1 -0.4540130000 SP2
N2_0 N -0.5234484934 0.5792958062 1.1304894751 N -0.1239540000 SP2
C9_0 C -0.4761176756 0.6842968692 1.1014825613 C4 0.1051694000 SP3
C10_0 C -0.4926944628 0.6063513499 1.1690432018 C4 0.1051694000 SP3
C11_0 C -0.4670245893 0.8877006474 1.1117753308 C4 0.0925867000 SP3
H5_0 H -0.5115810054 0.6674318593 1.0751281972 H 0.0042653500 UNKNOWN
H6_0 H -0.4094294483 0.6240328612 1.0984846514 H 0.0042653500 UNKNOWN
C12_0 C -0.4823292017 0.8102464626 1.1785376808 C4 0.0925867000 SP3
H7_0 H -0.5409314156 0.5385898636 1.1872699315 H 0.0042653500 UNKNOWN
H8_0 H -0.4286094710 0.5341284816 1.1717359557 H 0.0042653500 UNKNOWN
C13_0 C -0.4235880896 0.9088091444 1.1500133551 C4 0.1138484000 SP3
H9_0 H -0.4263344477 0.9541571145 1.0902247882 H -0.0314675000 UNKNOWN
H10_0 H -0.5327038404 0.9544726567 1.1120925462 H -0.0314675000 UNKNOWN
H11_0 H -0.5483199014 0.8758512410 1.1793089528 H -0.0314675000 UNKNOWN
H12_0 H -0.4539071823 0.8211869611 1.2066299555 H -0.0314675000 UNKNOWN
C14_0 C -0.4069140378 1.1123459859 1.1598041110 C4 0.1804396000 SP3
H13_0 H -0.3583768165 0.8395089376 1.1490121527 H -0.0462924000 UNKNOWN
C15_0 C -0.3537303050 1.1362602987 1.1950179402 C3 -0.0871060000 SP2
H14_0 H -0.3710759955 1.1776763440 1.1366723364 H -0.0420976000 UNKNOWN
H15_0 H -0.4711977820 1.1833041514 1.1625232888 H -0.0420976000 UNKNOWN
C16_0 C -0.2620759844 1.1020194509 1.1956229044 C3 -0.1454010000 SP2
C17_0 C -0.3950695328 1.1872784993 1.2282906049 C3 -0.1454010000 SP2
C18_0 C -0.2135763273 1.1187915032 1.2284988233 C3 -0.1268151900 SP2
H16_0 H -0.2288834749 1.0600869600 1.1700186648 H 0.1241500000 UNKNOWN
C19_0 C -0.3482457516 1.2030368608 1.2617141970 C3 -0.1268151900 SP2
H17_0 H -0.4659824892 1.2154576650 1.2276979186 H 0.1241500000 UNKNOWN
C20_0 C -0.2578079021 1.1682658310 1.2608656369 C3 0.1771663800 SP2
H18_0 H -0.1426556097 1.0913904417 1.2294639008 H 0.1241500000 UNKNOWN
H19_0 H -0.3796586645 1.2439694908 1.2877629167 H 0.1241500000 UNKNOWN
F0_0 F -0.2100474875 1.1831927081 1.2932805673 F -0.1718360000 UNKNOWN
O0_1 O -0.7001367286 0.0234211095 1.1337657432 O2 -0.8166100000 SP3
H0_1 H -0.7367787349 -0.0057864407 1.1552950026 H 0.4083050000 UNKNOWN
H1_1 H -0.6757935948 0.1483459461 1.1387641085 H 0.4083050000 UNKNOWN
#END
