# Supplementary material for: Predicting crystal form stability under real-world conditions
Source: Nature. 2023 Nov 8;623(7986):324–8. doi: 10.1038/s41586-023-06587-3 (PMC10632141; doi:10.1038/s41586-023-06587-3)
Supplement: Supplementary file 2 — This file contains archived experimental crystal structures before and after energy minimization (cif_structures folder) with a summary provided in a file structures.xlsx, predicted crystal structures and relative free energies for radiprodil (radiprodil_landscape_cif_files folder) and upadacitinib (upadacitinib_landscape_cif_files folder), individual (free) energy components for hydrates and anhydrates (energy_components.xlsx file), reference free-energy differences (reference_data_anhydrates.xlsx file) and critical water activities needed to carry out the validation (reference_data_hydrates.xlsx file). [file 41586_2023_6587_MOESM2_ESM.zip › Supplementary_Data/radiprodil_landscape_cif_files/monohydrate/rank_step4f_020.cif]

#############################################
# Avant-garde Materials Simulation           
#############################################

data_structure_000023
_cell_length_a 6.8854212703
_cell_length_b 14.0407774450
_cell_length_c 43.8656696093
_cell_angle_alpha 90.0000000000
_cell_angle_beta 90.0000000000
_cell_angle_gamma 90.0000000000
_cell_volume 4240.7867630057
_exptl_crystal_density_diffrn 1.3013125063
_symmetry_cell_setting orthorhombic
_symmetry_space_group_name_H-M 'P b c a'
_symmetry_Int_Tables_number 61
loop_
_symmetry_equiv_pos_site_id
_symmetry_equiv_pos_as_xyz
1 x,y,z
2 -x+1/2,-y,z+1/2
3 -x,y+1/2,-z+1/2
4 x+1/2,-y+1/2,-z
5 -x,-y,-z
6 x+1/2,y,-z+1/2
7 x,-y+1/2,z+1/2
8 -x+1/2,y+1/2,z
loop_
_atom_site_label
_atom_site_type_symbol
_atom_site_fract_x
_atom_site_fract_y
_atom_site_fract_z
_atom_site_fftype
_atom_site_charge
_atom_site_hybridization
O0_0 O 0.8030072310 0.1155954250 0.7601455049 O2 -0.2594790000 SP3
C0_0 C 0.8612165946 0.2063773517 0.7518231397 C3 0.1997630000 SP2
C1_0 C 0.7996467761 0.1133665221 0.7922422839 C3 0.6218467000 SP2
C2_0 C 0.8934132357 0.2600533135 0.7781872003 C3 0.2044676000 SP2
C3_0 C 0.8865156413 0.2416546666 0.7226743899 C3 -0.2022536000 SP2
N0_0 N 0.8535337400 0.2005286011 0.8026685661 N -0.5452517000 SP2
O1_0 O 0.7556640396 0.0410744208 0.8064079045 O1 -0.4851430000 SP2
C4_0 C 0.9532506849 0.3543101905 0.7763521611 C3 -0.2362710000 SP2
C5_0 C 0.9478289819 0.3371763828 0.7209159709 C3 0.0793281100 SP2
H0_0 H 0.8606909318 0.1990332102 0.7024187366 H 0.1526730000 UNKNOWN
H1_0 H 0.8643390159 0.2201400427 0.8260938533 H 0.3933320000 UNKNOWN
C6_0 C 0.9792703823 0.3920348515 0.7472800561 C3 -0.1136059100 SP2
H2_0 H 0.9760333649 0.3977445553 0.7965528519 H 0.1526730000 UNKNOWN
N1_0 N 0.9866953449 0.3820271080 0.6926197166 N -0.3434559000 SP2
H3_0 H 1.0257017512 0.4657673926 0.7449736033 H 0.1241500000 UNKNOWN
C7_0 C 0.8976095541 0.3662290258 0.6655702101 C3 0.4578225000 SP2
H4_0 H 1.0851980042 0.4377395240 0.6933157597 H 0.2762240000 UNKNOWN
O2_0 O 0.7686802514 0.3061677254 0.6606345194 O1 -0.4338110000 SP2
C8_0 C 0.9806243883 0.4253208834 0.6391965736 C3 0.2140622000 SP2
O3_0 O 1.1288431319 0.3944588639 0.6259220104 O1 -0.4540130000 SP2
N2_0 N 0.8836562335 0.5039463238 0.6308061310 N -0.1239540000 SP2
C9_0 C 0.9476580805 0.5596599775 0.6042028120 C4 0.1051694000 SP3
C10_0 C 0.7183651400 0.5444323083 0.6476218204 C4 0.1051694000 SP3
C11_0 C 0.7779255511 0.5776835020 0.5825876399 C4 0.0925867000 SP3
H5_0 H 1.0650362212 0.5198003677 0.5932327560 H 0.0042653500 UNKNOWN
H6_0 H 1.0073827900 0.6275160267 0.6126537291 H 0.0042653500 UNKNOWN
C12_0 C 0.5463456971 0.5633217327 0.6263908176 C4 0.0925867000 SP3
H7_0 H 0.6772980567 0.4960214284 0.6661630261 H 0.0042653500 UNKNOWN
H8_0 H 0.7673392296 0.6120688144 0.6579075302 H 0.0042653500 UNKNOWN
C13_0 C 0.6063462858 0.6247083512 0.5989952544 C4 0.1138484000 SP3
H9_0 H 0.8295430190 0.6226889674 0.5637709506 H -0.0314675000 UNKNOWN
H10_0 H 0.7303417613 0.5094718703 0.5724995633 H -0.0314675000 UNKNOWN
H11_0 H 0.4863556292 0.4949035360 0.6183607081 H -0.0314675000 UNKNOWN
H12_0 H 0.4307547181 0.5981682538 0.6396330289 H -0.0314675000 UNKNOWN
C14_0 C 0.4328184215 0.6418689199 0.5774993536 C4 0.1804396000 SP3
H13_0 H 0.6548526065 0.6946412654 0.6077626904 H -0.0462924000 UNKNOWN
C15_0 C 0.4755350512 0.7077739873 0.5511268323 C3 -0.0871060000 SP2
H14_0 H 0.3824336969 0.5726689773 0.5686044000 H -0.0420976000 UNKNOWN
H15_0 H 0.3127742372 0.6717702650 0.5910341125 H -0.0420976000 UNKNOWN
C16_0 C 0.4717640636 0.8069397442 0.5552579291 C3 -0.1454010000 SP2
C17_0 C 0.5176549385 0.6722427629 0.5219700616 C3 -0.1454010000 SP2
C18_0 C 0.5066760567 0.8692203970 0.5310028471 C3 -0.1268151900 SP2
H16_0 H 0.4374623866 0.8360997461 0.5777075494 H 0.1241500000 UNKNOWN
C19_0 C 0.5518719648 0.7330282213 0.4973655058 C3 -0.1268151900 SP2
H17_0 H 0.5204291311 0.5953602335 0.5182128002 H 0.1241500000 UNKNOWN
C20_0 C 0.5448330208 0.8304907475 0.5024888297 C3 0.1771663800 SP2
H18_0 H 0.5010499341 0.9462855370 0.5337469555 H 0.1241500000 UNKNOWN
H19_0 H 0.5836997857 0.7058612950 0.4746465485 H 0.1241500000 UNKNOWN
F0_0 F 0.5748416313 0.8910033193 0.4784141315 F -0.1718360000 UNKNOWN
O0_1 O 0.8976995592 0.2616131171 0.8598574768 O2 -0.8166100000 SP3
H0_1 H 0.8013097597 0.3120788015 0.8648651984 H 0.4083050000 UNKNOWN
H1_1 H 1.0260884160 0.2918583427 0.8581579032 H 0.4083050000 UNKNOWN
#END
