# Supplementary material for: Predicting crystal form stability under real-world conditions
Source: Nature. 2023 Nov 8;623(7986):324–8. doi: 10.1038/s41586-023-06587-3 (PMC10632141; doi:10.1038/s41586-023-06587-3)
Supplement: Supplementary file 2 — This file contains archived experimental crystal structures before and after energy minimization (cif_structures folder) with a summary provided in a file structures.xlsx, predicted crystal structures and relative free energies for radiprodil (radiprodil_landscape_cif_files folder) and upadacitinib (upadacitinib_landscape_cif_files folder), individual (free) energy components for hydrates and anhydrates (energy_components.xlsx file), reference free-energy differences (reference_data_anhydrates.xlsx file) and critical water activities needed to carry out the validation (reference_data_hydrates.xlsx file). [file 41586_2023_6587_MOESM2_ESM.zip › Supplementary_Data/radiprodil_landscape_cif_files/monohydrate/rank_step4f_019.cif]

#############################################
# Avant-garde Materials Simulation           
#############################################

data_structure_000017
_cell_length_a 42.8026474523
_cell_length_b 6.8887448583
_cell_length_c 13.9191589659
_cell_angle_alpha 90.0000000000
_cell_angle_beta 90.0000000000
_cell_angle_gamma 90.0000000000
_cell_volume 4104.1547399931
_exptl_crystal_density_diffrn 1.3446346936
_symmetry_cell_setting orthorhombic
_symmetry_space_group_name_H-M 'I b a 2'
_symmetry_Int_Tables_number 45
loop_
_symmetry_equiv_pos_site_id
_symmetry_equiv_pos_as_xyz
1 x,y,z
2 -x,-y,z
3 x+1/2,-y+1/2,z
4 -x+1/2,y+1/2,z
5 x+1/2,y+1/2,z+1/2
6 -x+1/2,-y+1/2,z+1/2
7 x,-y,z+1/2
8 -x,y,z+1/2
loop_
_atom_site_label
_atom_site_type_symbol
_atom_site_fract_x
_atom_site_fract_y
_atom_site_fract_z
_atom_site_fftype
_atom_site_charge
_atom_site_hybridization
O0_0 O -0.2391343512 -0.5496363920 0.7824276378 O2 -0.2594790000 SP3
C0_0 C -0.2478723226 -0.6077371281 0.8738241198 C3 0.1997630000 SP2
C1_0 C -0.2062318970 -0.5476668169 0.7807022207 C3 0.6218467000 SP2
C2_0 C -0.2209721337 -0.6409764628 0.9283749440 C3 0.2044676000 SP2
C3_0 C -0.2778371504 -0.6322596987 0.9088302644 C3 -0.2022536000 SP2
N0_0 N -0.1957462565 -0.6017648104 0.8687676080 N -0.5452517000 SP2
O1_0 O -0.1915341156 -0.5047940940 0.7079550125 O1 -0.4851430000 SP2
C4_0 C -0.2230854474 -0.7013883726 1.0232926999 C3 -0.2362710000 SP2
C5_0 C -0.2798675611 -0.6939715641 1.0050743679 C3 0.0793281100 SP2
H0_0 H -0.2984865396 -0.6054882975 0.8654799954 H 0.1526730000 UNKNOWN
H1_0 H -0.1717215831 -0.6130043488 0.8883729527 H 0.3933320000 UNKNOWN
C6_0 C -0.2529683537 -0.7266601442 1.0607721093 C3 -0.1136059100 SP2
H2_0 H -0.2024943498 -0.7249477760 1.0674632090 H 0.1526730000 UNKNOWN
N1_0 N -0.3089653174 -0.7316968981 1.0499735252 N -0.3434559000 SP2
H3_0 H -0.2554949741 -0.7734028653 1.1350294995 H 0.1241500000 UNKNOWN
C7_0 C -0.3365653431 -0.6413818279 1.0339446302 C3 0.4578225000 SP2
H4_0 H -0.3084810023 -0.8315569702 1.1055958286 H 0.2762240000 UNKNOWN
O2_0 O -0.3414627693 -0.5125337078 0.9732006945 O1 -0.4338110000 SP2
C8_0 C -0.3636803285 -0.7233636331 1.0934915048 C3 0.2140622000 SP2
O3_0 O -0.3766035770 -0.8751239179 1.0640913901 O1 -0.4540130000 SP2
N2_0 N -0.3731030631 -0.6220740439 1.1706322969 N -0.1239540000 SP2
C9_0 C -0.3564724233 -0.4534146145 1.2104112278 C4 0.1051694000 SP3
C10_0 C -0.4006128827 -0.6852668268 1.2258676531 C4 0.1051694000 SP3
C11_0 C -0.3787075692 -0.2825544935 1.2263589610 C4 0.0925867000 SP3
H5_0 H -0.3372989498 -0.4130241119 1.1620952077 H 0.0042653500 UNKNOWN
H6_0 H -0.3462133588 -0.4981823052 1.2797546170 H 0.0042653500 UNKNOWN
C12_0 C -0.4231770028 -0.5159843198 1.2402834666 C4 0.0925867000 SP3
H7_0 H -0.4112566309 -0.8056005503 1.1862728708 H 0.0042653500 UNKNOWN
H8_0 H -0.3923019564 -0.7412605412 1.2955222051 H 0.0042653500 UNKNOWN
C13_0 C -0.4069506988 -0.3421658452 1.2876525593 C4 0.1138484000 SP3
H9_0 H -0.3655700728 -0.1643880692 1.2608954368 H -0.0314675000 UNKNOWN
H10_0 H -0.3867428919 -0.2264312179 1.1563912043 H -0.0314675000 UNKNOWN
H11_0 H -0.4329735812 -0.4713950587 1.1704136409 H -0.0314675000 UNKNOWN
H12_0 H -0.4428854411 -0.5652930371 1.2847112958 H -0.0314675000 UNKNOWN
C14_0 C -0.4293481711 -0.1697377339 1.3030648062 C4 0.1804396000 SP3
H13_0 H -0.3981583186 -0.3883023996 1.3588381352 H -0.0462924000 UNKNOWN
C15_0 C -0.4549690180 -0.2049655405 1.3758267886 C3 -0.0871060000 SP2
H14_0 H -0.4152830845 -0.0452197452 1.3273813874 H -0.0420976000 UNKNOWN
H15_0 H -0.4397469156 -0.1296593924 1.2333656425 H -0.0420976000 UNKNOWN
C16_0 C -0.4479841266 -0.2013279016 1.4744457288 C3 -0.1454010000 SP2
C17_0 C -0.4860821340 -0.2353303559 1.3480621095 C3 -0.1454010000 SP2
C18_0 C -0.4712896306 -0.2248709689 1.5435135534 C3 -0.1268151900 SP2
H16_0 H -0.4240322924 -0.1749483222 1.4979683289 H 0.1241500000 UNKNOWN
C19_0 C -0.5097753088 -0.2581121950 1.4162127747 C3 -0.1268151900 SP2
H17_0 H -0.4919714354 -0.2382806392 1.2717319263 H 0.1241500000 UNKNOWN
C20_0 C -0.5018678360 -0.2517278845 1.5127759036 C3 0.1771663800 SP2
H18_0 H -0.4661347696 -0.2191241931 1.6201306263 H 0.1241500000 UNKNOWN
H19_0 H -0.5340966784 -0.2788126606 1.3957583699 H 0.1241500000 UNKNOWN
F0_0 F -0.5249248762 -0.2710350620 1.5803101934 F -0.1718360000 UNKNOWN
H0_1 H -0.1320380365 -0.4512977119 0.4795630952 H 0.4083050000 UNKNOWN
O0_1 O -0.1368245650 -0.3551460413 0.4283570376 O2 -0.8166100000 SP3
H1_1 H -0.1386964751 -0.2268505034 0.4588876090 H 0.4083050000 UNKNOWN
#END
