# Supplementary material for: Predicting crystal form stability under real-world conditions
Source: Nature. 2023 Nov 8;623(7986):324–8. doi: 10.1038/s41586-023-06587-3 (PMC10632141; doi:10.1038/s41586-023-06587-3)
Supplement: Supplementary file 2 — This file contains archived experimental crystal structures before and after energy minimization (cif_structures folder) with a summary provided in a file structures.xlsx, predicted crystal structures and relative free energies for radiprodil (radiprodil_landscape_cif_files folder) and upadacitinib (upadacitinib_landscape_cif_files folder), individual (free) energy components for hydrates and anhydrates (energy_components.xlsx file), reference free-energy differences (reference_data_anhydrates.xlsx file) and critical water activities needed to carry out the validation (reference_data_hydrates.xlsx file). [file 41586_2023_6587_MOESM2_ESM.zip › Supplementary_Data/radiprodil_landscape_cif_files/monohydrate/rank_step4f_022.cif]

#############################################
# Avant-garde Materials Simulation           
#############################################

data_structure_000024
_cell_length_a 15.3742505628
_cell_length_b 7.2027452293
_cell_length_c 18.1644268994
_cell_angle_alpha 90.0000000000
_cell_angle_beta 94.7311715839
_cell_angle_gamma 90.0000000000
_cell_volume 2004.6169257789
_exptl_crystal_density_diffrn 1.3764696837
_symmetry_cell_setting monoclinic
_symmetry_space_group_name_H-M 'P 2/c'
_symmetry_Int_Tables_number 13
loop_
_symmetry_equiv_pos_site_id
_symmetry_equiv_pos_as_xyz
1 x,y,z
2 -x,y,-z+1/2
3 -x,-y,-z
4 x,-y,z+1/2
loop_
_atom_site_label
_atom_site_type_symbol
_atom_site_fract_x
_atom_site_fract_y
_atom_site_fract_z
_atom_site_fftype
_atom_site_charge
_atom_site_hybridization
O0_0 O -0.8652670900 0.4096662450 0.1494582566 O2 -0.2594790000 SP3
C0_0 C -0.8714441831 0.4408353677 0.0741822284 C3 0.1997630000 SP2
C1_0 C -0.8964152536 0.5698783951 0.1824637565 C3 0.6218467000 SP2
C2_0 C -0.9050619570 0.6187101029 0.0596401771 C3 0.2044676000 SP2
C3_0 C -0.8498964653 0.3176747133 0.0204306806 C3 -0.2022536000 SP2
N0_0 N -0.9204204517 0.6943149313 0.1280087127 N -0.5452517000 SP2
O1_0 O -0.8977528126 0.5816914956 0.2494705253 O1 -0.4851430000 SP2
C4_0 C -0.9170668995 0.6835218972 -0.0126382880 C3 -0.2362710000 SP2
C5_0 C -0.8630034544 0.3829627316 -0.0527830864 C3 0.0793281100 SP2
H0_0 H -0.8255629052 0.1787612943 0.0328048745 H 0.1526730000 UNKNOWN
H1_0 H -0.9461198746 0.8277448072 0.1385973970 H 0.3933320000 UNKNOWN
C6_0 C -0.8951882891 0.5632536248 -0.0685211221 C3 -0.1136059100 SP2
H2_0 H -0.9435104512 0.8205653134 -0.0262780883 H 0.1526730000 UNKNOWN
N1_0 N -0.8462822087 0.2704057880 -0.1135073219 N -0.3434559000 SP2
H3_0 H -0.9036150120 0.6092875871 -0.1258725733 H 0.1241500000 UNKNOWN
C7_0 C -0.8038272835 0.1047822710 -0.1124438903 C3 0.4578225000 SP2
H4_0 H -0.8672166935 0.3220571116 -0.1649654859 H 0.2762240000 UNKNOWN
O2_0 O -0.7719180783 0.0194795588 -0.0577885720 O1 -0.4338110000 SP2
C8_0 C -0.8019005009 0.0164503570 -0.1894824638 C3 0.2140622000 SP2
O3_0 O -0.8664783142 -0.0779025455 -0.2141640586 O1 -0.4540130000 SP2
N2_0 N -0.7279454979 0.0359862423 -0.2233546416 N -0.1239540000 SP2
C9_0 C -0.7154402368 -0.0535203231 -0.2945387514 C4 0.1051694000 SP3
C10_0 C -0.6576256382 0.1634193473 -0.1971367114 C4 0.1051694000 SP3
C11_0 C -0.7047721916 0.0931471395 -0.3541622711 C4 0.0925867000 SP3
H5_0 H -0.7712118963 -0.1452091766 -0.3083373445 H 0.0042653500 UNKNOWN
H6_0 H -0.6560857394 -0.1397732420 -0.2865630922 H 0.0042653500 UNKNOWN
C12_0 C -0.6471291078 0.3154304250 -0.2544389151 C4 0.0925867000 SP3
H7_0 H -0.6721265087 0.2223353516 -0.1438866457 H 0.0042653500 UNKNOWN
H8_0 H -0.5971909747 0.0814688655 -0.1881033759 H 0.0042653500 UNKNOWN
C13_0 C -0.6326007568 0.2336818771 -0.3305688988 C4 0.1138484000 SP3
H9_0 H -0.6909330213 0.0243766256 -0.4059982020 H -0.0314675000 UNKNOWN
H10_0 H -0.7671483272 0.1668742050 -0.3657150962 H -0.0314675000 UNKNOWN
H11_0 H -0.7060137189 0.4037174214 -0.2584936133 H -0.0314675000 UNKNOWN
H12_0 H -0.5917694665 0.4050122730 -0.2351296169 H -0.0314675000 UNKNOWN
C14_0 C -0.6263716230 0.3909363286 -0.3872910025 C4 0.1804396000 SP3
H13_0 H -0.5697958193 0.1579084329 -0.3254729160 H -0.0462924000 UNKNOWN
C15_0 C -0.5967287929 0.3325579483 -0.4610817068 C3 -0.0871060000 SP2
H14_0 H -0.6903198548 0.4601494509 -0.3959601456 H -0.0420976000 UNKNOWN
H15_0 H -0.5805601831 0.4959650745 -0.3627816791 H -0.0420976000 UNKNOWN
C16_0 C -0.6525411029 0.3445470638 -0.5258369229 C3 -0.1454010000 SP2
C17_0 C -0.5111417095 0.2696039558 -0.4665462913 C3 -0.1454010000 SP2
C18_0 C -0.6237718324 0.2987775647 -0.5945441284 C3 -0.1268151900 SP2
H16_0 H -0.7199069968 0.3894802477 -0.5230952270 H 0.1241500000 UNKNOWN
C19_0 C -0.4809911828 0.2213860495 -0.5342660118 C3 -0.1268151900 SP2
H17_0 H -0.4661980597 0.2605595047 -0.4170460939 H 0.1241500000 UNKNOWN
C20_0 C -0.5383300490 0.2386829381 -0.5971182741 C3 0.1771663800 SP2
H18_0 H -0.6673763489 0.3073439520 -0.6448595223 H 0.1241500000 UNKNOWN
H19_0 H -0.4144104726 0.1727867069 -0.5381471825 H 0.1241500000 UNKNOWN
F0_0 F -0.5090687263 0.1949307605 -0.6647258178 F -0.1718360000 UNKNOWN
H0_1 H -0.9342807979 0.0853672001 0.1926613024 H 0.4083050000 UNKNOWN
O0_1 O -0.9762297862 0.0414380779 0.1526938606 O2 -0.8166100000 SP3
H1_1 H -1.0340452477 0.0543854140 0.1727867024 H 0.4083050000 UNKNOWN
#END
