# Supplementary material for: Predicting crystal form stability under real-world conditions
Source: Nature. 2023 Nov 8;623(7986):324–8. doi: 10.1038/s41586-023-06587-3 (PMC10632141; doi:10.1038/s41586-023-06587-3)
Supplement: Supplementary file 2 — This file contains archived experimental crystal structures before and after energy minimization (cif_structures folder) with a summary provided in a file structures.xlsx, predicted crystal structures and relative free energies for radiprodil (radiprodil_landscape_cif_files folder) and upadacitinib (upadacitinib_landscape_cif_files folder), individual (free) energy components for hydrates and anhydrates (energy_components.xlsx file), reference free-energy differences (reference_data_anhydrates.xlsx file) and critical water activities needed to carry out the validation (reference_data_hydrates.xlsx file). [file 41586_2023_6587_MOESM2_ESM.zip › Supplementary_Data/radiprodil_landscape_cif_files/monohydrate/rank_step4f_005.cif]

#############################################
# Avant-garde Materials Simulation           
#############################################

data_structure_000008
_cell_length_a 34.6150281421
_cell_length_b 7.1246825033
_cell_length_c 18.1880575219
_cell_angle_alpha 90.0000000000
_cell_angle_beta 61.8737894468
_cell_angle_gamma 90.0000000000
_cell_volume 3955.8647359070
_exptl_crystal_density_diffrn 1.3950398256
_symmetry_cell_setting monoclinic
_symmetry_space_group_name_H-M 'C 2/c'
_symmetry_Int_Tables_number 15
loop_
_symmetry_equiv_pos_site_id
_symmetry_equiv_pos_as_xyz
1 x,y,z
2 -x,y,-z+1/2
3 -x,-y,-z
4 x,-y,z+1/2
5 x+1/2,y+1/2,z
6 -x+1/2,y+1/2,-z+1/2
7 -x+1/2,-y+1/2,-z
8 x+1/2,-y+1/2,z+1/2
loop_
_atom_site_label
_atom_site_type_symbol
_atom_site_fract_x
_atom_site_fract_y
_atom_site_fract_z
_atom_site_fftype
_atom_site_charge
_atom_site_hybridization
O0_0 O 0.0678250586 0.5986060277 0.5786538383 O2 -0.2594790000 SP3
C0_0 C 0.0646811070 0.5647727183 0.5068725486 C3 0.1997630000 SP2
C1_0 C 0.0518015044 0.4383549208 0.6290455798 C3 0.6218467000 SP2
C2_0 C 0.0472806228 0.3855027877 0.5112159875 C3 0.2044676000 SP2
C3_0 C 0.0761443791 0.6863255931 0.4407458333 C3 -0.2022536000 SP2
N0_0 N 0.0392696745 0.3119014663 0.5881149843 N -0.5452517000 SP2
O1_0 O 0.0513113182 0.4282840639 0.6965519722 O1 -0.4851430000 SP2
C4_0 C 0.0413124087 0.3175142848 0.4455382794 C3 -0.2362710000 SP2
C5_0 C 0.0696864159 0.6178370539 0.3746677890 C3 0.0793281100 SP2
H0_0 H 0.0889907120 0.8261153630 0.4390946099 H 0.1526730000 UNKNOWN
H1_0 H 0.0258174996 0.1782052834 0.6127975146 H 0.3933320000 UNKNOWN
C6_0 C 0.0529192977 0.4361826393 0.3771885294 C3 -0.1136059100 SP2
H2_0 H 0.0276502698 0.1793130027 0.4466067251 H 0.1526730000 UNKNOWN
N1_0 N 0.0788881874 0.7282529689 0.3039951381 N -0.3434559000 SP2
H3_0 H 0.0487116355 0.3877278729 0.3245219933 H 0.1241500000 UNKNOWN
C7_0 C 0.1006571744 0.8945383819 0.2817372518 C3 0.4578225000 SP2
H4_0 H 0.0681720693 0.6749328080 0.2639764976 H 0.2762240000 UNKNOWN
O2_0 O 0.1168196285 0.9819516288 0.3192168011 O1 -0.4338110000 SP2
C8_0 C 0.1014883079 0.9800160763 0.2032715581 C3 0.2140622000 SP2
O3_0 O 0.0680838413 1.0660532055 0.2113561510 O1 -0.4540130000 SP2
N2_0 N 0.1391345961 0.9661068973 0.1315270588 N -0.1239540000 SP2
C9_0 C 0.1758307076 0.8467986083 0.1217250739 C4 0.1051694000 SP3
C10_0 C 0.1437735542 1.0426738210 0.0526579942 C4 0.1051694000 SP3
C11_0 C 0.1809686740 0.6822707960 0.0639620276 C4 0.0925867000 SP3
H5_0 H 0.1703336837 0.7975810378 0.1829928462 H 0.0042653500 UNKNOWN
H6_0 H 0.2055456460 0.9348618509 0.0951559575 H 0.0042653500 UNKNOWN
C12_0 C 0.1484663875 0.8823028342 -0.0072456512 C4 0.0925867000 SP3
H7_0 H 0.1152110665 1.1310710207 0.0670863139 H 0.0042653500 UNKNOWN
H8_0 H 0.1731918262 1.1325109406 0.0260953663 H 0.0042653500 UNKNOWN
C13_0 C 0.1858194890 0.7472171819 -0.0205072561 C4 0.1138484000 SP3
H9_0 H 0.2095419802 0.5981421151 0.0547686285 H -0.0314675000 UNKNOWN
H10_0 H 0.1520165206 0.5902632147 0.0950185200 H -0.0314675000 UNKNOWN
H11_0 H 0.1173589077 0.8043322870 0.0188180412 H -0.0314675000 UNKNOWN
H12_0 H 0.1533444507 0.9406300963 -0.0670194113 H -0.0314675000 UNKNOWN
C14_0 C 0.1879250480 0.5736198692 -0.0730448137 C4 0.1804396000 SP3
H13_0 H 0.2171154666 0.8243775500 -0.0536620082 H -0.0462924000 UNKNOWN
C15_0 C 0.2018995514 0.6097740287 -0.1639460810 C3 -0.0871060000 SP2
H14_0 H 0.2108813401 0.4728807966 -0.0687136215 H -0.0420976000 UNKNOWN
H15_0 H 0.1555342572 0.5052254244 -0.0438225643 H -0.0420976000 UNKNOWN
C16_0 C 0.2464523422 0.6098598918 -0.2229336814 C3 -0.1454010000 SP2
C17_0 C 0.1710053369 0.6401015313 -0.1919457848 C3 -0.1454010000 SP2
C18_0 C 0.2601087239 0.6378453650 -0.3074701004 C3 -0.1268151900 SP2
H16_0 H 0.2712696324 0.5840285777 -0.2033129267 H 0.1241500000 UNKNOWN
C19_0 C 0.1838235665 0.6675312239 -0.2764199653 C3 -0.1268151900 SP2
H17_0 H 0.1361747332 0.6432985093 -0.1477026240 H 0.1241500000 UNKNOWN
C20_0 C 0.2282381051 0.6652298215 -0.3323392342 C3 0.1771663800 SP2
H18_0 H 0.2947422491 0.6388565215 -0.3527440604 H 0.1241500000 UNKNOWN
H19_0 H 0.1597232701 0.6924732871 -0.2978784636 H 0.1241500000 UNKNOWN
F0_0 F 0.2412798767 0.6935200107 -0.4157456043 F -0.1718360000 UNKNOWN
H0_1 H 0.0187906618 0.0471860682 0.3061133173 H 0.4083050000 UNKNOWN
O0_1 O -0.0096502962 0.0371541975 0.3578100715 O2 -0.8166100000 SP3
H1_1 H -0.0314843530 0.0832667000 0.3421184630 H 0.4083050000 UNKNOWN
#END
