# Supplementary material for: Predicting crystal form stability under real-world conditions
Source: Nature. 2023 Nov 8;623(7986):324–8. doi: 10.1038/s41586-023-06587-3 (PMC10632141; doi:10.1038/s41586-023-06587-3)
Supplement: Supplementary file 2 — This file contains archived experimental crystal structures before and after energy minimization (cif_structures folder) with a summary provided in a file structures.xlsx, predicted crystal structures and relative free energies for radiprodil (radiprodil_landscape_cif_files folder) and upadacitinib (upadacitinib_landscape_cif_files folder), individual (free) energy components for hydrates and anhydrates (energy_components.xlsx file), reference free-energy differences (reference_data_anhydrates.xlsx file) and critical water activities needed to carry out the validation (reference_data_hydrates.xlsx file). [file 41586_2023_6587_MOESM2_ESM.zip › Supplementary_Data/radiprodil_landscape_cif_files/monohydrate/rank_step4f_006.cif]

#############################################
# Avant-garde Materials Simulation           
#############################################

data_structure_000007
_cell_length_a 19.5178656731
_cell_length_b 7.6234128160
_cell_length_c 26.5051539600
_cell_angle_alpha 90.0000000000
_cell_angle_beta 89.8946343368
_cell_angle_gamma 90.0000000000
_cell_volume 3943.7680070534
_exptl_crystal_density_diffrn 1.3993188346
_symmetry_cell_setting monoclinic
_symmetry_space_group_name_H-M 'C 2/c'
_symmetry_Int_Tables_number 15
loop_
_symmetry_equiv_pos_site_id
_symmetry_equiv_pos_as_xyz
1 x,y,z
2 -x,y,-z+1/2
3 -x,-y,-z
4 x,-y,z+1/2
5 x+1/2,y+1/2,z
6 -x+1/2,y+1/2,-z+1/2
7 -x+1/2,-y+1/2,-z
8 x+1/2,-y+1/2,z+1/2
loop_
_atom_site_label
_atom_site_type_symbol
_atom_site_fract_x
_atom_site_fract_y
_atom_site_fract_z
_atom_site_fftype
_atom_site_charge
_atom_site_hybridization
O0_0 O 0.3276794438 0.5265853436 -0.0303049202 O2 -0.2594790000 SP3
C0_0 C 0.2791791189 0.4900894499 0.0065061109 C3 0.1997630000 SP2
C1_0 C 0.3865766871 0.4294207036 -0.0182661974 C3 0.6218467000 SP2
C2_0 C 0.3066645991 0.3698776715 0.0407989776 C3 0.2044676000 SP2
C3_0 C 0.2138835032 0.5587359123 0.0111690914 C3 -0.2022536000 SP2
N0_0 N 0.3728117224 0.3346187158 0.0242002101 N -0.5452517000 SP2
O1_0 O 0.4389009439 0.4370050425 -0.0436842805 O1 -0.4851430000 SP2
C4_0 C 0.2677438768 0.3096666816 0.0811414608 C3 -0.2362710000 SP2
C5_0 C 0.1756207576 0.5048307240 0.0537075810 C3 0.0793281100 SP2
H0_0 H 0.1929240619 0.6519134172 -0.0157911855 H 0.1526730000 UNKNOWN
H1_0 H 0.4084573316 0.2536433591 0.0418832850 H 0.3933320000 UNKNOWN
C6_0 C 0.2021925301 0.3793542990 0.0875063117 C3 -0.1136059100 SP2
H2_0 H 0.2864638830 0.2102151789 0.1071495240 H 0.1526730000 UNKNOWN
N1_0 N 0.1102236064 0.5799874720 0.0610579490 N -0.3434559000 SP2
H3_0 H 0.1711176066 0.3365634009 0.1191831906 H 0.1241500000 UNKNOWN
C7_0 C 0.0791362730 0.5960066687 0.1067385271 C3 0.4578225000 SP2
H4_0 H 0.0867558987 0.6390755688 0.0299002413 H 0.2762240000 UNKNOWN
O2_0 O 0.1008725973 0.5408901837 0.1475554644 O1 -0.4338110000 SP2
C8_0 C 0.0073188911 0.6776297295 0.1050674896 C3 0.2140622000 SP2
O3_0 O -0.0350942604 0.6195025345 0.0732723459 O1 -0.4540130000 SP2
N2_0 N -0.0089467991 0.7889730485 0.1422833643 N -0.1239540000 SP2
C9_0 C 0.0410607132 0.8875164121 0.1724728235 C4 0.1051694000 SP3
C10_0 C -0.0805971979 0.8287303175 0.1545671363 C4 0.1051694000 SP3
C11_0 C 0.0272625218 1.0847093004 0.1678572853 C4 0.0925867000 SP3
H5_0 H 0.0927865578 0.8553880236 0.1597203095 H 0.0042653500 UNKNOWN
H6_0 H 0.0366511038 0.8435018537 0.2119980541 H 0.0042653500 UNKNOWN
C12_0 C -0.0961905069 1.0232259042 0.1488115422 C4 0.0925867000 SP3
H7_0 H -0.1129698446 0.7456199174 0.1310107383 H 0.0042653500 UNKNOWN
H8_0 H -0.0889171996 0.7878535729 0.1940750233 H 0.0042653500 UNKNOWN
C13_0 C -0.0469810116 1.1331932195 0.1808974749 C4 0.1138484000 SP3
H9_0 H 0.0633004771 1.1543578456 0.1926084597 H -0.0314675000 UNKNOWN
H10_0 H 0.0388323534 1.1249873042 0.1288909221 H -0.0314675000 UNKNOWN
H11_0 H -0.0914252710 1.0619334258 0.1088695566 H -0.0314675000 UNKNOWN
H12_0 H -0.1495615965 1.0460302979 0.1602947939 H -0.0314675000 UNKNOWN
C14_0 C -0.0589466745 1.3315173595 0.1737400618 C4 0.1804396000 SP3
H13_0 H -0.0565724194 1.1008221833 0.2209278737 H -0.0462924000 UNKNOWN
C15_0 C -0.1298805558 1.3907750692 0.1885627197 C3 -0.0871060000 SP2
H14_0 H -0.0202917662 1.4040295594 0.1956087302 H -0.0420976000 UNKNOWN
H15_0 H -0.0499040120 1.3624266643 0.1337660632 H -0.0420976000 UNKNOWN
C16_0 C -0.1839354976 1.3869767757 0.1536657627 C3 -0.1454010000 SP2
C17_0 C -0.1441008177 1.4457792360 0.2379969865 C3 -0.1454010000 SP2
C18_0 C -0.2506905196 1.4326282311 0.1676929252 C3 -0.1268151900 SP2
H16_0 H -0.1737379137 1.3469697409 0.1147961945 H 0.1241500000 UNKNOWN
C19_0 C -0.2102540898 1.4930030684 0.2528884226 C3 -0.1268151900 SP2
H17_0 H -0.1033258233 1.4530382656 0.2660272515 H 0.1241500000 UNKNOWN
C20_0 C -0.2623990665 1.4835071699 0.2173811248 C3 0.1771663800 SP2
H18_0 H -0.2925509161 1.4289509921 0.1405180425 H 0.1241500000 UNKNOWN
H19_0 H -0.2208259742 1.5364817155 0.2913017937 H 0.1241500000 UNKNOWN
F0_0 F -0.3276553773 1.5256372321 0.2318250167 F -0.1718360000 UNKNOWN
O0_1 O 0.4442350760 0.7896275826 0.0298295014 O2 -0.8166100000 SP3
H0_1 H 0.4841994582 0.7109542569 0.0313944043 H 0.4083050000 UNKNOWN
H1_1 H 0.4593430050 0.9001682679 0.0456527909 H 0.4083050000 UNKNOWN
#END
