# Supplementary material for: Predicting crystal form stability under real-world conditions
Source: Nature. 2023 Nov 8;623(7986):324–8. doi: 10.1038/s41586-023-06587-3 (PMC10632141; doi:10.1038/s41586-023-06587-3)
Supplement: Supplementary file 2 — This file contains archived experimental crystal structures before and after energy minimization (cif_structures folder) with a summary provided in a file structures.xlsx, predicted crystal structures and relative free energies for radiprodil (radiprodil_landscape_cif_files folder) and upadacitinib (upadacitinib_landscape_cif_files folder), individual (free) energy components for hydrates and anhydrates (energy_components.xlsx file), reference free-energy differences (reference_data_anhydrates.xlsx file) and critical water activities needed to carry out the validation (reference_data_hydrates.xlsx file). [file 41586_2023_6587_MOESM2_ESM.zip › Supplementary_Data/radiprodil_landscape_cif_files/monohydrate/rank_step4f_011.cif]

#############################################
# Avant-garde Materials Simulation           
#############################################

data_structure_000022
_cell_length_a 25.8523464644
_cell_length_b 6.4205055500
_cell_length_c 29.3841044957
_cell_angle_alpha 90.0000000000
_cell_angle_beta 57.5327489708
_cell_angle_gamma 90.0000000000
_cell_volume 4114.9909741785
_exptl_crystal_density_diffrn 1.3410937925
_symmetry_cell_setting monoclinic
_symmetry_space_group_name_H-M 'C 2/c'
_symmetry_Int_Tables_number 15
loop_
_symmetry_equiv_pos_site_id
_symmetry_equiv_pos_as_xyz
1 x,y,z
2 -x,y,-z+1/2
3 -x,-y,-z
4 x,-y,z+1/2
5 x+1/2,y+1/2,z
6 -x+1/2,y+1/2,-z+1/2
7 -x+1/2,-y+1/2,-z
8 x+1/2,-y+1/2,z+1/2
loop_
_atom_site_label
_atom_site_type_symbol
_atom_site_fract_x
_atom_site_fract_y
_atom_site_fract_z
_atom_site_fftype
_atom_site_charge
_atom_site_hybridization
O0_0 O 0.4517380779 0.6433998833 -0.1806627427 O2 -0.2594790000 SP3
C0_0 C 0.4236586063 0.7844886886 -0.1960823863 C3 0.1997630000 SP2
C1_0 C 0.4830992443 0.7600420852 -0.1622742652 C3 0.6218467000 SP2
C2_0 C 0.4376939874 0.9866523135 -0.1882697491 C3 0.2044676000 SP2
C3_0 C 0.3876608920 0.7426597157 -0.2166451692 C3 -0.2022536000 SP2
N0_0 N 0.4736321135 0.9656827282 -0.1665418940 N -0.5452517000 SP2
O1_0 O 0.5132039160 0.6764604488 -0.1464095570 O1 -0.4851430000 SP2
C4_0 C 0.4168437315 1.1581122784 -0.2028566947 C3 -0.2362710000 SP2
C5_0 C 0.3658874390 0.9163172823 -0.2307195362 C3 0.0793281100 SP2
H0_0 H 0.3762664977 0.5851855868 -0.2219289424 H 0.1526730000 UNKNOWN
H1_0 H 0.4921665581 1.0872054214 -0.1545585905 H 0.3933320000 UNKNOWN
C6_0 C 0.3808222918 1.1203352241 -0.2243679540 C3 -0.1136059100 SP2
H2_0 H 0.4284362081 1.3154769063 -0.1976913481 H 0.1526730000 UNKNOWN
N1_0 N 0.3275440856 0.8763210105 -0.2507048511 N -0.3434559000 SP2
H3_0 H 0.3628312446 1.2496444642 -0.2357076324 H 0.1241500000 UNKNOWN
C7_0 C 0.3278232360 0.9837970905 -0.2904852125 C3 0.4578225000 SP2
H4_0 H 0.3021138089 0.7394480988 -0.2377704125 H 0.2762240000 UNKNOWN
O2_0 O 0.3579192527 1.1430204869 -0.3133866498 O1 -0.4338110000 SP2
C8_0 C 0.2846131534 0.9029608226 -0.3071917569 C3 0.2140622000 SP2
O3_0 O 0.2343592061 0.9928430810 -0.2893017144 O1 -0.4540130000 SP2
N2_0 N 0.3062342449 0.7479559131 -0.3437902926 N -0.1239540000 SP2
C9_0 C 0.2716222894 0.6805340949 -0.3675996899 C4 0.1051694000 SP3
C10_0 C 0.3621853209 0.6270994924 -0.3605199926 C4 0.1051694000 SP3
C11_0 C 0.3128194266 0.6739339687 -0.4289734927 C4 0.0925867000 SP3
H5_0 H 0.2334209875 0.7893891237 -0.3536415837 H 0.0042653500 UNKNOWN
H6_0 H 0.2526744720 0.5243750152 -0.3520046199 H 0.0042653500 UNKNOWN
C12_0 C 0.4033962325 0.6093413964 -0.4219560509 C4 0.0925867000 SP3
H7_0 H 0.3876774545 0.7002068405 -0.3447233609 H 0.0042653500 UNKNOWN
H8_0 H 0.3478882479 0.4708881526 -0.3423902957 H 0.0042653500 UNKNOWN
C13_0 C 0.3682384883 0.5317379811 -0.4472484622 C4 0.1138484000 SP3
H9_0 H 0.2856489070 0.6180613703 -0.4451700422 H -0.0314675000 UNKNOWN
H10_0 H 0.3281893320 0.8333505238 -0.4445493096 H -0.0314675000 UNKNOWN
H11_0 H 0.4238554690 0.7628830456 -0.4390784080 H -0.0314675000 UNKNOWN
H12_0 H 0.4412104005 0.5028589324 -0.4312528132 H -0.0314675000 UNKNOWN
C14_0 C 0.4103856787 0.5147685836 -0.5092617337 C4 0.1804396000 SP3
H13_0 H 0.3503063405 0.3742504508 -0.4312131994 H -0.0462924000 UNKNOWN
C15_0 C 0.3757570060 0.4570429937 -0.5355233630 C3 -0.0871060000 SP2
H14_0 H 0.4343075078 0.6638031086 -0.5260824778 H -0.0420976000 UNKNOWN
H15_0 H 0.4461646770 0.3978528442 -0.5192517783 H -0.0420976000 UNKNOWN
C16_0 C 0.3594426421 0.6098110876 -0.5596779185 C3 -0.1454010000 SP2
C17_0 C 0.3556823848 0.2522399728 -0.5337072067 C3 -0.1454010000 SP2
C18_0 C 0.3228391254 0.5630853825 -0.5800272675 C3 -0.1268151900 SP2
H16_0 H 0.3760551732 0.7687919626 -0.5629251789 H 0.1241500000 UNKNOWN
C19_0 C 0.3193140525 0.2015544235 -0.5540442302 C3 -0.1268151900 SP2
H17_0 H 0.3681484348 0.1298979294 -0.5154774139 H 0.1241500000 UNKNOWN
C20_0 C 0.3029676537 0.3593115892 -0.5763798581 C3 0.1771663800 SP2
H18_0 H 0.3106347165 0.6819032049 -0.5990720051 H 0.1241500000 UNKNOWN
H19_0 H 0.3027670354 0.0435129576 -0.5517996823 H 0.1241500000 UNKNOWN
F0_0 F 0.2663424641 0.3124134405 -0.5954044693 F -0.1718360000 UNKNOWN
H1_1 H 0.4355969837 0.7767623742 0.1535959474 H 0.4083050000 UNKNOWN
O0_1 O 0.4798691142 0.7456532380 0.1333730560 O2 -0.8166100000 SP3
H0_1 H 0.4833598962 0.5960915583 0.1395154675 H 0.4083050000 UNKNOWN
#END
