# Supplementary material for: Predicting crystal form stability under real-world conditions
Source: Nature. 2023 Nov 8;623(7986):324–8. doi: 10.1038/s41586-023-06587-3 (PMC10632141; doi:10.1038/s41586-023-06587-3)
Supplement: Supplementary file 2 — This file contains archived experimental crystal structures before and after energy minimization (cif_structures folder) with a summary provided in a file structures.xlsx, predicted crystal structures and relative free energies for radiprodil (radiprodil_landscape_cif_files folder) and upadacitinib (upadacitinib_landscape_cif_files folder), individual (free) energy components for hydrates and anhydrates (energy_components.xlsx file), reference free-energy differences (reference_data_anhydrates.xlsx file) and critical water activities needed to carry out the validation (reference_data_hydrates.xlsx file). [file 41586_2023_6587_MOESM2_ESM.zip › Supplementary_Data/radiprodil_landscape_cif_files/monohydrate/rank_step4f_024.cif]

#############################################
# Avant-garde Materials Simulation           
#############################################

data_structure_000016
_cell_length_a 7.0507995346
_cell_length_b 16.4367703318
_cell_length_c 35.1985741859
_cell_angle_alpha 90.0000000000
_cell_angle_beta 91.6498823271
_cell_angle_gamma 90.0000000000
_cell_volume 4077.5551307242
_exptl_crystal_density_diffrn 1.3534063120
_symmetry_cell_setting monoclinic
_symmetry_space_group_name_H-M 'C 2/c'
_symmetry_Int_Tables_number 15
loop_
_symmetry_equiv_pos_site_id
_symmetry_equiv_pos_as_xyz
1 x,y,z
2 -x,y,-z+1/2
3 -x,-y,-z
4 x,-y,z+1/2
5 x+1/2,y+1/2,z
6 -x+1/2,y+1/2,-z+1/2
7 -x+1/2,-y+1/2,-z
8 x+1/2,-y+1/2,z+1/2
loop_
_atom_site_label
_atom_site_type_symbol
_atom_site_fract_x
_atom_site_fract_y
_atom_site_fract_z
_atom_site_fftype
_atom_site_charge
_atom_site_hybridization
O0_0 O 1.3738630375 -0.3722566059 -0.5457347911 O2 -0.2594790000 SP3
C0_0 C 1.4431730161 -0.2963232353 -0.5356187722 C3 0.1997630000 SP2
C1_0 C 1.3541617615 -0.4161893319 -0.5118520724 C3 0.6218467000 SP2
C2_0 C 1.4692910373 -0.2934179453 -0.4961271519 C3 0.2044676000 SP2
C3_0 C 1.4800763766 -0.2313711075 -0.5592594070 C3 -0.2022536000 SP2
N0_0 N 1.4152171795 -0.3685924715 -0.4824188496 N -0.5452517000 SP2
O1_0 O 1.2894752834 -0.4853605307 -0.5115010409 O1 -0.4851430000 SP2
C4_0 C 1.5348255820 -0.2232870502 -0.4781782670 C3 -0.2362710000 SP2
C5_0 C 1.5465294329 -0.1600932213 -0.5409294358 C3 0.0793281100 SP2
H0_0 H 1.4582648463 -0.2340628837 -0.5899050952 H 0.1526730000 UNKNOWN
H1_0 H 1.4203210978 -0.3845564873 -0.4533042320 H 0.3933320000 UNKNOWN
C6_0 C 1.5731580287 -0.1565565258 -0.5011222524 C3 -0.1136059100 SP2
H2_0 H 1.5554384312 -0.2213364809 -0.4474569231 H 0.1526730000 UNKNOWN
N1_0 N 1.5942380681 -0.0893253155 -0.5612586666 N -0.3434559000 SP2
H3_0 H 1.6251289391 -0.1000704982 -0.4884147085 H 0.1241500000 UNKNOWN
C7_0 C 1.5354695043 -0.0669767588 -0.5966496372 C3 0.4578225000 SP2
H4_0 H 1.6764568644 -0.0474101030 -0.5460716755 H 0.2762240000 UNKNOWN
O2_0 O 1.4239775220 -0.1048444678 -0.6182826147 O1 -0.4338110000 SP2
C8_0 C 1.6365619448 0.0100665598 -0.6103360999 C3 0.2140622000 SP2
O3_0 O 1.8082370841 0.0046512889 -0.6178915394 O1 -0.4540130000 SP2
N2_0 N 1.5323634040 0.0781877518 -0.6146120558 N -0.1239540000 SP2
C9_0 C 1.6152212408 0.1520469767 -0.6308687389 C4 0.1051694000 SP3
C10_0 C 1.3298022601 0.0838615278 -0.6063892386 C4 0.1051694000 SP3
C11_0 C 1.5035490084 0.1785571249 -0.6666149418 C4 0.0925867000 SP3
H5_0 H 1.7637114019 0.1385080886 -0.6366295955 H 0.0042653500 UNKNOWN
H6_0 H 1.6118794501 0.2005386916 -0.6092334273 H 0.0042653500 UNKNOWN
C12_0 C 1.2152729151 0.1089728291 -0.6419367079 C4 0.0925867000 SP3
H7_0 H 1.2803181267 0.0257781027 -0.5951196322 H 0.0042653500 UNKNOWN
H8_0 H 1.3129117782 0.1298106193 -0.5839171004 H 0.0042653500 UNKNOWN
C13_0 C 1.2917175747 0.1881852542 -0.6588339052 C4 0.1138484000 SP3
H9_0 H 1.5618536172 0.2365042963 -0.6766654284 H -0.0314675000 UNKNOWN
H10_0 H 1.5216329326 0.1331369896 -0.6893220168 H -0.0314675000 UNKNOWN
H11_0 H 1.2207115185 0.0598041603 -0.6631669083 H -0.0314675000 UNKNOWN
H12_0 H 1.0660607471 0.1153861466 -0.6342092956 H -0.0314675000 UNKNOWN
C14_0 C 1.1756833114 0.2122868196 -0.6946304921 C4 0.1804396000 SP3
H13_0 H 1.2779809882 0.2367238034 -0.6372734573 H -0.0462924000 UNKNOWN
C15_0 C 1.2234499515 0.2930905255 -0.7126147745 C3 -0.0871060000 SP2
H14_0 H 1.1874263066 0.1636817799 -0.7159643377 H -0.0420976000 UNKNOWN
H15_0 H 1.0245987214 0.2137437588 -0.6870818929 H -0.0420976000 UNKNOWN
C16_0 C 1.2349652480 0.2992669339 -0.7521954936 C3 -0.1454010000 SP2
C17_0 C 1.2411843073 0.3645826621 -0.6910606814 C3 -0.1454010000 SP2
C18_0 C 1.2540114519 0.3742573911 -0.7703116718 C3 -0.1268151900 SP2
H16_0 H 1.2241506348 0.2440061197 -0.7693127959 H 0.1241500000 UNKNOWN
C19_0 C 1.2634177758 0.4402501191 -0.7083839544 C3 -0.1268151900 SP2
H17_0 H 1.2341900931 0.3621457130 -0.6602061811 H 0.1241500000 UNKNOWN
C20_0 C 1.2657007826 0.4435136091 -0.7478060908 C3 0.1771663800 SP2
H18_0 H 1.2570690011 0.3794653056 -0.8011580146 H 0.1241500000 UNKNOWN
H19_0 H 1.2782407869 0.4956074325 -0.6915413298 H 0.1241500000 UNKNOWN
F0_0 F 1.2814109778 0.5178435934 -0.7650538795 F -0.1718360000 UNKNOWN
O0_1 O 1.4507768915 -0.3826595086 -0.4064728000 O2 -0.8166100000 SP3
H0_1 H 1.3292001857 -0.3860720479 -0.3935321436 H 0.4083050000 UNKNOWN
H1_1 H 1.5349188108 -0.4257736064 -0.3956388916 H 0.4083050000 UNKNOWN
#END
