# Supplementary material for: Predicting crystal form stability under real-world conditions
Source: Nature. 2023 Nov 8;623(7986):324–8. doi: 10.1038/s41586-023-06587-3 (PMC10632141; doi:10.1038/s41586-023-06587-3)
Supplement: Supplementary file 2 — This file contains archived experimental crystal structures before and after energy minimization (cif_structures folder) with a summary provided in a file structures.xlsx, predicted crystal structures and relative free energies for radiprodil (radiprodil_landscape_cif_files folder) and upadacitinib (upadacitinib_landscape_cif_files folder), individual (free) energy components for hydrates and anhydrates (energy_components.xlsx file), reference free-energy differences (reference_data_anhydrates.xlsx file) and critical water activities needed to carry out the validation (reference_data_hydrates.xlsx file). [file 41586_2023_6587_MOESM2_ESM.zip › Supplementary_Data/radiprodil_landscape_cif_files/monohydrate/rank_step4f_023.cif]

#############################################
# Avant-garde Materials Simulation           
#############################################

data_structure_000020
_cell_length_a 15.4902903151
_cell_length_b 6.9588923767
_cell_length_c 19.3074100763
_cell_angle_alpha 90.0000000000
_cell_angle_beta 78.6017709228
_cell_angle_gamma 90.0000000000
_cell_volume 2040.1994990166
_exptl_crystal_density_diffrn 1.3524630445
_symmetry_cell_setting monoclinic
_symmetry_space_group_name_H-M 'P 2_1/c'
_symmetry_Int_Tables_number 14
loop_
_symmetry_equiv_pos_site_id
_symmetry_equiv_pos_as_xyz
1 x,y,z
2 -x,y+1/2,-z+1/2
3 -x,-y,-z
4 x,-y+1/2,z+1/2
loop_
_atom_site_label
_atom_site_type_symbol
_atom_site_fract_x
_atom_site_fract_y
_atom_site_fract_z
_atom_site_fftype
_atom_site_charge
_atom_site_hybridization
O0_0 O -0.6784028395 0.0581152270 0.0671959669 O2 -0.2594790000 SP3
C0_0 C -0.5964176923 0.1152837277 0.0771932302 C3 0.1997630000 SP2
C1_0 C -0.6865914611 0.1238900290 -0.0004045780 C3 0.6218467000 SP2
C2_0 C -0.5542655740 0.2210390037 0.0185541586 C3 0.2044676000 SP2
C3_0 C -0.5571523059 0.0719111315 0.1334943832 C3 -0.2022536000 SP2
N0_0 N -0.6132522759 0.2304306605 -0.0269462758 N -0.5452517000 SP2
O1_0 O -0.7500221009 0.0841630652 -0.0262030172 O1 -0.4851430000 SP2
C4_0 C -0.4684442442 0.2870735101 0.0138490950 C3 -0.2362710000 SP2
C5_0 C -0.4704268677 0.1383646573 0.1284299381 C3 0.0793281100 SP2
H0_0 H -0.5903974515 -0.0115492986 0.1786846038 H 0.1526730000 UNKNOWN
H1_0 H -0.5986326194 0.2788421281 -0.0795827010 H 0.3933320000 UNKNOWN
C6_0 C -0.4268908706 0.2445220207 0.0700801551 C3 -0.1136059100 SP2
H2_0 H -0.4336887604 0.3627546819 -0.0327728843 H 0.1526730000 UNKNOWN
N1_0 N -0.4248383863 0.0744767397 0.1816090302 N -0.3434559000 SP2
H3_0 H -0.3587320172 0.2878674495 0.0672323109 H 0.1241500000 UNKNOWN
C7_0 C -0.3760821018 0.1824077357 0.2170054917 C3 0.4578225000 SP2
H4_0 H -0.4292687067 -0.0721419650 0.1915542885 H 0.2762240000 UNKNOWN
O2_0 O -0.3618534429 0.3586185810 0.2109790009 O1 -0.4338110000 SP2
C8_0 C -0.3428619249 0.0745390226 0.2757101667 C3 0.2140622000 SP2
O3_0 O -0.3940039895 0.0621825909 0.3344593869 O1 -0.4540130000 SP2
N2_0 N -0.2601055673 0.0071558749 0.2612628752 N -0.1239540000 SP2
C9_0 C -0.2226639850 -0.0906896015 0.3160299510 C4 0.1051694000 SP3
C10_0 C -0.2005827792 0.0318668576 0.1925508379 C4 0.1051694000 SP3
C11_0 C -0.1825795745 -0.2835656536 0.2887414251 C4 0.0925867000 SP3
H5_0 H -0.2756234281 -0.1072469228 0.3623875322 H 0.0042653500 UNKNOWN
H6_0 H -0.1718527686 0.0034085633 0.3306888361 H 0.0042653500 UNKNOWN
C12_0 C -0.1595157473 -0.1593412815 0.1649705190 C4 0.0925867000 SP3
H7_0 H -0.2365033088 0.0951563071 0.1546074071 H 0.0042653500 UNKNOWN
H8_0 H -0.1487602741 0.1344884229 0.1999304539 H 0.0042653500 UNKNOWN
C13_0 C -0.1149624739 -0.2583537707 0.2196105624 C4 0.1138484000 SP3
H9_0 H -0.1519044082 -0.3477632791 0.3300295627 H -0.0314675000 UNKNOWN
H10_0 H -0.2351660725 -0.3821840599 0.2800477790 H -0.0314675000 UNKNOWN
H11_0 H -0.2107783936 -0.2538461157 0.1514011858 H -0.0314675000 UNKNOWN
H12_0 H -0.1123499619 -0.1321915868 0.1154475497 H -0.0314675000 UNKNOWN
C14_0 C -0.0732020967 -0.4505209713 0.1927271730 C4 0.1804396000 SP3
H13_0 H -0.0628540203 -0.1621008214 0.2314613821 H -0.0462924000 UNKNOWN
C15_0 C 0.0025223444 -0.4436159663 0.1294761010 C3 -0.0871060000 SP2
H14_0 H -0.0504474946 -0.5226596784 0.2368937931 H -0.0420976000 UNKNOWN
H15_0 H -0.1251888360 -0.5438807973 0.1795329163 H -0.0420976000 UNKNOWN
C16_0 C 0.0534599847 -0.2783458546 0.1097566935 C3 -0.1454010000 SP2
C17_0 C 0.0246329528 -0.6106171673 0.0889297643 C3 -0.1454010000 SP2
C18_0 C 0.1232264602 -0.2770414262 0.0512938975 C3 -0.1268151900 SP2
H16_0 H 0.0389464250 -0.1456701561 0.1399479566 H 0.1241500000 UNKNOWN
C19_0 C 0.0945391795 -0.6145246830 0.0310281594 C3 -0.1268151900 SP2
H17_0 H -0.0143766739 -0.7410098228 0.1025069415 H 0.1241500000 UNKNOWN
C20_0 C 0.1420383525 -0.4460906307 0.0130835320 C3 0.1771663800 SP2
H18_0 H 0.1624116311 -0.1483597772 0.0352503169 H 0.1241500000 UNKNOWN
H19_0 H 0.1127858819 -0.7443576337 0.0001960427 H 0.1241500000 UNKNOWN
F0_0 F 0.2092537965 -0.4465593738 -0.0448081543 F -0.1718360000 UNKNOWN
O0_1 O -0.5604063837 0.3289632754 -0.1652142820 O2 -0.8166100000 SP3
H0_1 H -0.4985907072 0.3716815005 -0.1654022079 H 0.4083050000 UNKNOWN
H1_1 H -0.5896448829 0.4447263566 -0.1799513966 H 0.4083050000 UNKNOWN
#END
