# Supplementary material for: Predicting crystal form stability under real-world conditions
Source: Nature. 2023 Nov 8;623(7986):324–8. doi: 10.1038/s41586-023-06587-3 (PMC10632141; doi:10.1038/s41586-023-06587-3)
Supplement: Supplementary file 2 — This file contains archived experimental crystal structures before and after energy minimization (cif_structures folder) with a summary provided in a file structures.xlsx, predicted crystal structures and relative free energies for radiprodil (radiprodil_landscape_cif_files folder) and upadacitinib (upadacitinib_landscape_cif_files folder), individual (free) energy components for hydrates and anhydrates (energy_components.xlsx file), reference free-energy differences (reference_data_anhydrates.xlsx file) and critical water activities needed to carry out the validation (reference_data_hydrates.xlsx file). [file 41586_2023_6587_MOESM2_ESM.zip › Supplementary_Data/radiprodil_landscape_cif_files/monohydrate/rank_step4f_018.cif]

#############################################
# Avant-garde Materials Simulation           
#############################################

data_structure_000018
_cell_length_a 18.1507651122
_cell_length_b 32.3827700346
_cell_length_c 7.0176722486
_cell_angle_alpha 90.0000000000
_cell_angle_beta 90.0000000000
_cell_angle_gamma 90.0000000000
_cell_volume 4124.7916218726
_exptl_crystal_density_diffrn 1.3379073072
_symmetry_cell_setting orthorhombic
_symmetry_space_group_name_H-M 'P c c n'
_symmetry_Int_Tables_number 56
loop_
_symmetry_equiv_pos_site_id
_symmetry_equiv_pos_as_xyz
1 x,y,z
2 -x+1/2,-y+1/2,z
3 -x,y+1/2,-z+1/2
4 x+1/2,-y,-z+1/2
5 -x,-y,-z
6 x+1/2,y+1/2,-z
7 x,-y+1/2,z+1/2
8 -x+1/2,y,z+1/2
loop_
_atom_site_label
_atom_site_type_symbol
_atom_site_fract_x
_atom_site_fract_y
_atom_site_fract_z
_atom_site_fftype
_atom_site_charge
_atom_site_hybridization
O0_0 O 0.6617480668 0.6539091098 0.0228119740 O2 -0.2594790000 SP3
C0_0 C 0.6595672534 0.6342432876 0.1977322997 C3 0.1997630000 SP2
C1_0 C 0.6633585594 0.6962790334 0.0586068098 C3 0.6218467000 SP2
C2_0 C 0.6584698872 0.6637921217 0.3427479035 C3 0.2044676000 SP2
C3_0 C 0.6598103742 0.5923789045 0.2307930144 C3 -0.2022536000 SP2
N0_0 N 0.6605969719 0.7019948675 0.2510220651 N -0.5452517000 SP2
O1_0 O 0.6663234678 0.7212298558 -0.0724543110 O1 -0.4851430000 SP2
C4_0 C 0.6567817038 0.6516472043 0.5326085935 C3 -0.2362710000 SP2
C5_0 C 0.6569328818 0.5797476572 0.4234230713 C3 0.0793281100 SP2
H0_0 H 0.6628506773 0.5701459381 0.1149640009 H 0.1526730000 UNKNOWN
H1_0 H 0.6634668882 0.7305330831 0.3163319055 H 0.3933320000 UNKNOWN
C6_0 C 0.6556338730 0.6092413556 0.5715154846 C3 -0.1136059100 SP2
H2_0 H 0.6572585534 0.6740565705 0.6484374753 H 0.1526730000 UNKNOWN
N1_0 N 0.6560671165 0.5366935698 0.4531948440 N -0.3434559000 SP2
H3_0 H 0.6546046279 0.5987574518 0.7183319211 H 0.1241500000 UNKNOWN
C7_0 C 0.6452173552 0.5158421313 0.6174619105 C3 0.4578225000 SP2
H4_0 H 0.6616284176 0.5189020077 0.3277671690 H 0.2762240000 UNKNOWN
O2_0 O 0.6342946177 0.5316504886 0.7771654245 O1 -0.4338110000 SP2
C8_0 C 0.6550799752 0.4688200927 0.5936839635 C3 0.2140622000 SP2
O3_0 O 0.7142472921 0.4562346866 0.5229619565 O1 -0.4540130000 SP2
N2_0 N 0.6023547222 0.4432562634 0.6583538128 N -0.1239540000 SP2
C9_0 C 0.6183594879 0.3988567477 0.6723873912 C4 0.1051694000 SP3
C10_0 C 0.5300364906 0.4548689770 0.7351712813 C4 0.1051694000 SP3
C11_0 C 0.6180413214 0.3859878639 0.8811190236 C4 0.0925867000 SP3
H5_0 H 0.6717425789 0.3933498036 0.6046890910 H 0.0042653500 UNKNOWN
H6_0 H 0.5758415161 0.3819087282 0.5922666991 H 0.0042653500 UNKNOWN
C12_0 C 0.5223187666 0.4408893185 0.9429769321 C4 0.0925867000 SP3
H7_0 H 0.5222953218 0.4883188653 0.7224715443 H 0.0042653500 UNKNOWN
H8_0 H 0.4883982001 0.4395794209 0.6450982675 H 0.0042653500 UNKNOWN
C13_0 C 0.5433946894 0.3953862776 0.9740168458 C4 0.1138484000 SP3
H9_0 H 0.6302970192 0.3528338172 0.8899076209 H -0.0314675000 UNKNOWN
H10_0 H 0.6623642020 0.4026732315 0.9563045407 H -0.0314675000 UNKNOWN
H11_0 H 0.5585870632 0.4601000376 1.0319274637 H -0.0314675000 UNKNOWN
H12_0 H 0.4654218823 0.4463807106 0.9901322678 H -0.0314675000 UNKNOWN
C14_0 C 0.5441414093 0.3854698249 1.1893940953 C4 0.1804396000 SP3
H13_0 H 0.5016285238 0.3755146840 0.9046484922 H -0.0462924000 UNKNOWN
C15_0 C 0.5683827147 0.3418924516 1.2335056067 C3 -0.0871060000 SP2
H14_0 H 0.5818368710 0.4075531537 1.2585812117 H -0.0420976000 UNKNOWN
H15_0 H 0.4887531575 0.3911502971 1.2480907854 H -0.0420976000 UNKNOWN
C16_0 C 0.6421031702 0.3331629414 1.2788395317 C3 -0.1454010000 SP2
C17_0 C 0.5188025013 0.3087235055 1.2216673797 C3 -0.1454010000 SP2
C18_0 C 0.6663430447 0.2928102207 1.3100534631 C3 -0.1268151900 SP2
H16_0 H 0.6817069644 0.3584638841 1.2892618979 H 0.1241500000 UNKNOWN
C19_0 C 0.5416787813 0.2680473621 1.2516242751 C3 -0.1268151900 SP2
H17_0 H 0.4611162197 0.3146663983 1.1877913987 H 0.1241500000 UNKNOWN
C20_0 C 0.6154051415 0.2609548339 1.2941318164 C3 0.1771663800 SP2
H18_0 H 0.7236607026 0.2862510547 1.3448281441 H 0.1241500000 UNKNOWN
H19_0 H 0.5035704064 0.2421320584 1.2410509678 H 0.1241500000 UNKNOWN
F0_0 F 0.6386944616 0.2212159295 1.3203870534 F -0.1718360000 UNKNOWN
H0_1 H 0.8511087328 0.5068951917 0.4958034172 H 0.4083050000 UNKNOWN
O0_1 O 0.8390144657 0.4941129795 0.6199850662 O2 -0.8166100000 SP3
H1_1 H 0.7926240087 0.4788747540 0.5923967452 H 0.4083050000 UNKNOWN
#END
