# Supplementary material for: Predicting crystal form stability under real-world conditions
Source: Nature. 2023 Nov 8;623(7986):324–8. doi: 10.1038/s41586-023-06587-3 (PMC10632141; doi:10.1038/s41586-023-06587-3)
Supplement: Supplementary file 2 — This file contains archived experimental crystal structures before and after energy minimization (cif_structures folder) with a summary provided in a file structures.xlsx, predicted crystal structures and relative free energies for radiprodil (radiprodil_landscape_cif_files folder) and upadacitinib (upadacitinib_landscape_cif_files folder), individual (free) energy components for hydrates and anhydrates (energy_components.xlsx file), reference free-energy differences (reference_data_anhydrates.xlsx file) and critical water activities needed to carry out the validation (reference_data_hydrates.xlsx file). [file 41586_2023_6587_MOESM2_ESM.zip › Supplementary_Data/radiprodil_landscape_cif_files/monohydrate/rank_step4f_010.cif]

#############################################
# Avant-garde Materials Simulation           
#############################################

data_structure_000005
_cell_length_a 7.0407594702
_cell_length_b 8.7605588238
_cell_length_c 17.7740919710
_cell_angle_alpha 78.9611024200
_cell_angle_beta 85.7382011982
_cell_angle_gamma 68.1088711936
_cell_volume 998.4447292724
_exptl_crystal_density_diffrn 1.3817962802
_symmetry_cell_setting triclinic
_symmetry_space_group_name_H-M 'P -1'
_symmetry_Int_Tables_number 2
loop_
_symmetry_equiv_pos_site_id
_symmetry_equiv_pos_as_xyz
1 x,y,z
2 -x,-y,-z
loop_
_atom_site_label
_atom_site_type_symbol
_atom_site_fract_x
_atom_site_fract_y
_atom_site_fract_z
_atom_site_fftype
_atom_site_charge
_atom_site_hybridization
O0_0 O 0.0153984287 0.7025887986 0.5940485777 O2 -0.2594790000 SP3
C0_0 C 0.1583402093 0.5586645440 0.5735313295 C3 0.1997630000 SP2
C1_0 C -0.0554874350 0.8162757923 0.5257284462 C3 0.6218467000 SP2
C2_0 C 0.1789744688 0.5829264591 0.4937314751 C3 0.2044676000 SP2
C3_0 C 0.2651879773 0.4108540594 0.6213521968 C3 -0.2022536000 SP2
N0_0 N 0.0467169426 0.7436750912 0.4661473919 N -0.5452517000 SP2
O1_0 O -0.1890889822 0.9546218733 0.5251811278 O1 -0.4851430000 SP2
C4_0 C 0.3115107494 0.4561668963 0.4576337493 C3 -0.2362710000 SP2
C5_0 C 0.3994311278 0.2821605098 0.5844642701 C3 0.0793281100 SP2
H0_0 H 0.2468029526 0.3930930076 0.6832526096 H 0.1526730000 UNKNOWN
H1_0 H 0.0271144575 0.7982756038 0.4074078369 H 0.3933320000 UNKNOWN
C6_0 C 0.4216930292 0.3054050049 0.5040791320 C3 -0.1136059100 SP2
H2_0 H 0.3280968669 0.4749809496 0.3956016458 H 0.1526730000 UNKNOWN
N1_0 N 0.5216739437 0.1252044061 0.6255903142 N -0.3434559000 SP2
H3_0 H 0.5276700660 0.2021476814 0.4784253547 H 0.1241500000 UNKNOWN
C7_0 C 0.4924452113 0.0513526782 0.6973131689 C3 0.4578225000 SP2
H4_0 H 0.6421714266 0.0538004821 0.5947189942 H 0.2762240000 UNKNOWN
O2_0 O 0.3485315152 0.1086413924 0.7415811524 O1 -0.4338110000 SP2
C8_0 C 0.6712614855 -0.1139391379 0.7230315242 C3 0.2140622000 SP2
O3_0 O 0.8418042534 -0.1078366312 0.7333399512 O1 -0.4540130000 SP2
N2_0 N 0.6327242954 -0.2560342042 0.7342773216 N -0.1239540000 SP2
C9_0 C 0.7942796647 -0.4173713425 0.7629510427 C4 0.1051694000 SP3
C10_0 C 0.4329158104 -0.2646017202 0.7223473006 C4 0.1051694000 SP3
C11_0 C 0.7263097695 -0.5051421368 0.8365144053 C4 0.0925867000 SP3
H5_0 H 0.9314654011 -0.3920928101 0.7713322893 H 0.0042653500 UNKNOWN
H6_0 H 0.8276166645 -0.4956801933 0.7182823226 H 0.0042653500 UNKNOWN
C12_0 C 0.3603996379 -0.3508129372 0.7955507957 C4 0.0925867000 SP3
H7_0 H 0.3217025197 -0.1388700114 0.7029354039 H 0.0042653500 UNKNOWN
H8_0 H 0.4497760556 -0.3367266303 0.6761071786 H 0.0042653500 UNKNOWN
C13_0 C 0.5220647156 -0.5231140894 0.8254049175 C4 0.1138484000 SP3
H9_0 H 0.8462235540 -0.6283124727 0.8541852709 H -0.0314675000 UNKNOWN
H10_0 H 0.7119936509 -0.4339345654 0.8829138209 H -0.0314675000 UNKNOWN
H11_0 H 0.3258276122 -0.2706141118 0.8394416576 H -0.0314675000 UNKNOWN
H12_0 H 0.2156670002 -0.3613033686 0.7828765172 H -0.0314675000 UNKNOWN
C14_0 C 0.4492018256 -0.6106262517 0.8986286704 C4 0.1804396000 SP3
H13_0 H 0.5457693856 -0.5998473544 0.7802878894 H -0.0462924000 UNKNOWN
C15_0 C 0.5942371450 -0.7853408165 0.9306566800 C3 -0.0871060000 SP2
H14_0 H 0.4167903496 -0.5322165189 0.9432114014 H -0.0420976000 UNKNOWN
H15_0 H 0.3006816850 -0.6167471154 0.8867956173 H -0.0420976000 UNKNOWN
C16_0 C 0.7035728906 -0.8992908525 0.8828367131 C3 -0.1454010000 SP2
C17_0 C 0.6142866702 -0.8406946114 1.0101226480 C3 -0.1454010000 SP2
C18_0 C 0.8269326417 -1.0633207638 0.9129096494 C3 -0.1268151900 SP2
H16_0 H 0.6925299471 -0.8615187264 0.8207590844 H 0.1241500000 UNKNOWN
C19_0 C 0.7357648790 -1.0042060366 1.0417836151 C3 -0.1268151900 SP2
H17_0 H 0.5290699467 -0.7547111311 1.0484822418 H 0.1241500000 UNKNOWN
C20_0 C 0.8392535179 -1.1127292343 0.9919549793 C3 0.1771663800 SP2
H18_0 H 0.9104853779 -1.1513464565 0.8753591193 H 0.1241500000 UNKNOWN
H19_0 H 0.7467197385 -1.0470828348 1.1036503208 H 0.1241500000 UNKNOWN
F0_0 F 0.9561572318 -1.2746621902 1.0214785795 F -0.1718360000 UNKNOWN
H1_1 H -0.0826207057 1.0644668495 0.7070237093 H 0.4083050000 UNKNOWN
O0_1 O -0.0433327172 1.1626089646 0.6871028139 O2 -0.8166100000 SP3
H0_1 H 0.0836690047 1.1446236753 0.7132083131 H 0.4083050000 UNKNOWN
#END
