# Supplementary material for: Predicting crystal form stability under real-world conditions
Source: Nature. 2023 Nov 8;623(7986):324–8. doi: 10.1038/s41586-023-06587-3 (PMC10632141; doi:10.1038/s41586-023-06587-3)
Supplement: Supplementary file 2 — This file contains archived experimental crystal structures before and after energy minimization (cif_structures folder) with a summary provided in a file structures.xlsx, predicted crystal structures and relative free energies for radiprodil (radiprodil_landscape_cif_files folder) and upadacitinib (upadacitinib_landscape_cif_files folder), individual (free) energy components for hydrates and anhydrates (energy_components.xlsx file), reference free-energy differences (reference_data_anhydrates.xlsx file) and critical water activities needed to carry out the validation (reference_data_hydrates.xlsx file). [file 41586_2023_6587_MOESM2_ESM.zip › Supplementary_Data/radiprodil_landscape_cif_files/monohydrate/rank_step4f_008.cif]

#############################################
# Avant-garde Materials Simulation           
#############################################

data_structure_000002
_cell_length_a 8.6626114948
_cell_length_b 35.0573268030
_cell_length_c 7.0568005423
_cell_angle_alpha 90.0000000000
_cell_angle_beta 68.4780562775
_cell_angle_gamma 90.0000000000
_cell_volume 1993.6449771384
_exptl_crystal_density_diffrn 1.3840450318
_symmetry_cell_setting monoclinic
_symmetry_space_group_name_H-M 'P 2_1/c'
_symmetry_Int_Tables_number 14
loop_
_symmetry_equiv_pos_site_id
_symmetry_equiv_pos_as_xyz
1 x,y,z
2 -x,y+1/2,-z+1/2
3 -x,-y,-z
4 x,-y+1/2,z+1/2
loop_
_atom_site_label
_atom_site_type_symbol
_atom_site_fract_x
_atom_site_fract_y
_atom_site_fract_z
_atom_site_fftype
_atom_site_charge
_atom_site_hybridization
O0_0 O -0.2368767800 0.4530544050 -0.5167521943 O2 -0.2594790000 SP3
C0_0 C -0.0845744021 0.4632591762 -0.6597346216 C3 0.1997630000 SP2
C1_0 C -0.3249746599 0.4870298332 -0.4461399510 C3 0.6218467000 SP2
C2_0 C -0.0785361665 0.5029525562 -0.6806611797 C3 0.2044676000 SP2
C3_0 C 0.0456671647 0.4394554668 -0.7661998437 C3 -0.2022536000 SP2
N0_0 N -0.2294531494 0.5166762085 -0.5483742001 N -0.5452517000 SP2
O1_0 O -0.4636486941 0.4872921249 -0.3126300764 O1 -0.4851430000 SP2
C4_0 C 0.0626555365 0.5208660749 -0.8133412738 C3 -0.2362710000 SP2
C5_0 C 0.1890980994 0.4577701240 -0.9005225658 C3 0.0793281100 SP2
H0_0 H 0.0398657910 0.4086794123 -0.7472664195 H 0.1526730000 UNKNOWN
H1_0 H -0.2627212870 0.5458391524 -0.5291935020 H 0.3933320000 UNKNOWN
C6_0 C 0.1963665489 0.4977452819 -0.9232666223 C3 -0.1136059100 SP2
H2_0 H 0.0677178723 0.5517088464 -0.8302783995 H 0.1526730000 UNKNOWN
N1_0 N 0.3312180019 0.4372855723 -1.0220154599 N -0.3434559000 SP2
H3_0 H 0.3098388857 0.5105050322 -1.0293281823 H 0.1241500000 UNKNOWN
C7_0 C 0.3784099931 0.4016987763 -0.9923133180 C3 0.4578225000 SP2
H4_0 H 0.4140759928 0.4525416449 -1.1428280720 H 0.2762240000 UNKNOWN
O2_0 O 0.3039894380 0.3798121968 -0.8487094754 O1 -0.4338110000 SP2
C8_0 C 0.5347155506 0.3888357802 -1.1701214661 C3 0.2140622000 SP2
O3_0 O 0.5236113874 0.3836068909 -1.3398965160 O1 -0.4540130000 SP2
N2_0 N 0.6743292787 0.3834340622 -1.1317829120 N -0.1239540000 SP2
C9_0 C 0.6878292502 0.3887366330 -0.9318611012 C4 0.1051694000 SP3
C10_0 C 0.8258727652 0.3694621808 -1.2930460125 C4 0.1051694000 SP3
C11_0 C 0.7457943535 0.3519111182 -0.8627864400 C4 0.0925867000 SP3
H5_0 H 0.5686840161 0.3982731909 -0.8209916937 H 0.0042653500 UNKNOWN
H6_0 H 0.7788769047 0.4116067474 -0.9459553467 H 0.0042653500 UNKNOWN
C12_0 C 0.8864649863 0.3326176692 -1.2281692617 C4 0.0925867000 SP3
H7_0 H 0.7968836444 0.3657296134 -1.4304095814 H 0.0042653500 UNKNOWN
H8_0 H 0.9222083652 0.3916637472 -1.3236921926 H 0.0042653500 UNKNOWN
C13_0 C 0.9086582905 0.3374895767 -1.0234920241 C4 0.1138484000 SP3
H9_0 H 0.7604145210 0.3575610251 -0.7169324817 H -0.0314675000 UNKNOWN
H10_0 H 0.6486535104 0.3299974408 -0.8339998521 H -0.0314675000 UNKNOWN
H11_0 H 0.7972043091 0.3094509758 -1.2159994435 H -0.0314675000 UNKNOWN
H12_0 H 1.0054201193 0.3246508833 -1.3469825409 H -0.0314675000 UNKNOWN
C14_0 C 0.9670838308 0.3006420246 -0.9530033258 C4 0.1804396000 SP3
H13_0 H 1.0037326635 0.3598330504 -1.0438502206 H -0.0462924000 UNKNOWN
C15_0 C 1.1302880471 0.2844215069 -1.0959627646 C3 -0.0871060000 SP2
H14_0 H 0.9781506839 0.3063297460 -0.8045076323 H -0.0420976000 UNKNOWN
H15_0 H 0.8695843035 0.2787951249 -0.9233874151 H -0.0420976000 UNKNOWN
C16_0 C 1.2669151811 0.3078172222 -1.1982216690 C3 -0.1454010000 SP2
C17_0 C 1.1511404851 0.2448664965 -1.1209782289 C3 -0.1454010000 SP2
C18_0 C 1.4196236327 0.2924056943 -1.3203263640 C3 -0.1268151900 SP2
H16_0 H 1.2559539982 0.3387108084 -1.1829075891 H 0.1241500000 UNKNOWN
C19_0 C 1.3027777877 0.2286251308 -1.2412265483 C3 -0.1268151900 SP2
H17_0 H 1.0461003301 0.2262836472 -1.0423891683 H 0.1241500000 UNKNOWN
C20_0 C 1.4344138678 0.2530082230 -1.3384428179 C3 0.1771663800 SP2
H18_0 H 1.5250249315 0.3107794638 -1.3996494094 H 0.1241500000 UNKNOWN
H19_0 H 1.3182183888 0.1978406775 -1.2618055258 H 0.1241500000 UNKNOWN
F0_0 F 1.5846480904 0.2377821862 -1.4570922345 F -0.1718360000 UNKNOWN
H0_1 H -0.6402349559 0.3970863026 -0.4165036827 H 0.4083050000 UNKNOWN
O0_1 O -0.7312061488 0.4070086522 -0.4567510371 O2 -0.8166100000 SP3
H1_1 H -0.7219489474 0.3941761591 -0.5844857743 H 0.4083050000 UNKNOWN
#END
