# Supplementary material for: Predicting crystal form stability under real-world conditions
Source: Nature. 2023 Nov 8;623(7986):324–8. doi: 10.1038/s41586-023-06587-3 (PMC10632141; doi:10.1038/s41586-023-06587-3)
Supplement: Supplementary file 2 — This file contains archived experimental crystal structures before and after energy minimization (cif_structures folder) with a summary provided in a file structures.xlsx, predicted crystal structures and relative free energies for radiprodil (radiprodil_landscape_cif_files folder) and upadacitinib (upadacitinib_landscape_cif_files folder), individual (free) energy components for hydrates and anhydrates (energy_components.xlsx file), reference free-energy differences (reference_data_anhydrates.xlsx file) and critical water activities needed to carry out the validation (reference_data_hydrates.xlsx file). [file 41586_2023_6587_MOESM2_ESM.zip › Supplementary_Data/radiprodil_landscape_cif_files/monohydrate/rank_step4f_015.cif]

#############################################
# Avant-garde Materials Simulation           
#############################################

data_structure_000019
_cell_length_a 8.2448170522
_cell_length_b 11.3454288964
_cell_length_c 11.6184428698
_cell_angle_alpha 112.0722592309
_cell_angle_beta 74.0034113188
_cell_angle_gamma 88.6586174012
_cell_volume 958.2672182663
_exptl_crystal_density_diffrn 1.4397312008
_symmetry_cell_setting triclinic
_symmetry_space_group_name_H-M 'P -1'
_symmetry_Int_Tables_number 2
loop_
_symmetry_equiv_pos_site_id
_symmetry_equiv_pos_as_xyz
1 x,y,z
2 -x,-y,-z
loop_
_atom_site_label
_atom_site_type_symbol
_atom_site_fract_x
_atom_site_fract_y
_atom_site_fract_z
_atom_site_fftype
_atom_site_charge
_atom_site_hybridization
O0_0 O 0.4096318568 0.8997276128 0.0359318976 O2 -0.2594790000 SP3
C0_0 C 0.2746581042 0.9620899030 0.1479608293 C3 0.1997630000 SP2
C1_0 C 0.4260170092 0.7697569901 0.0139143534 C3 0.6218467000 SP2
C2_0 C 0.2073073443 0.8719362540 0.1964745146 C3 0.2044676000 SP2
C3_0 C 0.2089143552 1.0913229769 0.2062426803 C3 -0.2022536000 SP2
N0_0 N 0.3036070665 0.7536096073 0.1112762195 N -0.5452517000 SP2
O1_0 O 0.5344801831 0.6906698183 -0.0815024010 O1 -0.4851430000 SP2
C4_0 C 0.0681679555 0.9094278533 0.3080265111 C3 -0.2362710000 SP2
C5_0 C 0.0646011618 1.1284003870 0.3181753340 C3 0.0793281100 SP2
H0_0 H 0.2646802101 1.1596019856 0.1666967925 H 0.1526730000 UNKNOWN
H1_0 H 0.2943808827 0.6673181075 0.1249635450 H 0.3933320000 UNKNOWN
C6_0 C -0.0036544994 1.0385649800 0.3679108711 C3 -0.1136059100 SP2
H2_0 H 0.0147018847 0.8409246440 0.3473619831 H 0.1526730000 UNKNOWN
N1_0 N -0.0096606037 1.2594667638 0.3781126128 N -0.3434559000 SP2
H3_0 H -0.1156512939 1.0702868792 0.4531868698 H 0.1241500000 UNKNOWN
C7_0 C -0.1683287707 1.3105146489 0.4639262909 C3 0.4578225000 SP2
H4_0 H 0.0660893171 1.3251919191 0.3587663816 H 0.2762240000 UNKNOWN
O2_0 O -0.2777413120 1.2530975695 0.5088073350 O1 -0.4338110000 SP2
C8_0 C -0.2068243513 1.4570420986 0.5133860487 C3 0.2140622000 SP2
O3_0 O -0.1736009465 1.5238668113 0.6160385213 O1 -0.4540130000 SP2
N2_0 N -0.2852186292 1.5030033728 0.4487550577 N -0.1239540000 SP2
C9_0 C -0.3042471669 1.4231130033 0.3212602362 C4 0.1051694000 SP3
C10_0 C -0.3196516709 1.6413995199 0.4822723578 C4 0.1051694000 SP3
C11_0 C -0.1761115984 1.4501518966 0.2142746112 C4 0.0925867000 SP3
H5_0 H -0.4359237614 1.4473146177 0.3246082546 H 0.0042653500 UNKNOWN
H6_0 H -0.2862930963 1.3215851040 0.3047576376 H 0.0042653500 UNKNOWN
C12_0 C -0.1917573037 1.6757146789 0.3803653707 C4 0.0925867000 SP3
H7_0 H -0.4509036757 1.6627206937 0.4829746217 H 0.0042653500 UNKNOWN
H8_0 H -0.3118611158 1.6939243744 0.5808246869 H 0.0042653500 UNKNOWN
C13_0 C -0.1889763790 1.5937362999 0.2395240917 C4 0.1138484000 SP3
H9_0 H -0.0467278566 1.4162230508 0.2085493317 H -0.0314675000 UNKNOWN
H10_0 H -0.1956392476 1.3941578623 0.1199059449 H -0.0314675000 UNKNOWN
H11_0 H -0.2236671288 1.7782611093 0.4028707697 H -0.0314675000 UNKNOWN
H12_0 H -0.0643689339 1.6616928442 0.3898130371 H -0.0314675000 UNKNOWN
C14_0 C -0.3407182697 1.6407967147 0.2059668182 C4 0.1804396000 SP3
H13_0 H -0.0717908816 1.6055114374 0.1735303686 H -0.0462924000 UNKNOWN
C15_0 C -0.3195428350 1.7682420286 0.1949032893 C3 -0.0871060000 SP2
H14_0 H -0.3442878806 1.5685307935 0.1119112693 H -0.0420976000 UNKNOWN
H15_0 H -0.4631376173 1.6486106141 0.2786681596 H -0.0420976000 UNKNOWN
C16_0 C -0.1916407382 1.7731221113 0.0888221769 C3 -0.1454010000 SP2
C17_0 C -0.4182218301 1.8836146811 0.2903692548 C3 -0.1454010000 SP2
C18_0 C -0.1603138807 1.8891368551 0.0777361218 C3 -0.1268151900 SP2
H16_0 H -0.1159161941 1.6838112286 0.0128102077 H 0.1241500000 UNKNOWN
C19_0 C -0.3895220608 2.0012688912 0.2810861300 C3 -0.1268151900 SP2
H17_0 H -0.5197288108 1.8813854840 0.3726590499 H 0.1241500000 UNKNOWN
C20_0 C -0.2604789498 2.0010544304 0.1749776252 C3 0.1771663800 SP2
H18_0 H -0.0603073091 1.8932609012 -0.0039499651 H 0.1241500000 UNKNOWN
H19_0 H -0.4638045440 2.0915910177 0.3553933920 H 0.1241500000 UNKNOWN
F0_0 F -0.2292132897 2.1157633640 0.1653558214 F -0.1718360000 UNKNOWN
H0_1 H 0.6561849121 0.5446417352 -0.1145297939 H 0.4083050000 UNKNOWN
O0_1 O 0.7429300549 0.4672044809 -0.1573541836 O2 -0.8166100000 SP3
H1_1 H 0.7845957277 0.4641154290 -0.2465358326 H 0.4083050000 UNKNOWN
#END
