# Supplementary material for: Predicting crystal form stability under real-world conditions
Source: Nature. 2023 Nov 8;623(7986):324–8. doi: 10.1038/s41586-023-06587-3 (PMC10632141; doi:10.1038/s41586-023-06587-3)
Supplement: Supplementary file 2 — This file contains archived experimental crystal structures before and after energy minimization (cif_structures folder) with a summary provided in a file structures.xlsx, predicted crystal structures and relative free energies for radiprodil (radiprodil_landscape_cif_files folder) and upadacitinib (upadacitinib_landscape_cif_files folder), individual (free) energy components for hydrates and anhydrates (energy_components.xlsx file), reference free-energy differences (reference_data_anhydrates.xlsx file) and critical water activities needed to carry out the validation (reference_data_hydrates.xlsx file). [file 41586_2023_6587_MOESM2_ESM.zip › Supplementary_Data/radiprodil_landscape_cif_files/monohydrate/rank_step4f_007.cif]

#############################################
# Avant-garde Materials Simulation           
#############################################

data_structure_000006
_cell_length_a 7.7008864423
_cell_length_b 10.3764119711
_cell_length_c 13.2690977305
_cell_angle_alpha 92.6715604714
_cell_angle_beta 90.7169947042
_cell_angle_gamma 68.8308850632
_cell_volume 987.6654831139
_exptl_crystal_density_diffrn 1.3968770160
_symmetry_cell_setting triclinic
_symmetry_space_group_name_H-M 'P -1'
_symmetry_Int_Tables_number 2
loop_
_symmetry_equiv_pos_site_id
_symmetry_equiv_pos_as_xyz
1 x,y,z
2 -x,-y,-z
loop_
_atom_site_label
_atom_site_type_symbol
_atom_site_fract_x
_atom_site_fract_y
_atom_site_fract_z
_atom_site_fftype
_atom_site_charge
_atom_site_hybridization
O0_0 O 0.3023479583 0.8383181596 0.4387458998 O2 -0.2594790000 SP3
C0_0 C 0.2895768675 0.9406551711 0.5123919094 C3 0.1997630000 SP2
C1_0 C 0.4589876111 0.7221516075 0.4617290908 C3 0.6218467000 SP2
C2_0 C 0.4373096503 0.8906519006 0.5797844104 C3 0.2044676000 SP2
C3_0 C 0.1554200492 1.0720752933 0.5226204836 C3 -0.2022536000 SP2
N0_0 N 0.5394001705 0.7559022401 0.5460558395 N -0.5452517000 SP2
O1_0 O 0.5047842591 0.6138063743 0.4105864830 O1 -0.4851430000 SP2
C4_0 C 0.4584163170 0.9745280376 0.6599570311 C3 -0.2362710000 SP2
C5_0 C 0.1709563572 1.1546384893 0.6074257059 C3 0.0793281100 SP2
H0_0 H 0.0414482012 1.1104026428 0.4695054533 H 0.1526730000 UNKNOWN
H1_0 H 0.6557642507 0.6871152531 0.5809507779 H 0.3933320000 UNKNOWN
C6_0 C 0.3229603066 1.1064517509 0.6737683418 C3 -0.1136059100 SP2
H2_0 H 0.5768071228 0.9409037543 0.7107206757 H 0.1526730000 UNKNOWN
N1_0 N 0.0309998353 1.2865999652 0.6229681527 N -0.3434559000 SP2
H3_0 H 0.3343650849 1.1733939950 0.7368047728 H 0.1241500000 UNKNOWN
C7_0 C -0.0139592886 1.3551055884 0.7143769450 C3 0.4578225000 SP2
H4_0 H -0.0518140761 1.3297816362 0.5611452689 H 0.2762240000 UNKNOWN
O2_0 O 0.0640294080 1.3168846327 0.7955485059 O1 -0.4338110000 SP2
C8_0 C -0.1669990490 1.4989953962 0.7105785381 C3 0.2140622000 SP2
O3_0 O -0.1540109843 1.5795910728 0.6450708238 O1 -0.4540130000 SP2
N2_0 N -0.2925034727 1.5370427025 0.7855561149 N -0.1239540000 SP2
C9_0 C -0.4074974404 1.6829547803 0.8064565195 C4 0.1051694000 SP3
C10_0 C -0.3371977257 1.4415653005 0.8498338537 C4 0.1051694000 SP3
C11_0 C -0.6138494732 1.7083024614 0.7939088053 C4 0.0925867000 SP3
H5_0 H -0.3584400484 1.7445554344 0.7576087912 H 0.0042653500 UNKNOWN
H6_0 H -0.3789581050 1.7089284690 0.8849694079 H 0.0042653500 UNKNOWN
C12_0 C -0.5442443865 1.4631694252 0.8406117068 C4 0.0925867000 SP3
H7_0 H -0.2497884964 1.3350215042 0.8283763548 H 0.0042653500 UNKNOWN
H8_0 H -0.3020596194 1.4629531485 0.9280835662 H 0.0042653500 UNKNOWN
C13_0 C -0.6712395795 1.6143992900 0.8614344663 C4 0.1138484000 SP3
H9_0 H -0.6939478578 1.8178009408 0.8132587579 H -0.0314675000 UNKNOWN
H10_0 H -0.6437765328 1.6883307833 0.7144547995 H -0.0314675000 UNKNOWN
H11_0 H -0.5694023058 1.4288779939 0.7638800889 H -0.0314675000 UNKNOWN
H12_0 H -0.5758325410 1.3956337535 0.8931480361 H -0.0314675000 UNKNOWN
C14_0 C -0.8767852696 1.6309664696 0.8468556569 C4 0.1804396000 SP3
H13_0 H -0.6523694287 1.6448107982 0.9404747353 H -0.0462924000 UNKNOWN
C15_0 C -1.0134844099 1.7733089874 0.8760089869 C3 -0.0871060000 SP2
H14_0 H -0.8958814081 1.6063979404 0.7669266234 H -0.0420976000 UNKNOWN
H15_0 H -0.9059210019 1.5532676649 0.8904562653 H -0.0420976000 UNKNOWN
C16_0 C -1.0871782461 1.8047606365 0.9741815285 C3 -0.1454010000 SP2
C17_0 C -1.0692274640 1.8779387128 0.8059882682 C3 -0.1454010000 SP2
C18_0 C -1.2146936427 1.9359272268 1.0020874970 C3 -0.1268151900 SP2
H16_0 H -1.0471787700 1.7261461252 1.0306708044 H 0.1241500000 UNKNOWN
C19_0 C -1.1953986037 2.0103621540 0.8324215789 C3 -0.1268151900 SP2
H17_0 H -1.0141974034 1.8550995150 0.7290725833 H 0.1241500000 UNKNOWN
C20_0 C -1.2665973843 2.0358573233 0.9301750952 C3 0.1771663800 SP2
H18_0 H -1.2729092695 1.9595247092 1.0781162314 H 0.1241500000 UNKNOWN
H19_0 H -1.2387912854 2.0915943848 0.7780407108 H 0.1241500000 UNKNOWN
F0_0 F -1.3940040548 2.1641934132 0.9561312915 F -0.1718360000 UNKNOWN
H0_1 H 0.7297060061 0.4627725703 0.4364921557 H 0.4083050000 UNKNOWN
O0_1 O 0.8472789813 0.3830745218 0.4409424716 O2 -0.8166100000 SP3
H1_1 H 0.9422754677 0.4115803749 0.4093407765 H 0.4083050000 UNKNOWN
#END
