# Supplementary material for: Predicting crystal form stability under real-world conditions
Source: Nature. 2023 Nov 8;623(7986):324–8. doi: 10.1038/s41586-023-06587-3 (PMC10632141; doi:10.1038/s41586-023-06587-3)
Supplement: Supplementary file 2 — This file contains archived experimental crystal structures before and after energy minimization (cif_structures folder) with a summary provided in a file structures.xlsx, predicted crystal structures and relative free energies for radiprodil (radiprodil_landscape_cif_files folder) and upadacitinib (upadacitinib_landscape_cif_files folder), individual (free) energy components for hydrates and anhydrates (energy_components.xlsx file), reference free-energy differences (reference_data_anhydrates.xlsx file) and critical water activities needed to carry out the validation (reference_data_hydrates.xlsx file). [file 41586_2023_6587_MOESM2_ESM.zip › Supplementary_Data/radiprodil_landscape_cif_files/monohydrate/rank_step4f_012.cif]

#############################################
# Avant-garde Materials Simulation           
#############################################

data_structure_000011
_cell_length_a 7.1182055359
_cell_length_b 40.9106716487
_cell_length_c 6.9382754964
_cell_angle_alpha 90.0000000000
_cell_angle_beta 87.3641234554
_cell_angle_gamma 90.0000000000
_cell_volume 2018.3614078543
_exptl_crystal_density_diffrn 1.3670963064
_symmetry_cell_setting monoclinic
_symmetry_space_group_name_H-M 'P 2_1/c'
_symmetry_Int_Tables_number 14
loop_
_symmetry_equiv_pos_site_id
_symmetry_equiv_pos_as_xyz
1 x,y,z
2 -x,y+1/2,-z+1/2
3 -x,-y,-z
4 x,-y+1/2,z+1/2
loop_
_atom_site_label
_atom_site_type_symbol
_atom_site_fract_x
_atom_site_fract_y
_atom_site_fract_z
_atom_site_fftype
_atom_site_charge
_atom_site_hybridization
O0_0 O 0.0930888303 0.7615433593 -0.8963210877 O2 -0.2594790000 SP3
C0_0 C 0.2728672791 0.7525520036 -0.9608492376 C3 0.1997630000 SP2
C1_0 C 0.0887195791 0.7959472793 -0.8946958776 C3 0.6218467000 SP2
C2_0 C 0.3789758452 0.7807900904 -0.9986736805 C3 0.2044676000 SP2
C3_0 C 0.3427379026 0.7212706902 -0.9875633025 C3 -0.2022536000 SP2
N0_0 N 0.2612106189 0.8070739038 -0.9557664999 N -0.5452517000 SP2
O1_0 O -0.0533643671 0.8113805664 -0.8462186706 O1 -0.4851430000 SP2
C4_0 C 0.5655841101 0.7787669764 -1.0656332797 C3 -0.2362710000 SP2
C5_0 C 0.5314703008 0.7193202377 -1.0571187715 C3 0.0793281100 SP2
H0_0 H 0.2590686423 0.6995346252 -0.9568128690 H 0.1526730000 UNKNOWN
H1_0 H 0.3002875814 0.8321737350 -0.9705205973 H 0.3933320000 UNKNOWN
C6_0 C 0.6400842950 0.7475729888 -1.0942189997 C3 -0.1136059100 SP2
H2_0 H 0.6508516548 0.8004925897 -1.0929538930 H 0.1526730000 UNKNOWN
N1_0 N 0.6209991963 0.6891576938 -1.0998546880 N -0.3434559000 SP2
H3_0 H 0.7856628758 0.7448621208 -1.1472586644 H 0.1241500000 UNKNOWN
C7_0 C 0.5834791656 0.6592881151 -1.0229782074 C3 0.4578225000 SP2
H4_0 H 0.7382485557 0.6906592673 -1.1933868968 H 0.2762240000 UNKNOWN
O2_0 O 0.4576393435 0.6525978196 -0.8989084160 O1 -0.4338110000 SP2
C8_0 C 0.7077542268 0.6323071128 -1.1157977619 C3 0.2140622000 SP2
O3_0 O 0.6519224947 0.6179459947 -1.2614233329 O1 -0.4540130000 SP2
N2_0 N 0.8701253208 0.6255173121 -1.0327510094 N -0.1239540000 SP2
C9_0 C 0.9315282405 0.6405157655 -0.8540337912 C4 0.1051694000 SP3
C10_0 C 0.9929222422 0.5992799759 -1.1096776567 C4 0.1051694000 SP3
C11_0 C 0.9541070869 0.6145241441 -0.6980842647 C4 0.0925867000 SP3
H5_0 H 0.8304039165 0.6594126619 -0.8063123658 H 0.0042653500 UNKNOWN
H6_0 H 1.0680730624 0.6525108333 -0.8870701287 H 0.0042653500 UNKNOWN
C12_0 C 1.0106202004 0.5725241644 -0.9582732682 C4 0.0925867000 SP3
H7_0 H 0.9326305726 0.5904014285 -1.2421544583 H 0.0042653500 UNKNOWN
H8_0 H 1.1317676307 0.6100379851 -1.1479224985 H 0.0042653500 UNKNOWN
C13_0 C 1.0833778871 0.5867179946 -0.7714896185 C4 0.1138484000 SP3
H9_0 H 1.0111590638 0.6262104315 -0.5706819554 H -0.0314675000 UNKNOWN
H10_0 H 0.8145887917 0.6046474339 -0.6532031333 H -0.0314675000 UNKNOWN
H11_0 H 0.8714941208 0.5611986669 -0.9292799578 H -0.0314675000 UNKNOWN
H12_0 H 1.1057002160 0.5534081874 -1.0157955092 H -0.0314675000 UNKNOWN
C14_0 C 1.1056905716 0.5605362750 -0.6151369274 C4 0.1804396000 SP3
H13_0 H 1.2236149545 0.5973031474 -0.8062373931 H -0.0462924000 UNKNOWN
C15_0 C 1.2426385680 0.5336540066 -0.6722220397 C3 -0.0871060000 SP2
H14_0 H 1.1551735742 0.5727701874 -0.4855251168 H -0.0420976000 UNKNOWN
H15_0 H 0.9669684653 0.5498481651 -0.5759501976 H -0.0420976000 UNKNOWN
C16_0 C 1.4361317869 0.5403602018 -0.6910157832 C3 -0.1454010000 SP2
C17_0 C 1.1827040175 0.5015527542 -0.7048779316 C3 -0.1454010000 SP2
C18_0 C 1.5665190193 0.5158821179 -0.7380478961 C3 -0.1268151900 SP2
H16_0 H 1.4857703328 0.5651333877 -0.6641422895 H 0.1241500000 UNKNOWN
C19_0 C 1.3113814749 0.4765466923 -0.7495932246 C3 -0.1268151900 SP2
H17_0 H 1.0329411317 0.4957131303 -0.6919146030 H 0.1241500000 UNKNOWN
C20_0 C 1.5011730526 0.4842802674 -0.7642165710 C3 0.1771663800 SP2
H18_0 H 1.7168818556 0.5208081313 -0.7506515308 H 0.1241500000 UNKNOWN
H19_0 H 1.2681818378 0.4512902585 -0.7695129286 H 0.1241500000 UNKNOWN
F0_0 F 1.6280698362 0.4598885232 -0.8035870909 F -0.1718360000 UNKNOWN
H1_1 H 0.4396145453 0.6341248840 -0.6444185262 H 0.4083050000 UNKNOWN
O0_1 O 0.3844223648 0.6321085902 -0.5126413928 O2 -0.8166100000 SP3
H0_1 H 0.4865736799 0.6268177392 -0.4244529814 H 0.4083050000 UNKNOWN
#END
