# Supplementary material for: Predicting crystal form stability under real-world conditions
Source: Nature. 2023 Nov 8;623(7986):324–8. doi: 10.1038/s41586-023-06587-3 (PMC10632141; doi:10.1038/s41586-023-06587-3)
Supplement: Supplementary file 2 — This file contains archived experimental crystal structures before and after energy minimization (cif_structures folder) with a summary provided in a file structures.xlsx, predicted crystal structures and relative free energies for radiprodil (radiprodil_landscape_cif_files folder) and upadacitinib (upadacitinib_landscape_cif_files folder), individual (free) energy components for hydrates and anhydrates (energy_components.xlsx file), reference free-energy differences (reference_data_anhydrates.xlsx file) and critical water activities needed to carry out the validation (reference_data_hydrates.xlsx file). [file 41586_2023_6587_MOESM2_ESM.zip › Supplementary_Data/radiprodil_landscape_cif_files/monohydrate/rank_step4f_009.cif]

#############################################
# Avant-garde Materials Simulation           
#############################################

data_structure_000014
_cell_length_a 17.9077387445
_cell_length_b 32.2264522821
_cell_length_c 7.0461325723
_cell_angle_alpha 90.0000000000
_cell_angle_beta 89.2686624821
_cell_angle_gamma 90.0000000000
_cell_volume 4066.0122055570
_exptl_crystal_density_diffrn 1.3572484716
_symmetry_cell_setting monoclinic
_symmetry_space_group_name_H-M 'C 2/c'
_symmetry_Int_Tables_number 15
loop_
_symmetry_equiv_pos_site_id
_symmetry_equiv_pos_as_xyz
1 x,y,z
2 -x,y,-z+1/2
3 -x,-y,-z
4 x,-y,z+1/2
5 x+1/2,y+1/2,z
6 -x+1/2,y+1/2,-z+1/2
7 -x+1/2,-y+1/2,-z
8 x+1/2,-y+1/2,z+1/2
loop_
_atom_site_label
_atom_site_type_symbol
_atom_site_fract_x
_atom_site_fract_y
_atom_site_fract_z
_atom_site_fftype
_atom_site_charge
_atom_site_hybridization
O0_0 O -0.0989534203 0.0963124007 -0.5329670975 O2 -0.2594790000 SP3
C0_0 C -0.0970510846 0.1163640042 -0.7066978162 C3 0.1997630000 SP2
C1_0 C -0.0962302386 0.0538130808 -0.5696809627 C3 0.6218467000 SP2
C2_0 C -0.0940892791 0.0868998497 -0.8521335753 C3 0.2044676000 SP2
C3_0 C -0.0968886017 0.1584871160 -0.7381920074 C3 -0.2022536000 SP2
N0_0 N -0.0943047546 0.0483603185 -0.7617996594 N -0.5452517000 SP2
O1_0 O -0.0958398475 0.0284992591 -0.4400561000 O1 -0.4851430000 SP2
C4_0 C -0.0898128580 0.0994182802 -1.0407259913 C3 -0.2362710000 SP2
C5_0 C -0.0942610195 0.1715115978 -0.9296670107 C3 0.0793281100 SP2
H0_0 H -0.0971257323 0.1806165053 -0.6218583310 H 0.1526730000 UNKNOWN
H1_0 H -0.0933136041 0.0197023342 -0.8274351742 H 0.3933320000 UNKNOWN
C6_0 C -0.0902204612 0.1420897366 -1.0779708448 C3 -0.1136059100 SP2
H2_0 H -0.0857596347 0.0771265884 -1.1566505885 H 0.1526730000 UNKNOWN
N1_0 N -0.0948836665 0.2148489287 -0.9587251971 N -0.3434559000 SP2
H3_0 H -0.0870551620 0.1527915629 -1.2238339615 H 0.1241500000 UNKNOWN
C7_0 C -0.1042711729 0.2354417055 -1.1236393299 C3 0.4578225000 SP2
H4_0 H -0.0869884917 0.2325619990 -0.8347180112 H 0.2762240000 UNKNOWN
O2_0 O -0.1146536630 0.2189367222 -1.2813228953 O1 -0.4338110000 SP2
C8_0 C -0.0936965058 0.2828155215 -1.1055797890 C3 0.2140622000 SP2
O3_0 O -0.0387652392 0.2960332685 -1.0161033473 O1 -0.4540130000 SP2
N2_0 N -0.1401183788 0.3079140310 -1.2013724912 N -0.1239540000 SP2
C9_0 C -0.1206279984 0.3519371664 -1.2250510421 C4 0.1051694000 SP3
C10_0 C -0.2142029163 0.2970078445 -1.2737518215 C4 0.1051694000 SP3
C11_0 C -0.1228053534 0.3637014585 -1.4343797522 C4 0.0925867000 SP3
H5_0 H -0.0652110526 0.3565348012 -1.1650324472 H 0.0042653500 UNKNOWN
H6_0 H -0.1607587455 0.3708502545 -1.1425923969 H 0.0042653500 UNKNOWN
C12_0 C -0.2224996536 0.3099976602 -1.4814765508 C4 0.0925867000 SP3
H7_0 H -0.2236650615 0.2636435311 -1.2563468134 H 0.0042653500 UNKNOWN
H8_0 H -0.2554803008 0.3135394341 -1.1838906879 H 0.0042653500 UNKNOWN
C13_0 C -0.1999920782 0.3553439253 -1.5178217027 C4 0.1138484000 SP3
H9_0 H -0.1084169043 0.3967092917 -1.4475951929 H -0.0314675000 UNKNOWN
H10_0 H -0.0800018122 0.3456991731 -1.5123103129 H -0.0314675000 UNKNOWN
H11_0 H -0.1864809046 0.2899941489 -1.5699671627 H -0.0314675000 UNKNOWN
H12_0 H -0.2805585342 0.3047664490 -1.5241946854 H -0.0314675000 UNKNOWN
C14_0 C -0.2018266553 0.3648014939 -1.7326157674 C4 0.1804396000 SP3
H13_0 H -0.2405995173 0.3759862424 -1.4449274122 H -0.0462924000 UNKNOWN
C15_0 C -0.1782101983 0.4084870026 -1.7828533979 C3 -0.0871060000 SP2
H14_0 H -0.1643317499 0.3425374096 -1.8047590943 H -0.0420976000 UNKNOWN
H15_0 H -0.2586899134 0.3588701382 -1.7841459157 H -0.0420976000 UNKNOWN
C16_0 C -0.2281497410 0.4418818238 -1.7647037632 C3 -0.1454010000 SP2
C17_0 C -0.1048091852 0.4170202841 -1.8433068095 C3 -0.1454010000 SP2
C18_0 C -0.2057505716 0.4825905697 -1.8028268473 C3 -0.1268151900 SP2
H16_0 H -0.2856268108 0.4361790803 -1.7187212977 H 0.1241500000 UNKNOWN
C19_0 C -0.0812661737 0.4573823471 -1.8842947150 C3 -0.1268151900 SP2
H17_0 H -0.0650177639 0.3915258837 -1.8588213484 H 0.1241500000 UNKNOWN
C20_0 C -0.1322809993 0.4894989567 -1.8606837865 C3 0.1771663800 SP2
H18_0 H -0.2439866808 0.5086936185 -1.7864095916 H 0.1241500000 UNKNOWN
H19_0 H -0.0243307467 0.4638387500 -1.9320459993 H 0.1241500000 UNKNOWN
F0_0 F -0.1091478697 0.5292619892 -1.8941306824 F -0.1718360000 UNKNOWN
O0_1 O -0.4209208723 0.2450951806 -0.3784144550 O2 -0.8166100000 SP3
H0_1 H -0.4667865068 0.2297090055 -0.4128188022 H 0.4083050000 UNKNOWN
H1_1 H -0.4045432594 0.2570440344 -0.5013054469 H 0.4083050000 UNKNOWN
#END
