# Supplementary material for: Predicting crystal form stability under real-world conditions
Source: Nature. 2023 Nov 8;623(7986):324–8. doi: 10.1038/s41586-023-06587-3 (PMC10632141; doi:10.1038/s41586-023-06587-3)
Supplement: Supplementary file 2 — This file contains archived experimental crystal structures before and after energy minimization (cif_structures folder) with a summary provided in a file structures.xlsx, predicted crystal structures and relative free energies for radiprodil (radiprodil_landscape_cif_files folder) and upadacitinib (upadacitinib_landscape_cif_files folder), individual (free) energy components for hydrates and anhydrates (energy_components.xlsx file), reference free-energy differences (reference_data_anhydrates.xlsx file) and critical water activities needed to carry out the validation (reference_data_hydrates.xlsx file). [file 41586_2023_6587_MOESM2_ESM.zip › Supplementary_Data/radiprodil_landscape_cif_files/monohydrate/rank_step4f_004.cif]

#############################################
# Avant-garde Materials Simulation           
#############################################

data_structure_000013
_cell_length_a 15.1780403195
_cell_length_b 7.2630504084
_cell_length_c 36.6117550337
_cell_angle_alpha 90.0000000000
_cell_angle_beta 90.0000000000
_cell_angle_gamma 90.0000000000
_cell_volume 4036.0385747221
_exptl_crystal_density_diffrn 1.3673280741
_symmetry_cell_setting orthorhombic
_symmetry_space_group_name_H-M 'P b c a'
_symmetry_Int_Tables_number 61
loop_
_symmetry_equiv_pos_site_id
_symmetry_equiv_pos_as_xyz
1 x,y,z
2 -x+1/2,-y,z+1/2
3 -x,y+1/2,-z+1/2
4 x+1/2,-y+1/2,-z
5 -x,-y,-z
6 x+1/2,y,-z+1/2
7 x,-y+1/2,z+1/2
8 -x+1/2,y+1/2,z
loop_
_atom_site_label
_atom_site_type_symbol
_atom_site_fract_x
_atom_site_fract_y
_atom_site_fract_z
_atom_site_fftype
_atom_site_charge
_atom_site_hybridization
O0_0 O -0.7775948614 0.7808315941 0.5573520964 O2 -0.2594790000 SP3
C0_0 C -0.7515572114 0.7200823272 0.5232609167 C3 0.1997630000 SP2
C1_0 C -0.7003780520 0.8184272982 0.5775007463 C3 0.6218467000 SP2
C2_0 C -0.6594902585 0.7155259594 0.5216819429 C3 0.2044676000 SP2
C3_0 C -0.8055107761 0.6751162672 0.4942826510 C3 -0.2022536000 SP2
N0_0 N -0.6299303602 0.7745738045 0.5556196514 N -0.5452517000 SP2
O1_0 O -0.7025341874 0.8794280062 0.6083990047 O1 -0.4851430000 SP2
C4_0 C -0.6168120861 0.6607324732 0.4898572399 C3 -0.2362710000 SP2
C5_0 C -0.7623024441 0.6236703680 0.4617219453 C3 0.0793281100 SP2
H0_0 H -0.8767886391 0.6824738169 0.4958283581 H 0.1526730000 UNKNOWN
H1_0 H -0.5643981442 0.8037336003 0.5617284001 H 0.3933320000 UNKNOWN
C6_0 C -0.6696111135 0.6150448463 0.4599543796 C3 -0.1136059100 SP2
H2_0 H -0.5451917889 0.6548444411 0.4881924278 H 0.1526730000 UNKNOWN
N1_0 N -0.8082752380 0.5801276200 0.4293948657 N -0.3434559000 SP2
H3_0 H -0.6390558262 0.5724332314 0.4343953251 H 0.1241500000 UNKNOWN
C7_0 C -0.8948558729 0.6003754747 0.4224964794 C3 0.4578225000 SP2
H4_0 H -0.7691994386 0.5354345131 0.4074153563 H 0.2762240000 UNKNOWN
O2_0 O -0.9518896212 0.6574372066 0.4444110346 O1 -0.4338110000 SP2
C8_0 C -0.9197037161 0.5659419536 0.3824310096 C3 0.2140622000 SP2
O3_0 O -0.8820173426 0.6599874534 0.3583357285 O1 -0.4540130000 SP2
N2_0 N -0.9861844304 0.4489160919 0.3756028276 N -0.1239540000 SP2
C9_0 C -1.0256065057 0.4427844422 0.3389257596 C4 0.1051694000 SP3
C10_0 C -1.0249203844 0.3216483103 0.4024838693 C4 0.1051694000 SP3
C11_0 C -1.0277483011 0.2469294283 0.3241454063 C4 0.0925867000 SP3
H5_0 H -0.9878029708 0.5367413974 0.3215549973 H 0.0042653500 UNKNOWN
H6_0 H -1.0930686840 0.4970687011 0.3416232831 H 0.0042653500 UNKNOWN
C12_0 C -1.0272792343 0.1244522615 0.3876196730 C4 0.0925867000 SP3
H7_0 H -0.9866648939 0.3294987520 0.4278017441 H 0.0042653500 UNKNOWN
H8_0 H -1.0925828031 0.3675503664 0.4082546660 H 0.0042653500 UNKNOWN
C13_0 C -1.0748775313 0.1174945667 0.3507320963 C4 0.1138484000 SP3
H9_0 H -1.0612944501 0.2470788512 0.2975321412 H -0.0314675000 UNKNOWN
H10_0 H -0.9600750766 0.1962577915 0.3195741290 H -0.0314675000 UNKNOWN
H11_0 H -0.9595852883 0.0716756121 0.3844923946 H -0.0314675000 UNKNOWN
H12_0 H -1.0617440167 0.0381123540 0.4077758824 H -0.0314675000 UNKNOWN
C14_0 C -1.0818573433 -0.0786409460 0.3350313235 C4 0.1804396000 SP3
H13_0 H -1.1426467883 0.1688582196 0.3549956264 H -0.0462924000 UNKNOWN
C15_0 C -1.1384304407 -0.0811638557 0.3010850253 C3 -0.0871060000 SP2
H14_0 H -1.0153115296 -0.1310401101 0.3290003182 H -0.0420976000 UNKNOWN
H15_0 H -1.1111051044 -0.1695381782 0.3558192362 H -0.0420976000 UNKNOWN
C16_0 C -1.2296273759 -0.0523437128 0.3042494448 C3 -0.1454010000 SP2
C17_0 C -1.1022759217 -0.0982396145 0.2659881165 C3 -0.1454010000 SP2
C18_0 C -1.2833826764 -0.0391338815 0.2734919702 C3 -0.1268151900 SP2
H16_0 H -1.2583335144 -0.0364932905 0.3313946374 H 0.1241500000 UNKNOWN
C19_0 C -1.1551024500 -0.0854067165 0.2347568394 C3 -0.1268151900 SP2
H17_0 H -1.0314462246 -0.1205672490 0.2629175077 H 0.1241500000 UNKNOWN
C20_0 C -1.2446584424 -0.0556810461 0.2393211378 C3 0.1771663800 SP2
H18_0 H -1.3537190386 -0.0120102682 0.2755982578 H 0.1241500000 UNKNOWN
H19_0 H -1.1279622036 -0.0965358161 0.2073408697 H 0.1241500000 UNKNOWN
F0_0 F -1.2972348735 -0.0413512914 0.2089020839 F -0.1718360000 UNKNOWN
O0_1 O -0.7995138527 0.9808066722 0.3721602840 O2 -0.8166100000 SP3
H0_1 H -0.7743971908 1.0179148995 0.3488397879 H 0.4083050000 UNKNOWN
H1_1 H -0.8268627590 0.8583734794 0.3673634360 H 0.4083050000 UNKNOWN
#END
