# Supplementary material for: Predicting crystal form stability under real-world conditions
Source: Nature. 2023 Nov 8;623(7986):324–8. doi: 10.1038/s41586-023-06587-3 (PMC10632141; doi:10.1038/s41586-023-06587-3)
Supplement: Supplementary file 2 — This file contains archived experimental crystal structures before and after energy minimization (cif_structures folder) with a summary provided in a file structures.xlsx, predicted crystal structures and relative free energies for radiprodil (radiprodil_landscape_cif_files folder) and upadacitinib (upadacitinib_landscape_cif_files folder), individual (free) energy components for hydrates and anhydrates (energy_components.xlsx file), reference free-energy differences (reference_data_anhydrates.xlsx file) and critical water activities needed to carry out the validation (reference_data_hydrates.xlsx file). [file 41586_2023_6587_MOESM2_ESM.zip › Supplementary_Data/radiprodil_landscape_cif_files/monohydrate/rank_step4f_017.cif]

#############################################
# Avant-garde Materials Simulation           
#############################################

data_structure_000010
_cell_length_a 35.7848470058
_cell_length_b 10.4229937061
_cell_length_c 5.5457954095
_cell_angle_alpha 90.0000000000
_cell_angle_beta 90.0000000000
_cell_angle_gamma 90.0000000000
_cell_volume 2068.4998046980
_exptl_crystal_density_diffrn 1.3339592392
_symmetry_cell_setting orthorhombic
_symmetry_space_group_name_H-M 'P n a 2_1'
_symmetry_Int_Tables_number 33
loop_
_symmetry_equiv_pos_site_id
_symmetry_equiv_pos_as_xyz
1 x,y,z
2 -x,-y,z+1/2
3 x+1/2,-y+1/2,z
4 -x+1/2,y+1/2,z+1/2
loop_
_atom_site_label
_atom_site_type_symbol
_atom_site_fract_x
_atom_site_fract_y
_atom_site_fract_z
_atom_site_fftype
_atom_site_charge
_atom_site_hybridization
O0_0 O -0.4134926616 0.9580723741 0.1436273204 O2 -0.2594790000 SP3
C0_0 C -0.3927562976 1.0239679856 0.3136353326 C3 0.1997630000 SP2
C1_0 C -0.4509401424 0.9671808872 0.2133748928 C3 0.6218467000 SP2
C2_0 C -0.4166571719 1.0722289532 0.4916005646 C3 0.2044676000 SP2
C3_0 C -0.3546083832 1.0437210539 0.3107684235 C3 -0.2022536000 SP2
N0_0 N -0.4524701655 1.0338451528 0.4249110344 N -0.5452517000 SP2
O1_0 O -0.4758909379 0.9201971137 0.0909775896 O1 -0.4851430000 SP2
C4_0 C -0.4022855363 1.1444149232 0.6812829810 C3 -0.2362710000 SP2
C5_0 C -0.3400046863 1.1161911308 0.5036883387 C3 0.0793281100 SP2
H0_0 H -0.3368103163 1.0076810679 0.1675880511 H 0.1526730000 UNKNOWN
H1_0 H -0.4775743457 1.0516301644 0.5120626723 H 0.3933320000 UNKNOWN
C6_0 C -0.3636954499 1.1649914102 0.6850358006 C3 -0.1136059100 SP2
H2_0 H -0.4203118801 1.1841335906 0.8203113721 H 0.1526730000 UNKNOWN
N1_0 N -0.3018643364 1.1490141379 0.5169788687 N -0.3434559000 SP2
H3_0 H -0.3513921332 1.2215492618 0.8302610235 H 0.1241500000 UNKNOWN
C7_0 C -0.2733491712 1.1007617178 0.3857315024 C3 0.4578225000 SP2
H4_0 H -0.2941391206 1.2194810827 0.6438607147 H 0.2762240000 UNKNOWN
O2_0 O -0.2748017204 1.0088735319 0.2419105541 O1 -0.4338110000 SP2
C8_0 C -0.2377526905 1.1823760145 0.3962612325 C3 0.2140622000 SP2
O3_0 O -0.2349631126 1.2671018744 0.2367218140 O1 -0.4540130000 SP2
N2_0 N -0.2113463805 1.1563110501 0.5604335711 N -0.1239540000 SP2
C9_0 C -0.2166708830 1.0675632295 0.7639631152 C4 0.1051694000 SP3
C10_0 C -0.1776142316 1.2364750094 0.5717752400 C4 0.1051694000 SP3
C11_0 C -0.1817445293 0.9864891485 0.8082091355 C4 0.0925867000 SP3
H5_0 H -0.2409414978 1.0060671434 0.7291868560 H 0.0042653500 UNKNOWN
H6_0 H -0.2228795407 1.1257041425 0.9244622271 H 0.0042653500 UNKNOWN
C12_0 C -0.1428724181 1.1540410951 0.6072908145 C4 0.0925867000 SP3
H7_0 H -0.1764927769 1.2932683016 0.4055330184 H 0.0042653500 UNKNOWN
H8_0 H -0.1810684839 1.3032393314 0.7243559365 H 0.0042653500 UNKNOWN
C13_0 C -0.1464493182 1.0689861760 0.8313077673 C4 0.1138484000 SP3
H9_0 H -0.1862032568 0.9307638497 0.9740272335 H -0.0314675000 UNKNOWN
H10_0 H -0.1784285054 0.9178913963 0.6585394723 H -0.0314675000 UNKNOWN
H11_0 H -0.1389283617 1.0920688262 0.4478439938 H -0.0314675000 UNKNOWN
H12_0 H -0.1183665233 1.2173265766 0.6211314905 H -0.0314675000 UNKNOWN
C14_0 C -0.1116439631 0.9849083989 0.8721957762 C4 0.1804396000 SP3
H13_0 H -0.1498452829 1.1329053398 0.9892189283 H -0.0462924000 UNKNOWN
C15_0 C -0.0756270019 1.0591277756 0.9018386608 C3 -0.0871060000 SP2
H14_0 H -0.1164689405 0.9247072599 1.0327099814 H -0.0420976000 UNKNOWN
H15_0 H -0.1087352626 0.9176500314 0.7197406552 H -0.0420976000 UNKNOWN
C16_0 C -0.0463064580 1.0455433695 0.7360611270 C3 -0.1454010000 SP2
C17_0 C -0.0705855600 1.1440294282 1.0959243957 C3 -0.1454010000 SP2
C18_0 C -0.0127437733 1.1128310459 0.7623047321 C3 -0.1268151900 SP2
H16_0 H -0.0495864108 0.9810654086 0.5825780363 H 0.1241500000 UNKNOWN
C19_0 C -0.0374169596 1.2126142723 1.1266584141 C3 -0.1268151900 SP2
H17_0 H -0.0927978648 1.1570497566 1.2281860881 H 0.1241500000 UNKNOWN
C20_0 C -0.0091643116 1.1946646986 0.9582862722 C3 0.1771663800 SP2
H18_0 H 0.0099672971 1.1017446031 0.6328777765 H 0.1241500000 UNKNOWN
H19_0 H -0.0335192431 1.2777410121 1.2785223831 H 0.1241500000 UNKNOWN
F0_0 F 0.0237392488 1.2606105595 0.9885958385 F -0.1718360000 UNKNOWN
H0_1 H -0.2386252406 0.8937672978 0.2802117387 H 0.4083050000 UNKNOWN
O0_1 O -0.2215413053 0.8270290195 0.3430725475 O2 -0.8166100000 SP3
H1_1 H -0.2347318173 0.7957918434 0.4890598369 H 0.4083050000 UNKNOWN
#END
