# Supplementary material for: Predicting crystal form stability under real-world conditions
Source: Nature. 2023 Nov 8;623(7986):324–8. doi: 10.1038/s41586-023-06587-3 (PMC10632141; doi:10.1038/s41586-023-06587-3)
Supplement: Supplementary file 2 — This file contains archived experimental crystal structures before and after energy minimization (cif_structures folder) with a summary provided in a file structures.xlsx, predicted crystal structures and relative free energies for radiprodil (radiprodil_landscape_cif_files folder) and upadacitinib (upadacitinib_landscape_cif_files folder), individual (free) energy components for hydrates and anhydrates (energy_components.xlsx file), reference free-energy differences (reference_data_anhydrates.xlsx file) and critical water activities needed to carry out the validation (reference_data_hydrates.xlsx file). [file 41586_2023_6587_MOESM2_ESM.zip › Supplementary_Data/radiprodil_landscape_cif_files/monohydrate/rank_step4f_003.cif]

#############################################
# Avant-garde Materials Simulation           
#############################################

data_structure_000004
_cell_length_a 18.6303712518
_cell_length_b 15.0275589523
_cell_length_c 7.2510250631
_cell_angle_alpha 90.0000000000
_cell_angle_beta 75.2736427684
_cell_angle_gamma 90.0000000000
_cell_volume 1963.3765682210
_exptl_crystal_density_diffrn 1.4053821719
_symmetry_cell_setting monoclinic
_symmetry_space_group_name_H-M 'P 2_1/c'
_symmetry_Int_Tables_number 14
loop_
_symmetry_equiv_pos_site_id
_symmetry_equiv_pos_as_xyz
1 x,y,z
2 -x,y+1/2,-z+1/2
3 -x,-y,-z
4 x,-y+1/2,z+1/2
loop_
_atom_site_label
_atom_site_type_symbol
_atom_site_fract_x
_atom_site_fract_y
_atom_site_fract_z
_atom_site_fftype
_atom_site_charge
_atom_site_hybridization
O0_0 O -0.3912254364 0.2842897661 0.1272090369 O2 -0.2594790000 SP3
C0_0 C -0.4587894108 0.2555157590 0.2383568368 C3 0.1997630000 SP2
C1_0 C -0.3487996855 0.2079042074 0.0589517295 C3 0.6218467000 SP2
C2_0 C -0.4594916391 0.1624423392 0.2449446999 C3 0.2044676000 SP2
C3_0 C -0.5183361322 0.3080716139 0.3263767292 C3 -0.2022536000 SP2
N0_0 N -0.3905554996 0.1351460323 0.1354464921 N -0.5452517000 SP2
O1_0 O -0.2872456475 0.2123272016 -0.0490703352 O1 -0.4851430000 SP2
C4_0 C -0.5224737250 0.1173717229 0.3462424627 C3 -0.2362710000 SP2
C5_0 C -0.5827697677 0.2624369407 0.4254308839 C3 0.0793281100 SP2
H0_0 H -0.5169753822 0.3801008186 0.3170017613 H 0.1526730000 UNKNOWN
H1_0 H -0.3747734831 0.0695622258 0.1024254645 H 0.3933320000 UNKNOWN
C6_0 C -0.5839532936 0.1687761015 0.4358787566 C3 -0.1136059100 SP2
H2_0 H -0.5241761454 0.0449799561 0.3548711681 H 0.1526730000 UNKNOWN
N1_0 N -0.6487748576 0.3068401080 0.5175426322 N -0.3434559000 SP2
H3_0 H -0.6344705549 0.1361563976 0.5161657967 H 0.1241500000 UNKNOWN
C7_0 C -0.6648917021 0.3940541230 0.5101511508 C3 0.4578225000 SP2
H4_0 H -0.6921021911 0.2660826290 0.5935725433 H 0.2762240000 UNKNOWN
O2_0 O -0.6225669052 0.4528781091 0.4208422985 O1 -0.4338110000 SP2
C8_0 C -0.7461439986 0.4156638713 0.6088230477 C3 0.2140622000 SP2
O3_0 O -0.7955145728 0.3771745351 0.5484517346 O1 -0.4540130000 SP2
N2_0 N -0.7601179868 0.4779773254 0.7458084507 N -0.1239540000 SP2
C9_0 C -0.8368469902 0.5097377658 0.8212868504 C4 0.1051694000 SP3
C10_0 C -0.7025502483 0.5246133901 0.8156338119 C4 0.1051694000 SP3
C11_0 C -0.8567171179 0.5178400647 1.0381191919 C4 0.0925867000 SP3
H5_0 H -0.8733327268 0.4629317861 0.7729492582 H 0.0042653500 UNKNOWN
H6_0 H -0.8408543010 0.5751009089 0.7554461847 H 0.0042653500 UNKNOWN
C12_0 C -0.7236763736 0.5316764198 1.0329672305 C4 0.0925867000 SP3
H7_0 H -0.6498228746 0.4893786643 0.7638159189 H 0.0042653500 UNKNOWN
H8_0 H -0.6965541339 0.5920480375 0.7541674779 H 0.0042653500 UNKNOWN
C13_0 C -0.8000464865 0.5750303619 1.1049323600 C4 0.1138484000 SP3
H9_0 H -0.9127361009 0.5464983972 1.0858787487 H -0.0314675000 UNKNOWN
H10_0 H -0.8584321978 0.4506947285 1.1004772188 H -0.0314675000 UNKNOWN
H11_0 H -0.7245119965 0.4650772973 1.0971500588 H -0.0314675000 UNKNOWN
H12_0 H -0.6808618459 0.5717430419 1.0741734345 H -0.0314675000 UNKNOWN
C14_0 C -0.8204239818 0.5886342132 1.3224863070 C4 0.1804396000 SP3
H13_0 H -0.7977082214 0.6414178326 1.0382671279 H -0.0462924000 UNKNOWN
C15_0 C -0.8904066581 0.6424643111 1.3932489178 C3 -0.0871060000 SP2
H14_0 H -0.8266526888 0.5232066384 1.3932092313 H -0.0420976000 UNKNOWN
H15_0 H -0.7742697620 0.6230815871 1.3612930449 H -0.0420976000 UNKNOWN
C16_0 C -0.9566955677 0.6021987045 1.4928147277 C3 -0.1454010000 SP2
C17_0 C -0.8913462237 0.7339772202 1.3546369228 C3 -0.1454010000 SP2
C18_0 C -1.0232217558 0.6498284740 1.5481118982 C3 -0.1268151900 SP2
H16_0 H -0.9560500917 0.5319067806 1.5292659988 H 0.1241500000 UNKNOWN
C19_0 C -0.9566610336 0.7832915059 1.4122412140 C3 -0.1268151900 SP2
H17_0 H -0.8402276685 0.7664897465 1.2768107577 H 0.1241500000 UNKNOWN
C20_0 C -1.0214884214 0.7399085175 1.5059502918 C3 0.1771663800 SP2
H18_0 H -1.0750997325 0.6183802501 1.6233534608 H 0.1241500000 UNKNOWN
H19_0 H -0.9582895130 0.8540696927 1.3820609282 H 0.1241500000 UNKNOWN
F0_0 F -1.0859630911 0.7883168340 1.5594088427 F -0.1718360000 UNKNOWN
O0_1 O -0.2322454063 0.7005072903 -0.1987531135 O2 -0.8166100000 SP3
H0_1 H -0.2225834229 0.6766844361 -0.3307551515 H 0.4083050000 UNKNOWN
H1_1 H -0.1907497213 0.7401568500 -0.1995572568 H 0.4083050000 UNKNOWN
#END
