# Supplementary material for: Predicting crystal form stability under real-world conditions
Source: Nature. 2023 Nov 8;623(7986):324–8. doi: 10.1038/s41586-023-06587-3 (PMC10632141; doi:10.1038/s41586-023-06587-3)
Supplement: Supplementary file 2 — This file contains archived experimental crystal structures before and after energy minimization (cif_structures folder) with a summary provided in a file structures.xlsx, predicted crystal structures and relative free energies for radiprodil (radiprodil_landscape_cif_files folder) and upadacitinib (upadacitinib_landscape_cif_files folder), individual (free) energy components for hydrates and anhydrates (energy_components.xlsx file), reference free-energy differences (reference_data_anhydrates.xlsx file) and critical water activities needed to carry out the validation (reference_data_hydrates.xlsx file). [file 41586_2023_6587_MOESM2_ESM.zip › Supplementary_Data/radiprodil_landscape_cif_files/monohydrate/rank_step4f_013.cif]

#############################################
# Avant-garde Materials Simulation           
#############################################

data_structure_000009
_cell_length_a 15.2837906867
_cell_length_b 7.2510122927
_cell_length_c 36.9387256867
_cell_angle_alpha 90.0000000000
_cell_angle_beta 90.0000000000
_cell_angle_gamma 90.0000000000
_cell_volume 4093.6587030898
_exptl_crystal_density_diffrn 1.3480823028
_symmetry_cell_setting orthorhombic
_symmetry_space_group_name_H-M 'P b c a'
_symmetry_Int_Tables_number 61
loop_
_symmetry_equiv_pos_site_id
_symmetry_equiv_pos_as_xyz
1 x,y,z
2 -x+1/2,-y,z+1/2
3 -x,y+1/2,-z+1/2
4 x+1/2,-y+1/2,-z
5 -x,-y,-z
6 x+1/2,y,-z+1/2
7 x,-y+1/2,z+1/2
8 -x+1/2,y+1/2,z
loop_
_atom_site_label
_atom_site_type_symbol
_atom_site_fract_x
_atom_site_fract_y
_atom_site_fract_z
_atom_site_fftype
_atom_site_charge
_atom_site_hybridization
O0_0 O -0.7795098585 -0.0604932134 0.6925157452 O2 -0.2594790000 SP3
C0_0 C -0.7542299952 -0.0877847495 0.7280452779 C3 0.1997630000 SP2
C1_0 C -0.7022712949 -0.0503311020 0.6714496627 C3 0.6218467000 SP2
C2_0 C -0.6628506551 -0.0929988035 0.7299638987 C3 0.2044676000 SP2
C3_0 C -0.8081824870 -0.1085237394 0.7576910583 C3 -0.2022536000 SP2
N0_0 N -0.6329318083 -0.0659892029 0.6948692877 N -0.5452517000 SP2
O1_0 O -0.7040050663 -0.0320438092 0.6387700168 O1 -0.4851430000 SP2
C4_0 C -0.6209097849 -0.1228068679 0.7628711665 C3 -0.2362710000 SP2
C5_0 C -0.7657697356 -0.1378130243 0.7911198650 C3 0.0793281100 SP2
H0_0 H -0.8789121460 -0.1016517006 0.7558241587 H 0.1526730000 UNKNOWN
H1_0 H -0.5672518301 -0.0695344433 0.6875349461 H 0.3933320000 UNKNOWN
C6_0 C -0.6737680917 -0.1454501074 0.7933745619 C3 -0.1136059100 SP2
H2_0 H -0.5498911808 -0.1305328570 0.7647622784 H 0.1526730000 UNKNOWN
N1_0 N -0.8121334210 -0.1638085313 0.8237363192 N -0.3434559000 SP2
H3_0 H -0.6439520596 -0.1705001274 0.8197064425 H 0.1241500000 UNKNOWN
C7_0 C -0.8984271032 -0.1425460919 0.8296425006 C3 0.4578225000 SP2
H4_0 H -0.7740322488 -0.2025226228 0.8461379896 H 0.2762240000 UNKNOWN
O2_0 O -0.9542698834 -0.0933097357 0.8068563441 O1 -0.4338110000 SP2
C8_0 C -0.9249331522 -0.1673223083 0.8693952324 C3 0.2140622000 SP2
O3_0 O -0.8882095500 -0.0684865581 0.8927246276 O1 -0.4540130000 SP2
N2_0 N -0.9915787052 -0.2824386055 0.8766356122 N -0.1239540000 SP2
C9_0 C -1.0276297713 -0.4187571622 0.8510844041 C4 0.1051694000 SP3
C10_0 C -1.0308082195 -0.2852159928 0.9130015255 C4 0.1051694000 SP3
C11_0 C -1.0251262264 -0.6130412299 0.8673230651 C4 0.0925867000 SP3
H5_0 H -0.9906176963 -0.4121596033 0.8257257720 H 0.0042653500 UNKNOWN
H6_0 H -1.0959229389 -0.3808164111 0.8451954109 H 0.0042653500 UNKNOWN
C12_0 C -1.0263385710 -0.4777451573 0.9293575868 C4 0.0925867000 SP3
H7_0 H -0.9966549447 -0.1824895789 0.9293923906 H 0.0042653500 UNKNOWN
H8_0 H -1.0994156294 -0.2408970873 0.9098786319 H 0.0042653500 UNKNOWN
C13_0 C -1.0707486814 -0.6172582378 0.9042607467 C4 0.1138484000 SP3
H9_0 H -1.0582780646 -0.7068964150 0.8483197043 H -0.0314675000 UNKNOWN
H10_0 H -0.9566958732 -0.6588953981 0.8702158777 H -0.0314675000 UNKNOWN
H11_0 H -0.9573868525 -0.5168109317 0.9337757631 H -0.0314675000 UNKNOWN
H12_0 H -1.0582260252 -0.4769606421 0.9560351199 H -0.0314675000 UNKNOWN
C14_0 C -1.0728692684 -0.8114571036 0.9208410764 C4 0.1804396000 SP3
H13_0 H -1.1392055412 -0.5728777541 0.9000163919 H -0.0462924000 UNKNOWN
C15_0 C -1.1317205757 -0.8219704876 0.9536090721 C3 -0.0871060000 SP2
H14_0 H -1.0972174991 -0.9075163910 0.9001043101 H -0.0420976000 UNKNOWN
H15_0 H -1.0058277783 -0.8539701682 0.9279088412 H -0.0420976000 UNKNOWN
C16_0 C -1.0984630200 -0.8477756527 0.9886183345 C3 -0.1454010000 SP2
C17_0 C -1.2225234389 -0.7997787223 0.9494903583 C3 -0.1454010000 SP2
C18_0 C -1.1535042206 -0.8557710592 1.0188872113 C3 -0.1268151900 SP2
H16_0 H -1.0278763101 -0.8616557245 0.9923633378 H 0.1241500000 UNKNOWN
C19_0 C -1.2784497770 -0.8034440041 0.9792824998 C3 -0.1268151900 SP2
H17_0 H -1.2494193132 -0.7778588757 0.9224521617 H 0.1241500000 UNKNOWN
C20_0 C -1.2424975052 -0.8333320258 1.0132563121 C3 0.1771663800 SP2
H18_0 H -1.1289509342 -0.8792034619 1.0462210230 H 0.1241500000 UNKNOWN
H19_0 H -1.3486017838 -0.7821657659 0.9765761671 H 0.1241500000 UNKNOWN
F0_0 F -1.2981916604 -0.8407436407 1.0426049305 F -0.1718360000 UNKNOWN
O0_1 O -1.2032499176 -0.2570352812 0.6198053615 O2 -0.8166100000 SP3
H0_1 H -1.1730423116 -0.3769753451 0.6158940704 H 0.4083050000 UNKNOWN
H1_1 H -1.2190725096 -0.2138392702 0.5957263296 H 0.4083050000 UNKNOWN
#END
