# Supplementary material for: Predicting crystal form stability under real-world conditions
Source: Nature. 2023 Nov 8;623(7986):324–8. doi: 10.1038/s41586-023-06587-3 (PMC10632141; doi:10.1038/s41586-023-06587-3)
Supplement: Supplementary file 2 — This file contains archived experimental crystal structures before and after energy minimization (cif_structures folder) with a summary provided in a file structures.xlsx, predicted crystal structures and relative free energies for radiprodil (radiprodil_landscape_cif_files folder) and upadacitinib (upadacitinib_landscape_cif_files folder), individual (free) energy components for hydrates and anhydrates (energy_components.xlsx file), reference free-energy differences (reference_data_anhydrates.xlsx file) and critical water activities needed to carry out the validation (reference_data_hydrates.xlsx file). [file 41586_2023_6587_MOESM2_ESM.zip › Supplementary_Data/radiprodil_landscape_cif_files/monohydrate/rank_step4f_016.cif]

#############################################
# Avant-garde Materials Simulation           
#############################################

data_structure_000012
_cell_length_a 30.4809085891
_cell_length_b 7.7864668466
_cell_length_c 17.8332190932
_cell_angle_alpha 90.0000000000
_cell_angle_beta 106.9190404059
_cell_angle_gamma 90.0000000000
_cell_volume 4049.3148842394
_exptl_crystal_density_diffrn 1.3628450761
_symmetry_cell_setting monoclinic
_symmetry_space_group_name_H-M 'C 2/c'
_symmetry_Int_Tables_number 15
loop_
_symmetry_equiv_pos_site_id
_symmetry_equiv_pos_as_xyz
1 x,y,z
2 -x,y,-z+1/2
3 -x,-y,-z
4 x,-y,z+1/2
5 x+1/2,y+1/2,z
6 -x+1/2,y+1/2,-z+1/2
7 -x+1/2,-y+1/2,-z
8 x+1/2,-y+1/2,z+1/2
loop_
_atom_site_label
_atom_site_type_symbol
_atom_site_fract_x
_atom_site_fract_y
_atom_site_fract_z
_atom_site_fftype
_atom_site_charge
_atom_site_hybridization
O0_0 O 0.1607166391 0.6744124699 -0.6412959523 O2 -0.2594790000 SP3
C0_0 C 0.1810625499 0.6421015066 -0.5625871321 C3 0.1997630000 SP2
C1_0 C 0.1851157234 0.5803544353 -0.6829324441 C3 0.6218467000 SP2
C2_0 C 0.2180186585 0.5298048457 -0.5543772122 C3 0.2044676000 SP2
C3_0 C 0.1680527794 0.7092491883 -0.5006768503 C3 -0.2022536000 SP2
N0_0 N 0.2192060083 0.4928783625 -0.6301078566 N -0.5452517000 SP2
O1_0 O 0.1749420874 0.5836553411 -0.7546394522 O1 -0.4851430000 SP2
C4_0 C 0.2446677581 0.4812815208 -0.4799726133 C3 -0.2362710000 SP2
C5_0 C 0.1949450748 0.6592069232 -0.4252659164 C3 0.0793281100 SP2
H0_0 H 0.1390601061 0.7954655219 -0.5087554610 H 0.1526730000 UNKNOWN
H1_0 H 0.2416483815 0.4150594199 -0.6499559955 H 0.3933320000 UNKNOWN
C6_0 C 0.2324877202 0.5470554092 -0.4159304112 C3 -0.1136059100 SP2
H2_0 H 0.2741681059 0.3965123428 -0.4712430609 H 0.1526730000 UNKNOWN
N1_0 N 0.1863592361 0.7224828767 -0.3570053478 N -0.3434559000 SP2
H3_0 H 0.2532588441 0.5114477759 -0.3574109338 H 0.1241500000 UNKNOWN
C7_0 C 0.1459453564 0.7886062105 -0.3513715053 C3 0.4578225000 SP2
H4_0 H 0.2122008859 0.7048049722 -0.3052158855 H 0.2762240000 UNKNOWN
O2_0 O 0.1106706785 0.8103722460 -0.4059013878 O1 -0.4338110000 SP2
C8_0 C 0.1501336476 0.8539915273 -0.2681354408 C3 0.2140622000 SP2
O3_0 O 0.1848759216 0.9414111920 -0.2344118127 O1 -0.4540130000 SP2
N2_0 N 0.1155812822 0.8268389928 -0.2369775137 N -0.1239540000 SP2
C9_0 C 0.0759531424 0.7142748628 -0.2703673474 C4 0.1051694000 SP3
C10_0 C 0.1147844835 0.9223952132 -0.1660218457 C4 0.1051694000 SP3
C11_0 C 0.0674171052 0.5965452886 -0.2073692899 C4 0.0925867000 SP3
H5_0 H 0.0821506364 0.6384068193 -0.3178930881 H 0.0042653500 UNKNOWN
H6_0 H 0.0459290402 0.7969823288 -0.2952858976 H 0.0042653500 UNKNOWN
C12_0 C 0.1075324078 0.8031233574 -0.1028596764 C4 0.0925867000 SP3
H7_0 H 0.1469178073 0.9942675624 -0.1463464964 H 0.0042653500 UNKNOWN
H8_0 H 0.0863424262 1.0155150591 -0.1838043279 H 0.0042653500 UNKNOWN
C13_0 C 0.0640742556 0.6949088563 -0.1347196548 C4 0.1138484000 SP3
H9_0 H 0.0357271713 0.5239132491 -0.2338582512 H -0.0314675000 UNKNOWN
H10_0 H 0.0950516086 0.5008499990 -0.1898924217 H -0.0314675000 UNKNOWN
H11_0 H 0.1375027484 0.7176866537 -0.0813114747 H -0.0314675000 UNKNOWN
H12_0 H 0.1052175100 0.8807760139 -0.0525453362 H -0.0314675000 UNKNOWN
C14_0 C 0.0554569433 0.5716612554 -0.0729907540 C4 0.1804396000 SP3
H13_0 H 0.0347382301 0.7847309575 -0.1528840507 H -0.0462924000 UNKNOWN
C15_0 C 0.0476276398 0.6601862424 -0.0026492758 C3 -0.0871060000 SP2
H14_0 H 0.0253315906 0.4920071092 -0.1012168412 H -0.0420976000 UNKNOWN
H15_0 H 0.0847079055 0.4828887029 -0.0533447755 H -0.0420976000 UNKNOWN
C16_0 C 0.0055278447 0.7403301025 -0.0084609352 C3 -0.1454010000 SP2
C17_0 C 0.0817664573 0.6649029804 0.0697874199 C3 -0.1454010000 SP2
C18_0 C -0.0026285585 0.8228136431 0.0556190319 C3 -0.1268151900 SP2
H16_0 H -0.0221456133 0.7373391325 -0.0633266911 H 0.1241500000 UNKNOWN
C19_0 C 0.0744089315 0.7467072679 0.1349342959 C3 -0.1268151900 SP2
H17_0 H 0.1146894275 0.6020662905 0.0761747109 H 0.1241500000 UNKNOWN
C20_0 C 0.0321064796 0.8237042037 0.1261591242 C3 0.1771663800 SP2
H18_0 H -0.0354538240 0.8844261936 0.0505458682 H 0.1241500000 UNKNOWN
H19_0 H 0.1010199982 0.7486490138 0.1910632504 H 0.1241500000 UNKNOWN
F0_0 F 0.0239435343 0.9018984422 0.1897947527 F -0.1718360000 UNKNOWN
H1_1 H 0.2140069906 0.7260723516 -0.7895792485 H 0.4083050000 UNKNOWN
O0_1 O 0.2331068309 0.8293754937 -0.7860157376 O2 -0.8166100000 SP3
H0_1 H 0.2138532963 0.9217213541 -0.7724794909 H 0.4083050000 UNKNOWN
#END
