# Supplementary material for: Predicting crystal form stability under real-world conditions
Source: Nature. 2023 Nov 8;623(7986):324–8. doi: 10.1038/s41586-023-06587-3 (PMC10632141; doi:10.1038/s41586-023-06587-3)
Supplement: Supplementary file 2 — This file contains archived experimental crystal structures before and after energy minimization (cif_structures folder) with a summary provided in a file structures.xlsx, predicted crystal structures and relative free energies for radiprodil (radiprodil_landscape_cif_files folder) and upadacitinib (upadacitinib_landscape_cif_files folder), individual (free) energy components for hydrates and anhydrates (energy_components.xlsx file), reference free-energy differences (reference_data_anhydrates.xlsx file) and critical water activities needed to carry out the validation (reference_data_hydrates.xlsx file). [file 41586_2023_6587_MOESM2_ESM.zip › Supplementary_Data/radiprodil_landscape_cif_files/monohydrate/rank_step4f_001.cif]

#############################################
# Avant-garde Materials Simulation           
#############################################

data_structure_000001
_cell_length_a 18.2888480118
_cell_length_b 15.2250250904
_cell_length_c 7.3273813526
_cell_angle_alpha 90.0000000000
_cell_angle_beta 79.9349788099
_cell_angle_gamma 90.0000000000
_cell_volume 2008.8958895970
_exptl_crystal_density_diffrn 1.3735377926
_symmetry_cell_setting monoclinic
_symmetry_space_group_name_H-M 'P 2_1/c'
_symmetry_Int_Tables_number 14
loop_
_symmetry_equiv_pos_site_id
_symmetry_equiv_pos_as_xyz
1 x,y,z
2 -x,y+1/2,-z+1/2
3 -x,-y,-z
4 x,-y+1/2,z+1/2
loop_
_atom_site_label
_atom_site_type_symbol
_atom_site_fract_x
_atom_site_fract_y
_atom_site_fract_z
_atom_site_fftype
_atom_site_charge
_atom_site_hybridization
O0_0 O -0.3837313085 0.2785067628 0.6628734556 O2 -0.2594790000 SP3
C0_0 C -0.4527264550 0.2530528865 0.7562023944 C3 0.1997630000 SP2
C1_0 C -0.3431834827 0.2012298321 0.6078573121 C3 0.6218467000 SP2
C2_0 C -0.4561568875 0.1613023740 0.7638907432 C3 0.2044676000 SP2
C3_0 C -0.5112098369 0.3072314427 0.8277193739 C3 -0.2022536000 SP2
N0_0 N -0.3875850656 0.1313525230 0.6735806908 N -0.5452517000 SP2
O1_0 O -0.2807280119 0.2028561352 0.5178450029 O1 -0.4851430000 SP2
C4_0 C -0.5206359268 0.1192201083 0.8494011017 C3 -0.2362710000 SP2
C5_0 C -0.5772108742 0.2645912314 0.9105370554 C3 0.0793281100 SP2
H0_0 H -0.5079053511 0.3782472036 0.8177311426 H 0.1526730000 UNKNOWN
H1_0 H -0.3753678457 0.0658257886 0.6407756623 H 0.3933320000 UNKNOWN
C6_0 C -0.5810264311 0.1722474746 0.9223001000 C3 -0.1136059100 SP2
H2_0 H -0.5241605285 0.0478619224 0.8583151630 H 0.1526730000 UNKNOWN
N1_0 N -0.6425803429 0.3108566615 0.9838255851 N -0.3434559000 SP2
H3_0 H -0.6328393490 0.1421899342 0.9894370610 H 0.1241500000 UNKNOWN
C7_0 C -0.6566535215 0.3970265450 0.9678212535 C3 0.4578225000 SP2
H4_0 H -0.6869455706 0.2722730781 1.0502789920 H 0.2762240000 UNKNOWN
O2_0 O -0.6123780713 0.4534994793 0.8889974146 O1 -0.4338110000 SP2
C8_0 C -0.7379089583 0.4221369523 1.0385968898 C3 0.2140622000 SP2
O3_0 O -0.7867516527 0.3858300024 0.9638692267 O1 -0.4540130000 SP2
N2_0 N -0.7515681640 0.4868883808 1.1640317019 N -0.1239540000 SP2
C9_0 C -0.8261889342 0.5259010943 1.2083137685 C4 0.1051694000 SP3
C10_0 C -0.6959658978 0.5247612543 1.2644171396 C4 0.1051694000 SP3
C11_0 C -0.8547237998 0.5250786344 1.4164657181 C4 0.0925867000 SP3
H5_0 H -0.8623462823 0.4892609113 1.1316348398 H 0.0042653500 UNKNOWN
H6_0 H -0.8213026397 0.5937879268 1.1554312989 H 0.0042653500 UNKNOWN
C12_0 C -0.7244879085 0.5254825513 1.4737143972 C4 0.0925867000 SP3
H7_0 H -0.6444287275 0.4869555588 1.2303054958 H 0.0042653500 UNKNOWN
H8_0 H -0.6848966151 0.5925972009 1.2155332054 H 0.0042653500 UNKNOWN
C13_0 C -0.7998652802 0.5718528568 1.5193288239 C4 0.1138484000 SP3
H9_0 H -0.9093112306 0.5573604470 1.4447924697 H -0.0314675000 UNKNOWN
H10_0 H -0.8629233653 0.4566646556 1.4654422562 H -0.0314675000 UNKNOWN
H11_0 H -0.7297782463 0.4576129946 1.5269400149 H -0.0314675000 UNKNOWN
H12_0 H -0.6830657522 0.5597667616 1.5400727685 H -0.0314675000 UNKNOWN
C14_0 C -0.8288693526 0.5768628145 1.7290259915 C4 0.1804396000 SP3
H13_0 H -0.7923429584 0.6398471455 1.4664835272 H -0.0462924000 UNKNOWN
C15_0 C -0.8971648998 0.6338707197 1.7758151313 C3 -0.0871060000 SP2
H14_0 H -0.8406144278 0.5100467405 1.7839259044 H -0.0420976000 UNKNOWN
H15_0 H -0.7848780038 0.6041905619 1.7974892111 H -0.0420976000 UNKNOWN
C16_0 C -0.9672177099 0.5982558282 1.8448144576 C3 -0.1454010000 SP2
C17_0 C -0.8917452519 0.7249293471 1.7451731921 C3 -0.1454010000 SP2
C18_0 C -1.0304631819 0.6513244997 1.8868440626 C3 -0.1268151900 SP2
H16_0 H -0.9725233311 0.5273610906 1.8657229729 H 0.1241500000 UNKNOWN
C19_0 C -0.9541712498 0.7788712731 1.7826768341 C3 -0.1268151900 SP2
H17_0 H -0.8378089098 0.7535394350 1.6888691432 H 0.1241500000 UNKNOWN
C20_0 C -1.0219985128 0.7407238317 1.8543613988 C3 0.1771663800 SP2
H18_0 H -1.0852252066 0.6252487529 1.9437689441 H 0.1241500000 UNKNOWN
H19_0 H -0.9510385608 0.8491564649 1.7556016544 H 0.1241500000 UNKNOWN
F0_0 F -1.0834014961 0.7944049715 1.8947420655 F -0.1718360000 UNKNOWN
O0_1 O -0.2423785452 0.7031789146 0.3593140866 O2 -0.8166100000 SP3
H0_1 H -0.2326099012 0.6738896294 0.2359854144 H 0.4083050000 UNKNOWN
H1_1 H -0.1938396099 0.7212482291 0.3830760971 H 0.4083050000 UNKNOWN
#END
