# Supplementary material for: Predicting crystal form stability under real-world conditions
Source: Nature. 2023 Nov 8;623(7986):324–8. doi: 10.1038/s41586-023-06587-3 (PMC10632141; doi:10.1038/s41586-023-06587-3)
Supplement: Supplementary file 2 — This file contains archived experimental crystal structures before and after energy minimization (cif_structures folder) with a summary provided in a file structures.xlsx, predicted crystal structures and relative free energies for radiprodil (radiprodil_landscape_cif_files folder) and upadacitinib (upadacitinib_landscape_cif_files folder), individual (free) energy components for hydrates and anhydrates (energy_components.xlsx file), reference free-energy differences (reference_data_anhydrates.xlsx file) and critical water activities needed to carry out the validation (reference_data_hydrates.xlsx file). [file 41586_2023_6587_MOESM2_ESM.zip › Supplementary_Data/radiprodil_landscape_cif_files/monohydrate/rank_step4f_021.cif]

#############################################
# Avant-garde Materials Simulation           
#############################################

data_structure_000021
_cell_length_a 6.8146597241
_cell_length_b 14.1749882725
_cell_length_c 41.5371477008
_cell_angle_alpha 90.0000000000
_cell_angle_beta 90.0000000000
_cell_angle_gamma 90.0000000000
_cell_volume 4012.3938325883
_exptl_crystal_density_diffrn 1.3753856380
_symmetry_cell_setting orthorhombic
_symmetry_space_group_name_H-M 'P b c a'
_symmetry_Int_Tables_number 61
loop_
_symmetry_equiv_pos_site_id
_symmetry_equiv_pos_as_xyz
1 x,y,z
2 -x+1/2,-y,z+1/2
3 -x,y+1/2,-z+1/2
4 x+1/2,-y+1/2,-z
5 -x,-y,-z
6 x+1/2,y,-z+1/2
7 x,-y+1/2,z+1/2
8 -x+1/2,y+1/2,z
loop_
_atom_site_label
_atom_site_type_symbol
_atom_site_fract_x
_atom_site_fract_y
_atom_site_fract_z
_atom_site_fftype
_atom_site_charge
_atom_site_hybridization
O0_0 O 0.3034569256 0.3955533303 0.7391922220 O2 -0.2594790000 SP3
C0_0 C 0.3634394881 0.4857542388 0.7474523339 C3 0.1997630000 SP2
C1_0 C 0.2982720101 0.3919164481 0.7053372704 C3 0.6218467000 SP2
C2_0 C 0.3955947962 0.5376729792 0.7193258528 C3 0.2044676000 SP2
C3_0 C 0.3896405864 0.5220460065 0.7780222166 C3 -0.2022536000 SP2
N0_0 N 0.3538786869 0.4775502767 0.6938233239 N -0.5452517000 SP2
O1_0 O 0.2511185970 0.3200392488 0.6907584349 O1 -0.4851430000 SP2
C4_0 C 0.4556687882 0.6311799764 0.7207969414 C3 -0.2362710000 SP2
C5_0 C 0.4516996313 0.6167394821 0.7794009698 C3 0.0793281100 SP2
H0_0 H 0.3635676945 0.4806933679 0.7996127349 H 0.1526730000 UNKNOWN
H1_0 H 0.3671144470 0.4949372041 0.6689720287 H 0.3933320000 UNKNOWN
C6_0 C 0.4825614868 0.6699480214 0.7512970395 C3 -0.1136059100 SP2
H2_0 H 0.4787237245 0.6732168077 0.6992464801 H 0.1526730000 UNKNOWN
N1_0 N 0.4919616487 0.6618273947 0.8091511654 N -0.3434559000 SP2
H3_0 H 0.5291598014 0.7431582575 0.7533606054 H 0.1241500000 UNKNOWN
C7_0 C 0.3995230574 0.6469689464 0.8375220402 C3 0.4578225000 SP2
H4_0 H 0.5937655530 0.7160611881 0.8085152655 H 0.2762240000 UNKNOWN
O2_0 O 0.2637094053 0.5898141305 0.8419768701 O1 -0.4338110000 SP2
C8_0 C 0.4874842898 0.7013742220 0.8660440587 C3 0.2140622000 SP2
O3_0 O 0.6400301531 0.6695726647 0.8787744925 O1 -0.4540130000 SP2
N2_0 N 0.3896540711 0.7770475192 0.8769287494 N -0.1239540000 SP2
C9_0 C 0.4546337968 0.8251893687 0.9064768503 C4 0.1051694000 SP3
C10_0 C 0.2147451888 0.8173419623 0.8614803069 C4 0.1051694000 SP3
C11_0 C 0.2857183067 0.8294245468 0.9307089147 C4 0.0925867000 SP3
H5_0 H 0.5067076159 0.8959703046 0.8995942488 H 0.0042653500 UNKNOWN
H6_0 H 0.5788738243 0.7853277631 0.9161598109 H 0.0042653500 UNKNOWN
C12_0 C 0.0435308023 0.8222412270 0.8853020299 C4 0.0925867000 SP3
H7_0 H 0.2537097695 0.8883321507 0.8526640869 H 0.0042653500 UNKNOWN
H8_0 H 0.1751681606 0.7746177631 0.8404453735 H 0.0042653500 UNKNOWN
C13_0 C 0.0988870953 0.8741076668 0.9166164680 C4 0.1138484000 SP3
H9_0 H 0.2526790599 0.7571363660 0.9387079147 H -0.0314675000 UNKNOWN
H10_0 H 0.3363201377 0.8687248116 0.9519804290 H -0.0314675000 UNKNOWN
H11_0 H -0.0815194473 0.8566063525 0.8733338430 H -0.0314675000 UNKNOWN
H12_0 H -0.0036159416 0.7499710876 0.8911463739 H -0.0314675000 UNKNOWN
C14_0 C 0.1162827647 0.9817008583 0.9108497200 C4 0.1804396000 SP3
H13_0 H -0.0213797227 0.8629533881 0.9339232683 H -0.0462924000 UNKNOWN
C15_0 C 0.1581369059 1.0387521500 0.9406983107 C3 -0.0871060000 SP2
H14_0 H 0.2304884243 0.9962510379 0.8928988936 H -0.0420976000 UNKNOWN
H15_0 H -0.0224341289 1.0061665965 0.9002134878 H -0.0420976000 UNKNOWN
C16_0 C 0.0039121466 1.0722517483 0.9599523143 C3 -0.1454010000 SP2
C17_0 C 0.3513961677 1.0590826273 0.9502839664 C3 -0.1454010000 SP2
C18_0 C 0.0393816301 1.1228857130 0.9881716193 C3 -0.1268151900 SP2
H16_0 H -0.1472736432 1.0587356479 0.9525812922 H 0.1241500000 UNKNOWN
C19_0 C 0.3907357914 1.1092056287 0.9785476031 C3 -0.1268151900 SP2
H17_0 H 0.4735114569 1.0364323193 0.9351079816 H 0.1241500000 UNKNOWN
C20_0 C 0.2328463369 1.1396048932 0.9970161152 C3 0.1771663800 SP2
H18_0 H -0.0797045185 1.1492933673 1.0031366193 H 0.1241500000 UNKNOWN
H19_0 H 0.5402002474 1.1256403318 0.9859967394 H 0.1241500000 UNKNOWN
F0_0 F 0.2690546278 1.1891549284 1.0247190492 F -0.1718360000 UNKNOWN
H0_1 H 0.0331833738 0.5679499006 0.8629992223 H 0.4083050000 UNKNOWN
O0_1 O -0.0924286547 0.5355927272 0.8669399080 O2 -0.8166100000 SP3
H1_1 H -0.1917528601 0.5858162612 0.8709437174 H 0.4083050000 UNKNOWN
#END
