# Supplementary material for: Predicting crystal form stability under real-world conditions
Source: Nature. 2023 Nov 8;623(7986):324–8. doi: 10.1038/s41586-023-06587-3 (PMC10632141; doi:10.1038/s41586-023-06587-3)
Supplement: Supplementary file 2 — This file contains archived experimental crystal structures before and after energy minimization (cif_structures folder) with a summary provided in a file structures.xlsx, predicted crystal structures and relative free energies for radiprodil (radiprodil_landscape_cif_files folder) and upadacitinib (upadacitinib_landscape_cif_files folder), individual (free) energy components for hydrates and anhydrates (energy_components.xlsx file), reference free-energy differences (reference_data_anhydrates.xlsx file) and critical water activities needed to carry out the validation (reference_data_hydrates.xlsx file). [file 41586_2023_6587_MOESM2_ESM.zip › Supplementary_Data/radiprodil_landscape_cif_files/monohydrate/rank_step4f_014.cif]

#############################################
# Avant-garde Materials Simulation           
#############################################

data_structure_000015
_cell_length_a 6.9139883766
_cell_length_b 21.1692899212
_cell_length_c 13.9249014201
_cell_angle_alpha 90.0000000000
_cell_angle_beta 90.0000000000
_cell_angle_gamma 90.0000000000
_cell_volume 2038.1073969867
_exptl_crystal_density_diffrn 1.3538513377
_symmetry_cell_setting orthorhombic
_symmetry_space_group_name_H-M 'P c a 2_1'
_symmetry_Int_Tables_number 29
loop_
_symmetry_equiv_pos_site_id
_symmetry_equiv_pos_as_xyz
1 x,y,z
2 -x,-y,z+1/2
3 x+1/2,-y,z
4 -x+1/2,y,z+1/2
loop_
_atom_site_label
_atom_site_type_symbol
_atom_site_fract_x
_atom_site_fract_y
_atom_site_fract_z
_atom_site_fftype
_atom_site_charge
_atom_site_hybridization
O0_0 O -0.1994427533 0.4777994250 0.4604262815 O2 -0.2594790000 SP3
C0_0 C -0.1410869310 0.4954534040 0.5517174137 C3 0.1997630000 SP2
C1_0 C -0.2016609428 0.4112748250 0.4587023925 C3 0.6218467000 SP2
C2_0 C -0.1079504637 0.4410592701 0.6062343557 C3 0.2044676000 SP2
C3_0 C -0.1162610493 0.5560330878 0.5866612949 C3 -0.2022536000 SP2
N0_0 N -0.1474773699 0.3900623939 0.5466986764 N -0.5452517000 SP2
O1_0 O -0.2448368396 0.3815854461 0.3860280678 O1 -0.4851430000 SP2
C4_0 C -0.0474175747 0.4453229797 0.7010647241 C3 -0.2362710000 SP2
C5_0 C -0.0543345389 0.5601333753 0.6827940729 C3 0.0793281100 SP2
H0_0 H -0.1429019256 0.5977902319 0.5433364263 H 0.1526730000 UNKNOWN
H1_0 H -0.1359233363 0.3415230140 0.5663502386 H 0.3933320000 UNKNOWN
C6_0 C -0.0217800486 0.5057438703 0.7384750709 C3 -0.1136059100 SP2
H2_0 H -0.0239379722 0.4036769784 0.7451985058 H 0.1526730000 UNKNOWN
N1_0 N -0.0163154862 0.6189797377 0.7275374277 N -0.3434559000 SP2
H3_0 H 0.0251748869 0.5108568015 0.8126453664 H 0.1241500000 UNKNOWN
C7_0 C -0.1067768819 0.6747442101 0.7117877921 C3 0.4578225000 SP2
H4_0 H 0.0833018041 0.6180147887 0.7830769297 H 0.2762240000 UNKNOWN
O2_0 O -0.2359873871 0.6846098752 0.6514940227 O1 -0.4338110000 SP2
C8_0 C -0.0248750092 0.7296046311 0.7711877305 C3 0.2140622000 SP2
O3_0 O 0.1254499974 0.7560676130 0.7413837138 O1 -0.4540130000 SP2
N2_0 N -0.1252590584 0.7483982333 0.8486174743 N -0.1239540000 SP2
C9_0 C -0.0630820453 0.8042105960 0.9036445331 C4 0.1051694000 SP3
C10_0 C -0.2916988387 0.7141860299 0.8889050053 C4 0.1051694000 SP3
C11_0 C -0.2330007262 0.8492409928 0.9187656482 C4 0.0925867000 SP3
H5_0 H 0.0556600367 0.8261159668 0.8636627365 H 0.0042653500 UNKNOWN
H6_0 H -0.0058573437 0.7875521709 0.9730673992 H 0.0042653500 UNKNOWN
C12_0 C -0.4630398118 0.7585444612 0.9056541123 C4 0.0925867000 SP3
H7_0 H -0.3314242215 0.6753571849 0.8406158279 H 0.0042653500 UNKNOWN
H8_0 H -0.2454296799 0.6934800790 0.9579738146 H 0.0042653500 UNKNOWN
C13_0 C -0.4041363627 0.8157400302 0.9668072589 C4 0.1138484000 SP3
H9_0 H -0.1849233234 0.8891924362 0.9632179692 H -0.0314675000 UNKNOWN
H10_0 H -0.2795506012 0.8688608054 0.8491188630 H -0.0314675000 UNKNOWN
H11_0 H -0.5206121417 0.7747321076 0.8360058948 H -0.0314675000 UNKNOWN
H12_0 H -0.5794078111 0.7315641674 0.9405742219 H -0.0314675000 UNKNOWN
C14_0 C -0.5768733292 0.8604252278 0.9831941374 C4 0.1804396000 SP3
H13_0 H -0.3561064467 0.7980382425 1.0376642597 H -0.0462924000 UNKNOWN
C15_0 C -0.5402877716 0.9131840777 1.0541287156 C3 -0.0871060000 SP2
H14_0 H -0.6209849510 0.8805488382 0.9135569192 H -0.0420976000 UNKNOWN
H15_0 H -0.6986369213 0.8316838782 1.0095758308 H -0.0420976000 UNKNOWN
C16_0 C -0.5365591038 0.9002014198 1.1530312504 C3 -0.1454010000 SP2
C17_0 C -0.5168095240 0.9759865855 1.0243274506 C3 -0.1454010000 SP2
C18_0 C -0.5139017629 0.9483702045 1.2204391294 C3 -0.1268151900 SP2
H16_0 H -0.5581511210 0.8518712227 1.1781083684 H 0.1241500000 UNKNOWN
C19_0 C -0.4944739975 1.0249230336 1.0907473853 C3 -0.1268151900 SP2
H17_0 H -0.5194789158 0.9869262310 0.9476933667 H 0.1241500000 UNKNOWN
C20_0 C -0.4952821752 1.0100821279 1.1877730232 C3 0.1771663800 SP2
H18_0 H -0.5151849960 0.9387925383 1.2973206181 H 0.1241500000 UNKNOWN
H19_0 H -0.4768285700 1.0739046664 1.0686539568 H 0.1241500000 UNKNOWN
F0_0 F -0.4792885588 1.0577582467 1.2537622298 F -0.1718360000 UNKNOWN
O0_1 O -0.1031876833 0.2710616243 0.6068796987 O2 -0.8166100000 SP3
H0_1 H 0.0244071480 0.2749109542 0.6375788566 H 0.4083050000 UNKNOWN
H1_1 H -0.1993908126 0.2612790963 0.6578292991 H 0.4083050000 UNKNOWN
#END
