# Supplementary material for: Predicting crystal form stability under real-world conditions
Source: Nature. 2023 Nov 8;623(7986):324–8. doi: 10.1038/s41586-023-06587-3 (PMC10632141; doi:10.1038/s41586-023-06587-3)
Supplement: Supplementary file 2 — This file contains archived experimental crystal structures before and after energy minimization (cif_structures folder) with a summary provided in a file structures.xlsx, predicted crystal structures and relative free energies for radiprodil (radiprodil_landscape_cif_files folder) and upadacitinib (upadacitinib_landscape_cif_files folder), individual (free) energy components for hydrates and anhydrates (energy_components.xlsx file), reference free-energy differences (reference_data_anhydrates.xlsx file) and critical water activities needed to carry out the validation (reference_data_hydrates.xlsx file). [file 41586_2023_6587_MOESM2_ESM.zip › Supplementary_Data/radiprodil_landscape_cif_files/dihydrate/rank_step4f_002.cif]

#############################################
# Avant-garde Materials Simulation           
#############################################

data_structure_000001
_cell_length_a 24.4536013793
_cell_length_b 7.3454953410
_cell_length_c 11.7662842458
_cell_angle_alpha 90.0000000000
_cell_angle_beta 97.6574016853
_cell_angle_gamma 90.0000000000
_cell_volume 2094.6577737012
_exptl_crystal_density_diffrn 1.3744281618
_symmetry_cell_setting monoclinic
_symmetry_space_group_name_H-M 'P 2_1/c'
_symmetry_Int_Tables_number 14
loop_
_symmetry_equiv_pos_site_id
_symmetry_equiv_pos_as_xyz
1 x,y,z
2 -x,y+1/2,-z+1/2
3 -x,-y,-z
4 x,-y+1/2,z+1/2
loop_
_atom_site_label
_atom_site_type_symbol
_atom_site_fract_x
_atom_site_fract_y
_atom_site_fract_z
_atom_site_fftype
_atom_site_charge
_atom_site_hybridization
O0_0 O -0.0481992869 0.2611696424 -0.4993323133 O2 -0.2594790000 SP3
C0_0 C -0.0056151840 0.2999760142 -0.5622073125 C3 0.1997630000 SP2
C1_0 C -0.0972154233 0.3068996637 -0.5684564292 C3 0.6218467000 SP2
C2_0 C -0.0276678039 0.3687626138 -0.6694036283 C3 0.2044676000 SP2
C3_0 C 0.0501195468 0.2739873698 -0.5281892253 C3 -0.2022536000 SP2
N0_0 N -0.0846103193 0.3721928315 -0.6703529848 N -0.5452517000 SP2
O1_0 O -0.1426324388 0.2891844810 -0.5367547416 O1 -0.4851430000 SP2
C4_0 C 0.0070391008 0.4186011292 -0.7484972403 C3 -0.2362710000 SP2
C5_0 C 0.0853484453 0.3232045830 -0.6088437883 C3 0.0793281100 SP2
H0_0 H 0.0662164456 0.2206264212 -0.4445300836 H 0.1526730000 UNKNOWN
H1_0 H -0.1158017949 0.3864267257 -0.7407020396 H 0.3933320000 UNKNOWN
C6_0 C 0.0636487152 0.3950847153 -0.7166419240 C3 -0.1136059100 SP2
H2_0 H -0.0093614579 0.4721557220 -0.8323256175 H 0.1526730000 UNKNOWN
N1_0 N 0.1431982744 0.3055861276 -0.5863738485 N -0.3434559000 SP2
H3_0 H 0.0921855285 0.4311531140 -0.7766554602 H 0.1241500000 UNKNOWN
C7_0 C 0.1727699369 0.2153372102 -0.4991548353 C3 0.4578225000 SP2
H4_0 H 0.1665484618 0.3763574171 -0.6417725001 H 0.2762240000 UNKNOWN
O2_0 O 0.1543087108 0.1323248814 -0.4199995445 O1 -0.4338110000 SP2
C8_0 C 0.2344460883 0.2023548819 -0.5101243117 C3 0.2140622000 SP2
O3_0 O 0.2490854221 0.0839097826 -0.5766191581 O1 -0.4540130000 SP2
N2_0 N 0.2691723706 0.3108018044 -0.4431739326 N -0.1239540000 SP2
C9_0 C 0.3288073037 0.3000395493 -0.4466296241 C4 0.1051694000 SP3
C10_0 C 0.2514394395 0.4511734742 -0.3667873133 C4 0.1051694000 SP3
C11_0 C 0.3513306685 0.4855016731 -0.4760798596 C4 0.0925867000 SP3
H5_0 H 0.3359228537 0.1967402567 -0.5100691687 H 0.0042653500 UNKNOWN
H6_0 H 0.3486845766 0.2555737770 -0.3614730250 H 0.0042653500 UNKNOWN
C12_0 C 0.2741289254 0.6377443071 -0.3941487009 C4 0.0925867000 SP3
H7_0 H 0.2062872949 0.4554684030 -0.3767854294 H 0.0042653500 UNKNOWN
H8_0 H 0.2661642134 0.4113639688 -0.2776127073 H 0.0042653500 UNKNOWN
C13_0 C 0.3368850643 0.6333832308 -0.3930546574 C4 0.1138484000 SP3
H9_0 H 0.3962502743 0.4736271165 -0.4742874527 H -0.0314675000 UNKNOWN
H10_0 H 0.3337754168 0.5220164149 -0.5645045930 H -0.0314675000 UNKNOWN
H11_0 H 0.2542043697 0.6825384740 -0.4789998314 H -0.0314675000 UNKNOWN
H12_0 H 0.2626551215 0.7366522261 -0.3312091870 H -0.0314675000 UNKNOWN
C14_0 C 0.3587458065 0.8229772884 -0.4210859339 C4 0.1804396000 SP3
H13_0 H 0.3560573153 0.5957524185 -0.3057222846 H -0.0462924000 UNKNOWN
C15_0 C 0.4208011853 0.8377970897 -0.4006794281 C3 -0.0871060000 SP2
H14_0 H 0.3429955088 0.8573472905 -0.5106816678 H -0.0420976000 UNKNOWN
H15_0 H 0.3408046587 0.9233855073 -0.3673141923 H -0.0420976000 UNKNOWN
C16_0 C 0.4536956210 0.7743118948 -0.4816165689 C3 -0.1454010000 SP2
C17_0 C 0.4476713696 0.9124901119 -0.2983590480 C3 -0.1454010000 SP2
C18_0 C 0.5111986841 0.7789695141 -0.4602194190 C3 -0.1268151900 SP2
H16_0 H 0.4341958985 0.7240850602 -0.5644527675 H 0.1241500000 UNKNOWN
C19_0 C 0.5052021898 0.9208216754 -0.2754854101 C3 -0.1268151900 SP2
H17_0 H 0.4230623049 0.9682016524 -0.2355893175 H 0.1241500000 UNKNOWN
C20_0 C 0.5358218835 0.8511850736 -0.3568105028 C3 0.1771663800 SP2
H18_0 H 0.5364981106 0.7341420292 -0.5243725068 H 0.1241500000 UNKNOWN
H19_0 H 0.5258346167 0.9834921461 -0.1973553492 H 0.1241500000 UNKNOWN
F0_0 F 0.5922628808 0.8574955003 -0.3357598947 F -0.1718360000 UNKNOWN
H0_2 H -0.1574237952 0.1973069662 -0.4125016928 H 0.4083050000 UNKNOWN
O0_2 O -0.1705194281 0.1549730069 -0.3403471466 O2 -0.8166100000 SP3
H1_2 H -0.1995732796 0.0622171979 -0.3660421229 H 0.4083050000 UNKNOWN
H0_1 H -0.1963323817 0.3684357526 -0.2940915638 H 0.4083050000 UNKNOWN
O0_1 O -0.2070751749 0.4966785517 -0.2826618305 O2 -0.8166100000 SP3
H1_1 H -0.1928457275 0.5276385348 -0.2023407634 H 0.4083050000 UNKNOWN
#END
