# Supplementary material for: Predicting crystal form stability under real-world conditions
Source: Nature. 2023 Nov 8;623(7986):324–8. doi: 10.1038/s41586-023-06587-3 (PMC10632141; doi:10.1038/s41586-023-06587-3)
Supplement: Supplementary file 2 — This file contains archived experimental crystal structures before and after energy minimization (cif_structures folder) with a summary provided in a file structures.xlsx, predicted crystal structures and relative free energies for radiprodil (radiprodil_landscape_cif_files folder) and upadacitinib (upadacitinib_landscape_cif_files folder), individual (free) energy components for hydrates and anhydrates (energy_components.xlsx file), reference free-energy differences (reference_data_anhydrates.xlsx file) and critical water activities needed to carry out the validation (reference_data_hydrates.xlsx file). [file 41586_2023_6587_MOESM2_ESM.zip › Supplementary_Data/radiprodil_landscape_cif_files/dihydrate/rank_step4f_020.cif]

#############################################
# Avant-garde Materials Simulation           
#############################################

data_structure_000020
_cell_length_a 25.0054478704
_cell_length_b 6.7558037912
_cell_length_c 12.5712465704
_cell_angle_alpha 90.0000000000
_cell_angle_beta 83.8129689753
_cell_angle_gamma 90.0000000000
_cell_volume 2111.3149160809
_exptl_crystal_density_diffrn 1.3635846607
_symmetry_cell_setting monoclinic
_symmetry_space_group_name_H-M 'P 2_1/c'
_symmetry_Int_Tables_number 14
loop_
_symmetry_equiv_pos_site_id
_symmetry_equiv_pos_as_xyz
1 x,y,z
2 -x,y+1/2,-z+1/2
3 -x,-y,-z
4 x,-y+1/2,z+1/2
loop_
_atom_site_label
_atom_site_type_symbol
_atom_site_fract_x
_atom_site_fract_y
_atom_site_fract_z
_atom_site_fftype
_atom_site_charge
_atom_site_hybridization
O0_0 O -0.4708090546 0.4662715661 -0.3951172723 O2 -0.2594790000 SP3
C0_0 C -0.5013751952 0.2957048718 -0.3824420519 C3 0.1997630000 SP2
C1_0 C -0.4167161594 0.4108623936 -0.3947331108 C3 0.6218467000 SP2
C2_0 C -0.4671231108 0.1339998586 -0.3756290818 C3 0.2044676000 SP2
C3_0 C -0.5565675433 0.2778660212 -0.3779341932 C3 -0.2022536000 SP2
N0_0 N -0.4152709566 0.2102310090 -0.3826944319 N -0.5452517000 SP2
O1_0 O -0.3800739212 0.5318246330 -0.4036769741 O1 -0.4851430000 SP2
C4_0 C -0.4873221205 -0.0569879271 -0.3658918598 C3 -0.2362710000 SP2
C5_0 C -0.5773308186 0.0836054044 -0.3673614802 C3 0.0793281100 SP2
H0_0 H -0.5826876959 0.4055031033 -0.3836587448 H 0.1526730000 UNKNOWN
H1_0 H -0.3810552112 0.1218273137 -0.3854196904 H 0.3933320000 UNKNOWN
C6_0 C -0.5429275060 -0.0805204731 -0.3622087064 C3 -0.1136059100 SP2
H2_0 H -0.4613564225 -0.1852434775 -0.3625165147 H 0.1526730000 UNKNOWN
N1_0 N -0.6338080318 0.0642541739 -0.3621202487 N -0.3434559000 SP2
H3_0 H -0.5601717682 -0.2278542029 -0.3555147086 H 0.1241500000 UNKNOWN
C7_0 C -0.6628471723 -0.1029634325 -0.3657383698 C3 0.4578225000 SP2
H4_0 H -0.6567339162 0.1955899200 -0.3498353475 H 0.2762240000 UNKNOWN
O2_0 O -0.6453488785 -0.2757668356 -0.3763351280 O1 -0.4338110000 SP2
C8_0 C -0.7232973142 -0.0666558074 -0.3675114927 C3 0.2140622000 SP2
O3_0 O -0.7393521358 -0.0145510543 -0.4543738224 O1 -0.4540130000 SP2
N2_0 N -0.7557487294 -0.1057127690 -0.2778589424 N -0.1239540000 SP2
C9_0 C -0.7364807463 -0.1612896437 -0.1756362042 C4 0.1051694000 SP3
C10_0 C -0.8141333056 -0.0789628923 -0.2740145610 C4 0.1051694000 SP3
C11_0 C -0.7560227189 -0.0146290425 -0.0875207169 C4 0.0925867000 SP3
H5_0 H -0.6924715015 -0.1662651127 -0.1854908259 H 0.0042653500 UNKNOWN
H6_0 H -0.7514736142 -0.3112834782 -0.1547068690 H 0.0042653500 UNKNOWN
C12_0 C -0.8336677374 0.0725810521 -0.1880815305 C4 0.0925867000 SP3
H7_0 H -0.8231460534 -0.0329165666 -0.3536868596 H 0.0042653500 UNKNOWN
H8_0 H -0.8334344610 -0.2236600395 -0.2554760730 H 0.0042653500 UNKNOWN
C13_0 C -0.8171864003 0.0141380546 -0.0780754451 C4 0.1138484000 SP3
H9_0 H -0.7432348800 -0.0683213781 -0.0116970198 H -0.0314675000 UNKNOWN
H10_0 H -0.7360447114 0.1287822103 -0.1047135814 H -0.0314675000 UNKNOWN
H11_0 H -0.8158118088 0.2177402444 -0.2115163329 H -0.0314675000 UNKNOWN
H12_0 H -0.8774998318 0.0855219295 -0.1861896789 H -0.0314675000 UNKNOWN
C14_0 C -0.8345077083 0.1674441642 0.0102234863 C4 0.1804396000 SP3
H13_0 H -0.8366437690 -0.1287571219 -0.0544487463 H -0.0462924000 UNKNOWN
C15_0 C -0.8939373286 0.1700042947 0.0476715397 C3 -0.0871060000 SP2
H14_0 H -0.8119827691 0.1366658297 0.0790002205 H -0.0420976000 UNKNOWN
H15_0 H -0.8211078944 0.3151517329 -0.0187934196 H -0.0420976000 UNKNOWN
C16_0 C -0.9311965906 0.2638840310 -0.0115783613 C3 -0.1454010000 SP2
C17_0 C -0.9137929205 0.0756787813 0.1434732799 C3 -0.1454010000 SP2
C18_0 C -0.9862414926 0.2625760680 0.0224545697 C3 -0.1268151900 SP2
H16_0 H -0.9171580317 0.3403418034 -0.0858532744 H 0.1241500000 UNKNOWN
C19_0 C -0.9685205819 0.0768022106 0.1806788125 C3 -0.1268151900 SP2
H17_0 H -0.8857319383 0.0010063966 0.1909125396 H 0.1241500000 UNKNOWN
C20_0 C -1.0036391567 0.1714546325 0.1189782661 C3 0.1771663800 SP2
H18_0 H -1.0153855700 0.3314778526 -0.0243133665 H 0.1241500000 UNKNOWN
H19_0 H -0.9839290868 0.0052923160 0.2554289703 H 0.1241500000 UNKNOWN
F0_0 F -1.0572882893 0.1774354749 0.1548998564 F -0.1718360000 UNKNOWN
H0_1 H -0.3103725667 0.8980086052 -0.2637954037 H 0.4083050000 UNKNOWN
O0_1 O -0.3017096043 0.8848452846 -0.1888216213 O2 -0.8166100000 SP3
H1_1 H -0.3167280602 1.0082642384 -0.1551318042 H 0.4083050000 UNKNOWN
H1_2 H -0.6469257475 0.2109366495 -0.5980984949 H 0.4083050000 UNKNOWN
O0_2 O -0.6639695922 0.0832535972 -0.6117208615 O2 -0.8166100000 SP3
H0_2 H -0.6922956899 0.0584693405 -0.5502213688 H 0.4083050000 UNKNOWN
#END
