# Supplementary material for: Predicting crystal form stability under real-world conditions
Source: Nature. 2023 Nov 8;623(7986):324–8. doi: 10.1038/s41586-023-06587-3 (PMC10632141; doi:10.1038/s41586-023-06587-3)
Supplement: Supplementary file 2 — This file contains archived experimental crystal structures before and after energy minimization (cif_structures folder) with a summary provided in a file structures.xlsx, predicted crystal structures and relative free energies for radiprodil (radiprodil_landscape_cif_files folder) and upadacitinib (upadacitinib_landscape_cif_files folder), individual (free) energy components for hydrates and anhydrates (energy_components.xlsx file), reference free-energy differences (reference_data_anhydrates.xlsx file) and critical water activities needed to carry out the validation (reference_data_hydrates.xlsx file). [file 41586_2023_6587_MOESM2_ESM.zip › Supplementary_Data/radiprodil_landscape_cif_files/dihydrate/rank_step4f_019.cif]

#############################################
# Avant-garde Materials Simulation           
#############################################

data_structure_000018
_cell_length_a 24.8115521978
_cell_length_b 7.0259602280
_cell_length_c 12.1865952808
_cell_angle_alpha 90.0000000000
_cell_angle_beta 78.0316168300
_cell_angle_gamma 90.0000000000
_cell_volume 2078.2475354139
_exptl_crystal_density_diffrn 1.3852809083
_symmetry_cell_setting monoclinic
_symmetry_space_group_name_H-M 'P 2_1/c'
_symmetry_Int_Tables_number 14
loop_
_symmetry_equiv_pos_site_id
_symmetry_equiv_pos_as_xyz
1 x,y,z
2 -x,y+1/2,-z+1/2
3 -x,-y,-z
4 x,-y+1/2,z+1/2
loop_
_atom_site_label
_atom_site_type_symbol
_atom_site_fract_x
_atom_site_fract_y
_atom_site_fract_z
_atom_site_fftype
_atom_site_charge
_atom_site_hybridization
O0_0 O -0.0480139750 0.8810815883 -0.0998374742 O2 -0.2594790000 SP3
C0_0 C -0.0062587827 0.8739926291 -0.1947383996 C3 0.1997630000 SP2
C1_0 C -0.0977482063 0.8676666412 -0.1362502578 C3 0.6218467000 SP2
C2_0 C -0.0294543569 0.8569442605 -0.2895097199 C3 0.2044676000 SP2
C3_0 C 0.0496484743 0.8809788611 -0.1983881123 C3 -0.2022536000 SP2
N0_0 N -0.0862887503 0.8546856942 -0.2503876735 N -0.5452517000 SP2
O1_0 O -0.1424794045 0.8694708368 -0.0710282215 O1 -0.4851430000 SP2
C4_0 C 0.0042993037 0.8452458742 -0.3955982520 C3 -0.2362710000 SP2
C5_0 C 0.0839316595 0.8694884727 -0.3062083973 C3 0.0793281100 SP2
H0_0 H 0.0663889901 0.8962651647 -0.1233422611 H 0.1526730000 UNKNOWN
H1_0 H -0.1170995280 0.8242233013 -0.2954090984 H 0.3933320000 UNKNOWN
C6_0 C 0.0612122385 0.8523969062 -0.4026117401 C3 -0.1136059100 SP2
H2_0 H -0.0127288948 0.8279128394 -0.4703211853 H 0.1526730000 UNKNOWN
N1_0 N 0.1419080275 0.8775962427 -0.3229316261 N -0.3434559000 SP2
H3_0 H 0.0889025970 0.8405000117 -0.4844351960 H 0.1241500000 UNKNOWN
C7_0 C 0.1727465564 0.8470693264 -0.2457446064 C3 0.4578225000 SP2
H4_0 H 0.1644926646 0.9054341136 -0.4052571111 H 0.2762240000 UNKNOWN
O2_0 O 0.1554026554 0.8078081143 -0.1446689498 O1 -0.4338110000 SP2
C8_0 C 0.2342440964 0.8873463594 -0.2883952279 C3 0.2140622000 SP2
O3_0 O 0.2501006061 1.0534975964 -0.2746152669 O1 -0.4540130000 SP2
N2_0 N 0.2669924974 0.7439898181 -0.3341214792 N -0.1239540000 SP2
C9_0 C 0.2483562161 0.5450294612 -0.3328025322 C4 0.1051694000 SP3
C10_0 C 0.3258914939 0.7773228159 -0.3792639751 C4 0.1051694000 SP3
C11_0 C 0.2676266765 0.4478309819 -0.4459446777 C4 0.0925867000 SP3
H5_0 H 0.2033434193 0.5414522658 -0.3085335801 H 0.0042653500 UNKNOWN
H6_0 H 0.2648920566 0.4691581295 -0.2676573671 H 0.0042653500 UNKNOWN
C12_0 C 0.3442818285 0.6805597108 -0.4934551812 C4 0.0925867000 SP3
H7_0 H 0.3317627587 0.9318978133 -0.3854033327 H 0.0042653500 UNKNOWN
H8_0 H 0.3495672048 0.7221216729 -0.3187854847 H 0.0042653500 UNKNOWN
C13_0 C 0.3299710459 0.4677347536 -0.4872311973 C4 0.1138484000 SP3
H9_0 H 0.2554794467 0.2974219019 -0.4361207770 H -0.0314675000 UNKNOWN
H10_0 H 0.2462306377 0.5109204543 -0.5078403287 H -0.0314675000 UNKNOWN
H11_0 H 0.3237465499 0.7503667171 -0.5547743220 H -0.0314675000 UNKNOWN
H12_0 H 0.3887777972 0.7033798389 -0.5226652650 H -0.0314675000 UNKNOWN
C14_0 C 0.3489475075 0.3612269090 -0.5988399609 C4 0.1804396000 SP3
H13_0 H 0.3498886258 0.4019260968 -0.4231901838 H -0.0462924000 UNKNOWN
C15_0 C 0.4101792237 0.3658264590 -0.6479746428 C3 -0.0871060000 SP2
H14_0 H 0.3356698749 0.2113404551 -0.5853296810 H -0.0420976000 UNKNOWN
H15_0 H 0.3265292042 0.4172046566 -0.6610743346 H -0.0420976000 UNKNOWN
C16_0 C 0.4494621282 0.3511717855 -0.5804464579 C3 -0.1454010000 SP2
C17_0 C 0.4295338354 0.3819891361 -0.7642318795 C3 -0.1454010000 SP2
C18_0 C 0.5058907521 0.3559786160 -0.6263939229 C3 -0.1268151900 SP2
H16_0 H 0.4361830056 0.3370828741 -0.4896870768 H 0.1241500000 UNKNOWN
C19_0 C 0.4857773348 0.3854141121 -0.8122244343 C3 -0.1268151900 SP2
H17_0 H 0.3997556380 0.3937119911 -0.8184877671 H 0.1241500000 UNKNOWN
C20_0 C 0.5230455587 0.3742491589 -0.7417888689 C3 0.1771663800 SP2
H18_0 H 0.5362372768 0.3466322132 -0.5735598133 H 0.1241500000 UNKNOWN
H19_0 H 0.5007354290 0.4000488185 -0.9024085176 H 0.1241500000 UNKNOWN
F0_0 F 0.5781755222 0.3819472645 -0.7870937032 F -0.1718360000 UNKNOWN
O0_1 O -0.1703766934 0.7659296942 -0.3598926079 O2 -0.8166100000 SP3
H0_1 H -0.1998051111 0.6892256118 -0.3108701502 H 0.4083050000 UNKNOWN
H1_1 H -0.1580869556 0.6907907325 -0.4295793669 H 0.4083050000 UNKNOWN
H1_2 H -0.1981850019 0.9530637357 -0.4314591285 H 0.4083050000 UNKNOWN
O0_2 O -0.2077658181 1.0682687773 -0.4703798186 O2 -0.8166100000 SP3
H0_2 H -0.1943537899 1.1719942645 -0.4277340369 H 0.4083050000 UNKNOWN
#END
