# Supplementary material for: Predicting crystal form stability under real-world conditions
Source: Nature. 2023 Nov 8;623(7986):324–8. doi: 10.1038/s41586-023-06587-3 (PMC10632141; doi:10.1038/s41586-023-06587-3)
Supplement: Supplementary file 2 — This file contains archived experimental crystal structures before and after energy minimization (cif_structures folder) with a summary provided in a file structures.xlsx, predicted crystal structures and relative free energies for radiprodil (radiprodil_landscape_cif_files folder) and upadacitinib (upadacitinib_landscape_cif_files folder), individual (free) energy components for hydrates and anhydrates (energy_components.xlsx file), reference free-energy differences (reference_data_anhydrates.xlsx file) and critical water activities needed to carry out the validation (reference_data_hydrates.xlsx file). [file 41586_2023_6587_MOESM2_ESM.zip › Supplementary_Data/radiprodil_landscape_cif_files/dihydrate/rank_step4f_022.cif]

#############################################
# Avant-garde Materials Simulation           
#############################################

data_structure_000023
_cell_length_a 26.0416846791
_cell_length_b 6.6010557971
_cell_length_c 29.8136375420
_cell_angle_alpha 90.0000000000
_cell_angle_beta 123.4992645435
_cell_angle_gamma 90.0000000000
_cell_volume 4273.7363497689
_exptl_crystal_density_diffrn 1.3472785394
_symmetry_cell_setting monoclinic
_symmetry_space_group_name_H-M 'C 2/c'
_symmetry_Int_Tables_number 15
loop_
_symmetry_equiv_pos_site_id
_symmetry_equiv_pos_as_xyz
1 x,y,z
2 -x,y,-z+1/2
3 -x,-y,-z
4 x,-y,z+1/2
5 x+1/2,y+1/2,z
6 -x+1/2,y+1/2,-z+1/2
7 -x+1/2,-y+1/2,-z
8 x+1/2,-y+1/2,z+1/2
loop_
_atom_site_label
_atom_site_type_symbol
_atom_site_fract_x
_atom_site_fract_y
_atom_site_fract_z
_atom_site_fftype
_atom_site_charge
_atom_site_hybridization
O0_0 O 0.1622635748 0.8358887361 0.4471016343 O2 -0.2594790000 SP3
C0_0 C 0.1803799176 0.6945357926 0.4873779129 C3 0.1997630000 SP2
C1_0 C 0.1455139565 0.7283279972 0.4004129970 C3 0.6218467000 SP2
C2_0 C 0.1751328925 0.5005761295 0.4664949497 C3 0.2044676000 SP2
C3_0 C 0.2001560874 0.7336530598 0.5400390245 C3 -0.2022536000 SP2
N0_0 N 0.1532392680 0.5266549422 0.4124022774 N -0.5452517000 SP2
O1_0 O 0.1270930365 0.8154559229 0.3577766949 O1 -0.4851430000 SP2
C4_0 C 0.1905964736 0.3318210270 0.4995470380 C3 -0.2362710000 SP2
C5_0 C 0.2161929905 0.5628739345 0.5736691542 C3 0.0793281100 SP2
H0_0 H 0.2032668517 0.8857234001 0.5550047232 H 0.1526730000 UNKNOWN
H1_0 H 0.1437682445 0.4117602245 0.3839448310 H 0.3933320000 UNKNOWN
C6_0 C 0.2113905730 0.3661392690 0.5532563317 C3 -0.1136059100 SP2
H2_0 H 0.1859324918 0.1791072672 0.4840310191 H 0.1526730000 UNKNOWN
N1_0 N 0.2374334839 0.5799400562 0.6285172887 N -0.3434559000 SP2
H3_0 H 0.2233099548 0.2369538419 0.5800291244 H 0.1241500000 UNKNOWN
C7_0 C 0.2455396809 0.7498178926 0.6566768681 C3 0.4578225000 SP2
H4_0 H 0.2520355176 0.4468823091 0.6513002310 H 0.2762240000 UNKNOWN
O2_0 O 0.2342272356 0.9260490432 0.6380347542 O1 -0.4338110000 SP2
C8_0 C 0.2642361967 0.7130466182 0.7147592291 C3 0.2140622000 SP2
O3_0 O 0.2211974160 0.6737674916 0.7205134269 O1 -0.4540130000 SP2
N2_0 N 0.3239642278 0.7309015100 0.7545186049 N -0.1239540000 SP2
C9_0 C 0.3451022627 0.6954007274 0.8108597516 C4 0.1051694000 SP3
C10_0 C 0.3728183468 0.7907891741 0.7466758998 C4 0.1051694000 SP3
C11_0 C 0.3957404839 0.5350111698 0.8358599198 C4 0.0925867000 SP3
H5_0 H 0.3057890049 0.6464372273 0.8119564499 H 0.0042653500 UNKNOWN
H6_0 H 0.3615299466 0.8408023677 0.8324287208 H 0.0042653500 UNKNOWN
C12_0 C 0.4255897567 0.6373850241 0.7721794400 C4 0.0925867000 SP3
H7_0 H 0.3540189345 0.8050285110 0.7036810507 H 0.0042653500 UNKNOWN
H8_0 H 0.3893861277 0.9417613389 0.7650998302 H 0.0042653500 UNKNOWN
C13_0 C 0.4495554443 0.5916701075 0.8310598673 C4 0.1138484000 SP3
H9_0 H 0.4116766484 0.5168457675 0.8782686088 H -0.0314675000 UNKNOWN
H10_0 H 0.3760630729 0.3882570917 0.8161214988 H -0.0314675000 UNKNOWN
H11_0 H 0.4095957258 0.4955538642 0.7488871630 H -0.0314675000 UNKNOWN
H12_0 H 0.4627862022 0.6961755074 0.7686694735 H -0.0314675000 UNKNOWN
C14_0 C 0.4992400235 0.4252431680 0.8533376896 C4 0.1804396000 SP3
H13_0 H 0.4707560089 0.7315376652 0.8547372302 H -0.0462924000 UNKNOWN
C15_0 C 0.5230038718 0.3590552203 0.9101071706 C3 -0.0871060000 SP2
H14_0 H 0.4802173005 0.2924261713 0.8265400764 H -0.0420976000 UNKNOWN
H15_0 H 0.5377095305 0.4797952152 0.8510395270 H -0.0420976000 UNKNOWN
C16_0 C 0.5493159167 0.4982133930 0.9528439913 C3 -0.1454010000 SP2
C17_0 C 0.5189589365 0.1560986589 0.9216536258 C3 -0.1454010000 SP2
C18_0 C 0.5712022669 0.4384024240 1.0053616950 C3 -0.1268151900 SP2
H16_0 H 0.5532038612 0.6571315816 0.9451281355 H 0.1241500000 UNKNOWN
C19_0 C 0.5410156740 0.0917821582 0.9739266927 C3 -0.1268151900 SP2
H17_0 H 0.4981468684 0.0454874611 0.8889892466 H 0.1241500000 UNKNOWN
C20_0 C 0.5668979480 0.2348107216 1.0148215894 C3 0.1771663800 SP2
H18_0 H 0.5918908686 0.5462011851 1.0385813885 H 0.1241500000 UNKNOWN
H19_0 H 0.5382342645 -0.0657573402 0.9831853245 H 0.1241500000 UNKNOWN
F0_0 F 0.5890349269 0.1727538604 1.0661488629 F -0.1718360000 UNKNOWN
H0_1 H 0.1286877820 1.0909115018 0.3483960912 H 0.4083050000 UNKNOWN
O0_1 O 0.1278197516 1.2345660683 0.3388893516 O2 -0.8166100000 SP3
H1_1 H 0.1506719125 1.2401701053 0.3212996859 H 0.4083050000 UNKNOWN
O0_2 O 0.2068763216 1.2529392383 0.3036789583 O2 -0.8166100000 SP3
H0_2 H 0.2083703612 1.2614830958 0.2711784220 H 0.4083050000 UNKNOWN
H1_2 H 0.2291704412 1.3785323949 0.3239611583 H 0.4083050000 UNKNOWN
#END
