# Supplementary material for: Predicting crystal form stability under real-world conditions
Source: Nature. 2023 Nov 8;623(7986):324–8. doi: 10.1038/s41586-023-06587-3 (PMC10632141; doi:10.1038/s41586-023-06587-3)
Supplement: Supplementary file 2 — This file contains archived experimental crystal structures before and after energy minimization (cif_structures folder) with a summary provided in a file structures.xlsx, predicted crystal structures and relative free energies for radiprodil (radiprodil_landscape_cif_files folder) and upadacitinib (upadacitinib_landscape_cif_files folder), individual (free) energy components for hydrates and anhydrates (energy_components.xlsx file), reference free-energy differences (reference_data_anhydrates.xlsx file) and critical water activities needed to carry out the validation (reference_data_hydrates.xlsx file). [file 41586_2023_6587_MOESM2_ESM.zip › Supplementary_Data/radiprodil_landscape_cif_files/dihydrate/rank_step4f_005.cif]

#############################################
# Avant-garde Materials Simulation           
#############################################

data_structure_000004
_cell_length_a 6.5186931759
_cell_length_b 49.2829929613
_cell_length_c 7.1354166411
_cell_angle_alpha 90.0000000000
_cell_angle_beta 64.9796639797
_cell_angle_gamma 90.0000000000
_cell_volume 2077.2116567983
_exptl_crystal_density_diffrn 1.3859717300
_symmetry_cell_setting monoclinic
_symmetry_space_group_name_H-M 'P 2_1/c'
_symmetry_Int_Tables_number 14
loop_
_symmetry_equiv_pos_site_id
_symmetry_equiv_pos_as_xyz
1 x,y,z
2 -x,y+1/2,-z+1/2
3 -x,-y,-z
4 x,-y+1/2,z+1/2
loop_
_atom_site_label
_atom_site_type_symbol
_atom_site_fract_x
_atom_site_fract_y
_atom_site_fract_z
_atom_site_fftype
_atom_site_charge
_atom_site_hybridization
O0_0 O -0.2369953196 0.0239474564 0.2561074772 O2 -0.2594790000 SP3
C0_0 C -0.0962270289 0.0030038828 0.2566654654 C3 0.1997630000 SP2
C1_0 C -0.1127691212 0.0480176815 0.2255016566 C3 0.6218467000 SP2
C2_0 C 0.1131381982 0.0136702798 0.2293248398 C3 0.2044676000 SP2
C3_0 C -0.1494108090 -0.0242513384 0.2823435825 C3 -0.2022536000 SP2
N0_0 N 0.0974813304 0.0416165474 0.2103913871 N -0.5452517000 SP2
O1_0 O -0.1925260759 0.0701354042 0.2146838576 O1 -0.4851430000 SP2
C4_0 C 0.2836137823 -0.0034931199 0.2269741486 C3 -0.2362710000 SP2
C5_0 C 0.0246133320 -0.0417183342 0.2763863773 C3 0.0793281100 SP2
H0_0 H -0.3149870018 -0.0320234034 0.3086676188 H 0.1526730000 UNKNOWN
H1_0 H 0.2204033945 0.0562906905 0.1948427613 H 0.3933320000 UNKNOWN
C6_0 C 0.2370855667 -0.0312776643 0.2489215439 C3 -0.1136059100 SP2
H2_0 H 0.4463661997 0.0044490056 0.2095956778 H 0.1526730000 UNKNOWN
N1_0 N -0.0045133169 -0.0700120476 0.2999510428 N -0.3434559000 SP2
H3_0 H 0.3667455686 -0.0453301136 0.2478563917 H 0.1241500000 UNKNOWN
C7_0 C -0.1906882096 -0.0846216386 0.3309492124 C3 0.4578225000 SP2
H4_0 H 0.1396165293 -0.0818311822 0.2792394936 H 0.2762240000 UNKNOWN
O2_0 O -0.3767906801 -0.0756914484 0.3475550899 O1 -0.4338110000 SP2
C8_0 C -0.1667782861 -0.1147303744 0.3726093908 C3 0.2140622000 SP2
O3_0 O -0.2062993190 -0.1211227582 0.5549653784 O1 -0.4540130000 SP2
N2_0 N -0.1119070675 -0.1323706455 0.2158361577 N -0.1239540000 SP2
C9_0 C -0.0883200464 -0.1249956998 0.0079372958 C4 0.1051694000 SP3
C10_0 C -0.0797626535 -0.1611579776 0.2488970769 C4 0.1051694000 SP3
C11_0 C 0.1312195587 -0.1358950232 -0.1609489545 C4 0.0925867000 SP3
H5_0 H -0.0932372704 -0.1028743296 -0.0038623640 H 0.0042653500 UNKNOWN
H6_0 H -0.2356281746 -0.1333806672 -0.0106099223 H 0.0042653500 UNKNOWN
C12_0 C 0.1443529095 -0.1714203913 0.0826943358 C4 0.0925867000 SP3
H7_0 H -0.0854811891 -0.1628947496 0.4040701889 H 0.0042653500 UNKNOWN
H8_0 H -0.2222130882 -0.1728294979 0.2450983971 H 0.0042653500 UNKNOWN
C13_0 C 0.1594439103 -0.1663364205 -0.1347595504 C4 0.1138484000 SP3
H9_0 H 0.1290923262 -0.1315123669 -0.3113170289 H -0.0314675000 UNKNOWN
H10_0 H 0.2759516845 -0.1248749482 -0.1564362425 H -0.0314675000 UNKNOWN
H11_0 H 0.2854762523 -0.1610460908 0.0997124680 H -0.0314675000 UNKNOWN
H12_0 H 0.1597284793 -0.1931922486 0.1073895167 H -0.0314675000 UNKNOWN
C14_0 C 0.3817302212 -0.1768210753 -0.3055621108 C4 0.1804396000 SP3
H13_0 H 0.0156296950 -0.1769481800 -0.1466464381 H -0.0462924000 UNKNOWN
C15_0 C 0.4264511747 -0.2068794643 -0.3001980303 C3 -0.0871060000 SP2
H14_0 H 0.3815854584 -0.1718914862 -0.4565731547 H -0.0420976000 UNKNOWN
H15_0 H 0.5234918608 -0.1652399304 -0.2997773987 H -0.0420976000 UNKNOWN
C16_0 C 0.6432111704 -0.2163414177 -0.3369474196 C3 -0.1454010000 SP2
C17_0 C 0.2563274076 -0.2262818231 -0.2651879902 C3 -0.1454010000 SP2
C18_0 C 0.6916742751 -0.2440421815 -0.3434199765 C3 -0.1268151900 SP2
H16_0 H 0.7777085365 -0.2016655586 -0.3612468080 H 0.1241500000 UNKNOWN
C19_0 C 0.3000157090 -0.2540459096 -0.2687339825 C3 -0.1268151900 SP2
H17_0 H 0.0849902718 -0.2197071907 -0.2339576253 H 0.1241500000 UNKNOWN
C20_0 C 0.5183473260 -0.2624379657 -0.3102121397 C3 0.1771663800 SP2
H18_0 H 0.8603610242 -0.2513828861 -0.3732269200 H 0.1241500000 UNKNOWN
H19_0 H 0.1674132843 -0.2690317402 -0.2407752011 H 0.1241500000 UNKNOWN
F0_0 F 0.5639781530 -0.2895894903 -0.3181795873 F -0.1718360000 UNKNOWN
O0_2 O -0.6464821313 -0.1034794901 0.2170306083 O2 -0.8166100000 SP3
H0_2 H -0.5567577258 -0.0973991601 0.0721833963 H 0.4083050000 UNKNOWN
H1_2 H -0.5581510747 -0.0960449515 0.2893487949 H 0.4083050000 UNKNOWN
O0_1 O -1.4150217622 -0.0815261917 0.8282774859 O2 -0.8166100000 SP3
H0_1 H -1.3349570081 -0.0962206686 0.7260345060 H 0.4083050000 UNKNOWN
H1_1 H -1.5431587601 -0.0758365504 0.7966287262 H 0.4083050000 UNKNOWN
#END
