# Supplementary material for: Predicting crystal form stability under real-world conditions
Source: Nature. 2023 Nov 8;623(7986):324–8. doi: 10.1038/s41586-023-06587-3 (PMC10632141; doi:10.1038/s41586-023-06587-3)
Supplement: Supplementary file 2 — This file contains archived experimental crystal structures before and after energy minimization (cif_structures folder) with a summary provided in a file structures.xlsx, predicted crystal structures and relative free energies for radiprodil (radiprodil_landscape_cif_files folder) and upadacitinib (upadacitinib_landscape_cif_files folder), individual (free) energy components for hydrates and anhydrates (energy_components.xlsx file), reference free-energy differences (reference_data_anhydrates.xlsx file) and critical water activities needed to carry out the validation (reference_data_hydrates.xlsx file). [file 41586_2023_6587_MOESM2_ESM.zip › Supplementary_Data/radiprodil_landscape_cif_files/dihydrate/rank_step4f_006.cif]

#############################################
# Avant-garde Materials Simulation           
#############################################

data_structure_000003
_cell_length_a 6.5466993522
_cell_length_b 7.1714660829
_cell_length_c 25.2536581976
_cell_angle_alpha 81.3607942456
_cell_angle_beta 82.5166696621
_cell_angle_gamma 115.0571696660
_cell_volume 1036.6987736902
_exptl_crystal_density_diffrn 1.3885212882
_symmetry_cell_setting triclinic
_symmetry_space_group_name_H-M 'P -1'
_symmetry_Int_Tables_number 2
loop_
_symmetry_equiv_pos_site_id
_symmetry_equiv_pos_as_xyz
1 x,y,z
2 -x,-y,-z
loop_
_atom_site_label
_atom_site_type_symbol
_atom_site_fract_x
_atom_site_fract_y
_atom_site_fract_z
_atom_site_fftype
_atom_site_charge
_atom_site_hybridization
O0_0 O 0.2819089743 0.7979743439 0.9514377057 O2 -0.2594790000 SP3
C0_0 C 0.1034090117 0.7619083276 0.9937566723 C3 0.1997630000 SP2
C1_0 C 0.2025424004 0.8102708375 0.9027681310 C3 0.6218467000 SP2
C2_0 C -0.0853440429 0.7539974500 0.9721877448 C3 0.2044676000 SP2
C3_0 C 0.1062874589 0.7390200758 1.0488512043 C3 -0.2022536000 SP2
N0_0 N -0.0183800950 0.7846325209 0.9156885889 N -0.5452517000 SP2
O1_0 O 0.3224971427 0.8380250088 0.8580969164 O1 -0.4851430000 SP2
C4_0 C -0.2866394608 0.7213046472 1.0068886911 C3 -0.2362710000 SP2
C5_0 C -0.0989399449 0.7025095474 1.0841664748 C3 0.0793281100 SP2
H0_0 H 0.2567266190 0.7508851109 1.0645644292 H 0.1526730000 UNKNOWN
H1_0 H -0.1140737236 0.7953008499 0.8861143793 H 0.3933320000 UNKNOWN
C6_0 C -0.2912642112 0.6939645294 1.0630598520 C3 -0.1136059100 SP2
H2_0 H -0.4341911934 0.7180960232 0.9908568873 H 0.1526730000 UNKNOWN
N1_0 N -0.1218159219 0.6757499585 1.1413695643 N -0.3434559000 SP2
H3_0 H -0.4461455707 0.6681544851 1.0914667702 H 0.1241500000 UNKNOWN
C7_0 C 0.0368903790 0.6807224307 1.1708689573 C3 0.4578225000 SP2
H4_0 H -0.2873311390 0.6337461818 1.1651963141 H 0.2762240000 UNKNOWN
O2_0 O 0.2385320988 0.7128110660 1.1527996683 O1 -0.4338110000 SP2
C8_0 C -0.0418646007 0.6691002199 1.2317315162 C3 0.2140622000 SP2
O3_0 O -0.0169849170 0.8388413285 1.2444531295 O1 -0.4540130000 SP2
N2_0 N -0.1248608515 0.4825561166 1.2675887594 N -0.1239540000 SP2
C9_0 C -0.2101726123 0.4632161821 1.3258296756 C4 0.1051694000 SP3
C10_0 C -0.1376163407 0.2879855115 1.2527204943 C4 0.1051694000 SP3
C11_0 C -0.4558468699 0.2843577803 1.3456135979 C4 0.0925867000 SP3
H5_0 H -0.2020700884 0.6159063656 1.3299035832 H 0.0042653500 UNKNOWN
H6_0 H -0.0926171477 0.4326322687 1.3493871198 H 0.0042653500 UNKNOWN
C12_0 C -0.3791384865 0.1036315955 1.2738355217 C4 0.0925867000 SP3
H7_0 H -0.0888594491 0.3161621807 1.2080412985 H 0.0042653500 UNKNOWN
H8_0 H -0.0097527376 0.2512725826 1.2703845020 H 0.0042653500 UNKNOWN
C13_0 C -0.4688414887 0.0748677364 1.3351600243 C4 0.1138484000 SP3
H9_0 H -0.5151727696 0.2704746559 1.3894545123 H -0.0314675000 UNKNOWN
H10_0 H -0.5714231416 0.3260349078 1.3237780836 H -0.0314675000 UNKNOWN
H11_0 H -0.4984620784 0.1318391318 1.2506527641 H -0.0314675000 UNKNOWN
H12_0 H -0.3722145540 -0.0397492699 1.2652213318 H -0.0314675000 UNKNOWN
C14_0 C -0.7141160583 -0.1084554284 1.3544000752 C4 0.1804396000 SP3
H13_0 H -0.3521149867 0.0365893282 1.3577024920 H -0.0462924000 UNKNOWN
C15_0 C -0.8210039893 -0.1604460927 1.4148287560 C3 -0.0871060000 SP2
H14_0 H -0.8272025197 -0.0742524278 1.3300562923 H -0.0420976000 UNKNOWN
H15_0 H -0.7092847142 -0.2509044279 1.3439601815 H -0.0420976000 UNKNOWN
C16_0 C -0.6973101333 -0.1780690892 1.4551127796 C3 -0.1454010000 SP2
C17_0 C -1.0511595432 -0.2008763513 1.4325513834 C3 -0.1454010000 SP2
C18_0 C -0.7983216020 -0.2357182681 1.5109553196 C3 -0.1268151900 SP2
H16_0 H -0.5178684577 -0.1473596246 1.4428371636 H 0.1241500000 UNKNOWN
C19_0 C -1.1568698757 -0.2609105253 1.4882102375 C3 -0.1268151900 SP2
H17_0 H -1.1503199469 -0.1854678949 1.4020239864 H 0.1241500000 UNKNOWN
C20_0 C -1.0276600627 -0.2777128861 1.5264677964 C3 0.1771663800 SP2
H18_0 H -0.7022753408 -0.2501366283 1.5421571981 H 0.1241500000 UNKNOWN
H19_0 H -1.3360466795 -0.2938683637 1.5020025887 H 0.1241500000 UNKNOWN
F0_0 F -1.1286683290 -0.3370518887 1.5810611856 F -0.1718360000 UNKNOWN
O0_1 O 0.4576127960 0.5321591864 1.2083343756 O2 -0.8166100000 SP3
H0_1 H 0.3832508885 0.6176935075 1.1936241571 H 0.4083050000 UNKNOWN
H1_1 H 0.3783805162 0.3988327375 1.1961181073 H 0.4083050000 UNKNOWN
H0_2 H 0.4022626394 1.1617384019 1.1530661188 H 0.4083050000 UNKNOWN
O0_2 O 0.2639512737 1.1826576510 1.1645957942 O2 -0.8166100000 SP3
H1_2 H 0.1572603175 1.0544430656 1.1942421159 H 0.4083050000 UNKNOWN
#END
