# Supplementary material for: Predicting crystal form stability under real-world conditions
Source: Nature. 2023 Nov 8;623(7986):324–8. doi: 10.1038/s41586-023-06587-3 (PMC10632141; doi:10.1038/s41586-023-06587-3)
Supplement: Supplementary file 2 — This file contains archived experimental crystal structures before and after energy minimization (cif_structures folder) with a summary provided in a file structures.xlsx, predicted crystal structures and relative free energies for radiprodil (radiprodil_landscape_cif_files folder) and upadacitinib (upadacitinib_landscape_cif_files folder), individual (free) energy components for hydrates and anhydrates (energy_components.xlsx file), reference free-energy differences (reference_data_anhydrates.xlsx file) and critical water activities needed to carry out the validation (reference_data_hydrates.xlsx file). [file 41586_2023_6587_MOESM2_ESM.zip › Supplementary_Data/radiprodil_landscape_cif_files/dihydrate/rank_step4f_011.cif]

#############################################
# Avant-garde Materials Simulation           
#############################################

data_structure_000008
_cell_length_a 24.5199379495
_cell_length_b 6.5487612916
_cell_length_c 12.8770869161
_cell_angle_alpha 90.0000000000
_cell_angle_beta 89.6841799207
_cell_angle_gamma 90.0000000000
_cell_volume 2067.7096589056
_exptl_crystal_density_diffrn 1.3923408546
_symmetry_cell_setting monoclinic
_symmetry_space_group_name_H-M 'P 2_1/c'
_symmetry_Int_Tables_number 14
loop_
_symmetry_equiv_pos_site_id
_symmetry_equiv_pos_as_xyz
1 x,y,z
2 -x,y+1/2,-z+1/2
3 -x,-y,-z
4 x,-y+1/2,z+1/2
loop_
_atom_site_label
_atom_site_type_symbol
_atom_site_fract_x
_atom_site_fract_y
_atom_site_fract_z
_atom_site_fftype
_atom_site_charge
_atom_site_hybridization
O0_0 O -0.9500552854 0.8895013052 -0.1260912688 O2 -0.2594790000 SP3
C0_0 C -0.9937139930 1.0224691432 -0.1278035489 C3 0.1997630000 SP2
C1_0 C -0.9030596531 1.0078652356 -0.1149565378 C3 0.6218467000 SP2
C2_0 C -0.9746880522 1.2224245096 -0.1169803070 C3 0.2044676000 SP2
C3_0 C -1.0479269590 0.9709007648 -0.1389715413 C3 -0.2022536000 SP2
N0_0 N -0.9181753112 1.2082054413 -0.1090804266 N -0.5452517000 SP2
O1_0 O -0.8576239475 0.9303228844 -0.1114034717 O1 -0.4851430000 SP2
C4_0 C -1.0114837469 1.3841810428 -0.1157353196 C3 -0.2362710000 SP2
C5_0 C -1.0852613129 1.1344355183 -0.1375876446 C3 0.0793281100 SP2
H0_0 H -1.0615909406 0.8147553787 -0.1488257594 H 0.1526730000 UNKNOWN
H1_0 H -0.8899521874 1.3276649647 -0.1027771964 H 0.3933320000 UNKNOWN
C6_0 C -1.0668084486 1.3372705758 -0.1255803630 C3 -0.1136059100 SP2
H2_0 H -0.9975455178 1.5411133132 -0.1078924586 H 0.1526730000 UNKNOWN
N1_0 N -1.1419008070 1.1040469404 -0.1483779015 N -0.3434559000 SP2
H3_0 H -1.0964471928 1.4610863231 -0.1255472102 H 0.1241500000 UNKNOWN
C7_0 C -1.1685296006 0.9265950306 -0.1630927475 C3 0.4578225000 SP2
H4_0 H -1.1670596942 1.2344863761 -0.1384274145 H 0.2762240000 UNKNOWN
O2_0 O -1.1479696994 0.7526059972 -0.1702785632 O1 -0.4338110000 SP2
C8_0 C -1.2295692838 0.9500540634 -0.1852015312 C3 0.2140622000 SP2
O3_0 O -1.2428753573 0.9792340304 -0.2779483884 O1 -0.4540130000 SP2
N2_0 N -1.2652562479 0.9265236494 -0.1068777620 N -0.1239540000 SP2
C9_0 C -1.2504607555 0.8822822606 0.0011347294 C4 0.1051694000 SP3
C10_0 C -1.3238196250 0.9518118802 -0.1253941065 C4 0.1051694000 SP3
C11_0 C -1.2743794429 1.0412182685 0.0753498426 C4 0.0925867000 SP3
H5_0 H -1.2059953049 0.8789786198 0.0084397409 H 0.0042653500 UNKNOWN
H6_0 H -1.2660493287 0.7285973781 0.0199771026 H 0.0042653500 UNKNOWN
C12_0 C -1.3459714529 1.1226937590 -0.0561558946 C4 0.0925867000 SP3
H7_0 H -1.3290136912 0.9852307265 -0.2079704151 H 0.0042653500 UNKNOWN
H8_0 H -1.3442890736 0.8057547793 -0.1079368587 H 0.0042653500 UNKNOWN
C13_0 C -1.3357321697 1.0744794257 0.0587439400 C4 0.1138484000 SP3
H9_0 H -1.2660791931 0.9920259116 0.1554215556 H -0.0314675000 UNKNOWN
H10_0 H -1.2529452342 1.1871801142 0.0639599696 H -0.0314675000 UNKNOWN
H11_0 H -1.3254410505 1.2670356341 -0.0769694512 H -0.0314675000 UNKNOWN
H12_0 H -1.3896748862 1.1445207943 -0.0713365587 H -0.0314675000 UNKNOWN
C14_0 C -1.3566012344 1.2416355488 0.1325310272 C4 0.1804396000 SP3
H13_0 H -1.3568278046 0.9293191861 0.0773341202 H -0.0462924000 UNKNOWN
C15_0 C -1.4164954141 1.2956238723 0.1264784235 C3 -0.0871060000 SP2
H14_0 H -1.3475253429 1.1923557015 0.2126254837 H -0.0420976000 UNKNOWN
H15_0 H -1.3321081217 1.3805575084 0.1198999622 H -0.0420976000 UNKNOWN
C16_0 C -1.4335525023 1.4980358379 0.1422908157 C3 -0.1454010000 SP2
C17_0 C -1.4568624753 1.1476957235 0.1094733690 C3 -0.1454010000 SP2
C18_0 C -1.4886664342 1.5519660410 0.1429237526 C3 -0.1268151900 SP2
H16_0 H -1.4029559382 1.6165054243 0.1552873912 H 0.1241500000 UNKNOWN
C19_0 C -1.5122042506 1.1981587636 0.1089504838 C3 -0.1268151900 SP2
H17_0 H -1.4452527702 0.9887168148 0.0971761479 H 0.1241500000 UNKNOWN
C20_0 C -1.5270856973 1.3998568391 0.1264926452 C3 0.1771663800 SP2
H18_0 H -1.5019762413 1.7082421031 0.1569574028 H 0.1241500000 UNKNOWN
H19_0 H -1.5434282373 1.0825131499 0.0967078483 H 0.1241500000 UNKNOWN
F0_0 F -1.5812246104 1.4501600165 0.1284643170 F -0.1718360000 UNKNOWN
H1_1 H -0.8511534609 0.6628350192 -0.0993131036 H 0.4083050000 UNKNOWN
O0_1 O -0.8395645965 0.5194327858 -0.0871904726 O2 -0.8166100000 SP3
H0_1 H -0.8089251773 0.4998203816 -0.1383132505 H 0.4083050000 UNKNOWN
H0_2 H -0.8083034140 1.0439784122 -0.3568336302 H 0.4083050000 UNKNOWN
O0_2 O -0.7922267105 0.9268305354 -0.3948061456 O2 -0.8166100000 SP3
H1_2 H -0.8058709509 0.9503370914 -0.4665212302 H 0.4083050000 UNKNOWN
#END
