# Supplementary material for: Predicting crystal form stability under real-world conditions
Source: Nature. 2023 Nov 8;623(7986):324–8. doi: 10.1038/s41586-023-06587-3 (PMC10632141; doi:10.1038/s41586-023-06587-3)
Supplement: Supplementary file 2 — This file contains archived experimental crystal structures before and after energy minimization (cif_structures folder) with a summary provided in a file structures.xlsx, predicted crystal structures and relative free energies for radiprodil (radiprodil_landscape_cif_files folder) and upadacitinib (upadacitinib_landscape_cif_files folder), individual (free) energy components for hydrates and anhydrates (energy_components.xlsx file), reference free-energy differences (reference_data_anhydrates.xlsx file) and critical water activities needed to carry out the validation (reference_data_hydrates.xlsx file). [file 41586_2023_6587_MOESM2_ESM.zip › Supplementary_Data/radiprodil_landscape_cif_files/dihydrate/rank_step4f_023.cif]

#############################################
# Avant-garde Materials Simulation           
#############################################

data_structure_000021
_cell_length_a 12.8519135744
_cell_length_b 6.5333747737
_cell_length_c 29.0582231025
_cell_angle_alpha 90.0000000000
_cell_angle_beta 64.0364295889
_cell_angle_gamma 90.0000000000
_cell_volume 2193.6593027142
_exptl_crystal_density_diffrn 1.3123991633
_symmetry_cell_setting monoclinic
_symmetry_space_group_name_H-M 'P 2_1/c'
_symmetry_Int_Tables_number 14
loop_
_symmetry_equiv_pos_site_id
_symmetry_equiv_pos_as_xyz
1 x,y,z
2 -x,y+1/2,-z+1/2
3 -x,-y,-z
4 x,-y+1/2,z+1/2
loop_
_atom_site_label
_atom_site_type_symbol
_atom_site_fract_x
_atom_site_fract_y
_atom_site_fract_z
_atom_site_fftype
_atom_site_charge
_atom_site_hybridization
O0_0 O -0.1896747267 0.3845535815 0.0482796993 O2 -0.2594790000 SP3
C0_0 C -0.1427841272 0.5236337310 0.0086563181 C3 0.1997630000 SP2
C1_0 C -0.2228874027 0.4952458160 0.0938667164 C3 0.6218467000 SP2
C2_0 C -0.1456468819 0.7186962448 0.0288242759 C3 0.2044676000 SP2
C3_0 C -0.1011336125 0.4819834425 -0.0428902346 C3 -0.2022536000 SP2
N0_0 N -0.1941943388 0.6954999769 0.0817439584 N -0.5452517000 SP2
O1_0 O -0.2696564157 0.4113305468 0.1357654565 O1 -0.4851430000 SP2
C4_0 C -0.1059502875 0.8863091334 -0.0037607466 C3 -0.2362710000 SP2
C5_0 C -0.0591145113 0.6515746459 -0.0759831391 C3 0.0793281100 SP2
H0_0 H -0.1010278225 0.3292943521 -0.0574993044 H 0.1526730000 UNKNOWN
H1_0 H -0.2147925859 0.8132248665 0.1093168845 H 0.3933320000 UNKNOWN
C6_0 C -0.0619082078 0.8497446930 -0.0562934442 C3 -0.1136059100 SP2
H2_0 H -0.1100710951 1.0402729472 0.0111319819 H 0.1526730000 UNKNOWN
N1_0 N -0.0152901662 0.6324260696 -0.1296066406 N -0.3434559000 SP2
H3_0 H -0.0307134450 0.9783658337 -0.0827227670 H 0.1241500000 UNKNOWN
C7_0 C -0.0008069561 0.4599138226 -0.1569793761 C3 0.4578225000 SP2
H4_0 H 0.0152544866 0.7656773198 -0.1514658731 H 0.2762240000 UNKNOWN
O2_0 O -0.0215141336 0.2823005967 -0.1390144167 O1 -0.4338110000 SP2
C8_0 C 0.0305881105 0.4924154739 -0.2138859286 C3 0.2140622000 SP2
O3_0 O -0.0537838360 0.5202734891 -0.2237965687 O1 -0.4540130000 SP2
N2_0 N 0.1421832035 0.4797596820 -0.2480008306 N -0.1239540000 SP2
C9_0 C 0.1759675371 0.4932529040 -0.3033237488 C4 0.1051694000 SP3
C10_0 C 0.2356607471 0.4286031264 -0.2336852337 C4 0.1051694000 SP3
C11_0 C 0.2808531477 0.6322781334 -0.3299588070 C4 0.0925867000 SP3
H5_0 H 0.1020234805 0.5520979562 -0.3082880128 H 0.0042653500 UNKNOWN
H6_0 H 0.1942705612 0.3367971308 -0.3191619207 H 0.0042653500 UNKNOWN
C12_0 C 0.3406107732 0.5679477184 -0.2604332871 C4 0.0925867000 SP3
H7_0 H 0.2035600369 0.4411619318 -0.1921266428 H 0.0042653500 UNKNOWN
H8_0 H 0.2605903089 0.2676666061 -0.2444916414 H 0.0042653500 UNKNOWN
C13_0 C 0.3815533730 0.5671259898 -0.3184830978 C4 0.1138484000 SP3
H9_0 H 0.3060325498 0.6272148569 -0.3712655210 H -0.0314675000 UNKNOWN
H10_0 H 0.2558154969 0.7914921452 -0.3172619779 H -0.0314675000 UNKNOWN
H11_0 H 0.3181186189 0.7250380935 -0.2454709323 H -0.0314675000 UNKNOWN
H12_0 H 0.4093054672 0.5145672761 -0.2504107133 H -0.0314675000 UNKNOWN
C14_0 C 0.4902656558 0.6994520752 -0.3467566147 C4 0.1804396000 SP3
H13_0 H 0.4045650562 0.4074769590 -0.3319314309 H -0.0462924000 UNKNOWN
C15_0 C 0.5408700727 0.6780838804 -0.4042897057 C3 -0.0871060000 SP2
H14_0 H 0.4691918290 0.8613523384 -0.3359616102 H -0.0420976000 UNKNOWN
H15_0 H 0.5558466092 0.6545910000 -0.3338031296 H -0.0420976000 UNKNOWN
C16_0 C 0.5849315788 0.4887902555 -0.4277594976 C3 -0.1454010000 SP2
C17_0 C 0.5456153483 0.8437501175 -0.4358265650 C3 -0.1454010000 SP2
C18_0 C 0.6310453267 0.4639310220 -0.4807004210 C3 -0.1268151900 SP2
H16_0 H 0.5849203699 0.3581696720 -0.4042994959 H 0.1241500000 UNKNOWN
C19_0 C 0.5934837194 0.8232781450 -0.4890990875 C3 -0.1268151900 SP2
H17_0 H 0.5120380192 0.9926320311 -0.4185817675 H 0.1241500000 UNKNOWN
C20_0 C 0.6345130773 0.6327973727 -0.5104640433 C3 0.1771663800 SP2
H18_0 H 0.6658879325 0.3175827181 -0.4989136799 H 0.1241500000 UNKNOWN
H19_0 H 0.5994269235 0.9522798801 -0.5138960217 H 0.1241500000 UNKNOWN
F0_0 F 0.6815880923 0.6119122817 -0.5624053362 F -0.1718360000 UNKNOWN
H0_1 H 0.0474465658 0.0883274084 -0.1740323402 H 0.4083050000 UNKNOWN
O0_1 O 0.0913867037 -0.0364917027 -0.1923736766 O2 -0.8166100000 SP3
H1_1 H 0.0845726743 -0.0322044902 -0.2251512070 H 0.4083050000 UNKNOWN
O0_2 O 0.2530312719 0.0027089630 -0.1539986232 O2 -0.8166100000 SP3
H0_2 H 0.2619705831 -0.1393779766 -0.1446158673 H 0.4083050000 UNKNOWN
H1_2 H 0.2049569372 -0.0111816908 -0.1726641164 H 0.4083050000 UNKNOWN
#END
