# Supplementary material for: Predicting crystal form stability under real-world conditions
Source: Nature. 2023 Nov 8;623(7986):324–8. doi: 10.1038/s41586-023-06587-3 (PMC10632141; doi:10.1038/s41586-023-06587-3)
Supplement: Supplementary file 2 — This file contains archived experimental crystal structures before and after energy minimization (cif_structures folder) with a summary provided in a file structures.xlsx, predicted crystal structures and relative free energies for radiprodil (radiprodil_landscape_cif_files folder) and upadacitinib (upadacitinib_landscape_cif_files folder), individual (free) energy components for hydrates and anhydrates (energy_components.xlsx file), reference free-energy differences (reference_data_anhydrates.xlsx file) and critical water activities needed to carry out the validation (reference_data_hydrates.xlsx file). [file 41586_2023_6587_MOESM2_ESM.zip › Supplementary_Data/radiprodil_landscape_cif_files/dihydrate/rank_step4f_018.cif]

#############################################
# Avant-garde Materials Simulation           
#############################################

data_structure_000016
_cell_length_a 24.6113742619
_cell_length_b 7.0748515495
_cell_length_c 12.3809249764
_cell_angle_alpha 90.0000000000
_cell_angle_beta 79.5943580078
_cell_angle_gamma 90.0000000000
_cell_volume 2120.3344049037
_exptl_crystal_density_diffrn 1.3577842376
_symmetry_cell_setting monoclinic
_symmetry_space_group_name_H-M 'P 2_1/c'
_symmetry_Int_Tables_number 14
loop_
_symmetry_equiv_pos_site_id
_symmetry_equiv_pos_as_xyz
1 x,y,z
2 -x,y+1/2,-z+1/2
3 -x,-y,-z
4 x,-y+1/2,z+1/2
loop_
_atom_site_label
_atom_site_type_symbol
_atom_site_fract_x
_atom_site_fract_y
_atom_site_fract_z
_atom_site_fftype
_atom_site_charge
_atom_site_hybridization
O0_0 O -0.4499838920 0.8637741762 -0.7771430861 O2 -0.2594790000 SP3
C0_0 C -0.4926413894 0.8261975618 -0.8329511364 C3 0.1997630000 SP2
C1_0 C -0.4006323697 0.8426609483 -0.8524679287 C3 0.6218467000 SP2
C2_0 C -0.4706156102 0.7819660329 -0.9419969685 C3 0.2044676000 SP2
C3_0 C -0.5484024460 0.8299683698 -0.7900798156 C3 -0.2022536000 SP2
N0_0 N -0.4134333756 0.7947917592 -0.9515363815 N -0.5452517000 SP2
O1_0 O -0.3555181761 0.8661168450 -0.8259340168 O1 -0.4851430000 SP2
C4_0 C -0.5055803563 0.7339046706 -1.0142167860 C3 -0.2362710000 SP2
C5_0 C -0.5839016580 0.7799785031 -0.8629223501 C3 0.0793281100 SP2
H0_0 H -0.5645626279 0.8684612083 -0.7056948600 H 0.1526730000 UNKNOWN
H1_0 H -0.3831723921 0.7835619683 -1.0226065640 H 0.3933320000 UNKNOWN
C6_0 C -0.5623083808 0.7326163093 -0.9730001117 C3 -0.1136059100 SP2
H2_0 H -0.4891572957 0.6972288796 -1.0990524564 H 0.1526730000 UNKNOWN
N1_0 N -0.6417374111 0.7755026171 -0.8305649949 N -0.3434559000 SP2
H3_0 H -0.5910467293 0.6949213630 -1.0270249956 H 0.1241500000 UNKNOWN
C7_0 C -0.6720507510 0.8390615210 -0.7357969684 C3 0.4578225000 SP2
H4_0 H -0.6647154416 0.7084049832 -0.8840891456 H 0.2762240000 UNKNOWN
O2_0 O -0.6539299744 0.9073585043 -0.6563524883 O1 -0.4338110000 SP2
C8_0 C -0.7339531540 0.8464534145 -0.7401689868 C3 0.2140622000 SP2
O3_0 O -0.7485323072 0.9685280492 -0.8027477202 O1 -0.4540130000 SP2
N2_0 N -0.7686234305 0.7287996684 -0.6763609485 N -0.1239540000 SP2
C9_0 C -0.8276551923 0.7303732388 -0.6825191327 C4 0.1051694000 SP3
C10_0 C -0.7525732760 0.6046793398 -0.5917759703 C4 0.1051694000 SP3
C11_0 C -0.8485791134 0.5295191209 -0.6930853994 C4 0.0925867000 SP3
H5_0 H -0.8326504198 0.8176275955 -0.7531196258 H 0.0042653500 UNKNOWN
H6_0 H -0.8504096541 0.7973851977 -0.6073247583 H 0.0042653500 UNKNOWN
C12_0 C -0.7753289409 0.4049467712 -0.5976041064 C4 0.0925867000 SP3
H7_0 H -0.7074929437 0.5993396980 -0.6028811159 H 0.0042653500 UNKNOWN
H8_0 H -0.7681160439 0.6686460036 -0.5108941099 H 0.0042653500 UNKNOWN
C13_0 C -0.8374584190 0.4046398519 -0.5984632154 C4 0.1138484000 SP3
H9_0 H -0.8929589622 0.5354637156 -0.6955519782 H -0.0314675000 UNKNOWN
H10_0 H -0.8280495346 0.4690789512 -0.7721647238 H -0.0314675000 UNKNOWN
H11_0 H -0.7536091987 0.3342270036 -0.6722674404 H -0.0314675000 UNKNOWN
H12_0 H -0.7659028681 0.3245339941 -0.5271602417 H -0.0314675000 UNKNOWN
C14_0 C -0.8588123825 0.2017136253 -0.6067902430 C4 0.1804396000 SP3
H13_0 H -0.8589853294 0.4680558100 -0.5206028191 H -0.0462924000 UNKNOWN
C15_0 C -0.9199813168 0.1901478021 -0.6078978477 C3 -0.0871060000 SP2
H14_0 H -0.8354497470 0.1366971937 -0.6817701771 H -0.0420976000 UNKNOWN
H15_0 H -0.8491246467 0.1194661210 -0.5369381073 H -0.0420976000 UNKNOWN
C16_0 C -0.9585765275 0.2519036084 -0.5170562993 C3 -0.1454010000 SP2
C17_0 C -0.9401106638 0.1204616708 -0.6992065921 C3 -0.1454010000 SP2
C18_0 C -1.0151843241 0.2480633914 -0.5173027237 C3 -0.1268151900 SP2
H16_0 H -0.9441855491 0.3030363904 -0.4439755555 H 0.1241500000 UNKNOWN
C19_0 C -0.9967465534 0.1133385487 -0.7010510654 C3 -0.1268151900 SP2
H17_0 H -0.9109177827 0.0695437261 -0.7703636282 H 0.1241500000 UNKNOWN
C20_0 C -1.0331717049 0.1791087796 -0.6098526982 C3 0.1771663800 SP2
H18_0 H -1.0451341953 0.2949995000 -0.4466645235 H 0.1241500000 UNKNOWN
H19_0 H -1.0123586358 0.0558774303 -0.7711744225 H 0.1241500000 UNKNOWN
F0_0 F -1.0887698193 0.1750808547 -0.6102403351 F -0.1718360000 UNKNOWN
O0_1 O -0.3292509664 0.7614488233 -1.1325407684 O2 -0.8166100000 SP3
H0_1 H -0.3399742807 0.7203999831 -1.2024321578 H 0.4083050000 UNKNOWN
H1_1 H -0.3014014094 0.8645807563 -1.1522312119 H 0.4083050000 UNKNOWN
H0_2 H -0.3079542058 0.4356616682 -0.9762725461 H 0.4083050000 UNKNOWN
O0_2 O -0.2929675080 0.4325918570 -1.0560296837 O2 -0.8166100000 SP3
H1_2 H -0.3018180796 0.5590642901 -1.0830012572 H 0.4083050000 UNKNOWN
#END
