# Supplementary material for: Predicting crystal form stability under real-world conditions
Source: Nature. 2023 Nov 8;623(7986):324–8. doi: 10.1038/s41586-023-06587-3 (PMC10632141; doi:10.1038/s41586-023-06587-3)
Supplement: Supplementary file 2 — This file contains archived experimental crystal structures before and after energy minimization (cif_structures folder) with a summary provided in a file structures.xlsx, predicted crystal structures and relative free energies for radiprodil (radiprodil_landscape_cif_files folder) and upadacitinib (upadacitinib_landscape_cif_files folder), individual (free) energy components for hydrates and anhydrates (energy_components.xlsx file), reference free-energy differences (reference_data_anhydrates.xlsx file) and critical water activities needed to carry out the validation (reference_data_hydrates.xlsx file). [file 41586_2023_6587_MOESM2_ESM.zip › Supplementary_Data/radiprodil_landscape_cif_files/dihydrate/rank_step4f_010.cif]

#############################################
# Avant-garde Materials Simulation           
#############################################

data_structure_000014
_cell_length_a 7.2686356220
_cell_length_b 11.8498996346
_cell_length_c 48.7946504147
_cell_angle_alpha 90.0000000000
_cell_angle_beta 90.0000000000
_cell_angle_gamma 90.0000000000
_cell_volume 4202.8102332012
_exptl_crystal_density_diffrn 1.3700150489
_symmetry_cell_setting orthorhombic
_symmetry_space_group_name_H-M 'P b c a'
_symmetry_Int_Tables_number 61
loop_
_symmetry_equiv_pos_site_id
_symmetry_equiv_pos_as_xyz
1 x,y,z
2 -x+1/2,-y,z+1/2
3 -x,y+1/2,-z+1/2
4 x+1/2,-y+1/2,-z
5 -x,-y,-z
6 x+1/2,y,-z+1/2
7 x,-y+1/2,z+1/2
8 -x+1/2,y+1/2,z
loop_
_atom_site_label
_atom_site_type_symbol
_atom_site_fract_x
_atom_site_fract_y
_atom_site_fract_z
_atom_site_fftype
_atom_site_charge
_atom_site_hybridization
O0_0 O 0.2512405544 0.5182103055 0.0237352103 O2 -0.2594790000 SP3
C0_0 C 0.2945693185 0.4438030921 0.0028170482 C3 0.1997630000 SP2
C1_0 C 0.2974467977 0.4646173256 0.0483205541 C3 0.6218467000 SP2
C2_0 C 0.3661880652 0.3447002236 0.0141560945 C3 0.2044676000 SP2
C3_0 C 0.2715580790 0.4610213088 -0.0249918392 C3 -0.2022536000 SP2
N0_0 N 0.3667851744 0.3605563703 0.0423895446 N -0.5452517000 SP2
O1_0 O 0.2764808265 0.5093336970 0.0707378808 O1 -0.4851430000 SP2
C4_0 C 0.4209461406 0.2563045663 -0.0026824662 C3 -0.2362710000 SP2
C5_0 C 0.3269539222 0.3712003688 -0.0420976671 C3 0.0793281100 SP2
H0_0 H 0.2167758780 0.5387690303 -0.0333954085 H 0.1526730000 UNKNOWN
H1_0 H 0.3865075337 0.3000270104 0.0579422721 H 0.3933320000 UNKNOWN
C6_0 C 0.4003254306 0.2710947299 -0.0308775277 C3 -0.1136059100 SP2
H2_0 H 0.4760670789 0.1784654340 0.0058105269 H 0.1526730000 UNKNOWN
N1_0 N 0.3146145305 0.3759799341 -0.0708574076 N -0.3434559000 SP2
H3_0 H 0.4405890890 0.2036964281 -0.0448444885 H 0.1241500000 UNKNOWN
C7_0 C 0.2277659290 0.4531955468 -0.0865364147 C3 0.4578225000 SP2
H4_0 H 0.3854608231 0.3125944532 -0.0818945084 H 0.2762240000 UNKNOWN
O2_0 O 0.1451145852 0.5390801913 -0.0784714326 O1 -0.4338110000 SP2
C8_0 C 0.2214365838 0.4160586524 -0.1166625152 C3 0.2140622000 SP2
O3_0 O 0.1074838554 0.3405775633 -0.1227826033 O1 -0.4540130000 SP2
N2_0 N 0.3352334192 0.4652772607 -0.1346760021 N -0.1239540000 SP2
C9_0 C 0.4560692397 0.5613410110 -0.1282406658 C4 0.1051694000 SP3
C10_0 C 0.3447143862 0.4228358032 -0.1629074853 C4 0.1051694000 SP3
C11_0 C 0.6539842052 0.5406011580 -0.1376502946 C4 0.0925867000 SP3
H5_0 H 0.4527729467 0.5765281080 -0.1060977115 H 0.0042653500 UNKNOWN
H6_0 H 0.3980025975 0.6368968733 -0.1382064407 H 0.0042653500 UNKNOWN
C12_0 C 0.5430263555 0.3938024833 -0.1702753714 C4 0.0925867000 SP3
H7_0 H 0.2544899888 0.3491679688 -0.1642728381 H 0.0042653500 UNKNOWN
H8_0 H 0.2903046127 0.4884640663 -0.1767998962 H 0.0042653500 UNKNOWN
C13_0 C 0.6660796326 0.4979311150 -0.1672753465 C4 0.1138484000 SP3
H9_0 H 0.7320943942 0.6194507600 -0.1350566519 H -0.0314675000 UNKNOWN
H10_0 H 0.7177628994 0.4779099864 -0.1239791576 H -0.0314675000 UNKNOWN
H11_0 H 0.5910086743 0.3257450493 -0.1565896345 H -0.0314675000 UNKNOWN
H12_0 H 0.5465025849 0.3608567513 -0.1912859083 H -0.0314675000 UNKNOWN
C14_0 C 0.8684056420 0.4757631584 -0.1753107893 C4 0.1804396000 SP3
H13_0 H 0.6112046970 0.5637321698 -0.1811416033 H -0.0462924000 UNKNOWN
C15_0 C 0.8898412606 0.4139015007 -0.2021772188 C3 -0.0871060000 SP2
H14_0 H 0.9407405457 0.5575390617 -0.1760269767 H -0.0420976000 UNKNOWN
H15_0 H 0.9329824474 0.4257472803 -0.1589334595 H -0.0420976000 UNKNOWN
C16_0 C 0.9397846360 0.2995400180 -0.2024132253 C3 -0.1454010000 SP2
C17_0 C 0.8507334180 0.4660557763 -0.2273700897 C3 -0.1454010000 SP2
C18_0 C 0.9488476405 0.2379238652 -0.2267836343 C3 -0.1268151900 SP2
H16_0 H 0.9711281256 0.2577396483 -0.1830193754 H 0.1241500000 UNKNOWN
C19_0 C 0.8563717619 0.4058039660 -0.2519507595 C3 -0.1268151900 SP2
H17_0 H 0.8135948964 0.5553014613 -0.2277871983 H 0.1241500000 UNKNOWN
C20_0 C 0.9049902718 0.2923657289 -0.2511200468 C3 0.1771663800 SP2
H18_0 H 0.9892952709 0.1493582595 -0.2270841775 H 0.1241500000 UNKNOWN
H19_0 H 0.8208048097 0.4451985529 -0.2714223249 H 0.1241500000 UNKNOWN
F0_0 F 0.9104989657 0.2319719255 -0.2750089831 F -0.1718360000 UNKNOWN
H0_1 H -0.0271227062 0.3506881230 0.0963711023 H 0.4083050000 UNKNOWN
O0_1 O 0.0090188478 0.2742679946 0.1024134377 O2 -0.8166100000 SP3
H1_1 H 0.1396464382 0.2638410039 0.0972056634 H 0.4083050000 UNKNOWN
O0_2 O 0.3572925109 0.2129997021 0.0844945315 O2 -0.8166100000 SP3
H0_2 H 0.3161490524 0.1373784161 0.0780311869 H 0.4083050000 UNKNOWN
H1_2 H 0.4549023507 0.1972014294 0.0984609934 H 0.4083050000 UNKNOWN
#END
