# Supplementary material for: Predicting crystal form stability under real-world conditions
Source: Nature. 2023 Nov 8;623(7986):324–8. doi: 10.1038/s41586-023-06587-3 (PMC10632141; doi:10.1038/s41586-023-06587-3)
Supplement: Supplementary file 2 — This file contains archived experimental crystal structures before and after energy minimization (cif_structures folder) with a summary provided in a file structures.xlsx, predicted crystal structures and relative free energies for radiprodil (radiprodil_landscape_cif_files folder) and upadacitinib (upadacitinib_landscape_cif_files folder), individual (free) energy components for hydrates and anhydrates (energy_components.xlsx file), reference free-energy differences (reference_data_anhydrates.xlsx file) and critical water activities needed to carry out the validation (reference_data_hydrates.xlsx file). [file 41586_2023_6587_MOESM2_ESM.zip › Supplementary_Data/radiprodil_landscape_cif_files/dihydrate/rank_step4f_008.cif]

#############################################
# Avant-garde Materials Simulation           
#############################################

data_structure_000009
_cell_length_a 6.5375200158
_cell_length_b 50.1253714007
_cell_length_c 7.3011562817
_cell_angle_alpha 90.0000000000
_cell_angle_beta 60.9761863473
_cell_angle_gamma 90.0000000000
_cell_volume 2092.0951574101
_exptl_crystal_density_diffrn 1.3761117047
_symmetry_cell_setting monoclinic
_symmetry_space_group_name_H-M 'P 2_1/c'
_symmetry_Int_Tables_number 14
loop_
_symmetry_equiv_pos_site_id
_symmetry_equiv_pos_as_xyz
1 x,y,z
2 -x,y+1/2,-z+1/2
3 -x,-y,-z
4 x,-y+1/2,z+1/2
loop_
_atom_site_label
_atom_site_type_symbol
_atom_site_fract_x
_atom_site_fract_y
_atom_site_fract_z
_atom_site_fftype
_atom_site_charge
_atom_site_hybridization
O0_0 O -1.0233666290 0.9770309885 0.2648622655 O2 -0.2594790000 SP3
C0_0 C -1.1617952817 0.9974733254 0.2589405460 C3 0.1997630000 SP2
C1_0 C -1.1187455464 0.9531552888 0.2409752814 C3 0.6218467000 SP2
C2_0 C -1.3433231108 0.9867229835 0.2331510742 C3 0.2044676000 SP2
C3_0 C -1.1322282070 1.0243707112 0.2785558143 C3 -0.2022536000 SP2
N0_0 N -1.3112476011 0.9591794123 0.2216786117 N -0.5452517000 SP2
O1_0 O -1.0316441318 0.9314577688 0.2384685499 O1 -0.4851430000 SP2
C4_0 C -1.5089545852 1.0034986936 0.2261915899 C3 -0.2362710000 SP2
C5_0 C -1.2974475144 1.0414357446 0.2676031728 C3 0.0793281100 SP2
H0_0 H -0.9933833478 1.0321650926 0.3040489438 H 0.1526730000 UNKNOWN
H1_0 H -1.4199606907 0.9445797923 0.2114254067 H 0.3933320000 UNKNOWN
C6_0 C -1.4820552189 1.0309282946 0.2415771274 C3 -0.1136059100 SP2
H2_0 H -1.6545246718 0.9955613025 0.2104953429 H 0.1526730000 UNKNOWN
N1_0 N -1.2891831999 1.0693380993 0.2851433568 N -0.3434559000 SP2
H3_0 H -1.6087228459 1.0446440669 0.2366064893 H 0.1241500000 UNKNOWN
C7_0 C -1.1311376019 1.0837475628 0.3109528739 C3 0.4578225000 SP2
H4_0 H -1.4118811667 1.0809095948 0.2634416730 H 0.2762240000 UNKNOWN
O2_0 O -0.9627149084 1.0748875792 0.3280343137 O1 -0.4338110000 SP2
C8_0 C -1.1890362933 1.1136149805 0.3458682221 C3 0.2140622000 SP2
O3_0 O -1.3273497682 1.1208298362 0.5297412644 O1 -0.4540130000 SP2
N2_0 N -1.0819595040 1.1300307514 0.1809691057 N -0.1239540000 SP2
C9_0 C -0.8984585863 1.1209775876 -0.0256284762 C4 0.1051694000 SP3
C10_0 C -1.1261066376 1.1588970049 0.2061064726 C4 0.1051694000 SP3
C11_0 C -0.9312036038 1.1324065936 -0.2030620072 C4 0.0925867000 SP3
H5_0 H -0.8995138175 1.0991670201 -0.0307049954 H 0.0042653500 UNKNOWN
H6_0 H -0.7283480065 1.1274562369 -0.0436864714 H 0.0042653500 UNKNOWN
C12_0 C -1.1569872986 1.1702422959 0.0264251165 C4 0.0925867000 SP3
H7_0 H -1.2819365850 1.1619113627 0.3588934512 H 0.0042653500 UNKNOWN
H8_0 H -0.9769318627 1.1687145817 0.2094004219 H 0.0042653500 UNKNOWN
C13_0 C -0.9492937481 1.1628141376 -0.1868399555 C4 0.1138484000 SP3
H9_0 H -0.7807695339 1.1261821878 -0.3519418166 H -0.0314675000 UNKNOWN
H10_0 H -1.0896864795 1.1239893984 -0.1975914480 H -0.0314675000 UNKNOWN
H11_0 H -1.3199613399 1.1623738705 0.0368489723 H -0.0314675000 UNKNOWN
H12_0 H -1.1754671142 1.1920227748 0.0448816720 H -0.0314675000 UNKNOWN
C14_0 C -0.9627085042 1.1754173840 -0.3731723562 C4 0.1804396000 SP3
H13_0 H -0.7883594507 1.1703710260 -0.1903266395 H -0.0462924000 UNKNOWN
C15_0 C -0.9141113956 1.2050357576 -0.3936305658 C3 -0.0871060000 SP2
H14_0 H -0.8327745469 1.1653286248 -0.5173169009 H -0.0420976000 UNKNOWN
H15_0 H -1.1351928527 1.1712575521 -0.3591556472 H -0.0420976000 UNKNOWN
C16_0 C -1.0874425978 1.2238969921 -0.3589642801 C3 -0.1454010000 SP2
C17_0 C -0.6902325434 1.2144741659 -0.4445653957 C3 -0.1454010000 SP2
C18_0 C -1.0407930547 1.2512999562 -0.3746345849 C3 -0.1268151900 SP2
H16_0 H -1.2632013996 1.2170938375 -0.3183214718 H 0.1241500000 UNKNOWN
C19_0 C -0.6404984346 1.2416776346 -0.4583623563 C3 -0.1268151900 SP2
H17_0 H -0.5517371905 1.2002012843 -0.4726423836 H 0.1241500000 UNKNOWN
C20_0 C -0.8177459227 1.2596503762 -0.4234164534 C3 0.1771663800 SP2
H18_0 H -1.1750376654 1.2659378008 -0.3495951455 H 0.1241500000 UNKNOWN
H19_0 H -0.4679836765 1.2490520395 -0.4952564610 H 0.1241500000 UNKNOWN
F0_0 F -0.7690200680 1.2863247801 -0.4381024614 F -0.1718360000 UNKNOWN
H1_2 H -0.7567430220 0.9251233467 0.2277668215 H 0.4083050000 UNKNOWN
O0_2 O -0.5973915373 0.9192678336 0.1946401447 O2 -0.8166100000 SP3
H0_2 H -0.6218199528 0.9044957483 0.2956866686 H 0.4083050000 UNKNOWN
H0_1 H -0.7232996114 1.0946701210 0.2717066195 H 0.4083050000 UNKNOWN
O0_1 O -0.5620911600 1.1020044406 0.2004395540 O2 -0.8166100000 SP3
H1_1 H -0.5038513328 1.0962006174 0.0531950328 H 0.4083050000 UNKNOWN
#END
