# Supplementary material for: Predicting crystal form stability under real-world conditions
Source: Nature. 2023 Nov 8;623(7986):324–8. doi: 10.1038/s41586-023-06587-3 (PMC10632141; doi:10.1038/s41586-023-06587-3)
Supplement: Supplementary file 2 — This file contains archived experimental crystal structures before and after energy minimization (cif_structures folder) with a summary provided in a file structures.xlsx, predicted crystal structures and relative free energies for radiprodil (radiprodil_landscape_cif_files folder) and upadacitinib (upadacitinib_landscape_cif_files folder), individual (free) energy components for hydrates and anhydrates (energy_components.xlsx file), reference free-energy differences (reference_data_anhydrates.xlsx file) and critical water activities needed to carry out the validation (reference_data_hydrates.xlsx file). [file 41586_2023_6587_MOESM2_ESM.zip › Supplementary_Data/radiprodil_landscape_cif_files/dihydrate/rank_step4f_015.cif]

#############################################
# Avant-garde Materials Simulation           
#############################################

data_structure_000015
_cell_length_a 7.4566820545
_cell_length_b 11.8643265050
_cell_length_c 48.1451073061
_cell_angle_alpha 90.0000000000
_cell_angle_beta 90.0000000000
_cell_angle_gamma 90.0000000000
_cell_volume 4259.3259330991
_exptl_crystal_density_diffrn 1.3518367360
_symmetry_cell_setting orthorhombic
_symmetry_space_group_name_H-M 'P b c a'
_symmetry_Int_Tables_number 61
loop_
_symmetry_equiv_pos_site_id
_symmetry_equiv_pos_as_xyz
1 x,y,z
2 -x+1/2,-y,z+1/2
3 -x,y+1/2,-z+1/2
4 x+1/2,-y+1/2,-z
5 -x,-y,-z
6 x+1/2,y,-z+1/2
7 x,-y+1/2,z+1/2
8 -x+1/2,y+1/2,z
loop_
_atom_site_label
_atom_site_type_symbol
_atom_site_fract_x
_atom_site_fract_y
_atom_site_fract_z
_atom_site_fftype
_atom_site_charge
_atom_site_hybridization
O0_0 O 0.7007321197 0.7655828770 0.2286402064 O2 -0.2594790000 SP3
C0_0 C 0.7648392377 0.8408796360 0.2482281052 C3 0.1997630000 SP2
C1_0 C 0.7280401883 0.8149515615 0.2025518933 C3 0.6218467000 SP2
C2_0 C 0.8385684615 0.9340502641 0.2346180343 C3 0.2044676000 SP2
C3_0 C 0.7515905616 0.8313715036 0.2767154351 C3 -0.2022536000 SP2
N0_0 N 0.8162166279 0.9141691376 0.2063799822 N -0.5452517000 SP2
O1_0 O 0.6753233240 0.7711021576 0.1810014589 O1 -0.4851430000 SP2
C4_0 C 0.9110660830 1.0225999002 0.2498667133 C3 -0.2362710000 SP2
C5_0 C 0.8168364781 0.9236277711 0.2921846542 C3 0.0793281100 SP2
H0_0 H 0.6902246720 0.7594479123 0.2868198035 H 0.1526730000 UNKNOWN
H1_0 H 0.8404011610 0.9698381726 0.1897517962 H 0.3933320000 UNKNOWN
C6_0 C 0.8983224819 1.0160669150 0.2787685440 C3 -0.1136059100 SP2
H2_0 H 0.9724414539 1.0951519035 0.2398758239 H 0.1526730000 UNKNOWN
N1_0 N 0.8014388066 0.9294937658 0.3213448273 N -0.3434559000 SP2
H3_0 H 0.9519487258 1.0843810914 0.2914561052 H 0.1241500000 UNKNOWN
C7_0 C 0.7043452754 0.8616294234 0.3380354622 C3 0.4578225000 SP2
H4_0 H 0.8751702208 0.9928220560 0.3317405612 H 0.2762240000 UNKNOWN
O2_0 O 0.6156464968 0.7774660248 0.3308682964 O1 -0.4338110000 SP2
C8_0 C 0.6949724458 0.9026759292 0.3682169228 C3 0.2140622000 SP2
O3_0 O 0.5847239605 0.9785494878 0.3742027874 O1 -0.4540130000 SP2
N2_0 N 0.7993756985 0.8496062006 0.3867858606 N -0.1239540000 SP2
C9_0 C 0.9345029607 0.7648352379 0.3792150408 C4 0.1051694000 SP3
C10_0 C 0.7968450002 0.8827086560 0.4161038064 C4 0.1051694000 SP3
C11_0 C 1.1221245681 0.8019291852 0.3882971992 C4 0.0925867000 SP3
H5_0 H 0.9306688292 0.7521871242 0.3566974191 H 0.0042653500 UNKNOWN
H6_0 H 0.8973492343 0.6843569265 0.3891038441 H 0.0042653500 UNKNOWN
C12_0 C 0.9830343826 0.9217335964 0.4251872874 C4 0.0925867000 SP3
H7_0 H 0.6969640765 0.9495911979 0.4185432030 H 0.0042653500 UNKNOWN
H8_0 H 0.7545633193 0.8090635389 0.4284596305 H 0.0042653500 UNKNOWN
C13_0 C 1.1260926367 0.8318324256 0.4192878657 C4 0.1138484000 SP3
H9_0 H 1.2167612799 0.7331129748 0.3837746289 H -0.0314675000 UNKNOWN
H10_0 H 1.1644494124 0.8748769686 0.3757673864 H -0.0314675000 UNKNOWN
H11_0 H 1.0169112795 0.9998401483 0.4138814353 H -0.0314675000 UNKNOWN
H12_0 H 0.9777244001 0.9423314863 0.4474418445 H -0.0314675000 UNKNOWN
C14_0 C 1.3155552101 0.8685456650 0.4285899198 C4 0.1804396000 SP3
H13_0 H 1.0903813430 0.7550547056 0.4310958199 H -0.0462924000 UNKNOWN
C15_0 C 1.3345658761 0.8737858610 0.4597589587 C3 -0.0871060000 SP2
H14_0 H 1.4128391981 0.8076978309 0.4201691144 H -0.0420976000 UNKNOWN
H15_0 H 1.3480905563 0.9505090674 0.4190698738 H -0.0420976000 UNKNOWN
C16_0 C 1.2741539111 0.9673542259 0.4750240958 C3 -0.1454010000 SP2
C17_0 C 1.4068122062 0.7825709419 0.4745978706 C3 -0.1454010000 SP2
C18_0 C 1.2781843626 0.9685744863 0.5040067259 C3 -0.1268151900 SP2
H16_0 H 1.2260058614 1.0420029330 0.4641015743 H 0.1241500000 UNKNOWN
C19_0 C 1.4147303962 0.7823369966 0.5036080324 C3 -0.1268151900 SP2
H17_0 H 1.4602616549 0.7103106645 0.4632281731 H 0.1241500000 UNKNOWN
C20_0 C 1.3470976479 0.8751760138 0.5177392939 C3 0.1771663800 SP2
H18_0 H 1.2349391288 1.0421828200 0.5157452985 H 0.1241500000 UNKNOWN
H19_0 H 1.4752772183 0.7126398741 0.5149910336 H 0.1241500000 UNKNOWN
F0_0 F 1.3521684920 0.8761207624 0.5461809899 F -0.1718360000 UNKNOWN
H0_1 H 0.6326421151 0.6342785102 0.1694593396 H 0.4083050000 UNKNOWN
O0_1 O 0.6510844431 0.5560110500 0.1629305303 O2 -0.8166100000 SP3
H1_1 H 0.5551122061 0.5342373432 0.1493823561 H 0.4083050000 UNKNOWN
H0_2 H 0.6243518215 1.0692508253 0.1510302273 H 0.4083050000 UNKNOWN
O0_2 O 0.4951206105 1.0778000825 0.1466885517 O2 -0.8166100000 SP3
H1_2 H 0.4651400711 1.1560873804 0.1519876324 H 0.4083050000 UNKNOWN
#END
