# Supplementary material for: Predicting crystal form stability under real-world conditions
Source: Nature. 2023 Nov 8;623(7986):324–8. doi: 10.1038/s41586-023-06587-3 (PMC10632141; doi:10.1038/s41586-023-06587-3)
Supplement: Supplementary file 2 — This file contains archived experimental crystal structures before and after energy minimization (cif_structures folder) with a summary provided in a file structures.xlsx, predicted crystal structures and relative free energies for radiprodil (radiprodil_landscape_cif_files folder) and upadacitinib (upadacitinib_landscape_cif_files folder), individual (free) energy components for hydrates and anhydrates (energy_components.xlsx file), reference free-energy differences (reference_data_anhydrates.xlsx file) and critical water activities needed to carry out the validation (reference_data_hydrates.xlsx file). [file 41586_2023_6587_MOESM2_ESM.zip › Supplementary_Data/radiprodil_landscape_cif_files/dihydrate/rank_step4f_007.cif]

#############################################
# Avant-garde Materials Simulation           
#############################################

data_structure_000007
_cell_length_a 6.5821399148
_cell_length_b 49.6119366590
_cell_length_c 7.3995144736
_cell_angle_alpha 90.0000000000
_cell_angle_beta 119.3611447438
_cell_angle_gamma 90.0000000000
_cell_volume 2105.9452997281
_exptl_crystal_density_diffrn 1.3670614493
_symmetry_cell_setting monoclinic
_symmetry_space_group_name_H-M 'P 2_1/c'
_symmetry_Int_Tables_number 14
loop_
_symmetry_equiv_pos_site_id
_symmetry_equiv_pos_as_xyz
1 x,y,z
2 -x,y+1/2,-z+1/2
3 -x,-y,-z
4 x,-y+1/2,z+1/2
loop_
_atom_site_label
_atom_site_type_symbol
_atom_site_fract_x
_atom_site_fract_y
_atom_site_fract_z
_atom_site_fftype
_atom_site_charge
_atom_site_hybridization
O0_0 O 0.0205422399 0.4761735319 0.2584191260 O2 -0.2594790000 SP3
C0_0 C 0.1595579371 0.4969517965 0.2569992472 C3 0.1997630000 SP2
C1_0 C 0.1135355338 0.4521866615 0.2298391735 C3 0.6218467000 SP2
C2_0 C 0.3395984639 0.4862976952 0.2303222842 C3 0.2044676000 SP2
C3_0 C 0.1315164323 0.5240682594 0.2800455411 C3 -0.2022536000 SP2
N0_0 N 0.3061625099 0.4585141108 0.2139103689 N -0.5452517000 SP2
O1_0 O 0.0243947354 0.4302319136 0.2211685034 O1 -0.4851430000 SP2
C4_0 C 0.5051866876 0.5033206377 0.2261121838 C3 -0.2362710000 SP2
C5_0 C 0.2969631479 0.5413918671 0.2722964563 C3 0.0793281100 SP2
H0_0 H -0.0064506817 0.5318465867 0.3054019403 H 0.1526730000 UNKNOWN
H1_0 H 0.4128655615 0.4440412162 0.1986066346 H 0.3933320000 UNKNOWN
C6_0 C 0.4800515936 0.5309610551 0.2455906483 C3 -0.1136059100 SP2
H2_0 H 0.6491931621 0.4954075379 0.2092889640 H 0.1526730000 UNKNOWN
N1_0 N 0.2908421265 0.5695293441 0.2938049382 N -0.3434559000 SP2
H3_0 H 0.6066872307 0.5449016038 0.2430517069 H 0.1241500000 UNKNOWN
C7_0 C 0.1378026781 0.5840817505 0.3248412858 C3 0.4578225000 SP2
H4_0 H 0.4137772872 0.5811462160 0.2739549813 H 0.2762240000 UNKNOWN
O2_0 O -0.0301954218 0.5752556924 0.3408627877 O1 -0.4338110000 SP2
C8_0 C 0.2065962820 0.6138819040 0.3690661340 C3 0.2140622000 SP2
O3_0 O 0.3537861950 0.6197674956 0.5524222458 O1 -0.4540130000 SP2
N2_0 N 0.1049042860 0.6317775649 0.2142881443 N -0.1239540000 SP2
C9_0 C 0.1822135676 0.6599890585 0.2479424323 C4 0.1051694000 SP3
C10_0 C -0.0821247462 0.6251105064 0.0042148842 C4 0.1051694000 SP3
C11_0 C 0.2531363059 0.6683251916 0.0881152361 C4 0.0925867000 SP3
H5_0 H 0.3272014630 0.6617128391 0.4066737501 H 0.0042653500 UNKNOWN
H6_0 H 0.0376655297 0.6727128859 0.2345097127 H 0.0042653500 UNKNOWN
C12_0 C -0.0271435336 0.6349251229 -0.1629511854 C4 0.0925867000 SP3
H7_0 H -0.1087987015 0.6032504937 -0.0085356849 H 0.0042653500 UNKNOWN
H8_0 H -0.2439992341 0.6345091872 -0.0160813369 H 0.0042653500 UNKNOWN
C13_0 C 0.0503162175 0.6644870723 -0.1326246025 C4 0.1138484000 SP3
H9_0 H 0.3107812143 0.6894045284 0.1162319075 H -0.0314675000 UNKNOWN
H10_0 H 0.4029975834 0.6558763306 0.1112024946 H -0.0314675000 UNKNOWN
H11_0 H 0.1127130399 0.6223576531 -0.1590351013 H -0.0314675000 UNKNOWN
H12_0 H -0.1831697677 0.6316522186 -0.3146998283 H -0.0314675000 UNKNOWN
C14_0 C 0.1107505951 0.6734456095 -0.3003725867 C4 0.1804396000 SP3
H13_0 H -0.0958936823 0.6771872404 -0.1484173596 H -0.0462924000 UNKNOWN
C15_0 C 0.2151434376 0.7013506467 -0.2638896330 C3 -0.0871060000 SP2
H14_0 H 0.2331469222 0.6587854575 -0.3059111292 H -0.0420976000 UNKNOWN
H15_0 H -0.0496032443 0.6724487970 -0.4523577091 H -0.0420976000 UNKNOWN
C16_0 C 0.0819400961 0.7242806521 -0.2800879493 C3 -0.1454010000 SP2
C17_0 C 0.4517515234 0.7049765124 -0.2013382660 C3 -0.1454010000 SP2
C18_0 C 0.1810581322 0.7499710148 -0.2330191812 C3 -0.1268151900 SP2
H16_0 H -0.1031746624 0.7220095212 -0.3309608280 H 0.1241500000 UNKNOWN
C19_0 C 0.5546270861 0.7305071527 -0.1551590347 C3 -0.1268151900 SP2
H17_0 H 0.5580580261 0.6874068421 -0.1882814024 H 0.1241500000 UNKNOWN
C20_0 C 0.4163659434 0.7525181363 -0.1715333330 C3 0.1771663800 SP2
H18_0 H 0.0796628169 0.7677636369 -0.2412509545 H 0.1241500000 UNKNOWN
H19_0 H 0.7380258053 0.7334459942 -0.1080952240 H 0.1241500000 UNKNOWN
F0_0 F 0.5150437720 0.7776216314 -0.1265469293 F -0.1718360000 UNKNOWN
H1_1 H -0.2712653047 0.5951509513 0.2860898384 H 0.4083050000 UNKNOWN
O0_1 O -0.4325853441 0.6022857579 0.2124939651 O2 -0.8166100000 SP3
H0_1 H -0.4877735829 0.5962269808 0.0676776568 H 0.4083050000 UNKNOWN
O0_2 O -0.5881834266 0.5805654455 -0.1762489882 O2 -0.8166100000 SP3
H0_2 H -0.6094892827 0.5951438402 -0.2780586539 H 0.4083050000 UNKNOWN
H1_2 H -0.7479045657 0.5749824586 -0.2103231617 H 0.4083050000 UNKNOWN
#END
