# Supplementary material for: Predicting crystal form stability under real-world conditions
Source: Nature. 2023 Nov 8;623(7986):324–8. doi: 10.1038/s41586-023-06587-3 (PMC10632141; doi:10.1038/s41586-023-06587-3)
Supplement: Supplementary file 2 — This file contains archived experimental crystal structures before and after energy minimization (cif_structures folder) with a summary provided in a file structures.xlsx, predicted crystal structures and relative free energies for radiprodil (radiprodil_landscape_cif_files folder) and upadacitinib (upadacitinib_landscape_cif_files folder), individual (free) energy components for hydrates and anhydrates (energy_components.xlsx file), reference free-energy differences (reference_data_anhydrates.xlsx file) and critical water activities needed to carry out the validation (reference_data_hydrates.xlsx file). [file 41586_2023_6587_MOESM2_ESM.zip › Supplementary_Data/radiprodil_landscape_cif_files/dihydrate/rank_step4f_012.cif]

#############################################
# Avant-garde Materials Simulation           
#############################################

data_structure_000010
_cell_length_a 24.5968254285
_cell_length_b 6.6968232475
_cell_length_c 12.7315801315
_cell_angle_alpha 90.0000000000
_cell_angle_beta 95.4619038615
_cell_angle_gamma 90.0000000000
_cell_volume 2087.6317286147
_exptl_crystal_density_diffrn 1.3790538791
_symmetry_cell_setting monoclinic
_symmetry_space_group_name_H-M 'P 2_1/c'
_symmetry_Int_Tables_number 14
loop_
_symmetry_equiv_pos_site_id
_symmetry_equiv_pos_as_xyz
1 x,y,z
2 -x,y+1/2,-z+1/2
3 -x,-y,-z
4 x,-y+1/2,z+1/2
loop_
_atom_site_label
_atom_site_type_symbol
_atom_site_fract_x
_atom_site_fract_y
_atom_site_fract_z
_atom_site_fftype
_atom_site_charge
_atom_site_hybridization
O0_0 O -0.0311320409 0.0255150367 -0.1180965012 O2 -0.2594790000 SP3
C0_0 C 0.0006103546 0.1958123271 -0.1177025243 C3 0.1997630000 SP2
C1_0 C -0.0857811393 0.0847232842 -0.1396452723 C3 0.6218467000 SP2
C2_0 C -0.0334709032 0.3609947618 -0.1375485248 C3 0.2044676000 SP2
C3_0 C 0.0567006041 0.2102980880 -0.0998297608 C3 -0.2022536000 SP2
N0_0 N -0.0864636883 0.2871397630 -0.1515603223 N -0.5452517000 SP2
O1_0 O -0.1234839240 -0.0353216588 -0.1455736958 O1 -0.4851430000 SP2
C4_0 C -0.0120478715 0.5523384654 -0.1386725352 C3 -0.2362710000 SP2
C5_0 C 0.0786861478 0.4049108291 -0.1012122586 C3 0.0793281100 SP2
H0_0 H 0.0826733658 0.0799857132 -0.0840428749 H 0.1526730000 UNKNOWN
H1_0 H -0.1211238813 0.3774675884 -0.1611719715 H 0.3933320000 UNKNOWN
C6_0 C 0.0445062200 0.5726040500 -0.1198699635 C3 -0.1136059100 SP2
H2_0 H -0.0377873775 0.6833104496 -0.1522287886 H 0.1526730000 UNKNOWN
N1_0 N 0.1360883736 0.4204847999 -0.0838183040 N -0.3434559000 SP2
H3_0 H 0.0627246165 0.7201047049 -0.1192712255 H 0.1241500000 UNKNOWN
C7_0 C 0.1663408050 0.5868179570 -0.0672577280 C3 0.4578225000 SP2
H4_0 H 0.1589958368 0.2871161736 -0.0884186296 H 0.2762240000 UNKNOWN
O2_0 O 0.1493527232 0.7618538392 -0.0613284022 O1 -0.4338110000 SP2
C8_0 C 0.2277091863 0.5466353602 -0.0436720721 C3 0.2140622000 SP2
O3_0 O 0.2449157215 0.4964999120 0.0484918590 O1 -0.4540130000 SP2
N2_0 N 0.2597475964 0.5802493500 -0.1214492013 N -0.1239540000 SP2
C9_0 C 0.3193053873 0.5619476108 -0.1016151446 C4 0.1051694000 SP3
C10_0 C 0.2390620905 0.6481534401 -0.2276091612 C4 0.1051694000 SP3
C11_0 C 0.3426900762 0.4361358942 -0.1869366649 C4 0.0925867000 SP3
H5_0 H 0.3279058109 0.4959792609 -0.0230921441 H 0.0042653500 UNKNOWN
H6_0 H 0.3369966444 0.7133104232 -0.1002005366 H 0.0042653500 UNKNOWN
C12_0 C 0.2622192135 0.5226860258 -0.3129012889 C4 0.0925867000 SP3
H7_0 H 0.1944241719 0.6388458845 -0.2359237876 H 0.0042653500 UNKNOWN
H8_0 H 0.2508206128 0.8059887107 -0.2355294907 H 0.0042653500 UNKNOWN
C13_0 C 0.3247240206 0.5168142266 -0.2977847014 C4 0.1138484000 SP3
H9_0 H 0.3874839350 0.4361441610 -0.1719053660 H -0.0314675000 UNKNOWN
H10_0 H 0.3288802596 0.2801442707 -0.1807387509 H -0.0314675000 UNKNOWN
H11_0 H 0.2459548961 0.3697174791 -0.3108384898 H -0.0314675000 UNKNOWN
H12_0 H 0.2477269987 0.5861735632 -0.3901467499 H -0.0314675000 UNKNOWN
C14_0 C 0.3477552811 0.3956320421 -0.3861096484 C4 0.1804396000 SP3
H13_0 H 0.3393809380 0.6726248124 -0.3016868029 H -0.0462924000 UNKNOWN
C15_0 C 0.4094329686 0.3903018374 -0.3820549335 C3 -0.0871060000 SP2
H14_0 H 0.3317518488 0.2420940912 -0.3845659824 H -0.0420976000 UNKNOWN
H15_0 H 0.3309074621 0.4583894452 -0.4626142310 H -0.0420976000 UNKNOWN
C16_0 C 0.4409796501 0.5634738002 -0.3620874863 C3 -0.1454010000 SP2
C17_0 C 0.4370512813 0.2113955907 -0.3988652225 C3 -0.1454010000 SP2
C18_0 C 0.4978790824 0.5591522099 -0.3574912772 C3 -0.1268151900 SP2
H16_0 H 0.4209858953 0.7052534238 -0.3483331023 H 0.1241500000 UNKNOWN
C19_0 C 0.4939915414 0.2035783873 -0.3954826048 C3 -0.1268151900 SP2
H17_0 H 0.4136199191 0.0740729993 -0.4137871637 H 0.1241500000 UNKNOWN
C20_0 C 0.5233255860 0.3783992765 -0.3740373217 C3 0.1771663800 SP2
H18_0 H 0.5224457558 0.6925801749 -0.3403310408 H 0.1241500000 UNKNOWN
H19_0 H 0.5154041341 0.0641804024 -0.4074418912 H 0.1241500000 UNKNOWN
F0_0 F 0.5791337011 0.3725645534 -0.3676549504 F -0.1718360000 UNKNOWN
H1_1 H -0.1927054293 -0.4103069628 -0.3107037457 H 0.4083050000 UNKNOWN
O0_1 O -0.2013301028 -0.3984796256 -0.3882629232 O2 -0.8166100000 SP3
H0_1 H -0.1865737648 -0.5236480665 -0.4158353926 H 0.4083050000 UNKNOWN
H0_2 H 0.1502958210 0.2917331879 0.1584858348 H 0.4083050000 UNKNOWN
O0_2 O 0.1676918212 0.4214704860 0.1766270060 O2 -0.8166100000 SP3
H1_2 H 0.1969053269 0.4404913385 0.1274163024 H 0.4083050000 UNKNOWN
#END
