# Supplementary material for: Predicting crystal form stability under real-world conditions
Source: Nature. 2023 Nov 8;623(7986):324–8. doi: 10.1038/s41586-023-06587-3 (PMC10632141; doi:10.1038/s41586-023-06587-3)
Supplement: Supplementary file 2 — This file contains archived experimental crystal structures before and after energy minimization (cif_structures folder) with a summary provided in a file structures.xlsx, predicted crystal structures and relative free energies for radiprodil (radiprodil_landscape_cif_files folder) and upadacitinib (upadacitinib_landscape_cif_files folder), individual (free) energy components for hydrates and anhydrates (energy_components.xlsx file), reference free-energy differences (reference_data_anhydrates.xlsx file) and critical water activities needed to carry out the validation (reference_data_hydrates.xlsx file). [file 41586_2023_6587_MOESM2_ESM.zip › Supplementary_Data/radiprodil_landscape_cif_files/dihydrate/rank_step4f_009.cif]

#############################################
# Avant-garde Materials Simulation           
#############################################

data_structure_000013
_cell_length_a 24.5965814567
_cell_length_b 6.6967218252
_cell_length_c 12.7316209830
_cell_angle_alpha 90.0000000000
_cell_angle_beta 95.4587424101
_cell_angle_gamma 90.0000000000
_cell_volume 2087.5971144927
_exptl_crystal_density_diffrn 1.3790767450
_symmetry_cell_setting monoclinic
_symmetry_space_group_name_H-M 'P 2_1/c'
_symmetry_Int_Tables_number 14
loop_
_symmetry_equiv_pos_site_id
_symmetry_equiv_pos_as_xyz
1 x,y,z
2 -x,y+1/2,-z+1/2
3 -x,-y,-z
4 x,-y+1/2,z+1/2
loop_
_atom_site_label
_atom_site_type_symbol
_atom_site_fract_x
_atom_site_fract_y
_atom_site_fract_z
_atom_site_fftype
_atom_site_charge
_atom_site_hybridization
O0_0 O -0.4688574586 0.4744625241 -0.8818797070 O2 -0.2594790000 SP3
C0_0 C -0.5006043177 0.3041742383 -0.8822861700 C3 0.1997630000 SP2
C1_0 C -0.4142133523 0.4152191315 -0.8603390568 C3 0.6218467000 SP2
C2_0 C -0.4665269056 0.1389763690 -0.8624501586 C3 0.2044676000 SP2
C3_0 C -0.5566951974 0.2897112317 -0.9001612656 C3 -0.2022536000 SP2
N0_0 N -0.4135315445 0.2128053113 -0.8484296771 N -0.5452517000 SP2
O1_0 O -0.3765066931 0.5352529121 -0.8544032189 O1 -0.4851430000 SP2
C4_0 C -0.4879545183 -0.0523652675 -0.8613391824 C3 -0.2362710000 SP2
C5_0 C -0.5786853437 0.0951023271 -0.8987845662 C3 0.0793281100 SP2
H0_0 H -0.5826653416 0.4200345669 -0.9159412100 H 0.1526730000 UNKNOWN
H1_0 H -0.3788726070 0.1224577609 -0.8388187962 H 0.3933320000 UNKNOWN
C6_0 C -0.5445093612 -0.0726062107 -0.8801408382 C3 -0.1136059100 SP2
H2_0 H -0.4622205870 -0.1833568279 -0.8477990565 H 0.1526730000 UNKNOWN
N1_0 N -0.6360870801 0.0795473806 -0.9161696339 N -0.3434559000 SP2
H3_0 H -0.5627322373 -0.2201033503 -0.8807467722 H 0.1241500000 UNKNOWN
C7_0 C -0.6663438195 -0.0867784170 -0.9327280780 C3 0.4578225000 SP2
H4_0 H -0.6589929487 0.2129309304 -0.9115530436 H 0.2762240000 UNKNOWN
O2_0 O -0.6493604816 -0.2618216309 -0.9386702412 O1 -0.4338110000 SP2
C8_0 C -0.7277090291 -0.0465688264 -0.9563013217 C3 0.2140622000 SP2
O3_0 O -0.7449133619 0.0036180421 -1.0484565134 O1 -0.4540130000 SP2
N2_0 N -0.7597518765 -0.0801774923 -0.8785301371 N -0.1239540000 SP2
C9_0 C -0.7390750385 -0.1481754542 -0.7723800499 C4 0.1051694000 SP3
C10_0 C -0.8193073865 -0.0617574965 -0.8983601872 C4 0.1051694000 SP3
C11_0 C -0.7622207967 -0.0227355950 -0.6870625754 C4 0.0925867000 SP3
H5_0 H -0.6944358740 -0.1389222894 -0.7640686232 H 0.0042653500 UNKNOWN
H6_0 H -0.7508500583 -0.3060050265 -0.7644910144 H 0.0042653500 UNKNOWN
C12_0 C -0.8426764158 0.0640252745 -0.8130031814 C4 0.0925867000 SP3
H7_0 H -0.8278955696 0.0043074952 -0.9768611903 H 0.0042653500 UNKNOWN
H8_0 H -0.8370215161 -0.2130898812 -0.8998162650 H 0.0042653500 UNKNOWN
C13_0 C -0.8247250124 -0.0167837103 -0.7021800175 C4 0.1138484000 SP3
H9_0 H -0.7477365967 -0.0863043663 -0.6098336873 H -0.0314675000 UNKNOWN
H10_0 H -0.7459413172 0.1302167490 -0.6890939205 H -0.0314675000 UNKNOWN
H11_0 H -0.8288448904 0.2200021223 -0.8191592901 H -0.0314675000 UNKNOWN
H12_0 H -0.8874704355 0.0640973087 -0.8280345219 H -0.0314675000 UNKNOWN
C14_0 C -0.8477530506 0.1043273492 -0.6138212636 C4 0.1804396000 SP3
H13_0 H -0.8393976803 -0.1725840195 -0.6983250320 H -0.0462924000 UNKNOWN
C15_0 C -0.9094312882 0.1097309664 -0.6179014667 C3 -0.0871060000 SP2
H14_0 H -0.8309209006 0.0414491861 -0.5373361155 H -0.0420976000 UNKNOWN
H15_0 H -0.8317309981 0.2578465950 -0.6153093118 H -0.0420976000 UNKNOWN
C16_0 C -0.9370411812 0.2886837490 -0.6011556643 C3 -0.1454010000 SP2
C17_0 C -0.9409859304 -0.0634314758 -0.6378395960 C3 -0.1454010000 SP2
C18_0 C -0.9939815633 0.2965557312 -0.6045628645 C3 -0.1268151900 SP2
H16_0 H -0.9136028191 0.4259999538 -0.5862626810 H 0.1241500000 UNKNOWN
C19_0 C -0.9978859639 -0.0590560486 -0.6424656908 C3 -0.1268151900 SP2
H17_0 H -0.9209957642 -0.2052441370 -0.6515446867 H 0.1241500000 UNKNOWN
C20_0 C -1.0233247629 0.1217430274 -0.6259759023 C3 0.1771663800 SP2
H18_0 H -1.0153870048 0.4359867492 -0.5926435159 H 0.1241500000 UNKNOWN
H19_0 H -1.0224594567 -0.1924759327 -0.6596014109 H 0.1241500000 UNKNOWN
F0_0 F -1.0791334425 0.1276276213 -0.6323782672 F -0.1718360000 UNKNOWN
H0_1 H -0.3073038189 0.9103303315 -0.6893351189 H 0.4083050000 UNKNOWN
O0_1 O -0.2986710345 0.8985087684 -0.6117771241 O2 -0.8166100000 SP3
H1_1 H -0.3134264122 1.0236673364 -0.5841852048 H 0.4083050000 UNKNOWN
H1_2 H -0.6503011194 0.2083752332 -1.1584949791 H 0.4083050000 UNKNOWN
O0_2 O -0.6676943444 0.0786228044 -1.1766199658 O2 -0.8166100000 SP3
H0_2 H -0.6968898553 0.0595675789 -1.1273672159 H 0.4083050000 UNKNOWN
#END
