# Supplementary material for: Predicting crystal form stability under real-world conditions
Source: Nature. 2023 Nov 8;623(7986):324–8. doi: 10.1038/s41586-023-06587-3 (PMC10632141; doi:10.1038/s41586-023-06587-3)
Supplement: Supplementary file 2 — This file contains archived experimental crystal structures before and after energy minimization (cif_structures folder) with a summary provided in a file structures.xlsx, predicted crystal structures and relative free energies for radiprodil (radiprodil_landscape_cif_files folder) and upadacitinib (upadacitinib_landscape_cif_files folder), individual (free) energy components for hydrates and anhydrates (energy_components.xlsx file), reference free-energy differences (reference_data_anhydrates.xlsx file) and critical water activities needed to carry out the validation (reference_data_hydrates.xlsx file). [file 41586_2023_6587_MOESM2_ESM.zip › Supplementary_Data/radiprodil_landscape_cif_files/dihydrate/rank_step4f_004.cif]

#############################################
# Avant-garde Materials Simulation           
#############################################

data_structure_000005
_cell_length_a 6.5430476565
_cell_length_b 6.9951989846
_cell_length_c 25.4222823398
_cell_angle_alpha 94.5871080501
_cell_angle_beta 82.2416726630
_cell_angle_gamma 113.9227584582
_cell_volume 1053.4713572889
_exptl_crystal_density_diffrn 1.3664142900
_symmetry_cell_setting triclinic
_symmetry_space_group_name_H-M 'P -1'
_symmetry_Int_Tables_number 2
loop_
_symmetry_equiv_pos_site_id
_symmetry_equiv_pos_as_xyz
1 x,y,z
2 -x,-y,-z
loop_
_atom_site_label
_atom_site_type_symbol
_atom_site_fract_x
_atom_site_fract_y
_atom_site_fract_z
_atom_site_fftype
_atom_site_charge
_atom_site_hybridization
O0_0 O 0.2606651689 0.7551869956 0.9535856656 O2 -0.2594790000 SP3
C0_0 C 0.0995329565 0.7571765900 0.9945439067 C3 0.1997630000 SP2
C1_0 C 0.1614943628 0.7217061058 0.9063331378 C3 0.6218467000 SP2
C2_0 C -0.0982027731 0.7274940019 0.9735768361 C3 0.2044676000 SP2
C3_0 C 0.1251468425 0.7860332280 1.0479695666 C3 -0.2022536000 SP2
N0_0 N -0.0544853712 0.7056972517 0.9188148087 N -0.5452517000 SP2
O1_0 O 0.2635432870 0.7096891644 0.8630258518 O1 -0.4851430000 SP2
C4_0 C -0.2850489106 0.7262388306 1.0071794982 C3 -0.2362710000 SP2
C5_0 C -0.0654641764 0.7809507261 1.0821606819 C3 0.0793281100 SP2
H0_0 H 0.2820718524 0.8140720385 1.0632457188 H 0.1526730000 UNKNOWN
H1_0 H -0.1626095928 0.6874256537 0.8901361098 H 0.3933320000 UNKNOWN
C6_0 C -0.2665176335 0.7513135811 1.0616441741 C3 -0.1136059100 SP2
H2_0 H -0.4391264390 0.7076476470 0.9916040049 H 0.1526730000 UNKNOWN
N1_0 N -0.0645282181 0.8078727286 1.1376109470 N -0.3434559000 SP2
H3_0 H -0.4096650399 0.7511964387 1.0891439150 H 0.1241500000 UNKNOWN
C7_0 C 0.1068929983 0.8433280660 1.1662268238 C3 0.4578225000 SP2
H4_0 H -0.2187899702 0.7897654391 1.1606251046 H 0.2762240000 UNKNOWN
O2_0 O 0.3009850811 0.8605646731 1.1486886189 O1 -0.4338110000 SP2
C8_0 C 0.0523512683 0.8912954688 1.2251296724 C3 0.2140622000 SP2
O3_0 O 0.0824381801 1.0774825427 1.2373615406 O1 -0.4540130000 SP2
N2_0 N -0.0191548387 0.7360679513 1.2595829727 N -0.1239540000 SP2
C9_0 C -0.0923104505 0.7706843064 1.3154355633 C4 0.1051694000 SP3
C10_0 C -0.0279153845 0.5252840457 1.2451645684 C4 0.1051694000 SP3
C11_0 C -0.3271814142 0.6048764145 1.3318637386 C4 0.0925867000 SP3
H5_0 H -0.0886448086 0.9290835891 1.3193664279 H 0.0042653500 UNKNOWN
H6_0 H 0.0297675185 0.7636210070 1.3404050780 H 0.0042653500 UNKNOWN
C12_0 C -0.2563874571 0.3553534761 1.2634933422 C4 0.0925867000 SP3
H7_0 H 0.0090536201 0.5122982146 1.2020396551 H 0.0042653500 UNKNOWN
H8_0 H 0.1063199686 0.5072777211 1.2636256609 H 0.0042653500 UNKNOWN
C13_0 C -0.3313956285 0.3840316153 1.3222226489 C4 0.1138484000 SP3
H9_0 H -0.3749935099 0.6319361563 1.3740304716 H -0.0314675000 UNKNOWN
H10_0 H -0.4480014042 0.6237111977 1.3085241614 H -0.0314675000 UNKNOWN
H11_0 H -0.3825208247 0.3588010250 1.2394342305 H -0.0314675000 UNKNOWN
H12_0 H -0.2447530511 0.2030291284 1.2555175655 H -0.0314675000 UNKNOWN
C14_0 C -0.5632798958 0.2095044889 1.3385072383 C4 0.1804396000 SP3
H13_0 H -0.2087044298 0.3715189549 1.3463620373 H -0.0462924000 UNKNOWN
C15_0 C -0.6551064455 0.2249288767 1.3956451763 C3 -0.0871060000 SP2
H14_0 H -0.6829737410 0.2113714865 1.3121898671 H -0.0420976000 UNKNOWN
H15_0 H -0.5484032033 0.0579167232 1.3306475532 H -0.0420976000 UNKNOWN
C16_0 C -0.5568404509 0.1876582857 1.4374135185 C3 -0.1454010000 SP2
C17_0 C -0.8384121893 0.2818081160 1.4086604754 C3 -0.1454010000 SP2
C18_0 C -0.6366024615 0.2076870436 1.4904506784 C3 -0.1268151900 SP2
H16_0 H -0.4141456651 0.1425503923 1.4283086333 H 0.1241500000 UNKNOWN
C19_0 C -0.9231862730 0.3004977985 1.4613999773 C3 -0.1268151900 SP2
H17_0 H -0.9169451562 0.3122140108 1.3768107661 H 0.1241500000 UNKNOWN
C20_0 C -0.8195905479 0.2635036265 1.5013547700 C3 0.1771663800 SP2
H18_0 H -0.5589396832 0.1812545033 1.5229365300 H 0.1241500000 UNKNOWN
H19_0 H -1.0664097430 0.3435074832 1.4714815275 H 0.1241500000 UNKNOWN
F0_0 F -0.9006171967 0.2824302278 1.5530315150 F -0.1718360000 UNKNOWN
H0_1 H 0.4677218431 0.8095004381 1.1883008052 H 0.4083050000 UNKNOWN
O0_1 O 0.5483239028 0.7355500557 1.2026949812 O2 -0.8166100000 SP3
H1_1 H 0.4645644889 0.5885533339 1.1907026914 H 0.4083050000 UNKNOWN
O0_2 O 0.3343849506 0.3404769590 1.1594090960 O2 -0.8166100000 SP3
H0_2 H 0.4647856005 0.3024035909 1.1483128545 H 0.4083050000 UNKNOWN
H1_2 H 0.2401613018 0.2423066479 1.1882741143 H 0.4083050000 UNKNOWN
#END
