# Supplementary material for: Predicting crystal form stability under real-world conditions
Source: Nature. 2023 Nov 8;623(7986):324–8. doi: 10.1038/s41586-023-06587-3 (PMC10632141; doi:10.1038/s41586-023-06587-3)
Supplement: Supplementary file 2 — This file contains archived experimental crystal structures before and after energy minimization (cif_structures folder) with a summary provided in a file structures.xlsx, predicted crystal structures and relative free energies for radiprodil (radiprodil_landscape_cif_files folder) and upadacitinib (upadacitinib_landscape_cif_files folder), individual (free) energy components for hydrates and anhydrates (energy_components.xlsx file), reference free-energy differences (reference_data_anhydrates.xlsx file) and critical water activities needed to carry out the validation (reference_data_hydrates.xlsx file). [file 41586_2023_6587_MOESM2_ESM.zip › Supplementary_Data/radiprodil_landscape_cif_files/dihydrate/rank_step4f_017.cif]

#############################################
# Avant-garde Materials Simulation           
#############################################

data_structure_000012
_cell_length_a 7.0805513780
_cell_length_b 12.0759048605
_cell_length_c 48.4815529984
_cell_angle_alpha 90.0000000000
_cell_angle_beta 90.0000000000
_cell_angle_gamma 90.0000000000
_cell_volume 4145.3698492384
_exptl_crystal_density_diffrn 1.3889986844
_symmetry_cell_setting orthorhombic
_symmetry_space_group_name_H-M 'P b c a'
_symmetry_Int_Tables_number 61
loop_
_symmetry_equiv_pos_site_id
_symmetry_equiv_pos_as_xyz
1 x,y,z
2 -x+1/2,-y,z+1/2
3 -x,y+1/2,-z+1/2
4 x+1/2,-y+1/2,-z
5 -x,-y,-z
6 x+1/2,y,-z+1/2
7 x,-y+1/2,z+1/2
8 -x+1/2,y+1/2,z
loop_
_atom_site_label
_atom_site_type_symbol
_atom_site_fract_x
_atom_site_fract_y
_atom_site_fract_z
_atom_site_fftype
_atom_site_charge
_atom_site_hybridization
O0_0 O 0.3849402363 0.6188236948 0.9757548228 O2 -0.2594790000 SP3
C0_0 C 0.3767405722 0.6965410728 0.9967257776 C3 0.1997630000 SP2
C1_0 C 0.3712873898 0.6770887220 0.9508805331 C3 0.6218467000 SP2
C2_0 C 0.3586291869 0.8020905807 0.9851589272 C3 0.2044676000 SP2
C3_0 C 0.3838619853 0.6763430332 1.0247240371 C3 -0.2022536000 SP2
N0_0 N 0.3569501612 0.7871500788 0.9567079436 N -0.5452517000 SP2
O1_0 O 0.3739102974 0.6307214549 0.9284331804 O1 -0.4851430000 SP2
C4_0 C 0.3455846212 0.8946504705 1.0020639072 C3 -0.2362710000 SP2
C5_0 C 0.3713479864 0.7705153628 1.0418872743 C3 0.0793281100 SP2
H0_0 H 0.4002866865 0.5935419974 1.0331024560 H 0.1526730000 UNKNOWN
H1_0 H 0.3262880399 0.8457503853 0.9412757720 H 0.3933320000 UNKNOWN
C6_0 C 0.3528370765 0.8774290489 1.0305425216 C3 -0.1136059100 SP2
H2_0 H 0.3274446427 0.9772327707 0.9935443364 H 0.1526730000 UNKNOWN
N1_0 N 0.3804360272 0.7629804572 1.0709061521 N -0.3434559000 SP2
H3_0 H 0.3399977566 0.9480718525 1.0444287816 H 0.1241500000 UNKNOWN
C7_0 C 0.3515126132 0.6722650812 1.0865065503 C3 0.4578225000 SP2
H4_0 H 0.4078224823 0.8365748123 1.0821753013 H 0.2762240000 UNKNOWN
O2_0 O 0.3118249012 0.5774591237 1.0780416226 O1 -0.4338110000 SP2
C8_0 C 0.3950121603 0.6906880811 1.1171400223 C3 0.2140622000 SP2
O3_0 O 0.5614319436 0.6717512121 1.1246850603 O1 -0.4540130000 SP2
N2_0 N 0.2550673838 0.7233154273 1.1338748090 N -0.1239540000 SP2
C9_0 C 0.2947052114 0.7479534182 1.1629924796 C4 0.1051694000 SP3
C10_0 C 0.0558367780 0.7277101178 1.1252994534 C4 0.1051694000 SP3
C11_0 C 0.1981927535 0.8556123590 1.1718252029 C4 0.0925867000 SP3
H5_0 H 0.4485831078 0.7533071125 1.1650611323 H 0.0042653500 UNKNOWN
H6_0 H 0.2450771171 0.6782586965 1.1757680251 H 0.0042653500 UNKNOWN
C12_0 C -0.0415045468 0.8335811508 1.1348399471 C4 0.0925867000 SP3
H7_0 H 0.0483465591 0.7208035106 1.1028015690 H 0.0042653500 UNKNOWN
H8_0 H -0.0162301650 0.6548464644 1.1341425584 H 0.0042653500 UNKNOWN
C13_0 C -0.0146316871 0.8521918698 1.1658419343 C4 0.1138484000 SP3
H9_0 H 0.2254858631 0.8686655394 1.1938942196 H -0.0314675000 UNKNOWN
H10_0 H 0.2626009887 0.9255544298 1.1606199995 H -0.0314675000 UNKNOWN
H11_0 H 0.0161755287 0.9046912192 1.1233749337 H -0.0314675000 UNKNOWN
H12_0 H -0.1919175873 0.8267277237 1.1295152159 H -0.0314675000 UNKNOWN
C14_0 C -0.1211521458 0.9564335268 1.1751380949 C4 0.1804396000 SP3
H13_0 H -0.0745676755 0.7794330565 1.1766655827 H -0.0462924000 UNKNOWN
C15_0 C -0.1105206317 0.9856348711 1.2054785015 C3 -0.0871060000 SP2
H14_0 H -0.0720209532 1.0278238471 1.1629258030 H -0.0420976000 UNKNOWN
H15_0 H -0.2713430973 0.9460958979 1.1694329160 H -0.0420976000 UNKNOWN
C16_0 C -0.0857195029 0.9056566997 1.2261660472 C3 -0.1454010000 SP2
C17_0 C -0.1312497084 1.0964456771 1.2137404634 C3 -0.1454010000 SP2
C18_0 C -0.0796790959 0.9345781702 1.2540697038 C3 -0.1268151900 SP2
H16_0 H -0.0692967050 0.8186319093 1.2205791693 H 0.1241500000 UNKNOWN
C19_0 C -0.1281885269 1.1271533937 1.2414850235 C3 -0.1268151900 SP2
H17_0 H -0.1521350242 1.1600564076 1.1980206607 H 0.1241500000 UNKNOWN
C20_0 C -0.1011893930 1.0451132825 1.2612030346 C3 0.1771663800 SP2
H18_0 H -0.0571824723 0.8726919919 1.2700896353 H 0.1241500000 UNKNOWN
H19_0 H -0.1467282664 1.2130172171 1.2478637894 H 0.1241500000 UNKNOWN
F0_0 F -0.0950592603 1.0744776612 1.2884250080 F -0.1718360000 UNKNOWN
H0_1 H 0.0458307724 0.5135605454 0.9007936383 H 0.4083050000 UNKNOWN
O0_1 O -0.0678890153 0.5573865990 0.8958875372 O2 -0.8166100000 SP3
H1_1 H -0.1720980658 0.5095343012 0.9025646335 H 0.4083050000 UNKNOWN
O0_2 O 0.2689737493 0.9318348719 0.9146971801 O2 -0.8166100000 SP3
H0_2 H 0.1936859716 0.8935524575 0.9000476501 H 0.4083050000 UNKNOWN
H1_2 H 0.1927921230 0.9966176125 0.9206730482 H 0.4083050000 UNKNOWN
#END
