# Supplementary material for: Predicting crystal form stability under real-world conditions
Source: Nature. 2023 Nov 8;623(7986):324–8. doi: 10.1038/s41586-023-06587-3 (PMC10632141; doi:10.1038/s41586-023-06587-3)
Supplement: Supplementary file 2 — This file contains archived experimental crystal structures before and after energy minimization (cif_structures folder) with a summary provided in a file structures.xlsx, predicted crystal structures and relative free energies for radiprodil (radiprodil_landscape_cif_files folder) and upadacitinib (upadacitinib_landscape_cif_files folder), individual (free) energy components for hydrates and anhydrates (energy_components.xlsx file), reference free-energy differences (reference_data_anhydrates.xlsx file) and critical water activities needed to carry out the validation (reference_data_hydrates.xlsx file). [file 41586_2023_6587_MOESM2_ESM.zip › Supplementary_Data/radiprodil_landscape_cif_files/dihydrate/rank_step4f_003.cif]

#############################################
# Avant-garde Materials Simulation           
#############################################

data_structure_000006
_cell_length_a 25.0391272505
_cell_length_b 6.7076983265
_cell_length_c 12.6904469545
_cell_angle_alpha 90.0000000000
_cell_angle_beta 80.4115346658
_cell_angle_gamma 90.0000000000
_cell_volume 2101.6460504393
_exptl_crystal_density_diffrn 1.3698579896
_symmetry_cell_setting monoclinic
_symmetry_space_group_name_H-M 'P 2_1/c'
_symmetry_Int_Tables_number 14
loop_
_symmetry_equiv_pos_site_id
_symmetry_equiv_pos_as_xyz
1 x,y,z
2 -x,y+1/2,-z+1/2
3 -x,-y,-z
4 x,-y+1/2,z+1/2
loop_
_atom_site_label
_atom_site_type_symbol
_atom_site_fract_x
_atom_site_fract_y
_atom_site_fract_z
_atom_site_fftype
_atom_site_charge
_atom_site_hybridization
O0_0 O -0.4698746774 0.4646593206 -0.3993193783 O2 -0.2594790000 SP3
C0_0 C -0.5010360261 0.2939419928 -0.3826766719 C3 0.1997630000 SP2
C1_0 C -0.4155248608 0.4070703599 -0.4058269718 C3 0.6218467000 SP2
C2_0 C -0.4669001807 0.1299692413 -0.3801861083 C3 0.2044676000 SP2
C3_0 C -0.5566667521 0.2779098790 -0.3710166814 C3 -0.2022536000 SP2
N0_0 N -0.4144707286 0.2049823810 -0.3940332133 N -0.5452517000 SP2
O1_0 O -0.3783814105 0.5278105216 -0.4191817785 O1 -0.4851430000 SP2
C4_0 C -0.4877414333 -0.0615519493 -0.3672394973 C3 -0.2362710000 SP2
C5_0 C -0.5780696332 0.0830687758 -0.3572668822 C3 0.0793281100 SP2
H0_0 H -0.5826959109 0.4072145530 -0.3737270544 H 0.1526730000 UNKNOWN
H1_0 H -0.3800351111 0.1153078095 -0.4024767374 H 0.3933320000 UNKNOWN
C6_0 C -0.5438296708 -0.0833366203 -0.3561309127 C3 -0.1136059100 SP2
H2_0 H -0.4619094440 -0.1915020154 -0.3668053221 H 0.1526730000 UNKNOWN
N1_0 N -0.6349914464 0.0658834282 -0.3443219180 N -0.3434559000 SP2
H3_0 H -0.5615987725 -0.2310415082 -0.3466383497 H 0.1241500000 UNKNOWN
C7_0 C -0.6648143176 -0.1007847389 -0.3452782961 C3 0.4578225000 SP2
H4_0 H -0.6578178800 0.1986320335 -0.3275997455 H 0.2762240000 UNKNOWN
O2_0 O -0.6477979592 -0.2752877894 -0.3599632199 O1 -0.4338110000 SP2
C8_0 C -0.7256400874 -0.0596828410 -0.3375571769 C3 0.2140622000 SP2
O3_0 O -0.7421879875 -0.0013736461 -0.4203686117 O1 -0.4540130000 SP2
N2_0 N -0.7578199213 -0.0997625965 -0.2444723915 N -0.1239540000 SP2
C9_0 C -0.7378788071 -0.1719241080 -0.1487817077 C4 0.1051694000 SP3
C10_0 C -0.8165974296 -0.0687996041 -0.2317287931 C4 0.1051694000 SP3
C11_0 C -0.7573548231 -0.0391273691 -0.0525204129 C4 0.0925867000 SP3
H5_0 H -0.6935685711 -0.1757040104 -0.1648442241 H 0.0042653500 UNKNOWN
H6_0 H -0.7526669280 -0.3256869795 -0.1331311631 H 0.0042653500 UNKNOWN
C12_0 C -0.8358212020 0.0692303961 -0.1369900725 C4 0.0925867000 SP3
H7_0 H -0.8254272768 -0.0070085723 -0.3067732462 H 0.0042653500 UNKNOWN
H8_0 H -0.8366252210 -0.2153739332 -0.2186234320 H 0.0042653500 UNKNOWN
C13_0 C -0.8189107002 -0.0112910968 -0.0341524738 C4 0.1138484000 SP3
H9_0 H -0.7440607691 -0.1056561295 0.0178746175 H -0.0314675000 UNKNOWN
H10_0 H -0.7375872203 0.1074825764 -0.0653118408 H -0.0314675000 UNKNOWN
H11_0 H -0.8181812715 0.2186739306 -0.1549898677 H -0.0314675000 UNKNOWN
H12_0 H -0.8800813824 0.0840141138 -0.1276665932 H -0.0314675000 UNKNOWN
C14_0 C -0.8366890905 0.1233899819 0.0637701377 C4 0.1804396000 SP3
H13_0 H -0.8381112530 -0.1593197165 -0.0177335655 H -0.0462924000 UNKNOWN
C15_0 C -0.8967538984 0.1642518904 0.0875292427 C3 -0.0871060000 SP2
H14_0 H -0.8234218673 0.0526679199 0.1335583475 H -0.0420976000 UNKNOWN
H15_0 H -0.8143514669 0.2651167999 0.0515679860 H -0.0420976000 UNKNOWN
C16_0 C -0.9169064320 0.3574618413 0.0782379054 C3 -0.1454010000 SP2
C17_0 C -0.9341800509 0.0101002134 0.1177680287 C3 -0.1454010000 SP2
C18_0 C -0.9724446937 0.3975603867 0.0984805483 C3 -0.1268151900 SP2
H16_0 H -0.8885923818 0.4794250778 0.0540849984 H 0.1241500000 UNKNOWN
C19_0 C -0.9899019653 0.0456458618 0.1364335101 C3 -0.1268151900 SP2
H17_0 H -0.9195967477 -0.1412111821 0.1271462944 H 0.1241500000 UNKNOWN
C20_0 C -1.0078988798 0.2396277352 0.1260017462 C3 0.1771663800 SP2
H18_0 H -0.9882784616 0.5474841195 0.0921588298 H 0.1241500000 UNKNOWN
H19_0 H -1.0190681640 -0.0736466307 0.1593977152 H 0.1241500000 UNKNOWN
F0_0 F -1.0624052827 0.2766018517 0.1435437907 F -0.1718360000 UNKNOWN
H0_1 H -0.3091591511 0.8982463201 -0.2907258502 H 0.4083050000 UNKNOWN
O0_1 O -0.3004836071 0.8850166520 -0.2174839391 O2 -0.8166100000 SP3
H1_1 H -0.3150240600 1.0095470145 -0.1816958660 H 0.4083050000 UNKNOWN
H1_2 H -0.6487660216 0.2160274041 -0.5775037312 H 0.4083050000 UNKNOWN
O0_2 O -0.6660876455 0.0870030889 -0.5875742787 O2 -0.8166100000 SP3
H0_2 H -0.6946359218 0.0649254648 -0.5230205913 H 0.4083050000 UNKNOWN
#END
