# Supplementary material for: Predicting crystal form stability under real-world conditions
Source: Nature. 2023 Nov 8;623(7986):324–8. doi: 10.1038/s41586-023-06587-3 (PMC10632141; doi:10.1038/s41586-023-06587-3)
Supplement: Supplementary file 2 — This file contains archived experimental crystal structures before and after energy minimization (cif_structures folder) with a summary provided in a file structures.xlsx, predicted crystal structures and relative free energies for radiprodil (radiprodil_landscape_cif_files folder) and upadacitinib (upadacitinib_landscape_cif_files folder), individual (free) energy components for hydrates and anhydrates (energy_components.xlsx file), reference free-energy differences (reference_data_anhydrates.xlsx file) and critical water activities needed to carry out the validation (reference_data_hydrates.xlsx file). [file 41586_2023_6587_MOESM2_ESM.zip › Supplementary_Data/radiprodil_landscape_cif_files/dihydrate/rank_step4f_013.cif]

#############################################
# Avant-garde Materials Simulation           
#############################################

data_structure_000011
_cell_length_a 25.5342795889
_cell_length_b 6.5473518034
_cell_length_c 12.7265037816
_cell_angle_alpha 90.0000000000
_cell_angle_beta 78.6520386160
_cell_angle_gamma 90.0000000000
_cell_volume 2086.0464635139
_exptl_crystal_density_diffrn 1.3801018740
_symmetry_cell_setting monoclinic
_symmetry_space_group_name_H-M 'P 2_1/c'
_symmetry_Int_Tables_number 14
loop_
_symmetry_equiv_pos_site_id
_symmetry_equiv_pos_as_xyz
1 x,y,z
2 -x,y+1/2,-z+1/2
3 -x,-y,-z
4 x,-y+1/2,z+1/2
loop_
_atom_site_label
_atom_site_type_symbol
_atom_site_fract_x
_atom_site_fract_y
_atom_site_fract_z
_atom_site_fftype
_atom_site_charge
_atom_site_hybridization
O0_0 O -0.9526981158 0.8934488810 -0.1463049755 O2 -0.2594790000 SP3
C0_0 C -0.9948854022 1.0290673116 -0.1301401440 C3 0.1997630000 SP2
C1_0 C -0.9060569679 1.0089853922 -0.1562149615 C3 0.6218467000 SP2
C2_0 C -0.9753215217 1.2280151326 -0.1281572341 C3 0.2044676000 SP2
C3_0 C -1.0482526540 0.9804132859 -0.1189472852 C3 -0.2022536000 SP2
N0_0 N -0.9198971063 1.2103829778 -0.1444174554 N -0.5452517000 SP2
O1_0 O -0.8618338311 0.9288666354 -0.1725159787 O1 -0.4851430000 SP2
C4_0 C -1.0107435648 1.3918043442 -0.1120735656 C3 -0.2362710000 SP2
C5_0 C -1.0841827226 1.1459736032 -0.1029647243 C3 0.0793281100 SP2
H0_0 H -1.0622906086 0.8249265586 -0.1228245569 H 0.1526730000 UNKNOWN
H1_0 H -0.8916096942 1.3277820625 -0.1511275685 H 0.3933320000 UNKNOWN
C6_0 C -1.0652151713 1.3478542266 -0.0988651665 C3 -0.1136059100 SP2
H2_0 H -0.9964348257 1.5480695909 -0.1106003100 H 0.1526730000 UNKNOWN
N1_0 N -1.1397907992 1.1182957065 -0.0909164798 N -0.3434559000 SP2
H3_0 H -1.0938278402 1.4731890680 -0.0869037142 H 0.1241500000 UNKNOWN
C7_0 C -1.1664478308 0.9418635411 -0.0942805661 C3 0.4578225000 SP2
H4_0 H -1.1641828396 1.2499281504 -0.0717627863 H 0.2762240000 UNKNOWN
O2_0 O -1.1467269303 0.7671787020 -0.1101088320 O1 -0.4338110000 SP2
C8_0 C -1.2266246862 0.9656417881 -0.0897091251 C3 0.2140622000 SP2
O3_0 O -1.2413501477 0.9954223802 -0.1768202502 O1 -0.4540130000 SP2
N2_0 N -1.2597539351 0.9394231813 0.0051057815 N -0.1239540000 SP2
C9_0 C -1.2417225548 0.8836584678 0.1040548303 C4 0.1051694000 SP3
C10_0 C -1.3178284463 0.9434687133 0.0125649695 C4 0.1051694000 SP3
C11_0 C -1.2681674237 1.0164224369 0.1980066011 C4 0.0925867000 SP3
H5_0 H -1.1982688411 0.8988471544 0.0916688663 H 0.0042653500 UNKNOWN
H6_0 H -1.2520934330 0.7218789917 0.1211019986 H 0.0042653500 UNKNOWN
C12_0 C -1.3448412866 1.0763816374 0.1066351729 C4 0.0925867000 SP3
H7_0 H -1.3252191099 1.0000607122 -0.0641917907 H 0.0042653500 UNKNOWN
H8_0 H -1.3327856184 0.7853089667 0.0234158874 H 0.0042653500 UNKNOWN
C13_0 C -1.3291233639 1.0091614353 0.2119116053 C4 0.1138484000 SP3
H9_0 H -1.2553173960 0.9614317235 0.2705789473 H -0.0314675000 UNKNOWN
H10_0 H -1.2541350562 1.1752033448 0.1851969093 H -0.0314675000 UNKNOWN
H11_0 H -1.3332738777 1.2373694637 0.0901985974 H -0.0314675000 UNKNOWN
H12_0 H -1.3883486820 1.0668245788 0.1126860443 H -0.0314675000 UNKNOWN
C14_0 C -1.3558798144 1.1368621842 0.3089279935 C4 0.1804396000 SP3
H13_0 H -1.3412469754 0.8476930990 0.2264559887 H -0.0462924000 UNKNOWN
C15_0 C -1.4162774801 1.1284657384 0.3362180990 C3 -0.0871060000 SP2
H14_0 H -1.3400135293 1.0853288612 0.3792112373 H -0.0420976000 UNKNOWN
H15_0 H -1.3429317314 1.2969616667 0.2954724893 H -0.0420976000 UNKNOWN
C16_0 C -1.4460450888 1.3033305014 0.3733684960 C3 -0.1454010000 SP2
C17_0 C -1.4444359566 0.9470615679 0.3274211004 C3 -0.1454010000 SP2
C18_0 C -1.5017740425 1.2989838640 0.4007547072 C3 -0.1268151900 SP2
H16_0 H -1.4252441148 1.4471611180 0.3800626505 H 0.1241500000 UNKNOWN
C19_0 C -1.5001213561 0.9392253128 0.3537028619 C3 -0.1268151900 SP2
H17_0 H -1.4227857013 0.8081543791 0.2982395073 H 0.1241500000 UNKNOWN
C20_0 C -1.5277749151 1.1161658381 0.3899044465 C3 0.1771663800 SP2
H18_0 H -1.5248018798 1.4353596768 0.4285975919 H 0.1241500000 UNKNOWN
H19_0 H -1.5219326118 0.7992469380 0.3451113112 H 0.1241500000 UNKNOWN
F0_0 F -1.5823996548 1.1105938650 0.4141667833 F -0.1718360000 UNKNOWN
H1_1 H -0.8534245394 0.6633225955 -0.1622418480 H 0.4083050000 UNKNOWN
O0_1 O -0.8412609228 0.5206203196 -0.1554926819 O2 -0.8166100000 SP3
H0_1 H -0.8105463959 0.5063091782 -0.2177094957 H 0.4083050000 UNKNOWN
H0_2 H -0.8118441248 1.0583481234 -0.4342332895 H 0.4083050000 UNKNOWN
O0_2 O -0.7960022074 0.9388246065 -0.4767452915 O2 -0.8166100000 SP3
H1_2 H -0.8090075540 0.9573781621 -0.5449340649 H 0.4083050000 UNKNOWN
#END
