# Supplementary material for: Predicting crystal form stability under real-world conditions
Source: Nature. 2023 Nov 8;623(7986):324–8. doi: 10.1038/s41586-023-06587-3 (PMC10632141; doi:10.1038/s41586-023-06587-3)
Supplement: Supplementary file 2 — This file contains archived experimental crystal structures before and after energy minimization (cif_structures folder) with a summary provided in a file structures.xlsx, predicted crystal structures and relative free energies for radiprodil (radiprodil_landscape_cif_files folder) and upadacitinib (upadacitinib_landscape_cif_files folder), individual (free) energy components for hydrates and anhydrates (energy_components.xlsx file), reference free-energy differences (reference_data_anhydrates.xlsx file) and critical water activities needed to carry out the validation (reference_data_hydrates.xlsx file). [file 41586_2023_6587_MOESM2_ESM.zip › Supplementary_Data/radiprodil_landscape_cif_files/dihydrate/rank_step4f_016.cif]

#############################################
# Avant-garde Materials Simulation           
#############################################

data_structure_000019
_cell_length_a 6.6924291550
_cell_length_b 48.0438691904
_cell_length_c 7.2169183954
_cell_angle_alpha 90.0000000000
_cell_angle_beta 113.5606298073
_cell_angle_gamma 90.0000000000
_cell_volume 2127.0182927441
_exptl_crystal_density_diffrn 1.3535175712
_symmetry_cell_setting monoclinic
_symmetry_space_group_name_H-M 'P 2_1/c'
_symmetry_Int_Tables_number 14
loop_
_symmetry_equiv_pos_site_id
_symmetry_equiv_pos_as_xyz
1 x,y,z
2 -x,y+1/2,-z+1/2
3 -x,-y,-z
4 x,-y+1/2,z+1/2
loop_
_atom_site_label
_atom_site_type_symbol
_atom_site_fract_x
_atom_site_fract_y
_atom_site_fract_z
_atom_site_fftype
_atom_site_charge
_atom_site_hybridization
O0_0 O -0.4276775648 0.7701081418 0.1169545331 O2 -0.2594790000 SP3
C0_0 C -0.5918304631 0.7517587249 0.1043524953 C3 0.1997630000 SP2
C1_0 C -0.5122641449 0.7971062728 0.1046829379 C3 0.6218467000 SP2
C2_0 C -0.7764327849 0.7669097076 0.0879554452 C3 0.2044676000 SP2
C3_0 C -0.5826469418 0.7230572336 0.1048809481 C3 -0.2022536000 SP2
N0_0 N -0.7209735037 0.7948438202 0.0900543913 N -0.5452517000 SP2
O1_0 O -0.4048827399 0.8177639154 0.1054849096 O1 -0.4851430000 SP2
C4_0 C -0.9665108809 0.7532609957 0.0696882189 C3 -0.2362710000 SP2
C5_0 C -0.7758745040 0.7091496514 0.0848696376 C3 0.0793281100 SP2
H0_0 H -0.4377946661 0.7116856717 0.1173339316 H 0.1526730000 UNKNOWN
H1_0 H -0.8205910103 0.8115597967 0.0914781552 H 0.3933320000 UNKNOWN
C6_0 C -0.9630081888 0.7242076715 0.0678585908 C3 -0.1136059100 SP2
H2_0 H -1.1124913575 0.7644072734 0.0579252648 H 0.1526730000 UNKNOWN
N1_0 N -0.7914130910 0.6798497302 0.0827004793 N -0.3434559000 SP2
H3_0 H -1.1094140072 0.7126370411 0.0509612954 H 0.1241500000 UNKNOWN
C7_0 C -0.6638769059 0.6615308002 0.0389590613 C3 0.4578225000 SP2
H4_0 H -0.9176888659 0.6708845690 0.1157760704 H 0.2762240000 UNKNOWN
O2_0 O -0.5042438252 0.6671395931 -0.0017748080 O1 -0.4338110000 SP2
C8_0 C -0.7484889175 0.6315137424 0.0174464567 C3 0.2140622000 SP2
O3_0 O -0.8964907582 0.6247202793 -0.1485939860 O1 -0.4540130000 SP2
N2_0 N -0.6538809805 0.6140285055 0.1729534051 N -0.1239540000 SP2
C9_0 C -0.4674864977 0.6218025608 0.3591837423 C4 0.1051694000 SP3
C10_0 C -0.7289856435 0.5851034401 0.1589649029 C4 0.1051694000 SP3
C11_0 C -0.5004164427 0.6130428817 0.5484636761 C4 0.0925867000 SP3
H5_0 H -0.4442233919 0.6443526643 0.3601447599 H 0.0042653500 UNKNOWN
H6_0 H -0.3203507407 0.6117881215 0.3560754132 H 0.0042653500 UNKNOWN
C12_0 C -0.7667863030 0.5770453142 0.3469073824 C4 0.0925867000 SP3
H7_0 H -0.8787318814 0.5834673868 0.0214986614 H 0.0042653500 UNKNOWN
H8_0 H -0.6044976479 0.5715031006 0.1420734477 H 0.0042653500 UNKNOWN
C13_0 C -0.5626415952 0.5822357347 0.5399555919 C4 0.1138484000 SP3
H9_0 H -0.3486645518 0.6173881873 0.6806790492 H -0.0314675000 UNKNOWN
H10_0 H -0.6287901269 0.6259846007 0.5640093259 H -0.0314675000 UNKNOWN
H11_0 H -0.9038673546 0.5893272908 0.3518321320 H -0.0314675000 UNKNOWN
H12_0 H -0.8161798722 0.5550633759 0.3346856717 H -0.0314675000 UNKNOWN
C14_0 C -0.5945969361 0.5733691140 0.7311284072 C4 0.1804396000 SP3
H13_0 H -0.4277147363 0.5698189641 0.5301001073 H -0.0462924000 UNKNOWN
C15_0 C -0.6430342340 0.5427502299 0.7377041277 C3 -0.0871060000 SP2
H14_0 H -0.4454871536 0.5787193296 0.8643225595 H -0.0420976000 UNKNOWN
H15_0 H -0.7271381743 0.5858599244 0.7423684460 H -0.0420976000 UNKNOWN
C16_0 C -0.4922203736 0.5225444099 0.7362004249 C3 -0.1454010000 SP2
C17_0 C -0.8389677690 0.5335348891 0.7445328013 C3 -0.1454010000 SP2
C18_0 C -0.5334631453 0.4941620251 0.7414328893 C3 -0.1268151900 SP2
H16_0 H -0.3382488160 0.5291169744 0.7313330137 H 0.1241500000 UNKNOWN
C19_0 C -0.8830041640 0.5052180210 0.7522915080 C3 -0.1268151900 SP2
H17_0 H -0.9602658607 0.5488771864 0.7424394191 H 0.1241500000 UNKNOWN
C20_0 C -0.7284247184 0.4860426063 0.7506214279 C3 0.1771663800 SP2
H18_0 H -0.4162758684 0.4784931623 0.7405544166 H 0.1241500000 UNKNOWN
H19_0 H -1.0350665114 0.4979893465 0.7573703032 H 0.1241500000 UNKNOWN
F0_0 F -0.7693199777 0.4582499362 0.7574401949 F -0.1718360000 UNKNOWN
H0_1 H -0.1520319358 0.8261835879 0.0906222990 H 0.4083050000 UNKNOWN
O0_1 O -0.0242729418 0.8346243967 0.0758060695 O2 -0.8166100000 SP3
H1_1 H 0.0217576711 0.8501748296 0.1774044441 H 0.4083050000 UNKNOWN
H1_2 H -0.2363317452 0.6542603770 0.1024798833 H 0.4083050000 UNKNOWN
O0_2 O -0.0806088033 0.6510500417 0.1874216629 O2 -0.8166100000 SP3
H0_2 H -0.0659936100 0.6553749406 0.3266456895 H 0.4083050000 UNKNOWN
#END
