# Supplementary material for: Predicting crystal form stability under real-world conditions
Source: Nature. 2023 Nov 8;623(7986):324–8. doi: 10.1038/s41586-023-06587-3 (PMC10632141; doi:10.1038/s41586-023-06587-3)
Supplement: Supplementary file 2 — This file contains archived experimental crystal structures before and after energy minimization (cif_structures folder) with a summary provided in a file structures.xlsx, predicted crystal structures and relative free energies for radiprodil (radiprodil_landscape_cif_files folder) and upadacitinib (upadacitinib_landscape_cif_files folder), individual (free) energy components for hydrates and anhydrates (energy_components.xlsx file), reference free-energy differences (reference_data_anhydrates.xlsx file) and critical water activities needed to carry out the validation (reference_data_hydrates.xlsx file). [file 41586_2023_6587_MOESM2_ESM.zip › Supplementary_Data/radiprodil_landscape_cif_files/dihydrate/rank_step4f_001.cif]

#############################################
# Avant-garde Materials Simulation           
#############################################

data_structure_000002
_cell_length_a 24.3417837673
_cell_length_b 7.1797567012
_cell_length_c 12.0655352590
_cell_angle_alpha 90.0000000000
_cell_angle_beta 86.0019027238
_cell_angle_gamma 90.0000000000
_cell_volume 2103.5387614828
_exptl_crystal_density_diffrn 1.3686254260
_symmetry_cell_setting monoclinic
_symmetry_space_group_name_H-M 'P 2_1/c'
_symmetry_Int_Tables_number 14
loop_
_symmetry_equiv_pos_site_id
_symmetry_equiv_pos_as_xyz
1 x,y,z
2 -x,y+1/2,-z+1/2
3 -x,-y,-z
4 x,-y+1/2,z+1/2
loop_
_atom_site_label
_atom_site_type_symbol
_atom_site_fract_x
_atom_site_fract_y
_atom_site_fract_z
_atom_site_fftype
_atom_site_charge
_atom_site_hybridization
O0_0 O -0.0493723566 0.2607234323 -0.4785434533 O2 -0.2594790000 SP3
C0_0 C -0.0069403575 0.2934471742 -0.5586470257 C3 0.1997630000 SP2
C1_0 C -0.0982691796 0.3072712220 -0.5260449861 C3 0.6218467000 SP2
C2_0 C -0.0289346475 0.3589550147 -0.6553094138 C3 0.2044676000 SP2
C3_0 C 0.0486380239 0.2660891735 -0.5482297021 C3 -0.2022536000 SP2
N0_0 N -0.0857262334 0.3661062849 -0.6323576536 N -0.5452517000 SP2
O1_0 O -0.1433948471 0.2958680840 -0.4748875156 O1 -0.4851430000 SP2
C4_0 C 0.0056506205 0.4038750583 -0.7479791872 C3 -0.2362710000 SP2
C5_0 C 0.0837710439 0.3109435213 -0.6424314130 C3 0.0793281100 SP2
H0_0 H 0.0647646754 0.2153418081 -0.4723918978 H 0.1526730000 UNKNOWN
H1_0 H -0.1165277408 0.3784368262 -0.6890045391 H 0.3933320000 UNKNOWN
C6_0 C 0.0621175504 0.3792439260 -0.7399966233 C3 -0.1136059100 SP2
H2_0 H -0.0107236788 0.4548607399 -0.8239266996 H 0.1526730000 UNKNOWN
N1_0 N 0.1414695090 0.2928959614 -0.6441276810 N -0.3434559000 SP2
H3_0 H 0.0906074990 0.4121280699 -0.8109901937 H 0.1241500000 UNKNOWN
C7_0 C 0.1711826864 0.2083748970 -0.5684537601 C3 0.4578225000 SP2
H4_0 H 0.1647446528 0.3611914780 -0.7095656249 H 0.2762240000 UNKNOWN
O2_0 O 0.1529424068 0.1306362942 -0.4810462734 O1 -0.4338110000 SP2
C8_0 C 0.2326988550 0.1965837423 -0.6052923165 C3 0.2140622000 SP2
O3_0 O 0.2472697931 0.0799717691 -0.6790178311 O1 -0.4540130000 SP2
N2_0 N 0.2675489818 0.3063117247 -0.5538692187 N -0.1239540000 SP2
C9_0 C 0.3267080414 0.2997293246 -0.5866821591 C4 0.1051694000 SP3
C10_0 C 0.2508134673 0.4349413299 -0.4626359223 C4 0.1051694000 SP3
C11_0 C 0.3485598467 0.4948808511 -0.6129390189 C4 0.0925867000 SP3
H5_0 H 0.3323517663 0.2072732689 -0.6587126210 H 0.0042653500 UNKNOWN
H6_0 H 0.3479899812 0.2385685496 -0.5175355557 H 0.0042653500 UNKNOWN
C12_0 C 0.2742164968 0.6300024850 -0.4847961353 C4 0.0925867000 SP3
H7_0 H 0.2057913727 0.4412004662 -0.4532553366 H 0.0042653500 UNKNOWN
H8_0 H 0.2653027785 0.3772415411 -0.3851489260 H 0.0042653500 UNKNOWN
C13_0 C 0.3364442525 0.6260621130 -0.5142508813 C4 0.1138484000 SP3
H9_0 H 0.3930311400 0.4860995809 -0.6351787213 H -0.0314675000 UNKNOWN
H10_0 H 0.3292911852 0.5489841200 -0.6865613598 H -0.0314675000 UNKNOWN
H11_0 H 0.2533784901 0.6941535370 -0.5533969976 H -0.0314675000 UNKNOWN
H12_0 H 0.2643287530 0.7163538804 -0.4107544672 H -0.0314675000 UNKNOWN
C14_0 C 0.3590166607 0.8233863048 -0.5376083083 C4 0.1804396000 SP3
H13_0 H 0.3566471649 0.5680014980 -0.4423674857 H -0.0462924000 UNKNOWN
C15_0 C 0.4200449627 0.8281925167 -0.5704912099 C3 -0.0871060000 SP2
H14_0 H 0.3361616989 0.8862598508 -0.6037661463 H -0.0420976000 UNKNOWN
H15_0 H 0.3500298469 0.9090514163 -0.4626069427 H -0.0420976000 UNKNOWN
C16_0 C 0.4405130438 0.9015622687 -0.6729333182 C3 -0.1454010000 SP2
C17_0 C 0.4580987777 0.7562416230 -0.4992900828 C3 -0.1454010000 SP2
C18_0 C 0.4969221879 0.9028149538 -0.7045307186 C3 -0.1268151900 SP2
H16_0 H 0.4118131376 0.9604848155 -0.7291671183 H 0.1241500000 UNKNOWN
C19_0 C 0.5144473315 0.7538814439 -0.5293978472 C3 -0.1268151900 SP2
H17_0 H 0.4435952050 0.7020298865 -0.4179700246 H 0.1241500000 UNKNOWN
C20_0 C 0.5327456910 0.8271408926 -0.6319917807 C3 0.1771663800 SP2
H18_0 H 0.5127897580 0.9632243576 -0.7832047009 H 0.1241500000 UNKNOWN
H19_0 H 0.5439784126 0.6990581176 -0.4739623025 H 0.1241500000 UNKNOWN
F0_0 F 0.5880999580 0.8250889424 -0.6616770305 F -0.1718360000 UNKNOWN
H0_2 H -0.1561909393 0.2063635573 -0.3451367989 H 0.4083050000 UNKNOWN
O0_2 O -0.1693059790 0.1631737910 -0.2693853760 O2 -0.8166100000 SP3
H1_2 H -0.1981891843 0.0680959282 -0.2830397259 H 0.4083050000 UNKNOWN
H0_1 H -0.1954245593 0.3807535637 -0.2163079173 H 0.4083050000 UNKNOWN
O0_1 O -0.2054049858 0.5122323654 -0.1995147845 O2 -0.8166100000 SP3
H1_1 H -0.1913161848 0.5392393116 -0.1262487569 H 0.4083050000 UNKNOWN
#END
