# Supplementary material for: Predicting crystal form stability under real-world conditions
Source: Nature. 2023 Nov 8;623(7986):324–8. doi: 10.1038/s41586-023-06587-3 (PMC10632141; doi:10.1038/s41586-023-06587-3)
Supplement: Supplementary file 2 — This file contains archived experimental crystal structures before and after energy minimization (cif_structures folder) with a summary provided in a file structures.xlsx, predicted crystal structures and relative free energies for radiprodil (radiprodil_landscape_cif_files folder) and upadacitinib (upadacitinib_landscape_cif_files folder), individual (free) energy components for hydrates and anhydrates (energy_components.xlsx file), reference free-energy differences (reference_data_anhydrates.xlsx file) and critical water activities needed to carry out the validation (reference_data_hydrates.xlsx file). [file 41586_2023_6587_MOESM2_ESM.zip › Supplementary_Data/radiprodil_landscape_cif_files/dihydrate/rank_step4f_021.cif]

#############################################
# Avant-garde Materials Simulation           
#############################################

data_structure_000022
_cell_length_a 6.6628542946
_cell_length_b 48.5254440870
_cell_length_c 7.6143131215
_cell_angle_alpha 90.0000000000
_cell_angle_beta 60.0375380286
_cell_angle_gamma 90.0000000000
_cell_volume 2132.8256238686
_exptl_crystal_density_diffrn 1.3498321669
_symmetry_cell_setting monoclinic
_symmetry_space_group_name_H-M 'C c'
_symmetry_Int_Tables_number 9
loop_
_symmetry_equiv_pos_site_id
_symmetry_equiv_pos_as_xyz
1 x,y,z
2 x,-y,z+1/2
3 x+1/2,y+1/2,z
4 x+1/2,-y+1/2,z+1/2
loop_
_atom_site_label
_atom_site_type_symbol
_atom_site_fract_x
_atom_site_fract_y
_atom_site_fract_z
_atom_site_fftype
_atom_site_charge
_atom_site_hybridization
O0_0 O -1.2143465206 -0.2300712739 -0.1121232337 O2 -0.2594790000 SP3
C0_0 C -1.3657848697 -0.2483247333 -0.1251546468 C3 0.1997630000 SP2
C1_0 C -1.2870711023 -0.2033873199 -0.1254564156 C3 0.6218467000 SP2
C2_0 C -1.5344108340 -0.2334097150 -0.1426223873 C3 0.2044676000 SP2
C3_0 C -1.3566976500 -0.2767402677 -0.1241696563 C3 -0.2022536000 SP2
N0_0 N -1.4814303018 -0.2057284055 -0.1407437632 N -0.5452517000 SP2
O1_0 O -1.1804241585 -0.1828750807 -0.1249252350 O1 -0.4851430000 SP2
C4_0 C -1.7060496763 -0.2470066972 -0.1617522817 C3 -0.2362710000 SP2
C5_0 C -1.5298014733 -0.2905934815 -0.1450297351 C3 0.0793281100 SP2
H0_0 H -1.2240776848 -0.2879362160 -0.1107474839 H 0.1526730000 UNKNOWN
H1_0 H -1.5828302045 -0.1891842299 -0.1399852153 H 0.3933320000 UNKNOWN
C6_0 C -1.7002214191 -0.2757667835 -0.1632549574 C3 -0.1136059100 SP2
H2_0 H -1.8404484681 -0.2360271603 -0.1744655209 H 0.1526730000 UNKNOWN
N1_0 N -1.5428233624 -0.3196087977 -0.1469461698 N -0.3434559000 SP2
H3_0 H -1.8294002967 -0.2872925414 -0.1810365801 H 0.1241500000 UNKNOWN
C7_0 C -1.3703641040 -0.3376973448 -0.1911615368 C3 0.4578225000 SP2
H4_0 H -1.7026998377 -0.3285723053 -0.1138085911 H 0.2762240000 UNKNOWN
O2_0 O -1.1691525173 -0.3320776012 -0.2321204953 O1 -0.4338110000 SP2
C8_0 C -1.4334139064 -0.3673988177 -0.2135112750 C3 0.2140622000 SP2
O3_0 O -1.4125288460 -0.3740814662 -0.3810921563 O1 -0.4540130000 SP2
N2_0 N -1.4984308063 -0.3847474155 -0.0572247221 N -0.1239540000 SP2
C9_0 C -1.4988462492 -0.3772743619 0.1302111482 C4 0.1051694000 SP3
C10_0 C -1.5625534952 -0.4132008302 -0.0731599300 C4 0.1051694000 SP3
C11_0 C -1.7208706253 -0.3863199935 0.3202118523 C4 0.0925867000 SP3
H5_0 H -1.4782559171 -0.3549294718 0.1327622774 H 0.0042653500 UNKNOWN
H6_0 H -1.3468913688 -0.3870647800 0.1259895432 H 0.0042653500 UNKNOWN
C12_0 C -1.7885875405 -0.4211568406 0.1158121095 C4 0.0925867000 SP3
H7_0 H -1.5768233913 -0.4142547379 -0.2102641541 H 0.0042653500 UNKNOWN
H8_0 H -1.4219456853 -0.4270895454 -0.0923353177 H 0.0042653500 UNKNOWN
C13_0 C -1.7723104481 -0.4167906190 0.3074893592 C4 0.1138484000 SP3
H9_0 H -1.6993127404 -0.3823263806 0.4521182041 H -0.0314675000 UNKNOWN
H10_0 H -1.8669578442 -0.3735351938 0.3389262648 H -0.0314675000 UNKNOWN
H11_0 H -1.9314216840 -0.4086325153 0.1244007865 H -0.0314675000 UNKNOWN
H12_0 H -1.8276226135 -0.4427966460 0.1028398763 H -0.0314675000 UNKNOWN
C14_0 C -1.9917669107 -0.4266954084 0.4987364777 C4 0.1804396000 SP3
H13_0 H -1.6230114314 -0.4289353023 0.2907914008 H -0.0462924000 UNKNOWN
C15_0 C -2.0411088445 -0.4570937002 0.4964901900 C3 -0.0871060000 SP2
H14_0 H -1.9734352362 -0.4221578285 0.6321703790 H -0.0420976000 UNKNOWN
H15_0 H -2.1403453797 -0.4145158719 0.5170075545 H -0.0420976000 UNKNOWN
C16_0 C -2.2538539983 -0.4664212416 0.5230860302 C3 -0.1454010000 SP2
C17_0 C -1.8739055178 -0.4769886604 0.4669962774 C3 -0.1454010000 SP2
C18_0 C -2.3018245790 -0.4945186776 0.5246947483 C3 -0.1268151900 SP2
H16_0 H -2.3850826579 -0.4513473349 0.5423980818 H 0.1241500000 UNKNOWN
C19_0 C -1.9164031954 -0.5051020344 0.4652229919 C3 -0.1268151900 SP2
H17_0 H -1.7056536785 -0.4704550769 0.4440567704 H 0.1241500000 UNKNOWN
C20_0 C -2.1314897105 -0.5133699954 0.4963518338 C3 0.1771663800 SP2
H18_0 H -2.4675910205 -0.5017965500 0.5467416504 H 0.1241500000 UNKNOWN
H19_0 H -1.7855633152 -0.5204149504 0.4411595332 H 0.1241500000 UNKNOWN
F0_0 F -2.1765160299 -0.5409168103 0.4991638452 F -0.1718360000 UNKNOWN
H0_1 H -0.9125972927 -0.1744914246 -0.1402522358 H 0.4083050000 UNKNOWN
O0_1 O -0.7688264726 -0.1662196390 -0.1556182458 O2 -0.8166100000 SP3
H1_1 H -0.8233774346 -0.1508111473 -0.0537694553 H 0.4083050000 UNKNOWN
H1_2 H -1.5064244932 -0.1548339035 0.3713741624 H 0.4083050000 UNKNOWN
O0_2 O -1.4359264946 -0.1515085230 0.4568468292 O2 -0.8166100000 SP3
H0_2 H -1.5611232078 -0.1559789411 0.5961524477 H 0.4083050000 UNKNOWN
#END
