# Supplementary material for: Predicting crystal form stability under real-world conditions
Source: Nature. 2023 Nov 8;623(7986):324–8. doi: 10.1038/s41586-023-06587-3 (PMC10632141; doi:10.1038/s41586-023-06587-3)
Supplement: Supplementary file 2 — This file contains archived experimental crystal structures before and after energy minimization (cif_structures folder) with a summary provided in a file structures.xlsx, predicted crystal structures and relative free energies for radiprodil (radiprodil_landscape_cif_files folder) and upadacitinib (upadacitinib_landscape_cif_files folder), individual (free) energy components for hydrates and anhydrates (energy_components.xlsx file), reference free-energy differences (reference_data_anhydrates.xlsx file) and critical water activities needed to carry out the validation (reference_data_hydrates.xlsx file). [file 41586_2023_6587_MOESM2_ESM.zip › Supplementary_Data/radiprodil_landscape_cif_files/dihydrate/rank_step4f_014.cif]

#############################################
# Avant-garde Materials Simulation           
#############################################

data_structure_000017
_cell_length_a 7.3440852317
_cell_length_b 12.0887512006
_cell_length_c 48.3662754105
_cell_angle_alpha 90.0000000000
_cell_angle_beta 90.0000000000
_cell_angle_gamma 90.0000000000
_cell_volume 4293.9975507268
_exptl_crystal_density_diffrn 1.3409214139
_symmetry_cell_setting orthorhombic
_symmetry_space_group_name_H-M 'P b c a'
_symmetry_Int_Tables_number 61
loop_
_symmetry_equiv_pos_site_id
_symmetry_equiv_pos_as_xyz
1 x,y,z
2 -x+1/2,-y,z+1/2
3 -x,y+1/2,-z+1/2
4 x+1/2,-y+1/2,-z
5 -x,-y,-z
6 x+1/2,y,-z+1/2
7 x,-y+1/2,z+1/2
8 -x+1/2,y+1/2,z
loop_
_atom_site_label
_atom_site_type_symbol
_atom_site_fract_x
_atom_site_fract_y
_atom_site_fract_z
_atom_site_fftype
_atom_site_charge
_atom_site_hybridization
O0_0 O 0.6914760354 0.4770986450 0.2285236887 O2 -0.2594790000 SP3
C0_0 C 0.7533444877 0.5525020849 0.2478959613 C3 0.1997630000 SP2
C1_0 C 0.7175970277 0.5249990646 0.2024419204 C3 0.6218467000 SP2
C2_0 C 0.8241278106 0.6446815428 0.2341739078 C3 0.2044676000 SP2
C3_0 C 0.7412412532 0.5436337667 0.2762777494 C3 -0.2022536000 SP2
N0_0 N 0.8022931006 0.6240531412 0.2060987305 N -0.5452517000 SP2
O1_0 O 0.6665514429 0.4800594078 0.1810943333 O1 -0.4851430000 SP2
C4_0 C 0.8941035761 0.7331925232 0.2491496315 C3 -0.2362710000 SP2
C5_0 C 0.8046489868 0.6354264192 0.2914914393 C3 0.0793281100 SP2
H0_0 H 0.6824828805 0.4723438555 0.2865164350 H 0.1526730000 UNKNOWN
H1_0 H 0.8281311750 0.6787034633 0.1896103333 H 0.3933320000 UNKNOWN
C6_0 C 0.8825578695 0.7272045697 0.2779313195 C3 -0.1136059100 SP2
H2_0 H 0.9529293849 0.8051056111 0.2390502879 H 0.1526730000 UNKNOWN
N1_0 N 0.7915899495 0.6412914516 0.3205427367 N -0.3434559000 SP2
H3_0 H 0.9348296625 0.7952459268 0.2904392756 H 0.1241500000 UNKNOWN
C7_0 C 0.6973404295 0.5735271889 0.3374456901 C3 0.4578225000 SP2
H4_0 H 0.8651375485 0.7046038021 0.3306844803 H 0.2762240000 UNKNOWN
O2_0 O 0.6091295802 0.4898510241 0.3305911505 O1 -0.4338110000 SP2
C8_0 C 0.6913615780 0.6144690526 0.3674581728 C3 0.2140622000 SP2
O3_0 O 0.5817059725 0.6901352120 0.3735532956 O1 -0.4540130000 SP2
N2_0 N 0.7993924132 0.5631260587 0.3857786133 N -0.1239540000 SP2
C9_0 C 0.9239752349 0.4724030492 0.3785267731 C4 0.1051694000 SP3
C10_0 C 0.8013825859 0.5984766681 0.4147745368 C4 0.1051694000 SP3
C11_0 C 1.1183333612 0.4965958584 0.3881658772 C4 0.0925867000 SP3
H5_0 H 0.9211576178 0.4607579088 0.3560857506 H 0.0042653500 UNKNOWN
H6_0 H 0.8724532980 0.3956928314 0.3880842646 H 0.0042653500 UNKNOWN
C12_0 C 0.9952553954 0.6256901654 0.4238537918 C4 0.0925867000 SP3
H7_0 H 0.7113229582 0.6702998704 0.4165645491 H 0.0042653500 UNKNOWN
H8_0 H 0.7448630180 0.5307202166 0.4274295351 H 0.0042653500 UNKNOWN
C13_0 C 1.1230599889 0.5275251115 0.4188733777 C4 0.1138484000 SP3
H9_0 H 1.2024904715 0.4229748753 0.3841466136 H -0.0314675000 UNKNOWN
H10_0 H 1.1756060140 0.5643687248 0.3756609895 H -0.0314675000 UNKNOWN
H11_0 H 1.0437033891 0.6983498496 0.4121662589 H -0.0314675000 UNKNOWN
H12_0 H 0.9935301507 0.6490401653 0.4458122446 H -0.0314675000 UNKNOWN
C14_0 C 1.3181600065 0.5508495401 0.4289404545 C4 0.1804396000 SP3
H13_0 H 1.0692745945 0.4561981827 0.4307233004 H -0.0462924000 UNKNOWN
C15_0 C 1.3275963401 0.5792154951 0.4593543000 C3 -0.0871060000 SP2
H14_0 H 1.4023898318 0.4770908868 0.4247732856 H -0.0420976000 UNKNOWN
H15_0 H 1.3765551507 0.6185957970 0.4165647768 H -0.0420976000 UNKNOWN
C16_0 C 1.4013779659 0.6795235850 0.4686865863 C3 -0.1454010000 SP2
C17_0 C 1.2588180965 0.5054252428 0.4792228029 C3 -0.1454010000 SP2
C18_0 C 1.4060149549 0.7064896603 0.4968225767 C3 -0.1268151900 SP2
H16_0 H 1.4576236140 0.7378175570 0.4536832594 H 0.1241500000 UNKNOWN
C19_0 C 1.2594866622 0.5309766983 0.5073286609 C3 -0.1268151900 SP2
H17_0 H 1.2045349599 0.4255766842 0.4726956273 H 0.1241500000 UNKNOWN
C20_0 C 1.3331006202 0.6316200113 0.5155753590 C3 0.1771663800 SP2
H18_0 H 1.4665691902 0.7834931275 0.5040963630 H 0.1241500000 UNKNOWN
H19_0 H 1.2067573363 0.4733772606 0.5226827235 H 0.1241500000 UNKNOWN
F0_0 F 1.3342863172 0.6569907954 0.5431768472 F -0.1718360000 UNKNOWN
H0_1 H 0.6339255557 0.3433370038 0.1701818128 H 0.4083050000 UNKNOWN
O0_1 O 0.6549715021 0.2667970610 0.1636299875 O2 -0.8166100000 SP3
H1_1 H 0.5582733173 0.2450279577 0.1500501565 H 0.4083050000 UNKNOWN
H0_2 H 0.6177297789 0.7791437813 0.1519464213 H 0.4083050000 UNKNOWN
O0_2 O 0.4861840986 0.7885319703 0.1479818319 O2 -0.8166100000 SP3
H1_2 H 0.4595885156 0.8662063065 0.1529132837 H 0.4083050000 UNKNOWN
#END
