# Supplementary material for: Predicting crystal form stability under real-world conditions
Source: Nature. 2023 Nov 8;623(7986):324–8. doi: 10.1038/s41586-023-06587-3 (PMC10632141; doi:10.1038/s41586-023-06587-3)
Supplement: Supplementary file 2 — This file contains archived experimental crystal structures before and after energy minimization (cif_structures folder) with a summary provided in a file structures.xlsx, predicted crystal structures and relative free energies for radiprodil (radiprodil_landscape_cif_files folder) and upadacitinib (upadacitinib_landscape_cif_files folder), individual (free) energy components for hydrates and anhydrates (energy_components.xlsx file), reference free-energy differences (reference_data_anhydrates.xlsx file) and critical water activities needed to carry out the validation (reference_data_hydrates.xlsx file). [file 41586_2023_6587_MOESM2_ESM.zip › Supplementary_Data/upadacitinib_landscape_cif_files/anhydrate/rank_step4f_053.cif]

#############################################
# Avant-garde Materials Simulation           
#############################################

data_structure_000055
_cell_length_a 5.6130071875
_cell_length_b 15.7609934574
_cell_length_c 20.6894189416
_cell_angle_alpha 90.0000000000
_cell_angle_beta 90.0000000000
_cell_angle_gamma 90.0000000000
_cell_volume 1830.3219199244
_exptl_crystal_density_diffrn 1.3803587884
_symmetry_cell_setting orthorhombic
_symmetry_space_group_name_H-M 'P 2_1 2_1 2_1'
_symmetry_Int_Tables_number 19
loop_
_symmetry_equiv_pos_site_id
_symmetry_equiv_pos_as_xyz
1 x,y,z
2 -x+1/2,-y,z+1/2
3 -x,y+1/2,-z+1/2
4 x+1/2,-y+1/2,-z
loop_
_atom_site_label
_atom_site_type_symbol
_atom_site_fract_x
_atom_site_fract_y
_atom_site_fract_z
_atom_site_fftype
_atom_site_charge
_atom_site_hybridization
F0_0 F 0.7878732322 0.1366517385 0.8164405438 F -0.1405040000 UNKNOWN
C0_0 C 0.7546143162 0.2097339772 0.7819269612 C4 0.3232468000 SP3
F1_0 F 0.5138574623 0.2215365886 0.7770566144 F -0.1405040000 UNKNOWN
F2_0 F 0.8388968173 0.2747934988 0.8184824186 F -0.1405040000 UNKNOWN
C1_0 C 0.8757955380 0.2028296120 0.7157922981 C4 -0.1056744000 SP3
N0_0 N 0.7809354338 0.2613411175 0.6694131546 N -0.4239836000 SP2
H2_0 H 1.0672151004 0.2134813109 0.7228667856 H 0.1322210000 UNKNOWN
H3_0 H 0.8474410559 0.1375696551 0.6988322257 H 0.1322210000 UNKNOWN
H0_0 H 0.6424252404 0.2374324563 0.6422522107 H 0.3083340000 UNKNOWN
C2_0 C 0.8988280559 0.3351265866 0.6539409024 C3 0.5262329000 SP2
O0_0 O 1.0958453333 0.3545482367 0.6784033881 O1 -0.5547020000 SP2
N1_0 N 0.7898574836 0.3856459091 0.6094064596 N -0.1302817000 SP2
C3_0 C 0.5607797722 0.3668511940 0.5779772563 C4 -0.0437839000 SP3
C6_0 C 0.8661986152 0.4736978098 0.5985954477 C4 -0.0455739000 SP3
H4_0 H 0.4116714792 0.3699233316 0.6126091389 H 0.0610053000 UNKNOWN
H5_0 H 0.5625538549 0.3035275967 0.5558131784 H 0.0610053000 UNKNOWN
C4_0 C 0.5411249467 0.4372006013 0.5269567150 C4 0.1622044000 SP3
C5_0 C 0.6507212289 0.5141426823 0.5643956368 C4 -0.1267866000 SP3
H8_0 H 1.0257712541 0.4758594311 0.5673544914 H 0.0610053000 UNKNOWN
H9_0 H 0.9093131569 0.5038936578 0.6449344757 H 0.0610053000 UNKNOWN
H6_0 H 0.3532339335 0.4486248869 0.5148569754 H 0.0233398000 UNKNOWN
C9_0 C 0.6766592961 0.4141185339 0.4670417752 C3 -0.4633117000 SP2
H7_0 H 0.5196449183 0.5314392171 0.6019736527 H 0.0466030000 UNKNOWN
C7_0 C 0.7067205693 0.5929023299 0.5239907596 C4 0.4536458000 SP3
N2_0 N 0.6394010560 0.4489158790 0.4064517093 N 0.4066356000 SP2
C16_0 C 0.8688459079 0.3591875129 0.4584466811 C3 0.3171067000 SP2
H10_0 H 0.8249322475 0.5748878582 0.4837068872 H -0.0936779000 UNKNOWN
H11_0 H 0.5409556927 0.6154385627 0.5013613384 H -0.0936779000 UNKNOWN
C8_0 C 0.8192242671 0.6656290985 0.5622669142 C4 -0.4087069000 SP3
C10_0 C 0.4747262538 0.5053870011 0.3811266507 C3 -0.0690601000 SP2
C15_0 C 0.8128521826 0.4145625245 0.3647818209 C3 0.1279405000 SP2
N5_0 N 0.9509769393 0.3586668471 0.3965141019 N -0.6238570000 SP2
H18_0 H 0.9502724817 0.3203915310 0.4959172590 H 0.0787770000 UNKNOWN
H12_0 H 0.8394136659 0.7222836342 0.5317497169 H 0.0857903000 UNKNOWN
H13_0 H 0.9965410888 0.6489431074 0.5806752076 H 0.0857903000 UNKNOWN
H14_0 H 0.7090357723 0.6834925666 0.6040772618 H 0.0857903000 UNKNOWN
C11_0 C 0.2752886235 0.5507097801 0.4047510185 C3 -0.3013642000 SP2
C13_0 C 0.5030987019 0.5256759161 0.3149215742 C3 0.4176872800 SP2
C14_0 C 0.8253358621 0.4429945029 0.2998509606 C3 0.1898735000 SP2
H15_0 H 0.1975622613 0.5497855944 0.4526355472 H 0.1936450000 UNKNOWN
C12_0 C 0.1887849246 0.5967994870 0.3523818571 C3 -0.1743248000 SP2
N3_0 N 0.3239038911 0.5810749223 0.2987683207 N -0.2946737800 SP2
N4_0 N 0.6741666277 0.4979197522 0.2741706345 N -0.6144120000 SP2
H17_0 H 0.9677493904 0.4191056214 0.2691988769 H 0.1099870000 UNKNOWN
H16_0 H 0.0364707819 0.6389885803 0.3500598202 H 0.1962290000 UNKNOWN
H1_0 H 0.3205300742 0.6108001577 0.2539475179 H 0.3420420000 UNKNOWN
#END
