# Supplementary material for: Predicting crystal form stability under real-world conditions
Source: Nature. 2023 Nov 8;623(7986):324–8. doi: 10.1038/s41586-023-06587-3 (PMC10632141; doi:10.1038/s41586-023-06587-3)
Supplement: Supplementary file 2 — This file contains archived experimental crystal structures before and after energy minimization (cif_structures folder) with a summary provided in a file structures.xlsx, predicted crystal structures and relative free energies for radiprodil (radiprodil_landscape_cif_files folder) and upadacitinib (upadacitinib_landscape_cif_files folder), individual (free) energy components for hydrates and anhydrates (energy_components.xlsx file), reference free-energy differences (reference_data_anhydrates.xlsx file) and critical water activities needed to carry out the validation (reference_data_hydrates.xlsx file). [file 41586_2023_6587_MOESM2_ESM.zip › Supplementary_Data/upadacitinib_landscape_cif_files/anhydrate/rank_step4f_036.cif]

#############################################
# Avant-garde Materials Simulation           
#############################################

data_structure_000033
_cell_length_a 9.5179534417
_cell_length_b 14.6287495340
_cell_length_c 13.3085178685
_cell_angle_alpha 90.0000000000
_cell_angle_beta 87.5680993748
_cell_angle_gamma 90.0000000000
_cell_volume 1851.3526544704
_exptl_crystal_density_diffrn 1.3646783835
_symmetry_cell_setting monoclinic
_symmetry_space_group_name_H-M 'P 2_1'
_symmetry_Int_Tables_number 4
loop_
_symmetry_equiv_pos_site_id
_symmetry_equiv_pos_as_xyz
1 x,y,z
2 -x,y+1/2,-z
loop_
_atom_site_label
_atom_site_type_symbol
_atom_site_fract_x
_atom_site_fract_y
_atom_site_fract_z
_atom_site_fftype
_atom_site_charge
_atom_site_hybridization
F0_0 F -0.8136492737 0.5155360659 0.7168294439 F -0.1405040000 UNKNOWN
C0_0 C -0.8672839072 0.5592075008 0.7996637341 C4 0.3232468000 SP3
F1_0 F -0.9104711748 0.6432119861 0.7694495658 F -0.1405040000 UNKNOWN
F2_0 F -0.9849981668 0.5120539417 0.8322582254 F -0.1405040000 UNKNOWN
C1_0 C -0.7641821956 0.5658294962 0.8837503925 C4 -0.1056744000 SP3
N0_0 N -0.6344701988 0.6077551521 0.8479472549 N -0.4239836000 SP2
H2_0 H -0.8124731660 0.6077648169 0.9442993388 H 0.1322210000 UNKNOWN
H3_0 H -0.7465447932 0.4962824682 0.9118595425 H 0.1322210000 UNKNOWN
H0_0 H -0.5637894823 0.5609500019 0.8183886376 H 0.3083340000 UNKNOWN
C2_0 C -0.5849802964 0.6838784575 0.8973099574 C3 0.5262329000 SP2
O0_0 O -0.6535311915 0.7211715153 0.9683232560 O1 -0.5547020000 SP2
N1_0 N -0.4577216432 0.7161413154 0.8617410046 N -0.1302817000 SP2
C3_0 C -0.3898979333 0.6915107273 0.7641632648 C4 -0.0437839000 SP3
C6_0 C -0.4032963730 0.8031437889 0.9005684895 C4 -0.0455739000 SP3
H4_0 H -0.4673470591 0.6680151066 0.7111673202 H 0.0610053000 UNKNOWN
H5_0 H -0.3112703861 0.6369858805 0.7729292307 H 0.0610053000 UNKNOWN
C4_0 C -0.3199516727 0.7814955324 0.7296979821 C4 0.1622044000 SP3
C5_0 C -0.2750394936 0.8247481106 0.8307223390 C4 -0.1267866000 SP3
H8_0 H -0.3758527644 0.7961961904 0.9796063841 H 0.0610053000 UNKNOWN
H9_0 H -0.4847448697 0.8562369397 0.8965795505 H 0.0610053000 UNKNOWN
H6_0 H -0.4038703645 0.8248567781 0.7005703061 H 0.0233398000 UNKNOWN
C9_0 C -0.2061825642 0.7708376050 0.6502890642 C3 -0.4633117000 SP2
H7_0 H -0.2638415274 0.8992340071 0.8224552190 H 0.0466030000 UNKNOWN
C7_0 C -0.1358818338 0.7866404120 0.8671482459 C4 0.4536458000 SP3
N2_0 N -0.1432470858 0.8449456348 0.6015802698 N 0.4066356000 SP2
C16_0 C -0.1332934865 0.6952170265 0.6121026920 C3 0.3171067000 SP2
H10_0 H -0.1476715266 0.7137031439 0.8863167931 H -0.0936779000 UNKNOWN
H11_0 H -0.0569190352 0.7897063440 0.8044726467 H -0.0936779000 UNKNOWN
C8_0 C -0.0804225072 0.8389588262 0.9565532513 C4 -0.4087069000 SP3
C10_0 C -0.1686243763 0.9379460720 0.6027370725 C3 -0.0690601000 SP2
C15_0 C -0.0339634560 0.8113604467 0.5378596145 C3 0.1279405000 SP2
N5_0 N -0.0286502035 0.7197854859 0.5444312289 N -0.6238570000 SP2
H18_0 H -0.1516825657 0.6235421783 0.6297445152 H 0.0787770000 UNKNOWN
H12_0 H -0.1542923638 0.8364305168 1.0222913027 H 0.0857903000 UNKNOWN
H13_0 H -0.0621186339 0.9113588247 0.9375500629 H 0.0857903000 UNKNOWN
H14_0 H 0.0200318557 0.8100790692 0.9792048982 H 0.0857903000 UNKNOWN
C11_0 C -0.2678398809 0.9966042409 0.6516670712 C3 -0.3013642000 SP2
C13_0 C -0.0789725288 0.9915801078 0.5386938478 C3 0.4176872800 SP2
C14_0 C 0.0504243813 0.8728115332 0.4791218483 C3 0.1898735000 SP2
H15_0 H -0.3550398600 0.9795267619 0.7031780975 H 0.1936450000 UNKNOWN
C12_0 C -0.2356204524 1.0836168253 0.6153323299 C3 -0.1743248000 SP2
N3_0 N -0.1235738665 1.0805429896 0.5480399974 N -0.2946737800 SP2
N4_0 N 0.0297314433 0.9624038100 0.4783924803 N -0.6144120000 SP2
H17_0 H 0.1373548479 0.8450000936 0.4324994938 H 0.1099870000 UNKNOWN
H16_0 H -0.2896645175 1.1474695302 0.6317114317 H 0.1962290000 UNKNOWN
H1_0 H -0.0722451321 1.1369946801 0.5124173559 H 0.3420420000 UNKNOWN
H17_1 H -0.5492860331 0.5114583578 0.6291807944 H 0.1099870000 UNKNOWN
C14_1 C -0.4960926950 0.4961344633 0.5569923745 C3 0.1898735000 SP2
N4_1 N -0.4717099834 0.4089964749 0.5352655402 N -0.6144120000 SP2
C15_1 C -0.4597728408 0.5687027586 0.4902646247 C3 0.1279405000 SP2
C13_1 C -0.4050951361 0.3937593083 0.4452231289 C3 0.4176872800 SP2
N2_1 N -0.3943047515 0.5495996980 0.3957797802 N 0.4066356000 SP2
N5_1 N -0.4874663215 0.6586198470 0.4985469498 N -0.6238570000 SP2
N3_1 N -0.3649131152 0.3092349965 0.4081355115 N -0.2946737800 SP2
C10_1 C -0.3595900625 0.4596752208 0.3732858499 C3 -0.0690601000 SP2
C9_1 C -0.3865254397 0.6309961594 0.3424270819 C3 -0.4633117000 SP2
C16_1 C -0.4427669144 0.6961914709 0.4091015896 C3 0.3171067000 SP2
H1_1 H -0.4028358425 0.2472154066 0.4375823106 H 0.3420420000 UNKNOWN
C12_1 C -0.2956709870 0.3210819753 0.3167063019 C3 -0.1743248000 SP2
C11_1 C -0.2885878667 0.4135047374 0.2924822267 C3 -0.3013642000 SP2
C4_1 C -0.3431072519 0.6387751140 0.2329869665 C4 0.1622044000 SP3
H18_1 H -0.4564306781 0.7691551915 0.3960258403 H 0.0787770000 UNKNOWN
H16_1 H -0.2544534455 0.2628307573 0.2745760055 H 0.1962290000 UNKNOWN
H15_1 H -0.2357248771 0.4414712255 0.2258518016 H 0.1936450000 UNKNOWN
C3_1 C -0.4544155660 0.6899161909 0.1727719931 C4 -0.0437839000 SP3
H6_1 H -0.3270785958 0.5702009748 0.2014390508 H 0.0233398000 UNKNOWN
C5_1 C -0.2114731475 0.6995241264 0.2102980927 C4 -0.1267866000 SP3
N1_1 N -0.4133424511 0.7865857379 0.1821086981 N -0.1302817000 SP2
H4_1 H -0.4485153514 0.6673100166 0.0937837534 H 0.0610053000 UNKNOWN
H5_1 H -0.5625805858 0.6793075059 0.2025838309 H 0.0610053000 UNKNOWN
H7_1 H -0.1818588799 0.6882364260 0.1300313965 H 0.0466030000 UNKNOWN
C6_1 C -0.2719379697 0.7964342817 0.2207234211 C4 -0.0455739000 SP3
C7_1 C -0.0830521452 0.6817697392 0.2720280914 C4 0.4536458000 SP3
C2_1 C -0.5003514238 0.8606535081 0.1767789772 C3 0.5262329000 SP2
H8_1 H -0.2763954476 0.8200142803 0.2995403825 H 0.0610053000 UNKNOWN
H9_1 H -0.2108363595 0.8472007642 0.1767474955 H 0.0610053000 UNKNOWN
H10_1 H -0.1105723692 0.6924664181 0.3523788557 H -0.0936779000 UNKNOWN
H11_1 H -0.0517584285 0.6094949871 0.2641123099 H -0.0936779000 UNKNOWN
C8_1 C 0.0405607513 0.7432067365 0.2388392991 C4 -0.4087069000 SP3
O0_1 O -0.4670333900 0.9365082007 0.2113610548 O1 -0.5547020000 SP2
N0_1 N -0.6268021821 0.8455822471 0.1319129578 N -0.4239836000 SP2
H12_1 H 0.0153188351 0.8158799364 0.2507587207 H 0.0857903000 UNKNOWN
H13_1 H 0.0696409189 0.7332093632 0.1585977553 H 0.0857903000 UNKNOWN
H14_1 H 0.1341141566 0.7279950427 0.2811413263 H 0.0857903000 UNKNOWN
H0_1 H -0.6325924418 0.7950201272 0.0780389740 H 0.3083340000 UNKNOWN
C1_1 C -0.7218898716 0.9215928904 0.1243713254 C4 -0.1056744000 SP3
C0_1 C -0.7002242694 0.9778060754 0.0281552171 C4 0.3232468000 SP3
H2_1 H -0.7085182846 0.9675532695 0.1883617234 H 0.1322210000 UNKNOWN
H3_1 H -0.8311417983 0.8975952620 0.1262310362 H 0.1322210000 UNKNOWN
F0_1 F -0.7433059175 0.9312359574 -0.0538965429 F -0.1405040000 UNKNOWN
F1_1 F -0.5634968198 1.0015763016 0.0077918885 F -0.1405040000 UNKNOWN
F2_1 F -0.7760688603 1.0571279782 0.0334190800 F -0.1405040000 UNKNOWN
#END
