# Supplementary material for: Predicting crystal form stability under real-world conditions
Source: Nature. 2023 Nov 8;623(7986):324–8. doi: 10.1038/s41586-023-06587-3 (PMC10632141; doi:10.1038/s41586-023-06587-3)
Supplement: Supplementary file 2 — This file contains archived experimental crystal structures before and after energy minimization (cif_structures folder) with a summary provided in a file structures.xlsx, predicted crystal structures and relative free energies for radiprodil (radiprodil_landscape_cif_files folder) and upadacitinib (upadacitinib_landscape_cif_files folder), individual (free) energy components for hydrates and anhydrates (energy_components.xlsx file), reference free-energy differences (reference_data_anhydrates.xlsx file) and critical water activities needed to carry out the validation (reference_data_hydrates.xlsx file). [file 41586_2023_6587_MOESM2_ESM.zip › Supplementary_Data/upadacitinib_landscape_cif_files/anhydrate/rank_step4f_002.cif]

#############################################
# Avant-garde Materials Simulation           
#############################################

data_structure_000005
_cell_length_a 11.0013570321
_cell_length_b 16.7439415843
_cell_length_c 19.6260611859
_cell_angle_alpha 90.0000000000
_cell_angle_beta 90.0000000000
_cell_angle_gamma 90.0000000000
_cell_volume 3615.2397869640
_exptl_crystal_density_diffrn 1.3976948123
_symmetry_cell_setting orthorhombic
_symmetry_space_group_name_H-M 'P 2_1 2_1 2_1'
_symmetry_Int_Tables_number 19
loop_
_symmetry_equiv_pos_site_id
_symmetry_equiv_pos_as_xyz
1 x,y,z
2 -x+1/2,-y,z+1/2
3 -x,y+1/2,-z+1/2
4 x+1/2,-y+1/2,-z
loop_
_atom_site_label
_atom_site_type_symbol
_atom_site_fract_x
_atom_site_fract_y
_atom_site_fract_z
_atom_site_fftype
_atom_site_charge
_atom_site_hybridization
F0_0 F 0.6134360365 0.5840647333 0.2372671522 F -0.1405040000 UNKNOWN
C0_0 C 0.7030681218 0.5437550852 0.2703542683 C4 0.3232468000 SP3
F1_0 F 0.6559934672 0.5160404534 0.3300020086 F -0.1405040000 UNKNOWN
F2_0 F 0.7305860711 0.4786254797 0.2312610204 F -0.1405040000 UNKNOWN
C1_0 C 0.8142532952 0.5962303858 0.2837795152 C4 -0.1056744000 SP3
N0_0 N 0.8752175763 0.6187813850 0.2220118448 N -0.4239836000 SP2
H2_0 H 0.7819917852 0.6493863602 0.3110171759 H 0.1322210000 UNKNOWN
H3_0 H 0.8759720886 0.5617533395 0.3164919036 H 0.1322210000 UNKNOWN
H0_0 H 0.9372058423 0.5782463616 0.2036514414 H 0.3083340000 UNKNOWN
C2_0 C 0.8480942688 0.6889179094 0.1891175960 C3 0.5262329000 SP2
O0_0 O 0.7771783200 0.7398977474 0.2136476598 O1 -0.5547020000 SP2
N1_0 N 0.9012280256 0.6990355805 0.1265796939 N -0.1302817000 SP2
C3_0 C 0.8583080172 0.7624006660 0.0805673792 C4 -0.0437839000 SP3
C6_0 C 0.9733119420 0.6380134460 0.0917769323 C4 -0.0455739000 SP3
H4_0 H 0.8902631703 0.8209751237 0.0983528028 H 0.0610053000 UNKNOWN
H5_0 H 0.7583471908 0.7643610417 0.0795703271 H 0.0610053000 UNKNOWN
C4_0 C 0.9146797279 0.7423121650 0.0103490321 C4 0.1622044000 SP3
C5_0 C 1.0164417995 0.6795154685 0.0267278430 C4 -0.1267866000 SP3
H8_0 H 0.9169661673 0.5851029130 0.0796706181 H 0.0610053000 UNKNOWN
H9_0 H 1.0495678293 0.6184190504 0.1238068458 H 0.0610053000 UNKNOWN
H6_0 H 0.9608071431 0.7960869380 -0.0086548777 H 0.0233398000 UNKNOWN
C9_0 C 0.8321594108 0.7210027903 -0.0477932177 C3 -0.4633117000 SP2
H7_0 H 1.0980434730 0.7141646412 0.0401069149 H 0.0466030000 UNKNOWN
C7_0 C 1.0497410531 0.6221053608 -0.0307739830 C4 0.4536458000 SP3
N2_0 N 0.7390459520 0.6649623966 -0.0535600593 N 0.4066356000 SP2
C16_0 C 0.8485440250 0.7491070962 -0.1140425450 C3 0.3171067000 SP2
H10_0 H 0.9701007184 0.5852689552 -0.0441185929 H -0.0936779000 UNKNOWN
H11_0 H 1.0714726688 0.6565705608 -0.0770143272 H -0.0936779000 UNKNOWN
C8_0 C 1.1565223355 0.5680521471 -0.0119353589 C4 -0.4087069000 SP3
C10_0 C 0.6720767606 0.6178811737 -0.0087858326 C3 -0.0690601000 SP2
C15_0 C 0.7059425461 0.6622966112 -0.1230805725 C3 0.1279405000 SP2
N5_0 N 0.7730776298 0.7137709336 -0.1595832810 N -0.6238570000 SP2
H18_0 H 0.9149872911 0.7936743447 -0.1296461989 H 0.0787770000 UNKNOWN
H12_0 H 1.2388435735 0.6028358620 -0.0003114157 H 0.0857903000 UNKNOWN
H13_0 H 1.1781643152 0.5264603285 -0.0533790131 H 0.0857903000 UNKNOWN
H14_0 H 1.1366927093 0.5316271806 0.0332809205 H 0.0857903000 UNKNOWN
C11_0 C 0.6671587289 0.6074698054 0.0626764339 C3 -0.3013642000 SP2
C13_0 C 0.5821556718 0.5678173532 -0.0383712350 C3 0.4176872800 SP2
C14_0 C 0.6138373259 0.6097909696 -0.1459911070 C3 0.1898735000 SP2
H15_0 H 0.7199505340 0.6363216208 0.1019663271 H 0.1936450000 UNKNOWN
C12_0 C 0.5763888683 0.5512205323 0.0741975350 C3 -0.1743248000 SP2
N3_0 N 0.5257745225 0.5276830653 0.0139318206 N -0.2946737800 SP2
N4_0 N 0.5521677500 0.5615360389 -0.1050055400 N -0.6144120000 SP2
H17_0 H 0.5934508613 0.6089021612 -0.2004016448 H 0.1099870000 UNKNOWN
H16_0 H 0.5449442386 0.5268296600 0.1222704274 H 0.1962290000 UNKNOWN
H1_0 H 0.4568654349 0.4840714080 0.0093426173 H 0.3420420000 UNKNOWN
F1_1 F 0.3663510764 0.5048216164 0.2179258599 F -0.1405040000 UNKNOWN
C0_1 C 0.3525405667 0.4754771995 0.2823783533 C4 0.3232468000 SP3
F0_1 F 0.3914666148 0.5325345734 0.3266840076 F -0.1405040000 UNKNOWN
F2_1 F 0.4303325411 0.4120047017 0.2880853144 F -0.1405040000 UNKNOWN
C1_1 C 0.2216194426 0.4527470206 0.2977282188 C4 -0.1056744000 SP3
N0_1 N 0.1720404717 0.3980607259 0.2484560729 N -0.4239836000 SP2
H2_1 H 0.2189620263 0.4276964716 0.3494180257 H 0.1322210000 UNKNOWN
H3_1 H 0.1683851006 0.5080723200 0.2965867642 H 0.1322210000 UNKNOWN
H0_1 H 0.1843374982 0.3378381992 0.2578748460 H 0.3083340000 UNKNOWN
C2_1 C 0.0825651253 0.4257931530 0.2053272281 C3 0.5262329000 SP2
O0_1 O 0.0480230151 0.4969051907 0.2064552098 O1 -0.5547020000 SP2
N1_1 N 0.0335795360 0.3722448260 0.1604645890 N -0.1302817000 SP2
C3_1 C 0.0854218124 0.2943676495 0.1414020556 C4 -0.0437839000 SP3
C6_1 C -0.0487081825 0.4024589424 0.1075097723 C4 -0.0455739000 SP3
H4_1 H 0.0326747200 0.2457449228 0.1648441412 H 0.0610053000 UNKNOWN
H5_1 H 0.1802184748 0.2893604015 0.1581786529 H 0.0610053000 UNKNOWN
C4_1 C 0.0715102378 0.2921651369 0.0632410827 C4 0.1622044000 SP3
C5_1 C -0.0533218836 0.3355382678 0.0541793634 C4 -0.1267866000 SP3
H8_1 H -0.0111557238 0.4578073120 0.0856461116 H 0.0610053000 UNKNOWN
H9_1 H -0.1387379941 0.4163450166 0.1286267251 H 0.0610053000 UNKNOWN
H6_1 H 0.0648686206 0.2299722112 0.0455995705 H 0.0233398000 UNKNOWN
C9_1 C 0.1774835802 0.3322665941 0.0295680165 C3 -0.4633117000 SP2
H7_1 H -0.1224173595 0.2921824327 0.0707022029 H 0.0466030000 UNKNOWN
C7_1 C -0.0887450719 0.3657103939 -0.0165961153 C4 0.4536458000 SP3
N2_1 N 0.2105978225 0.3228842374 -0.0382411511 N 0.4066356000 SP2
C16_1 C 0.2628224518 0.3854888251 0.0558740564 C3 0.3171067000 SP2
H10_1 H -0.0185047848 0.4069129698 -0.0358999291 H -0.0936779000 UNKNOWN
H11_1 H -0.0918309779 0.3153028171 -0.0524747019 H -0.0936779000 UNKNOWN
C8_1 C -0.2123980763 0.4076548724 -0.0159417635 C4 -0.4087069000 SP3
C10_1 C 0.1689097369 0.2761993145 -0.0917387973 C3 -0.0690601000 SP2
C15_1 C 0.3133175696 0.3709959939 -0.0495232966 C3 0.1279405000 SP2
N5_1 N 0.3452861679 0.4089412180 0.0081443066 N -0.6238570000 SP2
H18_1 H 0.2673177473 0.4078663454 0.1078232082 H 0.0787770000 UNKNOWN
H12_1 H -0.2107551792 0.4627035387 0.0145648688 H 0.0857903000 UNKNOWN
H13_1 H -0.2830520866 0.3690273763 0.0060724853 H 0.0857903000 UNKNOWN
H14_1 H -0.2403052517 0.4243828457 -0.0675873922 H 0.0857903000 UNKNOWN
C11_1 C 0.0773137701 0.2178053603 -0.1005336263 C3 -0.3013642000 SP2
C13_1 C 0.2330074631 0.2840968077 -0.1542272754 C3 0.4176872800 SP2
C14_1 C 0.3684559946 0.3737634279 -0.1146094176 C3 0.1898735000 SP2
H15_1 H 0.0119159870 0.1948608365 -0.0641512728 H 0.1936450000 UNKNOWN
C12_1 C 0.0878188679 0.1927712863 -0.1679560026 C3 -0.1743248000 SP2
N3_1 N 0.1806656959 0.2321270975 -0.1997500928 N -0.2946737800 SP2
N4_1 N 0.3298156530 0.3311394182 -0.1672829049 N -0.6144120000 SP2
H17_1 H 0.4458775566 0.4138678645 -0.1214848714 H 0.1099870000 UNKNOWN
H16_1 H 0.0340405240 0.1490801904 -0.1954441453 H 0.1962290000 UNKNOWN
H1_1 H 0.2056661723 0.2256449981 -0.2512838356 H 0.3420420000 UNKNOWN
#END
