# Supplementary material for: Predicting crystal form stability under real-world conditions
Source: Nature. 2023 Nov 8;623(7986):324–8. doi: 10.1038/s41586-023-06587-3 (PMC10632141; doi:10.1038/s41586-023-06587-3)
Supplement: Supplementary file 2 — This file contains archived experimental crystal structures before and after energy minimization (cif_structures folder) with a summary provided in a file structures.xlsx, predicted crystal structures and relative free energies for radiprodil (radiprodil_landscape_cif_files folder) and upadacitinib (upadacitinib_landscape_cif_files folder), individual (free) energy components for hydrates and anhydrates (energy_components.xlsx file), reference free-energy differences (reference_data_anhydrates.xlsx file) and critical water activities needed to carry out the validation (reference_data_hydrates.xlsx file). [file 41586_2023_6587_MOESM2_ESM.zip › Supplementary_Data/upadacitinib_landscape_cif_files/anhydrate/rank_step4f_042.cif]

#############################################
# Avant-garde Materials Simulation           
#############################################

data_structure_000051
_cell_length_a 18.1158893240
_cell_length_b 22.1867896331
_cell_length_c 9.0889742236
_cell_angle_alpha 90.0000000000
_cell_angle_beta 90.0000000000
_cell_angle_gamma 90.0000000000
_cell_volume 3653.1625434932
_exptl_crystal_density_diffrn 1.3831856194
_symmetry_cell_setting orthorhombic
_symmetry_space_group_name_H-M 'P 2_1 2_1 2'
_symmetry_Int_Tables_number 18
loop_
_symmetry_equiv_pos_site_id
_symmetry_equiv_pos_as_xyz
1 x,y,z
2 -x,-y,z
3 -x+1/2,y+1/2,-z
4 x+1/2,-y+1/2,-z
loop_
_atom_site_label
_atom_site_type_symbol
_atom_site_fract_x
_atom_site_fract_y
_atom_site_fract_z
_atom_site_fftype
_atom_site_charge
_atom_site_hybridization
F0_0 F 0.4489881003 0.5559776863 0.4119297404 F -0.1405040000 UNKNOWN
C0_0 C 0.4475595621 0.5918831104 0.2903950652 C4 0.3232468000 SP3
F1_0 F 0.4979533616 0.6368740215 0.3123366881 F -0.1405040000 UNKNOWN
F2_0 F 0.4732539040 0.5585134825 0.1754838934 F -0.1405040000 UNKNOWN
C1_0 C 0.3697125801 0.6158154584 0.2615198343 C4 -0.1056744000 SP3
N0_0 N 0.3695577546 0.6700118899 0.1750378219 N -0.4239836000 SP2
H2_0 H 0.3402133700 0.5799191093 0.2028604619 H 0.1322210000 UNKNOWN
H3_0 H 0.3432891853 0.6235124727 0.3685874615 H 0.1322210000 UNKNOWN
H0_0 H 0.3575886337 0.6655705548 0.0644660856 H 0.3083340000 UNKNOWN
C2_0 C 0.3705310692 0.7250971247 0.2455422613 C3 0.5262329000 SP2
O0_0 O 0.3695942983 0.7301007373 0.3823437408 O1 -0.5547020000 SP2
N1_0 N 0.3735100919 0.7746762029 0.1572343675 N -0.1302817000 SP2
C3_0 C 0.3864784354 0.7741881601 -0.0016540168 C4 -0.0437839000 SP3
C6_0 C 0.3718105047 0.8357055680 0.2187876807 C4 -0.0455739000 SP3
H4_0 H 0.3348731524 0.7674599373 -0.0629622468 H 0.0610053000 UNKNOWN
H5_0 H 0.4256318129 0.7385027635 -0.0317014074 H 0.0610053000 UNKNOWN
C4_0 C 0.4177713188 0.8373349522 -0.0328080210 C4 0.1622044000 SP3
C5_0 C 0.3751048713 0.8764130486 0.0822100692 C4 -0.1267866000 SP3
H8_0 H 0.4193187552 0.8429054533 0.2927239084 H 0.0610053000 UNKNOWN
H9_0 H 0.3215899036 0.8431550094 0.2840510507 H 0.0610053000 UNKNOWN
H6_0 H 0.4033021440 0.8511770490 -0.1447455048 H 0.0233398000 UNKNOWN
C9_0 C 0.4997002259 0.8395059660 -0.0125990542 C3 -0.4633117000 SP2
H7_0 H 0.3184891761 0.8813816918 0.0389858494 H 0.0466030000 UNKNOWN
C7_0 C 0.4065630813 0.9390360825 0.1112727899 C4 0.4536458000 SP3
N2_0 N 0.5492681222 0.8614418272 -0.1148807887 N 0.4066356000 SP2
C16_0 C 0.5433913824 0.8235483856 0.1085468811 C3 0.3171067000 SP2
H10_0 H 0.3767227447 0.9589630927 0.2049994706 H -0.0936779000 UNKNOWN
H11_0 H 0.4647750395 0.9347328971 0.1454914138 H -0.0936779000 UNKNOWN
C8_0 C 0.4007527811 0.9809709336 -0.0215096143 C4 -0.4087069000 SP3
C10_0 C 0.5443151519 0.8819020046 -0.2591641776 C3 -0.0690601000 SP2
C15_0 C 0.6200267457 0.8582711716 -0.0493735278 C3 0.1279405000 SP2
N5_0 N 0.6160232302 0.8352556270 0.0866910251 N -0.6238570000 SP2
H18_0 H 0.5242396039 0.8033483746 0.2106289748 H 0.0787770000 UNKNOWN
H12_0 H 0.3430721368 0.9852369824 -0.0578527499 H 0.0857903000 UNKNOWN
H13_0 H 0.4334877235 0.9648335300 -0.1154280213 H 0.0857903000 UNKNOWN
H14_0 H 0.4209219509 1.0262122566 0.0059909097 H 0.0857903000 UNKNOWN
C11_0 C 0.4876254142 0.8892410929 -0.3655321828 C3 -0.3013642000 SP2
C13_0 C 0.6114927593 0.9004054111 -0.3241021492 C3 0.4176872800 SP2
C14_0 C 0.6826196817 0.8797582544 -0.1254218531 C3 0.1898735000 SP2
H15_0 H 0.4291437919 0.8795209945 -0.3571988334 H 0.1936450000 UNKNOWN
C12_0 C 0.5223452352 0.9117604130 -0.4905994114 C3 -0.1743248000 SP2
N3_0 N 0.5964496424 0.9184160698 -0.4656641410 N -0.2946737800 SP2
N4_0 N 0.6792952977 0.9014798811 -0.2613457274 N -0.6144120000 SP2
H17_0 H 0.7353977235 0.8790030303 -0.0676659954 H 0.1099870000 UNKNOWN
H16_0 H 0.4984899996 0.9233181656 -0.5963649129 H 0.1962290000 UNKNOWN
H1_0 H 0.6370467402 0.9330529878 -0.5391839593 H 0.3420420000 UNKNOWN
H6_1 H 0.5254160712 0.5806825086 0.6370016767 H 0.0233398000 UNKNOWN
C4_1 C 0.5437623317 0.6048537168 0.7366011937 C4 0.1622044000 SP3
C3_1 C 0.4751149135 0.6124344395 0.8346133360 C4 -0.0437839000 SP3
C5_1 C 0.5600025760 0.6712165349 0.6886881960 C4 -0.1267866000 SP3
C9_1 C 0.6039566274 0.5685387332 0.8051625520 C3 -0.4633117000 SP2
N1_1 N 0.4342046759 0.6595964183 0.7565208684 N -0.1302817000 SP2
H4_1 H 0.4419251883 0.5712502010 0.8441603159 H 0.0610053000 UNKNOWN
H5_1 H 0.4901630457 0.6268644983 0.9467445961 H 0.0610053000 UNKNOWN
H7_1 H 0.5937417027 0.6723408648 0.5882610201 H 0.0466030000 UNKNOWN
C6_1 C 0.4814088577 0.6932830367 0.6530663632 C4 -0.0455739000 SP3
C7_1 C 0.5979552481 0.7103477500 0.8060875877 C4 0.4536458000 SP3
N2_1 N 0.6585564732 0.5399423224 0.7249398946 N 0.4066356000 SP2
C16_1 C 0.6175616278 0.5511994335 0.9503755075 C3 0.3171067000 SP2
C2_1 C 0.3597460901 0.6664818536 0.7741916745 C3 0.5262329000 SP2
H8_1 H 0.4754771426 0.7422072314 0.6700558916 H 0.0610053000 UNKNOWN
H9_1 H 0.4664499615 0.6837588854 0.5383323830 H 0.0610053000 UNKNOWN
H10_1 H 0.5863811370 0.7575662645 0.7774189660 H -0.0936779000 UNKNOWN
H11_1 H 0.5725939072 0.7030824169 0.9149750095 H -0.0936779000 UNKNOWN
C8_1 C 0.6815823771 0.7025283065 0.8167693643 C4 -0.4087069000 SP3
C10_1 C 0.6762733485 0.5376355050 0.5767984341 C3 -0.0690601000 SP2
C15_1 C 0.7016742414 0.5063669565 0.8251743913 C3 0.1279405000 SP2
N5_1 N 0.6768175727 0.5138551882 0.9632189120 N -0.6238570000 SP2
H18_1 H 0.5853261844 0.5642170913 1.0459554651 H 0.0787770000 UNKNOWN
O0_1 O 0.3261919678 0.6429805077 0.8803069426 O1 -0.5547020000 SP2
N0_1 N 0.3251566171 0.7023095881 0.6712868178 N -0.4239836000 SP2
H12_1 H 0.7044926499 0.7339370883 0.8982399266 H 0.0857903000 UNKNOWN
H13_1 H 0.7080565518 0.7118078315 0.7103104463 H 0.0857903000 UNKNOWN
H14_1 H 0.6969056477 0.6567421816 0.8510310456 H 0.0857903000 UNKNOWN
C11_1 C 0.6493609001 0.5647329498 0.4463162459 C3 -0.3013642000 SP2
C13_1 C 0.7350108638 0.4988276762 0.5384184550 C3 0.4176872800 SP2
C14_1 C 0.7596558002 0.4694666449 0.7721139109 C3 0.1898735000 SP2
H0_1 H 0.3507614253 0.7107251570 0.5723324263 H 0.3083340000 UNKNOWN
C1_1 C 0.2455287407 0.7061198595 0.6671689187 C4 -0.1056744000 SP3
H15_1 H 0.6054068760 0.5972574795 0.4332255475 H 0.1936450000 UNKNOWN
C12_1 C 0.6915686516 0.5410347958 0.3328177725 C3 -0.1743248000 SP2
N3_1 N 0.7434038559 0.5020226995 0.3882948378 N -0.2946737800 SP2
N4_1 N 0.7770719957 0.4651488238 0.6303896466 N -0.6144120000 SP2
H17_1 H 0.7909993604 0.4426433618 0.8505761724 H 0.1099870000 UNKNOWN
C0_1 C 0.2180419777 0.7709258455 0.6713706926 C4 0.3232468000 SP3
H2_1 H 0.2209669551 0.6825708888 0.7615957931 H 0.1322210000 UNKNOWN
H3_1 H 0.2235566586 0.6860071605 0.5653550149 H 0.1322210000 UNKNOWN
H16_1 H 0.6883131240 0.5482811795 0.2148953568 H 0.1962290000 UNKNOWN
H1_1 H 0.7717112129 0.4693166998 0.3289424609 H 0.3420420000 UNKNOWN
F0_1 F 0.1434769044 0.7725966783 0.6486922508 F -0.1405040000 UNKNOWN
F1_1 F 0.2498187398 0.8061345598 0.5659576604 F -0.1405040000 UNKNOWN
F2_1 F 0.2311641098 0.7986262300 0.8030723752 F -0.1405040000 UNKNOWN
#END
