# Supplementary material for: Predicting crystal form stability under real-world conditions
Source: Nature. 2023 Nov 8;623(7986):324–8. doi: 10.1038/s41586-023-06587-3 (PMC10632141; doi:10.1038/s41586-023-06587-3)
Supplement: Supplementary file 2 — This file contains archived experimental crystal structures before and after energy minimization (cif_structures folder) with a summary provided in a file structures.xlsx, predicted crystal structures and relative free energies for radiprodil (radiprodil_landscape_cif_files folder) and upadacitinib (upadacitinib_landscape_cif_files folder), individual (free) energy components for hydrates and anhydrates (energy_components.xlsx file), reference free-energy differences (reference_data_anhydrates.xlsx file) and critical water activities needed to carry out the validation (reference_data_hydrates.xlsx file). [file 41586_2023_6587_MOESM2_ESM.zip › Supplementary_Data/upadacitinib_landscape_cif_files/anhydrate/rank_step4f_043.cif]

#############################################
# Avant-garde Materials Simulation           
#############################################

data_structure_000039
_cell_length_a 16.4622778362
_cell_length_b 24.6047225704
_cell_length_c 8.9855567567
_cell_angle_alpha 90.0000000000
_cell_angle_beta 90.0000000000
_cell_angle_gamma 90.0000000000
_cell_volume 3639.5977788002
_exptl_crystal_density_diffrn 1.3883407460
_symmetry_cell_setting orthorhombic
_symmetry_space_group_name_H-M 'P 2_1 2_1 2'
_symmetry_Int_Tables_number 18
loop_
_symmetry_equiv_pos_site_id
_symmetry_equiv_pos_as_xyz
1 x,y,z
2 -x,-y,z
3 -x+1/2,y+1/2,-z
4 x+1/2,-y+1/2,-z
loop_
_atom_site_label
_atom_site_type_symbol
_atom_site_fract_x
_atom_site_fract_y
_atom_site_fract_z
_atom_site_fftype
_atom_site_charge
_atom_site_hybridization
F0_0 F 0.2142325019 0.0023320967 0.4262984318 F -0.1405040000 UNKNOWN
C0_0 C 0.1774453568 0.0001185921 0.2909523690 C4 0.3232468000 SP3
F1_0 F 0.1450391537 0.0501868855 0.2633345083 F -0.1405040000 UNKNOWN
F2_0 F 0.2372714442 -0.0083503396 0.1882068235 F -0.1405040000 UNKNOWN
C1_0 C 0.1114238914 -0.0431927223 0.2840980242 C4 -0.1056744000 SP3
N0_0 N 0.1436360879 -0.0970895839 0.3077104363 N -0.4239836000 SP2
H2_0 H 0.0670002345 -0.0344134107 0.3720921023 H 0.1322210000 UNKNOWN
H3_0 H 0.0818406368 -0.0393802704 0.1747218436 H 0.1322210000 UNKNOWN
H0_0 H 0.1660784647 -0.1157183687 0.2135652932 H 0.3083340000 UNKNOWN
C2_0 C 0.1101094862 -0.1290433856 0.4189456236 C3 0.5262329000 SP2
O0_0 O 0.0576864445 -0.1114578876 0.5077615925 O1 -0.5547020000 SP2
N1_0 N 0.1383952957 -0.1810755322 0.4259950479 N -0.1302817000 SP2
C3_0 C 0.1008231178 -0.2212717852 0.5239986617 C4 -0.0437839000 SP3
C6_0 C 0.2037598011 -0.2046070246 0.3338815956 C4 -0.0455739000 SP3
H4_0 H 0.0354113699 -0.2134040212 0.5337736458 H 0.0610053000 UNKNOWN
H5_0 H 0.1271685511 -0.2197748865 0.6369367656 H 0.0610053000 UNKNOWN
C4_0 C 0.1204664266 -0.2747214090 0.4438075246 C4 0.1622044000 SP3
C5_0 C 0.2081651378 -0.2646888410 0.3827898587 C4 -0.1267866000 SP3
H8_0 H 0.2615677072 -0.1832513048 0.3528505774 H 0.0610053000 UNKNOWN
H9_0 H 0.1893657554 -0.2009570090 0.2146416591 H 0.0610053000 UNKNOWN
H6_0 H 0.0794224219 -0.2769061552 0.3468969118 H 0.0233398000 UNKNOWN
C9_0 C 0.1083952819 -0.3246257376 0.5344400603 C3 -0.4633117000 SP2
H7_0 H 0.2184265865 -0.2904583191 0.2847576123 H 0.0466030000 UNKNOWN
C7_0 C 0.2772644050 -0.2753631209 0.4945264851 C4 0.4536458000 SP3
N2_0 N 0.1048929619 -0.3759192387 0.4725622338 N 0.4066356000 SP2
C16_0 C 0.1037326795 -0.3336025320 0.6874296383 C3 0.3171067000 SP2
H10_0 H 0.3293393190 -0.2509801037 0.4568639333 H -0.0936779000 UNKNOWN
H11_0 H 0.2612332718 -0.2588002912 0.6047736880 H -0.0936779000 UNKNOWN
C8_0 C 0.3039040679 -0.3347950015 0.5087105654 C4 -0.4087069000 SP3
C10_0 C 0.1053102404 -0.3953064451 0.3282596642 C3 -0.0690601000 SP2
C15_0 C 0.0998179883 -0.4132601231 0.5911772348 C3 0.1279405000 SP2
N5_0 N 0.0988762254 -0.3872083732 0.7224782458 N -0.6238570000 SP2
H18_0 H 0.1035506212 -0.3024894569 0.7731797048 H 0.0787770000 UNKNOWN
H12_0 H 0.3152108158 -0.3531385474 0.3990334198 H 0.0857903000 UNKNOWN
H13_0 H 0.2587122968 -0.3602079153 0.5652530594 H 0.0857903000 UNKNOWN
H14_0 H 0.3606699062 -0.3381803026 0.5726783557 H 0.0857903000 UNKNOWN
C11_0 C 0.1067088484 -0.3721068686 0.1843223480 C3 -0.3013642000 SP2
C13_0 C 0.1026082605 -0.4523960076 0.3120651990 C3 0.4176872800 SP2
C14_0 C 0.0982130679 -0.4695559393 0.5601430543 C3 0.1898735000 SP2
H15_0 H 0.1070098040 -0.3295620400 0.1537444324 H 0.1936450000 UNKNOWN
C12_0 C 0.1052484270 -0.4155017223 0.0850763562 C3 -0.1743248000 SP2
N3_0 N 0.1023213740 -0.4634610999 0.1621770414 N -0.2946737800 SP2
N4_0 N 0.1002613268 -0.4895445884 0.4229501111 N -0.6144120000 SP2
H17_0 H 0.0959538870 -0.4978930398 0.6533645088 H 0.1099870000 UNKNOWN
H16_0 H 0.1051726575 -0.4144177248 -0.0362773097 H 0.1962290000 UNKNOWN
H1_0 H 0.1053030671 -0.5026724325 0.1176235635 H 0.3420420000 UNKNOWN
H2_1 H 0.2154845933 -0.0607955343 0.6680529885 H 0.1322210000 UNKNOWN
C1_1 C 0.1854894109 -0.0568008961 0.7768593536 C4 -0.1056744000 SP3
N0_1 N 0.1211317300 -0.0958030840 0.7949170609 N -0.4239836000 SP2
C0_1 C 0.1526735685 0.0009955518 0.7874122686 C4 0.3232468000 SP3
H3_1 H 0.2309002348 -0.0624559706 0.8649751937 H 0.1322210000 UNKNOWN
H0_1 H 0.0855866407 -0.1032736165 0.7024120961 H 0.3083340000 UNKNOWN
C2_1 C 0.1187494512 -0.1300691310 0.9153688086 C3 0.5262329000 SP2
F0_1 F 0.0931096911 0.0111226991 0.6862148851 F -0.1405040000 UNKNOWN
F1_1 F 0.2127115965 0.0380560043 0.7644437079 F -0.1405040000 UNKNOWN
F2_1 F 0.1199402008 0.0115319219 0.9247660664 F -0.1405040000 UNKNOWN
O0_1 O 0.1755350054 -0.1343669248 1.0071122945 O1 -0.5547020000 SP2
N1_1 N 0.0481041492 -0.1597990446 0.9274896475 N -0.1302817000 SP2
C3_1 C 0.0390398249 -0.1973974301 1.0534815410 C4 -0.0437839000 SP3
C6_1 C -0.0314136384 -0.1397999369 0.8740074292 C4 -0.0455739000 SP3
H4_1 H 0.0539285381 -0.1770735246 1.1591827633 H 0.0610053000 UNKNOWN
H5_1 H 0.0795268489 -0.2326574064 1.0408327780 H 0.0610053000 UNKNOWN
C4_1 C -0.0516234516 -0.2129460286 1.0513171963 C4 0.1622044000 SP3
C5_1 C -0.0914010921 -0.1597562029 0.9931291042 C4 -0.1267866000 SP3
H8_1 H -0.0459550079 -0.1560641180 0.7627927125 H 0.0610053000 UNKNOWN
H9_1 H -0.0305395796 -0.0953372655 0.8646926741 H 0.0610053000 UNKNOWN
H6_1 H -0.0722574180 -0.2203189320 1.1653199036 H 0.0233398000 UNKNOWN
C9_1 C -0.0696355016 -0.2624951372 0.9602762259 C3 -0.4633117000 SP2
H7_1 H -0.0887088897 -0.1307305815 1.0866732552 H 0.0466030000 UNKNOWN
C7_1 C -0.1795724706 -0.1647463647 0.9430656122 C4 0.4536458000 SP3
N2_1 N -0.0850312701 -0.3129437248 1.0220324001 N 0.4066356000 SP2
C16_1 C -0.0742549676 -0.2714237128 0.8070032166 C3 0.3171067000 SP2
H10_1 H -0.2020390625 -0.1244593888 0.9098800733 H -0.0936779000 UNKNOWN
H11_1 H -0.1820177427 -0.1905369245 0.8431966657 H -0.0936779000 UNKNOWN
C8_1 C -0.2349762136 -0.1883754247 1.0631133573 C4 -0.4087069000 SP3
C10_1 C -0.0892714557 -0.3323992965 1.1663222511 C3 -0.0690601000 SP2
C15_1 C -0.0975665014 -0.3494777482 0.9033431515 C3 0.1279405000 SP2
N5_1 N -0.0916921262 -0.3238279666 0.7720940268 N -0.6238570000 SP2
H18_1 H -0.0650385173 -0.2411637909 0.7206234659 H 0.0787770000 UNKNOWN
H12_1 H -0.2181230315 -0.2303142513 1.0923053797 H 0.0857903000 UNKNOWN
H13_1 H -0.2981914034 -0.1891267494 1.0245142592 H 0.0857903000 UNKNOWN
H14_1 H -0.2336002935 -0.1635337001 1.1646925091 H 0.0857903000 UNKNOWN
C11_1 C -0.0821013638 -0.3101004584 1.3109907778 C3 -0.3013642000 SP2
C13_1 C -0.1017386585 -0.3889404876 1.1813703969 C3 0.4176872800 SP2
C14_1 C -0.1108087943 -0.4051135898 0.9334559357 C3 0.1898735000 SP2
H15_1 H -0.0733034697 -0.2682175629 1.3441244955 H 0.1936450000 UNKNOWN
C12_1 C -0.0901278354 -0.3535784112 1.4090332711 C3 -0.1743248000 SP2
N3_1 N -0.1019893669 -0.4006449898 1.3309536923 N -0.2946737800 SP2
N4_1 N -0.1121092266 -0.4254233487 1.0702376021 N -0.6144120000 SP2
H17_1 H -0.1200673059 -0.4326213587 0.8398891530 H 0.1099870000 UNKNOWN
H16_1 H -0.0880160762 -0.3530612020 1.5303268179 H 0.1962290000 UNKNOWN
H1_1 H -0.1032237480 -0.4403462833 1.3745475889 H 0.3420420000 UNKNOWN
#END
