# Supplementary material for: Predicting crystal form stability under real-world conditions
Source: Nature. 2023 Nov 8;623(7986):324–8. doi: 10.1038/s41586-023-06587-3 (PMC10632141; doi:10.1038/s41586-023-06587-3)
Supplement: Supplementary file 2 — This file contains archived experimental crystal structures before and after energy minimization (cif_structures folder) with a summary provided in a file structures.xlsx, predicted crystal structures and relative free energies for radiprodil (radiprodil_landscape_cif_files folder) and upadacitinib (upadacitinib_landscape_cif_files folder), individual (free) energy components for hydrates and anhydrates (energy_components.xlsx file), reference free-energy differences (reference_data_anhydrates.xlsx file) and critical water activities needed to carry out the validation (reference_data_hydrates.xlsx file). [file 41586_2023_6587_MOESM2_ESM.zip › Supplementary_Data/upadacitinib_landscape_cif_files/anhydrate/rank_step4f_038.cif]

#############################################
# Avant-garde Materials Simulation           
#############################################

data_structure_000038
_cell_length_a 5.1529464526
_cell_length_b 18.1340756209
_cell_length_c 18.6007281148
_cell_angle_alpha 90.0000000000
_cell_angle_beta 90.0000000000
_cell_angle_gamma 90.0000000000
_cell_volume 1738.1249618573
_exptl_crystal_density_diffrn 1.4535784269
_symmetry_cell_setting orthorhombic
_symmetry_space_group_name_H-M 'P 2_1 2_1 2_1'
_symmetry_Int_Tables_number 19
loop_
_symmetry_equiv_pos_site_id
_symmetry_equiv_pos_as_xyz
1 x,y,z
2 -x+1/2,-y,z+1/2
3 -x,y+1/2,-z+1/2
4 x+1/2,-y+1/2,-z
loop_
_atom_site_label
_atom_site_type_symbol
_atom_site_fract_x
_atom_site_fract_y
_atom_site_fract_z
_atom_site_fftype
_atom_site_charge
_atom_site_hybridization
F0_0 F 0.8589247676 1.1357513912 0.6057725003 F -0.1405040000 UNKNOWN
C0_0 C 1.0505808214 1.1874852936 0.5949730766 C4 0.3232468000 SP3
F1_0 F 1.2059258857 1.1594857904 0.5422387464 F -0.1405040000 UNKNOWN
F2_0 F 0.9336420775 1.2486317673 0.5680663582 F -0.1405040000 UNKNOWN
C1_0 C 1.1977451337 1.2049101532 0.6635033557 C4 -0.1056744000 SP3
N0_0 N 1.3349113669 1.1411627923 0.6903018152 N -0.4239836000 SP2
H2_0 H 1.3317422239 1.2503170685 0.6509945346 H 0.1322210000 UNKNOWN
H3_0 H 1.0561275551 1.2248640283 0.7033091919 H 0.1322210000 UNKNOWN
H0_0 H 1.5156663203 1.1338107662 0.6696757288 H 0.3083340000 UNKNOWN
C2_0 C 1.2951537032 1.1171213036 0.7605914760 C3 0.5262329000 SP2
O0_0 O 1.1209427052 1.1418126641 0.7999369784 O1 -0.5547020000 SP2
N1_0 N 1.4586386831 1.0616520441 0.7816489651 N -0.1302817000 SP2
C3_0 C 1.6584969827 1.0275252135 0.7362217013 C4 -0.0437839000 SP3
C6_0 C 1.4809524341 1.0392865737 0.8572316278 C4 -0.0455739000 SP3
H4_0 H 1.8210797465 1.0657301001 0.7267624557 H 0.0610053000 UNKNOWN
H5_0 H 1.5767020469 1.0103324267 0.6842529902 H 0.0610053000 UNKNOWN
C4_0 C 1.7516071186 0.9617462538 0.7822589631 C4 0.1622044000 SP3
C5_0 C 1.7362196842 0.9953771110 0.8586739974 C4 -0.1267866000 SP3
H8_0 H 1.3146310610 1.0049022699 0.8733495301 H 0.0610053000 UNKNOWN
H9_0 H 1.4842169830 1.0880416494 0.8922777409 H 0.0610053000 UNKNOWN
H6_0 H 1.9550697291 0.9484933060 0.7698196975 H 0.0233398000 UNKNOWN
C9_0 C 1.5886113707 0.8947276794 0.7688460268 C3 -0.4633117000 SP2
H7_0 H 1.8930217682 1.0367448159 0.8593529073 H 0.0466030000 UNKNOWN
C7_0 C 1.7757031662 0.9432224080 0.9227362700 C4 0.4536458000 SP3
N2_0 N 1.6098904557 0.8545260941 0.7059304159 N 0.4066356000 SP2
C16_0 C 1.3857663636 0.8605137834 0.8059111728 C3 0.3171067000 SP2
H10_0 H 1.5904177714 0.9181477414 0.9391989690 H -0.0936779000 UNKNOWN
H11_0 H 1.8996704638 0.8968323362 0.9059506649 H -0.0936779000 UNKNOWN
C8_0 C 1.8989405346 0.9817560482 0.9875038533 C4 -0.4087069000 SP3
C10_0 C 1.7699236623 0.8593854576 0.6464087977 C3 -0.0690601000 SP2
C15_0 C 1.4195083935 0.7988580254 0.7079601196 C3 0.1279405000 SP2
N5_0 N 1.2835770848 0.8024058569 0.7693582142 N -0.6238570000 SP2
H18_0 H 1.3120722288 0.8755245534 0.8586092584 H 0.0787770000 UNKNOWN
H12_0 H 1.7782632886 1.0274719653 1.0070594930 H 0.0857903000 UNKNOWN
H13_0 H 2.0904739994 1.0041541064 0.9732870435 H 0.0857903000 UNKNOWN
H14_0 H 1.9266053382 0.9431110381 1.0321417306 H 0.0857903000 UNKNOWN
C11_0 C 1.9810123258 0.9046536026 0.6255260825 C3 -0.3013642000 SP2
C13_0 C 1.7229868067 0.8077096347 0.5909458138 C3 0.4176872800 SP2
C14_0 C 1.3884026448 0.7509833428 0.6485279148 C3 0.1898735000 SP2
H15_0 H 2.0705684010 0.9499832613 0.6542323357 H 0.1936450000 UNKNOWN
C12_0 C 2.0567993722 0.8786430856 0.5585459153 C3 -0.1743248000 SP2
N3_0 N 1.9015595995 0.8211777852 0.5375392143 N -0.2946737800 SP2
N4_0 N 1.5353809524 0.7552425005 0.5899914956 N -0.6144120000 SP2
H17_0 H 1.2326225081 0.7101787502 0.6509600640 H 0.1099870000 UNKNOWN
H16_0 H 2.2159402924 0.8967758717 0.5247075008 H 0.1962290000 UNKNOWN
H1_0 H 1.9347642041 0.7904059940 0.4904803259 H 0.3420420000 UNKNOWN
#END
