# Supplementary material for: Predicting crystal form stability under real-world conditions
Source: Nature. 2023 Nov 8;623(7986):324–8. doi: 10.1038/s41586-023-06587-3 (PMC10632141; doi:10.1038/s41586-023-06587-3)
Supplement: Supplementary file 2 — This file contains archived experimental crystal structures before and after energy minimization (cif_structures folder) with a summary provided in a file structures.xlsx, predicted crystal structures and relative free energies for radiprodil (radiprodil_landscape_cif_files folder) and upadacitinib (upadacitinib_landscape_cif_files folder), individual (free) energy components for hydrates and anhydrates (energy_components.xlsx file), reference free-energy differences (reference_data_anhydrates.xlsx file) and critical water activities needed to carry out the validation (reference_data_hydrates.xlsx file). [file 41586_2023_6587_MOESM2_ESM.zip › Supplementary_Data/upadacitinib_landscape_cif_files/anhydrate/rank_step4f_040.cif]

#############################################
# Avant-garde Materials Simulation           
#############################################

data_structure_000042
_cell_length_a 17.3152729210
_cell_length_b 22.9191517133
_cell_length_c 9.2382113041
_cell_angle_alpha 90.0000000000
_cell_angle_beta 90.0000000000
_cell_angle_gamma 90.0000000000
_cell_volume 3666.1967849975
_exptl_crystal_density_diffrn 1.3782680505
_symmetry_cell_setting orthorhombic
_symmetry_space_group_name_H-M 'P 2_1 2_1 2'
_symmetry_Int_Tables_number 18
loop_
_symmetry_equiv_pos_site_id
_symmetry_equiv_pos_as_xyz
1 x,y,z
2 -x,-y,z
3 -x+1/2,y+1/2,-z
4 x+1/2,-y+1/2,-z
loop_
_atom_site_label
_atom_site_type_symbol
_atom_site_fract_x
_atom_site_fract_y
_atom_site_fract_z
_atom_site_fftype
_atom_site_charge
_atom_site_hybridization
F0_0 F 0.4461748390 0.5550314598 0.4132424246 F -0.1405040000 UNKNOWN
C0_0 C 0.4475826189 0.5923446713 0.2985136431 C4 0.3232468000 SP3
F1_0 F 0.4967315007 0.6368044944 0.3330569280 F -0.1405040000 UNKNOWN
F2_0 F 0.4808005845 0.5631442518 0.1857043329 F -0.1405040000 UNKNOWN
C1_0 C 0.3663802077 0.6139247715 0.2619279248 C4 -0.1056744000 SP3
N0_0 N 0.3668510482 0.6675581836 0.1812146656 N -0.4239836000 SP2
H2_0 H 0.3388295844 0.5794006718 0.1979148477 H 0.1322210000 UNKNOWN
H3_0 H 0.3351781459 0.6193558720 0.3645614411 H 0.1322210000 UNKNOWN
H0_0 H 0.3547228483 0.6647884008 0.0720229943 H 0.3083340000 UNKNOWN
C2_0 C 0.3641677313 0.7197431428 0.2558371537 C3 0.5262329000 SP2
O0_0 O 0.3616005907 0.7220641336 0.3907060684 O1 -0.5547020000 SP2
N1_0 N 0.3650607970 0.7691285575 0.1736251042 N -0.1302817000 SP2
C3_0 C 0.3783771469 0.7711268150 0.0174143976 C4 -0.0437839000 SP3
C6_0 C 0.3582224513 0.8272340705 0.2384864921 C4 -0.0455739000 SP3
H4_0 H 0.3248228471 0.7631305686 -0.0429853746 H 0.0610053000 UNKNOWN
H5_0 H 0.4216088137 0.7385779331 -0.0147101103 H 0.0610053000 UNKNOWN
C4_0 C 0.4070669357 0.8336344110 -0.0089171745 C4 0.1622044000 SP3
C5_0 C 0.3612319149 0.8688907377 0.1078639792 C4 -0.1267866000 SP3
H8_0 H 0.4060683239 0.8350474485 0.3149829871 H 0.0610053000 UNKNOWN
H9_0 H 0.3042299987 0.8316189590 0.3001640688 H 0.0610053000 UNKNOWN
H6_0 H 0.3903641015 0.8479310407 -0.1175290881 H 0.0233398000 UNKNOWN
C9_0 C 0.4925945871 0.8388980746 0.0092238182 C3 -0.4633117000 SP2
H7_0 H 0.3020759678 0.8739219483 0.0650788199 H 0.0466030000 UNKNOWN
C7_0 C 0.3932936818 0.9292484402 0.1438205115 C4 0.4536458000 SP3
N2_0 N 0.5416538280 0.8641304033 -0.0906441696 N 0.4066356000 SP2
C16_0 C 0.5398292312 0.8263711725 0.1282149678 C3 0.3171067000 SP2
H10_0 H 0.3597712044 0.9474037100 0.2345961889 H -0.0936779000 UNKNOWN
H11_0 H 0.4531579205 0.9244379452 0.1829047347 H -0.0936779000 UNKNOWN
C8_0 C 0.3913438283 0.9718280326 0.0165803923 C4 -0.4087069000 SP3
C10_0 C 0.5340542339 0.8830319704 -0.2328906216 C3 -0.0690601000 SP2
C15_0 C 0.6154373405 0.8667356376 -0.0256220953 C3 0.1279405000 SP2
N5_0 N 0.6139839825 0.8436306554 0.1076421060 N -0.6238570000 SP2
H18_0 H 0.5221746360 0.8051595119 0.2281656608 H 0.0787770000 UNKNOWN
H12_0 H 0.3319776422 0.9781263643 -0.0226365029 H 0.0857903000 UNKNOWN
H13_0 H 0.4268412784 0.9568234507 -0.0748023405 H 0.0857903000 UNKNOWN
H14_0 H 0.4136553136 1.0147064330 0.0492467060 H 0.0857903000 UNKNOWN
C11_0 C 0.4748963349 0.8837099368 -0.3393691952 C3 -0.3013642000 SP2
C13_0 C 0.6015644911 0.9063178585 -0.2963083975 C3 0.4176872800 SP2
C14_0 C 0.6777868021 0.8929035539 -0.0996113624 C3 0.1898735000 SP2
H15_0 H 0.4154633046 0.8691426392 -0.3318968773 H 0.1936450000 UNKNOWN
C12_0 C 0.5087534541 0.9070610501 -0.4631395020 C3 -0.1743248000 SP2
N3_0 N 0.5844923413 0.9207653125 -0.4370463297 N -0.2946737800 SP2
N4_0 N 0.6715348318 0.9133902862 -0.2333371457 N -0.6144120000 SP2
H17_0 H 0.7328281461 0.8968889286 -0.0430773474 H 0.1099870000 UNKNOWN
H16_0 H 0.4831707361 0.9147421500 -0.5686086080 H 0.1962290000 UNKNOWN
H1_0 H 0.6264860620 0.9344169964 -0.5108727707 H 0.3420420000 UNKNOWN
H6_1 H 0.5220957722 0.5807741128 0.6411858355 H 0.0233398000 UNKNOWN
C4_1 C 0.5468822953 0.6011055667 0.7390409371 C4 0.1622044000 SP3
C3_1 C 0.4792065243 0.6130531697 0.8425682714 C4 -0.0437839000 SP3
C5_1 C 0.5724078628 0.6640695559 0.6963898831 C4 -0.1267866000 SP3
C9_1 C 0.6070935339 0.5609563262 0.7973944885 C3 -0.4633117000 SP2
N1_1 N 0.4415464683 0.6630346204 0.7724971127 N -0.1302817000 SP2
H4_1 H 0.4386436152 0.5765471472 0.8527356466 H 0.0610053000 UNKNOWN
H5_1 H 0.4996810571 0.6243754039 0.9519778524 H 0.0610053000 UNKNOWN
H7_1 H 0.6055362727 0.6635897527 0.5950358646 H 0.0466030000 UNKNOWN
C6_1 C 0.4935772951 0.6935442853 0.6709437839 C4 -0.0455739000 SP3
C7_1 C 0.6214201875 0.6946681121 0.8124155140 C4 0.4536458000 SP3
N2_1 N 0.6616919942 0.5335698130 0.7117432086 N 0.4066356000 SP2
C16_1 C 0.6208051141 0.5390731297 0.9361737756 C3 0.3171067000 SP2
C2_1 C 0.3636243398 0.6713749263 0.7852216157 C3 0.5262329000 SP2
H8_1 H 0.4951049593 0.7406560695 0.6946062581 H 0.0610053000 UNKNOWN
H9_1 H 0.4742945985 0.6881075448 0.5582954210 H 0.0610053000 UNKNOWN
H10_1 H 0.5856009548 0.7059348817 0.9071017787 H -0.0936779000 UNKNOWN
H11_1 H 0.6654045603 0.6638423218 0.8523508771 H -0.0936779000 UNKNOWN
C8_1 C 0.6613236157 0.7493348379 0.7544468533 C4 -0.4087069000 SP3
C10_1 C 0.6794032767 0.5353398299 0.5655192302 C3 -0.0690601000 SP2
C15_1 C 0.7047894048 0.4961318575 0.8025992912 C3 0.1279405000 SP2
N5_1 N 0.6799995175 0.5000182939 0.9401156869 N -0.6238570000 SP2
H18_1 H 0.5882567706 0.5498259727 1.0330770820 H 0.0787770000 UNKNOWN
O0_1 O 0.3255000700 0.6476357191 0.8841511702 O1 -0.5547020000 SP2
N0_1 N 0.3309061333 0.7092708330 0.6864576725 N -0.4239836000 SP2
H12_1 H 0.6941231226 0.7713714189 0.8401194983 H 0.0857903000 UNKNOWN
H13_1 H 0.6195141386 0.7808512471 0.7105051002 H 0.0857903000 UNKNOWN
H14_1 H 0.7017725857 0.7383968187 0.6668965745 H 0.0857903000 UNKNOWN
C11_1 C 0.6513779403 0.5656490169 0.4428028112 C3 -0.3013642000 SP2
C13_1 C 0.7393375269 0.4978726865 0.5194786327 C3 0.4176872800 SP2
C14_1 C 0.7637666033 0.4607569709 0.7423560496 C3 0.1898735000 SP2
H0_1 H 0.3585073205 0.7155192655 0.5893570204 H 0.3083340000 UNKNOWN
C1_1 C 0.2476412761 0.7124642932 0.6747684109 C4 -0.1056744000 SP3
H15_1 H 0.6061315673 0.5979772653 0.4362328031 H 0.1936450000 UNKNOWN
C12_1 C 0.6942860584 0.5452876339 0.3264059913 C3 -0.1743248000 SP2
N3_1 N 0.7475793808 0.5051397942 0.3726369542 N -0.2946737800 SP2
N4_1 N 0.7819855985 0.4613012043 0.6025416173 N -0.6144120000 SP2
H17_1 H 0.7956971695 0.4312329456 0.8126276862 H 0.1099870000 UNKNOWN
C0_1 C 0.2180005434 0.7748583926 0.6810574883 C4 0.3232468000 SP3
H2_1 H 0.2196739715 0.6880045786 0.7627876117 H 0.1322210000 UNKNOWN
H3_1 H 0.2280258894 0.6943418899 0.5706640171 H 0.1322210000 UNKNOWN
H16_1 H 0.6904117877 0.5565817147 0.2126154276 H 0.1962290000 UNKNOWN
H1_1 H 0.7774199038 0.4751457372 0.3084357253 H 0.3420420000 UNKNOWN
F0_1 F 0.1410770372 0.7764549801 0.6483373647 F -0.1405040000 UNKNOWN
F1_1 F 0.2548029186 0.8109157279 0.5858068273 F -0.1405040000 UNKNOWN
F2_1 F 0.2260579168 0.7998268998 0.8148047779 F -0.1405040000 UNKNOWN
#END
