# Supplementary material for: Predicting crystal form stability under real-world conditions
Source: Nature. 2023 Nov 8;623(7986):324–8. doi: 10.1038/s41586-023-06587-3 (PMC10632141; doi:10.1038/s41586-023-06587-3)
Supplement: Supplementary file 2 — This file contains archived experimental crystal structures before and after energy minimization (cif_structures folder) with a summary provided in a file structures.xlsx, predicted crystal structures and relative free energies for radiprodil (radiprodil_landscape_cif_files folder) and upadacitinib (upadacitinib_landscape_cif_files folder), individual (free) energy components for hydrates and anhydrates (energy_components.xlsx file), reference free-energy differences (reference_data_anhydrates.xlsx file) and critical water activities needed to carry out the validation (reference_data_hydrates.xlsx file). [file 41586_2023_6587_MOESM2_ESM.zip › Supplementary_Data/upadacitinib_landscape_cif_files/anhydrate/rank_step4f_062.cif]

#############################################
# Avant-garde Materials Simulation           
#############################################

data_structure_000047
_cell_length_a 8.1875154680
_cell_length_b 49.1475861815
_cell_length_c 9.2292459990
_cell_angle_alpha 90.0000000000
_cell_angle_beta 90.0000000000
_cell_angle_gamma 90.0000000000
_cell_volume 3713.8174143129
_exptl_crystal_density_diffrn 1.3605951321
_symmetry_cell_setting orthorhombic
_symmetry_space_group_name_H-M 'P 2_1 2_1 2'
_symmetry_Int_Tables_number 18
loop_
_symmetry_equiv_pos_site_id
_symmetry_equiv_pos_as_xyz
1 x,y,z
2 -x,-y,z
3 -x+1/2,y+1/2,-z
4 x+1/2,-y+1/2,-z
loop_
_atom_site_label
_atom_site_type_symbol
_atom_site_fract_x
_atom_site_fract_y
_atom_site_fract_z
_atom_site_fftype
_atom_site_charge
_atom_site_hybridization
F0_0 F -0.6525061828 0.2173872687 0.4228642120 F -0.1405040000 UNKNOWN
C0_0 C -0.6592288058 0.2249333638 0.5652826017 C4 0.3232468000 SP3
F1_0 F -0.5418698408 0.2106813241 0.6354714097 F -0.1405040000 UNKNOWN
F2_0 F -0.6148110751 0.2519126076 0.5708441933 F -0.1405040000 UNKNOWN
C1_0 C -0.8297797720 0.2219462856 0.6293703710 C4 -0.1056744000 SP3
N0_0 N -0.9051712046 0.1957360628 0.6109412025 N -0.4239836000 SP2
H2_0 H -0.8194541872 0.2265043578 0.7452017865 H 0.1322210000 UNKNOWN
H3_0 H -0.9047592319 0.2377333322 0.5781864347 H 0.1322210000 UNKNOWN
H0_0 H -0.9313734849 0.1891085211 0.5074898168 H 0.3083340000 UNKNOWN
C2_0 C -0.8936845516 0.1768065658 0.7201987886 C3 0.5262329000 SP2
O0_0 O -0.8022856413 0.1801338638 0.8272343708 O1 -0.5547020000 SP2
N1_0 N -0.9895263432 0.1541351541 0.7048682690 N -0.1302817000 SP2
C3_0 C -0.9849209247 0.1332284094 0.8191427466 C4 -0.0437839000 SP3
C6_0 C -1.1435742102 0.1533177139 0.6218081202 C4 -0.0455739000 SP3
H4_0 H -0.9975112638 0.1426524038 0.9268091798 H 0.0610053000 UNKNOWN
H5_0 H -0.8684098232 0.1221044057 0.8166857886 H 0.0610053000 UNKNOWN
C4_0 C -1.1324789285 0.1146992003 0.7840918855 C4 0.1622044000 SP3
C5_0 C -1.2533648394 0.1351834811 0.7163528209 C4 -0.1267866000 SP3
H8_0 H -1.1237949259 0.1448154511 0.5128115333 H 0.0610053000 UNKNOWN
H9_0 H -1.1920088203 0.1740197576 0.6088136018 H 0.0610053000 UNKNOWN
H6_0 H -1.1864624476 0.1067505113 0.8844207335 H 0.0233398000 UNKNOWN
C9_0 C -1.0829953402 0.0909126632 0.6924278587 C3 -0.4633117000 SP2
H7_0 H -1.2937875060 0.1480011050 0.8080049592 H 0.0466030000 UNKNOWN
C7_0 C -1.4061567251 0.1232147305 0.6463875384 C4 0.4536458000 SP3
N2_0 N -1.0101318513 0.0683142072 0.7539929035 N 0.4066356000 SP2
C16_0 C -1.0741595296 0.0860697812 0.5434277109 C3 0.3171067000 SP2
H10_0 H -1.3751140339 0.1125118613 0.5454903312 H -0.0936779000 UNKNOWN
H11_0 H -1.4540002044 0.1074117458 0.7196726619 H -0.0936779000 UNKNOWN
C8_0 C -1.5375047819 0.1446542264 0.6190555436 C4 -0.4087069000 SP3
C10_0 C -0.9827093428 0.0600787188 0.8955707387 C3 -0.0690601000 SP2
C15_0 C -0.9588210448 0.0513104137 0.6394698992 C3 0.1279405000 SP2
N5_0 N -0.9995112547 0.0621308316 0.5108271356 N -0.6238570000 SP2
H18_0 H -1.1196248598 0.0993266081 0.4582992251 H 0.0787770000 UNKNOWN
H12_0 H -1.5666737799 0.1560278603 0.7181966900 H 0.0857903000 UNKNOWN
H13_0 H -1.6519108545 0.1354345042 0.5807404564 H 0.0857903000 UNKNOWN
H14_0 H -1.4993668766 0.1596463040 0.5374559915 H 0.0857903000 UNKNOWN
C11_0 C -1.0208065465 0.0700388893 1.0357942571 C3 -0.3013642000 SP2
C13_0 C -0.8969009734 0.0353251750 0.9124604253 C3 0.4176872800 SP2
C14_0 C -0.8712632562 0.0272346415 0.6713657272 C3 0.1898735000 SP2
H15_0 H -1.0886491486 0.0880681020 1.0662450481 H 0.1936450000 UNKNOWN
C12_0 C -0.9569780028 0.0511155693 1.1328606803 C3 -0.1743248000 SP2
N3_0 N -0.8829658469 0.0304355722 1.0585329410 N -0.2946737800 SP2
N4_0 N -0.8388215790 0.0191653067 0.8054655320 N -0.6144120000 SP2
H17_0 H -0.8268601438 0.0148943358 0.5814223378 H 0.1099870000 UNKNOWN
H16_0 H -0.9610342585 0.0512997816 1.2508988833 H 0.1962290000 UNKNOWN
H1_0 H -0.8177400438 0.0139866858 1.1027879097 H 0.3420420000 UNKNOWN
H3_1 H -0.9243118094 0.2212050064 0.2675257568 H 0.1322210000 UNKNOWN
C1_1 C -0.9084714793 0.2187438946 0.1504756054 C4 -0.1056744000 SP3
N0_1 N -0.8462462159 0.1920321597 0.1193610155 N -0.4239836000 SP2
C0_1 C -1.0732210058 0.2250535180 0.0801950663 C4 0.3232468000 SP3
H2_1 H -0.8227963846 0.2343729697 0.1118028118 H 0.1322210000 UNKNOWN
H0_1 H -0.8193907180 0.1876367724 0.0125505170 H 0.3083340000 UNKNOWN
C2_1 C -0.8561782072 0.1709538382 0.2171455857 C3 0.5262329000 SP2
F0_1 F -1.1999078871 0.2115433595 0.1423062273 F -0.1405040000 UNKNOWN
F1_1 F -1.0759717774 0.2189118314 -0.0641269842 F -0.1405040000 UNKNOWN
F2_1 F -1.1064100933 0.2522992476 0.0913705633 F -0.1405040000 UNKNOWN
O0_1 O -0.9335783863 0.1722938184 0.3337615613 O1 -0.5547020000 SP2
N1_1 N -0.7746763839 0.1478221462 0.1760467060 N -0.1302817000 SP2
C3_1 C -0.7825164966 0.1229911100 0.2641859027 C4 -0.0437839000 SP3
C6_1 C -0.6384471928 0.1471631007 0.0710368376 C4 -0.0455739000 SP3
H4_1 H -0.9080182733 0.1151690693 0.2702524647 H 0.0610053000 UNKNOWN
H5_1 H -0.7408852181 0.1269853700 0.3755300445 H 0.0610053000 UNKNOWN
C4_1 C -0.6684422405 0.1035342411 0.1819396738 C4 0.1622044000 SP3
C5_1 C -0.5349000142 0.1229028857 0.1199585369 C4 -0.1267866000 SP3
H8_1 H -0.5712486455 0.1665304116 0.0744050309 H 0.0610053000 UNKNOWN
H9_1 H -0.6838816631 0.1446046262 -0.0400553281 H 0.0610053000 UNKNOWN
H6_1 H -0.7388316758 0.0954199373 0.0895782296 H 0.0233398000 UNKNOWN
C9_1 C -0.6035967637 0.0802918972 0.2680011488 C3 -0.4633117000 SP2
H7_1 H -0.4747550340 0.1134166215 0.0260466335 H 0.0466030000 UNKNOWN
C7_1 C -0.4037729512 0.1308633910 0.2306203858 C4 0.4536458000 SP3
N2_1 N -0.5109809469 0.0598689020 0.2058305977 N 0.4066356000 SP2
C16_1 C -0.5997148668 0.0745881338 0.4161039004 C3 0.3171067000 SP2
H10_1 H -0.4590542572 0.1435732205 0.3158031575 H -0.0936779000 UNKNOWN
H11_1 H -0.3593655632 0.1123323132 0.2850446839 H -0.0936779000 UNKNOWN
C8_1 C -0.2603851204 0.1458828385 0.1619898915 C4 -0.4087069000 SP3
C10_1 C -0.4729250064 0.0529153892 0.0643811991 C3 -0.0690601000 SP2
C15_1 C -0.4528710262 0.0433328382 0.3197356477 C3 0.1279405000 SP2
N5_1 N -0.5082926108 0.0522716202 0.4481698133 N -0.6238570000 SP2
H18_1 H -0.6622333114 0.0859457578 0.5004353680 H 0.0787770000 UNKNOWN
H12_1 H -0.3004115437 0.1636627225 0.0991121548 H 0.0857903000 UNKNOWN
H13_1 H -0.1931452012 0.1324310990 0.0876517610 H 0.0857903000 UNKNOWN
H14_1 H -0.1738460227 0.1533321731 0.2436147006 H 0.0857903000 UNKNOWN
C11_1 C -0.5132516791 0.0628241074 -0.0752442265 C3 -0.3013642000 SP2
C13_1 C -0.3713795677 0.0299094569 0.0466706966 C3 0.4176872800 SP2
C14_1 C -0.3501225146 0.0210160527 0.2874052761 C3 0.1898735000 SP2
H15_1 H -0.5939934824 0.0794288452 -0.1039385163 H 0.1936450000 UNKNOWN
C12_1 C -0.4350811641 0.0456308131 -0.1731444008 C3 -0.1743248000 SP2
N3_1 N -0.3498714734 0.0260519177 -0.0995558082 N -0.2946737800 SP2
N4_1 N -0.3083097472 0.0141690121 0.1532618523 N -0.6144120000 SP2
H17_1 H -0.3040028894 0.0087513656 0.3769644959 H 0.1099870000 UNKNOWN
H16_1 H -0.4382604490 0.0459985459 -0.2911924535 H 0.1962290000 UNKNOWN
H1_1 H -0.2815052207 0.0100793453 -0.1443617733 H 0.3420420000 UNKNOWN
#END
