# Supplementary material for: Predicting crystal form stability under real-world conditions
Source: Nature. 2023 Nov 8;623(7986):324–8. doi: 10.1038/s41586-023-06587-3 (PMC10632141; doi:10.1038/s41586-023-06587-3)
Supplement: Supplementary file 2 — This file contains archived experimental crystal structures before and after energy minimization (cif_structures folder) with a summary provided in a file structures.xlsx, predicted crystal structures and relative free energies for radiprodil (radiprodil_landscape_cif_files folder) and upadacitinib (upadacitinib_landscape_cif_files folder), individual (free) energy components for hydrates and anhydrates (energy_components.xlsx file), reference free-energy differences (reference_data_anhydrates.xlsx file) and critical water activities needed to carry out the validation (reference_data_hydrates.xlsx file). [file 41586_2023_6587_MOESM2_ESM.zip › Supplementary_Data/upadacitinib_landscape_cif_files/anhydrate/rank_step4f_027.cif]

#############################################
# Avant-garde Materials Simulation           
#############################################

data_structure_000016
_cell_length_a 9.2460337696
_cell_length_b 14.6189733752
_cell_length_c 13.9866281096
_cell_angle_alpha 90.0000000000
_cell_angle_beta 78.9255723758
_cell_angle_gamma 90.0000000000
_cell_volume 1855.3331920072
_exptl_crystal_density_diffrn 1.3617505247
_symmetry_cell_setting monoclinic
_symmetry_space_group_name_H-M 'P 2_1'
_symmetry_Int_Tables_number 4
loop_
_symmetry_equiv_pos_site_id
_symmetry_equiv_pos_as_xyz
1 x,y,z
2 -x,y+1/2,-z
loop_
_atom_site_label
_atom_site_type_symbol
_atom_site_fract_x
_atom_site_fract_y
_atom_site_fract_z
_atom_site_fftype
_atom_site_charge
_atom_site_hybridization
F0_0 F -0.0856611736 0.4570386551 0.5400442508 F -0.1405040000 UNKNOWN
C0_0 C -0.1356676633 0.4546409604 0.4549198855 C4 0.3232468000 SP3
F1_0 F -0.1107491443 0.5388762796 0.4130547402 F -0.1405040000 UNKNOWN
F2_0 F -0.0488166169 0.3942907911 0.3945587908 F -0.1405040000 UNKNOWN
C1_0 C -0.2971485365 0.4263776257 0.4689986537 C4 -0.1056744000 SP3
N0_0 N -0.3941364747 0.4932276699 0.5224660799 N -0.4239836000 SP2
H2_0 H -0.3220544309 0.4178592378 0.3957955770 H 0.1322210000 UNKNOWN
H3_0 H -0.3085366871 0.3603338399 0.5070132447 H 0.1322210000 UNKNOWN
H0_0 H -0.4256417105 0.5436087604 0.4793736236 H 0.3083340000 UNKNOWN
C2_0 C -0.4580477512 0.4814116117 0.6185796589 C3 0.5262329000 SP2
O0_0 O -0.4242827952 0.4166456233 0.6689492984 O1 -0.5547020000 SP2
N1_0 N -0.5612338296 0.5446718589 0.6571325130 N -0.1302817000 SP2
C3_0 C -0.6256762143 0.5447411336 0.7612980101 C4 -0.0437839000 SP3
C6_0 C -0.6160807607 0.6198068990 0.6038018256 C4 -0.0455739000 SP3
H4_0 H -0.5413934064 0.5311557720 0.8048499536 H 0.0610053000 UNKNOWN
H5_0 H -0.7113681329 0.4915563902 0.7790246322 H 0.0610053000 UNKNOWN
C4_0 C -0.6908518096 0.6413365884 0.7768268570 C4 0.1622044000 SP3
C5_0 C -0.7422083785 0.6615189569 0.6787052394 C4 -0.1267866000 SP3
H8_0 H -0.6554688772 0.5935960526 0.5395906828 H 0.0610053000 UNKNOWN
H9_0 H -0.5285593326 0.6700851948 0.5789541837 H 0.0610053000 UNKNOWN
H6_0 H -0.5992559814 0.6882974683 0.7820467604 H 0.0233398000 UNKNOWN
C9_0 C -0.8095884258 0.6509823541 0.8644282469 C3 -0.4633117000 SP2
H7_0 H -0.7477990627 0.7358798340 0.6677152697 H 0.0466030000 UNKNOWN
C7_0 C -0.8928380692 0.6201621027 0.6723382866 C4 0.4536458000 SP3
N2_0 N -0.8741202045 0.7340653233 0.8951411241 N 0.4066356000 SP2
C16_0 C -0.8945554109 0.5861714305 0.9225333251 C3 0.3171067000 SP2
H10_0 H -0.8847484675 0.5449165466 0.6680301698 H -0.0936779000 UNKNOWN
H11_0 H -0.9712583616 0.6353609519 0.7401976751 H -0.0936779000 UNKNOWN
C8_0 C -0.9534100178 0.6575329716 0.5859376110 C4 -0.4087069000 SP3
C10_0 C -0.8368960187 0.8242853511 0.8725642080 C3 -0.0690601000 SP2
C15_0 C -0.9978913605 0.7154365706 0.9681670446 C3 0.1279405000 SP2
N5_0 N -1.0090553059 0.6250273321 0.9855139419 N -0.6238570000 SP2
H18_0 H -0.8772060173 0.5125360614 0.9234514450 H 0.0787770000 UNKNOWN
H12_0 H -0.8793130604 0.6432177915 0.5160788945 H 0.0857903000 UNKNOWN
H13_0 H -0.9678936251 0.7319763071 0.5916741347 H 0.0857903000 UNKNOWN
H14_0 H -1.0605617665 0.6270849497 0.5822211266 H 0.0857903000 UNKNOWN
C11_0 C -0.7196231640 0.8699518829 0.8109667301 C3 -0.3013642000 SP2
C13_0 C -0.9312681263 0.8909686250 0.9248518669 C3 0.4176872800 SP2
C14_0 C -1.0866771740 0.7886934031 1.0120676453 C3 0.1898735000 SP2
H15_0 H -0.6246979109 0.8411490310 0.7627172082 H 0.1936450000 UNKNOWN
C12_0 C -0.7458999152 0.9628590593 0.8279990730 C3 -0.1743248000 SP2
N3_0 N -0.8729829852 0.9754338076 0.8952866611 N -0.2946737800 SP2
N4_0 N -1.0549278006 0.8758970278 0.9920837375 N -0.6144120000 SP2
H17_0 H -1.1859892615 0.7725549750 1.0654651530 H 0.1099870000 UNKNOWN
H16_0 H -0.6817497952 1.0206096067 0.7941993431 H 0.1962290000 UNKNOWN
H1_0 H -0.9087137292 1.0372759630 0.9301718146 H 0.3420420000 UNKNOWN
F2_1 F 0.1153032541 0.3057059121 0.5480753388 F -0.1405040000 UNKNOWN
C0_1 C 0.2615909743 0.2889129652 0.5421678007 C4 0.3232468000 SP3
F0_1 F 0.3002371822 0.2230524172 0.4730734034 F -0.1405040000 UNKNOWN
F1_1 F 0.3357247491 0.3665034518 0.5075551320 F -0.1405040000 UNKNOWN
C1_1 C 0.2918092181 0.2607396773 0.6416801938 C4 -0.1056744000 SP3
N0_1 N 0.4456103312 0.2474345434 0.6428201223 N -0.4239836000 SP2
H2_1 H 0.2457021270 0.3147928606 0.6932739421 H 0.1322210000 UNKNOWN
H3_1 H 0.2319479188 0.1965472775 0.6618147626 H 0.1322210000 UNKNOWN
H0_1 H 0.5048648172 0.3050088821 0.6548713339 H 0.3083340000 UNKNOWN
C2_1 C 0.5000076092 0.1602840009 0.6479863640 C3 0.5262329000 SP2
O0_1 O 0.4237617845 0.0909302504 0.6396922590 O1 -0.5547020000 SP2
N1_1 N 0.6425859499 0.1543165549 0.6603966025 N -0.1302817000 SP2
C3_1 C 0.7081470946 0.0656176787 0.6774335062 C4 -0.0437839000 SP3
C6_1 C 0.7201537892 0.2305123543 0.6970264879 C4 -0.0455739000 SP3
H4_1 H 0.7885606941 0.0439514238 0.6125661166 H 0.0610053000 UNKNOWN
H5_1 H 0.6217341075 0.0134830970 0.6930586790 H 0.0610053000 UNKNOWN
C4_1 C 0.7872474999 0.0860456586 0.7631351734 C4 0.1622044000 SP3
C5_1 C 0.8466635713 0.1840665980 0.7352572225 C4 -0.1267866000 SP3
H8_1 H 0.6451629797 0.2671067434 0.7552088246 H 0.0610053000 UNKNOWN
H9_1 H 0.7613521016 0.2805616549 0.6397017037 H 0.0610053000 UNKNOWN
H6_1 H 0.8799459728 0.0387189211 0.7626214473 H 0.0233398000 UNKNOWN
C9_1 C 0.6799442605 0.0776395186 0.8579107716 C3 -0.4633117000 SP2
H7_1 H 0.9366661376 0.1739519056 0.6718581191 H 0.0466030000 UNKNOWN
C7_1 C 0.9071833799 0.2413090695 0.8104499860 C4 0.4536458000 SP3
N2_1 N 0.6292747122 -0.0062751472 0.8974077949 N 0.4066356000 SP2
C16_1 C 0.6001242845 0.1418069341 0.9201526579 C3 0.3171067000 SP2
H10_1 H 0.8341439683 0.2362881260 0.8820599084 H -0.0936779000 UNKNOWN
H11_1 H 1.0126116562 0.2112801959 0.8200512935 H -0.0936779000 UNKNOWN
C8_1 C 0.9274909480 0.3425705893 0.7823563290 C4 -0.4087069000 SP3
C10_1 C 0.6586726295 -0.0964948557 0.8701698026 C3 -0.0690601000 SP2
C15_1 C 0.5230470480 0.0113998320 0.9817669823 C3 0.1279405000 SP2
N5_1 N 0.5057999070 0.1019601983 0.9954965998 N -0.6238570000 SP2
H18_1 H 0.6052352827 0.2160408411 0.9152879615 H 0.0787770000 UNKNOWN
H12_1 H 0.9976588111 0.3519986036 0.7102501933 H 0.0857903000 UNKNOWN
H13_1 H 0.9768349897 0.3799047643 0.8361989900 H 0.0857903000 UNKNOWN
H14_1 H 0.8214614946 0.3753906086 0.7793540968 H 0.0857903000 UNKNOWN
C11_1 C 0.7506324185 -0.1420669363 0.7919897532 C3 -0.3013642000 SP2
C13_1 C 0.5798608076 -0.1634332868 0.9325529260 C3 0.4176872800 SP2
C14_1 C 0.4520334201 -0.0620652460 1.0378916491 C3 0.1898735000 SP2
H15_1 H 0.8271190199 -0.1134913360 0.7309311408 H 0.1936450000 UNKNOWN
C12_1 C 0.7254557230 -0.2349689922 0.8096290664 C3 -0.1743248000 SP2
N3_1 N 0.6232644703 -0.2477136147 0.8934433725 N -0.2946737800 SP2
N4_1 N 0.4792670338 -0.1491263861 1.0149626592 N -0.6144120000 SP2
H17_1 H 0.3703762819 -0.0462738730 1.1031888881 H 0.1099870000 UNKNOWN
H16_1 H 0.7748641642 -0.2929663098 0.7670263439 H 0.1962290000 UNKNOWN
H1_1 H 0.5861738565 -0.3103678017 0.9263513074 H 0.3420420000 UNKNOWN
#END
