# Supplementary material for: Predicting crystal form stability under real-world conditions
Source: Nature. 2023 Nov 8;623(7986):324–8. doi: 10.1038/s41586-023-06587-3 (PMC10632141; doi:10.1038/s41586-023-06587-3)
Supplement: Supplementary file 2 — This file contains archived experimental crystal structures before and after energy minimization (cif_structures folder) with a summary provided in a file structures.xlsx, predicted crystal structures and relative free energies for radiprodil (radiprodil_landscape_cif_files folder) and upadacitinib (upadacitinib_landscape_cif_files folder), individual (free) energy components for hydrates and anhydrates (energy_components.xlsx file), reference free-energy differences (reference_data_anhydrates.xlsx file) and critical water activities needed to carry out the validation (reference_data_hydrates.xlsx file). [file 41586_2023_6587_MOESM2_ESM.zip › Supplementary_Data/upadacitinib_landscape_cif_files/anhydrate/rank_step4f_020.cif]

#############################################
# Avant-garde Materials Simulation           
#############################################

data_structure_000013
_cell_length_a 9.7615612624
_cell_length_b 16.9160744166
_cell_length_c 21.2880769789
_cell_angle_alpha 90.0000000000
_cell_angle_beta 90.0000000000
_cell_angle_gamma 90.0000000000
_cell_volume 3515.2426042682
_exptl_crystal_density_diffrn 1.4374546694
_symmetry_cell_setting orthorhombic
_symmetry_space_group_name_H-M 'P 2_1 2_1 2_1'
_symmetry_Int_Tables_number 19
loop_
_symmetry_equiv_pos_site_id
_symmetry_equiv_pos_as_xyz
1 x,y,z
2 -x+1/2,-y,z+1/2
3 -x,y+1/2,-z+1/2
4 x+1/2,-y+1/2,-z
loop_
_atom_site_label
_atom_site_type_symbol
_atom_site_fract_x
_atom_site_fract_y
_atom_site_fract_z
_atom_site_fftype
_atom_site_charge
_atom_site_hybridization
F0_0 F 1.0863892244 0.6995395167 0.2949619974 F -0.1405040000 UNKNOWN
C0_0 C 0.9970571413 0.6667982554 0.3373460640 C4 0.3232468000 SP3
F1_0 F 0.9296595015 0.7284663235 0.3648035842 F -0.1405040000 UNKNOWN
F2_0 F 0.9041228018 0.6247500996 0.3038334790 F -0.1405040000 UNKNOWN
C1_0 C 1.0702074189 0.6178857910 0.3867267622 C4 -0.1056744000 SP3
N0_0 N 1.1292908389 0.5462390227 0.3611094525 N -0.4239836000 SP2
H2_0 H 1.1462819999 0.6568626248 0.4093331348 H 0.1322210000 UNKNOWN
H3_0 H 0.9946455384 0.6009280063 0.4224336448 H 0.1322210000 UNKNOWN
H0_0 H 1.2009845682 0.5527290505 0.3258531622 H 0.3083340000 UNKNOWN
C2_0 C 1.1312112107 0.4804623224 0.3997991391 C3 0.5262329000 SP2
O0_0 O 1.0645661060 0.4775152932 0.4498083899 O1 -0.5547020000 SP2
N1_0 N 1.2068025469 0.4171866544 0.3801534352 N -0.1302817000 SP2
C3_0 C 1.2904579348 0.4105855405 0.3230591151 C4 -0.0437839000 SP3
C6_0 C 1.2008286736 0.3426693959 0.4155094511 C4 -0.0455739000 SP3
H4_0 H 1.3727093522 0.4549969818 0.3220194453 H 0.0610053000 UNKNOWN
H5_0 H 1.2273728109 0.4182443219 0.2804826449 H 0.0610053000 UNKNOWN
C4_0 C 1.3489138192 0.3260307729 0.3287442268 C4 0.1622044000 SP3
C5_0 C 1.2347910030 0.2809250891 0.3655858888 C4 -0.1267866000 SP3
H8_0 H 1.0996769157 0.3356799818 0.4370857794 H 0.0610053000 UNKNOWN
H9_0 H 1.2776146321 0.3421869059 0.4535524041 H 0.0610053000 UNKNOWN
H6_0 H 1.4388295922 0.3303952332 0.3598295928 H 0.0233398000 UNKNOWN
C9_0 C 1.3931083444 0.2884377809 0.2689045440 C3 -0.4633117000 SP2
H7_0 H 1.2757399447 0.2269069710 0.3872682369 H 0.0466030000 UNKNOWN
C7_0 C 1.1125207740 0.2599532023 0.3233259436 C4 0.4536458000 SP3
N2_0 N 1.4867307038 0.2268858255 0.2676715801 N 0.4066356000 SP2
C16_0 C 1.3546580957 0.2985261430 0.2063798150 C3 0.3171067000 SP2
H10_0 H 1.0803848958 0.3130466807 0.2970315513 H -0.0936779000 UNKNOWN
H11_0 H 1.1480109647 0.2179265872 0.2874570655 H -0.0936779000 UNKNOWN
C8_0 C 0.9889753433 0.2248042296 0.3574281910 C4 -0.4087069000 SP3
C10_0 C 1.5604104012 0.1870521888 0.3134320176 C3 -0.0690601000 SP2
C15_0 C 1.5011783052 0.2032115880 0.2048918965 C3 0.1279405000 SP2
N5_0 N 1.4207757942 0.2472156044 0.1675233118 N -0.6238570000 SP2
H18_0 H 1.2815350219 0.3412813523 0.1882661007 H 0.0787770000 UNKNOWN
H12_0 H 1.0148106844 0.1686384142 0.3802850774 H 0.0857903000 UNKNOWN
H13_0 H 0.9057736687 0.2129183787 0.3241205538 H 0.0857903000 UNKNOWN
H14_0 H 0.9477281143 0.2642855271 0.3939202087 H 0.0857903000 UNKNOWN
C11_0 C 1.5712023592 0.1912473637 0.3796636636 C3 -0.3013642000 SP2
C13_0 C 1.6465843246 0.1252264171 0.2918845827 C3 0.4176872800 SP2
C14_0 C 1.5905721708 0.1405749722 0.1890617144 C3 0.1898735000 SP2
H15_0 H 1.5210545541 0.2310194832 0.4122064285 H 0.1936450000 UNKNOWN
C12_0 C 1.6629841927 0.1319469402 0.3961743577 C3 -0.1743248000 SP2
N3_0 N 1.7076577221 0.0926341178 0.3439280684 N -0.2946737800 SP2
N4_0 N 1.6637536890 0.1015517730 0.2315504937 N -0.6144120000 SP2
H17_0 H 1.5975182564 0.1227759408 0.1397952448 H 0.1099870000 UNKNOWN
H16_0 H 1.6972450101 0.1143790247 0.4426166917 H 0.1962290000 UNKNOWN
H1_0 H 1.7807651994 0.0466122905 0.3454530442 H 0.3420420000 UNKNOWN
H6_1 H 1.2654797984 0.8252863014 0.3224860100 H 0.0233398000 UNKNOWN
C4_1 C 1.2398890746 0.8846178967 0.3053305467 C4 0.1622044000 SP3
C3_1 C 1.2236119973 0.8824449210 0.2333127908 C4 -0.0437839000 SP3
C5_1 C 1.3632319243 0.9430816023 0.3129327826 C4 -0.1267866000 SP3
C9_1 C 1.1109000282 0.9131106114 0.3361067010 C3 -0.4633117000 SP2
N1_1 N 1.2647449506 0.9622779334 0.2130334159 N -0.1302817000 SP2
H4_1 H 1.2911741308 0.8372510187 0.2125332256 H 0.0610053000 UNKNOWN
H5_1 H 1.1175306183 0.8684092810 0.2198102626 H 0.0610053000 UNKNOWN
H7_1 H 1.4535206813 0.9109438153 0.2951457817 H 0.0466030000 UNKNOWN
C6_1 C 1.3282450343 1.0067161776 0.2645807934 C4 -0.0455739000 SP3
C7_1 C 1.3964074415 0.9755288907 0.3785077201 C4 0.4536458000 SP3
N2_1 N 1.0724389139 0.8962032355 0.3972503037 N 0.4066356000 SP2
C16_1 C 1.0079865991 0.9627711943 0.3138308583 C3 0.3171067000 SP2
C2_1 C 1.2942249631 0.9819562833 0.1519382868 C3 0.5262329000 SP2
H8_1 H 1.2560546929 1.0506208763 0.2840521110 H 0.0610053000 UNKNOWN
H9_1 H 1.4185754320 1.0381984400 0.2472414164 H 0.0610053000 UNKNOWN
H10_1 H 1.4243928672 1.0383719193 0.3738747711 H -0.0936779000 UNKNOWN
H11_1 H 1.3039126245 0.9750454466 0.4078999083 H -0.0936779000 UNKNOWN
C8_1 C 1.5134821867 0.9323151592 0.4115933607 C4 -0.4087069000 SP3
C10_1 C 1.1282568799 0.8497953416 0.4442330488 C3 -0.0690601000 SP2
C15_1 C 0.9491673859 0.9363160413 0.4094255872 C3 0.1279405000 SP2
N5_1 N 0.9095536562 0.9765693238 0.3579135102 N -0.6238570000 SP2
H18_1 H 1.0028450459 0.9896997818 0.2674571819 H 0.0787770000 UNKNOWN
O0_1 O 1.3622261678 1.0406147651 0.1370121633 O1 -0.5547020000 SP2
N0_1 N 1.2427818038 0.9291544875 0.1073291574 N -0.4239836000 SP2
H12_1 H 1.5327240502 0.9577374581 0.4581819756 H 0.0857903000 UNKNOWN
H13_1 H 1.6083724243 0.9373062956 0.3840364635 H 0.0857903000 UNKNOWN
H14_1 H 1.4921300180 0.8690738239 0.4176403502 H 0.0857903000 UNKNOWN
C11_1 C 1.2431168907 0.7993593408 0.4494745727 C3 -0.3013642000 SP2
C13_1 C 1.0569103420 0.8493314767 0.5023312591 C3 0.4176872800 SP2
C14_1 C 0.8877742851 0.9310021956 0.4697516432 C3 0.1898735000 SP2
H0_1 H 1.1595491322 0.8965007980 0.1194588872 H 0.3083340000 UNKNOWN
C1_1 C 1.2530959881 0.9506809727 0.0418990137 C4 -0.1056744000 SP3
H15_1 H 1.3208043497 0.7851399454 0.4149761284 H 0.1936450000 UNKNOWN
C12_1 C 1.2384868450 0.7702525974 0.5105594068 C3 -0.1743248000 SP2
N3_1 N 1.1279504053 0.7998480052 0.5418866200 N -0.2946737800 SP2
N4_1 N 0.9400321019 0.8883896034 0.5163567752 N -0.6144120000 SP2
H17_1 H 0.7925019443 0.9630761268 0.4784356195 H 0.1099870000 UNKNOWN
C0_1 C 1.3378214446 0.8913095991 0.0054330292 C4 0.3232468000 SP3
H2_1 H 1.3047852530 1.0083006267 0.0389468899 H 0.1322210000 UNKNOWN
H3_1 H 1.1512998360 0.9548195007 0.0201035979 H 0.1322210000 UNKNOWN
H16_1 H 1.3080248641 0.7296236596 0.5334698525 H 0.1962290000 UNKNOWN
H1_1 H 1.1050583419 0.7860012604 0.5888407244 H 0.3420420000 UNKNOWN
F0_1 F 1.4680155921 0.8834291351 0.0280460437 F -0.1405040000 UNKNOWN
F1_1 F 1.3483424831 0.9134696979 -0.0559771950 F -0.1405040000 UNKNOWN
F2_1 F 1.2809899973 0.8172436482 0.0062641585 F -0.1405040000 UNKNOWN
#END
