# Supplementary material for: Predicting crystal form stability under real-world conditions
Source: Nature. 2023 Nov 8;623(7986):324–8. doi: 10.1038/s41586-023-06587-3 (PMC10632141; doi:10.1038/s41586-023-06587-3)
Supplement: Supplementary file 2 — This file contains archived experimental crystal structures before and after energy minimization (cif_structures folder) with a summary provided in a file structures.xlsx, predicted crystal structures and relative free energies for radiprodil (radiprodil_landscape_cif_files folder) and upadacitinib (upadacitinib_landscape_cif_files folder), individual (free) energy components for hydrates and anhydrates (energy_components.xlsx file), reference free-energy differences (reference_data_anhydrates.xlsx file) and critical water activities needed to carry out the validation (reference_data_hydrates.xlsx file). [file 41586_2023_6587_MOESM2_ESM.zip › Supplementary_Data/upadacitinib_landscape_cif_files/anhydrate/rank_step4f_019.cif]

#############################################
# Avant-garde Materials Simulation           
#############################################

data_structure_000012
_cell_length_a 9.7604291780
_cell_length_b 16.9161937311
_cell_length_c 21.2896682132
_cell_angle_alpha 90.0000000000
_cell_angle_beta 90.0000000000
_cell_angle_gamma 90.0000000000
_cell_volume 3515.1224474339
_exptl_crystal_density_diffrn 1.4375038057
_symmetry_cell_setting orthorhombic
_symmetry_space_group_name_H-M 'P 2_1 2_1 2_1'
_symmetry_Int_Tables_number 19
loop_
_symmetry_equiv_pos_site_id
_symmetry_equiv_pos_as_xyz
1 x,y,z
2 -x+1/2,-y,z+1/2
3 -x,y+1/2,-z+1/2
4 x+1/2,-y+1/2,-z
loop_
_atom_site_label
_atom_site_type_symbol
_atom_site_fract_x
_atom_site_fract_y
_atom_site_fract_z
_atom_site_fftype
_atom_site_charge
_atom_site_hybridization
F0_0 F 1.0868060933 0.6996496586 0.2951344891 F -0.1405040000 UNKNOWN
C0_0 C 0.9972679658 0.6667823411 0.3373722478 C4 0.3232468000 SP3
F1_0 F 0.9296030242 0.7283633420 0.3648136675 F -0.1405040000 UNKNOWN
F2_0 F 0.9046014223 0.6247368708 0.3037008721 F -0.1405040000 UNKNOWN
C1_0 C 1.0702139451 0.6178145350 0.3867831676 C4 -0.1056744000 SP3
N0_0 N 1.1294168682 0.5461944779 0.3611859756 N -0.4239836000 SP2
H2_0 H 1.1461960162 0.6567702376 0.4094860463 H 0.1322210000 UNKNOWN
H3_0 H 0.9944821706 0.6008232064 0.4224058210 H 0.1322210000 UNKNOWN
H0_0 H 1.2011084866 0.5526796011 0.3259282087 H 0.3083340000 UNKNOWN
C2_0 C 1.1312105376 0.4803830227 0.3998312307 C3 0.5262329000 SP2
O0_0 O 1.0645308259 0.4774309719 0.4498262423 O1 -0.5547020000 SP2
N1_0 N 1.2067188418 0.4170849926 0.3801492773 N -0.1302817000 SP2
C3_0 C 1.2904781179 0.4105224221 0.3230877062 C4 -0.0437839000 SP3
C6_0 C 1.2006859193 0.3425514505 0.4154721579 C4 -0.0455739000 SP3
H4_0 H 1.3727487416 0.4549310136 0.3220961683 H 0.0610053000 UNKNOWN
H5_0 H 1.2274691451 0.4182101265 0.2804910008 H 0.0610053000 UNKNOWN
C4_0 C 1.3489359947 0.3259696016 0.3287511318 C4 0.1622044000 SP3
C5_0 C 1.2347542800 0.2808399991 0.3655399134 C4 -0.1267866000 SP3
H8_0 H 1.0994772744 0.3355359684 0.4369985139 H 0.0610053000 UNKNOWN
H9_0 H 1.2773980241 0.3420436475 0.4535472900 H 0.0610053000 UNKNOWN
H6_0 H 1.4388351606 0.3303149338 0.3598514199 H 0.0233398000 UNKNOWN
C9_0 C 1.3931913048 0.2884161878 0.2689088334 C3 -0.4633117000 SP2
H7_0 H 1.2756797856 0.2268077601 0.3872115605 H 0.0466030000 UNKNOWN
C7_0 C 1.1125290800 0.2598966899 0.3232397892 C4 0.4536458000 SP3
N2_0 N 1.4867682887 0.2268367608 0.2676739812 N 0.4066356000 SP2
C16_0 C 1.3547964679 0.2985452841 0.2063845998 C3 0.3171067000 SP2
H10_0 H 1.0803187540 0.3130351486 0.2970232086 H -0.0936779000 UNKNOWN
H11_0 H 1.1481039290 0.2179715560 0.2873160310 H -0.0936779000 UNKNOWN
C8_0 C 0.9890242582 0.2245961395 0.3572810866 C4 -0.4087069000 SP3
C10_0 C 1.5604128850 0.1869697933 0.3134267812 C3 -0.0690601000 SP2
C15_0 C 1.5012011099 0.2031692754 0.2048987954 C3 0.1279405000 SP2
N5_0 N 1.4208705541 0.2472163518 0.1675317855 N -0.6238570000 SP2
H18_0 H 1.2817224046 0.3413323161 0.1882695759 H 0.0787770000 UNKNOWN
H12_0 H 1.0149480850 0.1683717964 0.3800261735 H 0.0857903000 UNKNOWN
H13_0 H 0.9058082595 0.2127773541 0.3239631821 H 0.0857903000 UNKNOWN
H14_0 H 0.9477486177 0.2639464468 0.3938557508 H 0.0857903000 UNKNOWN
C11_0 C 1.5712269082 0.1911653376 0.3796515009 C3 -0.3013642000 SP2
C13_0 C 1.6465248387 0.1251138788 0.2918797576 C3 0.4176872800 SP2
C14_0 C 1.5905280336 0.1405001033 0.1890685647 C3 0.1898735000 SP2
H15_0 H 1.5211156915 0.2309565455 0.4121911484 H 0.1936450000 UNKNOWN
C12_0 C 1.6629751543 0.1318417121 0.3961600722 C3 -0.1743248000 SP2
N3_0 N 1.7075946007 0.0925109108 0.3439173774 N -0.2946737800 SP2
N4_0 N 1.6636733076 0.1014405247 0.2315497567 N -0.6144120000 SP2
H17_0 H 1.5974589545 0.1227074566 0.1398033700 H 0.1099870000 UNKNOWN
H16_0 H 1.6972340256 0.1142654370 0.4425982167 H 0.1962290000 UNKNOWN
H1_0 H 1.7806727316 0.0464686759 0.3454273695 H 0.3420420000 UNKNOWN
H6_1 H 1.2657451110 0.8252918840 0.3225060284 H 0.0233398000 UNKNOWN
C4_1 C 1.2399857304 0.8845909357 0.3053375149 C4 0.1622044000 SP3
C3_1 C 1.2237540159 0.8823934428 0.2333261305 C4 -0.0437839000 SP3
C5_1 C 1.3631707614 0.9431811973 0.3129334382 C4 -0.1267866000 SP3
C9_1 C 1.1108875821 0.9129881027 0.3360869864 C3 -0.4633117000 SP2
N1_1 N 1.2645877645 0.9622813343 0.2130568066 N -0.1302817000 SP2
H4_1 H 1.2915335972 0.8372891303 0.2125695264 H 0.0610053000 UNKNOWN
H5_1 H 1.1177285155 0.8682193162 0.2198005176 H 0.0610053000 UNKNOWN
H7_1 H 1.4535618030 0.9111558846 0.2951155955 H 0.0466030000 UNKNOWN
C6_1 C 1.3279270797 1.0067936138 0.2646062705 C4 -0.0455739000 SP3
C7_1 C 1.3963013104 0.9756094254 0.3785106864 C4 0.4536458000 SP3
N2_1 N 1.0724269728 0.8960983311 0.3972292345 N 0.4066356000 SP2
C16_1 C 1.0079000784 0.9625905831 0.3137893772 C3 0.3171067000 SP2
C2_1 C 1.2939576860 0.9820165258 0.1519667565 C3 0.5262329000 SP2
H8_1 H 1.2555668125 1.0505965497 0.2840930649 H 0.0610053000 UNKNOWN
H9_1 H 1.4181400196 1.0383987551 0.2472697523 H 0.0610053000 UNKNOWN
H10_1 H 1.4243505712 1.0384443412 0.3738880898 H -0.0936779000 UNKNOWN
H11_1 H 1.3037604563 0.9751480436 0.4078780785 H -0.0936779000 UNKNOWN
C8_1 C 1.5133203959 0.9323549077 0.4116138988 C4 -0.4087069000 SP3
C10_1 C 1.1282774537 0.8497365459 0.4442300348 C3 -0.0690601000 SP2
C15_1 C 0.9491291571 0.9361965987 0.4093898518 C3 0.1279405000 SP2
N5_1 N 0.9094585019 0.9763956933 0.3578660218 N -0.6238570000 SP2
H18_1 H 1.0027277758 0.9894886898 0.2674086524 H 0.0787770000 UNKNOWN
O0_1 O 1.3615033864 1.0408471631 0.1370296294 O1 -0.5547020000 SP2
N0_1 N 1.2429844886 0.9290518028 0.1073593383 N -0.4239836000 SP2
H12_1 H 1.5325253726 0.9577522711 0.4582108354 H 0.0857903000 UNKNOWN
H13_1 H 1.6082594167 0.9373327113 0.3840849851 H 0.0857903000 UNKNOWN
H14_1 H 1.4919138982 0.8691167349 0.4176379222 H 0.0857903000 UNKNOWN
C11_1 C 1.2431514219 0.7993054817 0.4494849515 C3 -0.3013642000 SP2
C13_1 C 1.0569643247 0.8493340607 0.5023338970 C3 0.4176872800 SP2
C14_1 C 0.8877784335 0.9309522458 0.4697243786 C3 0.1898735000 SP2
H0_1 H 1.1600624648 0.8961204478 0.1194819573 H 0.3083340000 UNKNOWN
C1_1 C 1.2531475165 0.9506190650 0.0419331767 C4 -0.1056744000 SP3
H15_1 H 1.3208266855 0.7850547545 0.4149869133 H 0.1936450000 UNKNOWN
C12_1 C 1.2385704483 0.7702657653 0.5105850993 C3 -0.1743248000 SP2
N3_1 N 1.1280479801 0.7998968366 0.5419061608 N -0.2946737800 SP2
N4_1 N 0.9400925916 0.8884101837 0.5163545658 N -0.6144120000 SP2
H17_1 H 0.7924961841 0.9630324396 0.4783963181 H 0.1099870000 UNKNOWN
C0_1 C 1.3384846354 0.8915181173 0.0054885972 C4 0.3232468000 SP3
H2_1 H 1.3043105620 1.0083978634 0.0389982925 H 0.1322210000 UNKNOWN
H3_1 H 1.1513208283 0.9544642400 0.0201247050 H 0.1322210000 UNKNOWN
H16_1 H 1.3081433679 0.7296722998 0.5335151379 H 0.1962290000 UNKNOWN
H1_1 H 1.1051898194 0.7861076651 0.5888671352 H 0.3420420000 UNKNOWN
F0_1 F 1.4686832247 0.8839827079 0.0281801514 F -0.1405040000 UNKNOWN
F1_1 F 1.3489993498 0.9137571374 -0.0559003379 F -0.1405040000 UNKNOWN
F2_1 F 1.2822536267 0.8172920529 0.0062465225 F -0.1405040000 UNKNOWN
#END
