# Supplementary material for: Predicting crystal form stability under real-world conditions
Source: Nature. 2023 Nov 8;623(7986):324–8. doi: 10.1038/s41586-023-06587-3 (PMC10632141; doi:10.1038/s41586-023-06587-3)
Supplement: Supplementary file 2 — This file contains archived experimental crystal structures before and after energy minimization (cif_structures folder) with a summary provided in a file structures.xlsx, predicted crystal structures and relative free energies for radiprodil (radiprodil_landscape_cif_files folder) and upadacitinib (upadacitinib_landscape_cif_files folder), individual (free) energy components for hydrates and anhydrates (energy_components.xlsx file), reference free-energy differences (reference_data_anhydrates.xlsx file) and critical water activities needed to carry out the validation (reference_data_hydrates.xlsx file). [file 41586_2023_6587_MOESM2_ESM.zip › Supplementary_Data/upadacitinib_landscape_cif_files/anhydrate/rank_step4f_022.cif]

#############################################
# Avant-garde Materials Simulation           
#############################################

data_structure_000022
_cell_length_a 15.2277161656
_cell_length_b 15.7105213037
_cell_length_c 15.3942862850
_cell_angle_alpha 90.0000000000
_cell_angle_beta 90.0000000000
_cell_angle_gamma 90.0000000000
_cell_volume 3682.8576094321
_exptl_crystal_density_diffrn 1.3720329243
_symmetry_cell_setting orthorhombic
_symmetry_space_group_name_H-M 'P 2_1 2_1 2_1'
_symmetry_Int_Tables_number 19
loop_
_symmetry_equiv_pos_site_id
_symmetry_equiv_pos_as_xyz
1 x,y,z
2 -x+1/2,-y,z+1/2
3 -x,y+1/2,-z+1/2
4 x+1/2,-y+1/2,-z
loop_
_atom_site_label
_atom_site_type_symbol
_atom_site_fract_x
_atom_site_fract_y
_atom_site_fract_z
_atom_site_fftype
_atom_site_charge
_atom_site_hybridization
F0_0 F 0.2846109149 0.1972149229 0.6709824188 F -0.1405040000 UNKNOWN
C0_0 C 0.2126833866 0.1940159179 0.7242333664 C4 0.3232468000 SP3
F1_0 F 0.2421844725 0.1989606979 0.8075685425 F -0.1405040000 UNKNOWN
F2_0 F 0.1654153377 0.2660212768 0.7084339163 F -0.1405040000 UNKNOWN
C1_0 C 0.1592436275 0.1131071525 0.7120093883 C4 -0.1056744000 SP3
N0_0 N 0.1273965974 0.1044748523 0.6243488822 N -0.4239836000 SP2
H2_0 H 0.2008266754 0.0588218156 0.7307550187 H 0.1322210000 UNKNOWN
H3_0 H 0.1030676433 0.1171888026 0.7565296101 H 0.1322210000 UNKNOWN
H0_0 H 0.1706528452 0.0746213992 0.5820072873 H 0.3083340000 UNKNOWN
C2_0 C 0.0381621722 0.0990033744 0.6103942824 C3 0.5262329000 SP2
O0_0 O -0.0172978647 0.1067135221 0.6701908791 O1 -0.5547020000 SP2
N1_0 N 0.0128475947 0.0872022315 0.5263250300 N -0.1302817000 SP2
C3_0 C -0.0804010523 0.0818718100 0.5038166264 C4 -0.0437839000 SP3
C6_0 C 0.0698855646 0.0906444647 0.4492722876 C4 -0.0455739000 SP3
H4_0 H -0.1191119249 0.1306469021 0.5377557969 H 0.0610053000 UNKNOWN
H5_0 H -0.1070982163 0.0193384038 0.5223761132 H 0.0610053000 UNKNOWN
C4_0 C -0.0806838457 0.0937211174 0.4046917906 C4 0.1622044000 SP3
C5_0 C 0.0103434654 0.0575417638 0.3763939888 C4 -0.1267866000 SP3
H8_0 H 0.1287313328 0.0511302726 0.4574528793 H 0.0610053000 UNKNOWN
H9_0 H 0.0918244911 0.1565499522 0.4369887916 H 0.0610053000 UNKNOWN
H6_0 H -0.0799356287 0.1628023836 0.3911661511 H 0.0233398000 UNKNOWN
C9_0 C -0.1599814574 0.0559668917 0.3631506431 C3 -0.4633117000 SP2
H7_0 H 0.0307577811 0.0848814221 0.3138670235 H 0.0466030000 UNKNOWN
C7_0 C 0.0134504416 -0.0397608101 0.3683625796 C4 0.4536458000 SP3
N2_0 N -0.1845080144 0.0707968541 0.2781683717 N 0.4066356000 SP2
C16_0 C -0.2252753424 0.0022770428 0.3959241838 C3 0.3171067000 SP2
H10_0 H 0.0084122357 -0.0690615504 0.4333670829 H -0.0936779000 UNKNOWN
H11_0 H -0.0445193284 -0.0617468912 0.3320223637 H -0.0936779000 UNKNOWN
C8_0 C 0.0969247098 -0.0698770464 0.3227169927 C4 -0.4087069000 SP3
C10_0 C -0.1503741959 0.1189203563 0.2109567985 C3 -0.0690601000 SP2
C15_0 C -0.2633074117 0.0257129230 0.2638885641 C3 0.1279405000 SP2
N5_0 N -0.2878793614 -0.0162300948 0.3359191738 N -0.6238570000 SP2
H18_0 H -0.2289663926 -0.0229742868 0.4616411843 H 0.0787770000 UNKNOWN
H12_0 H 0.0978743239 -0.1392805070 0.3154350930 H 0.0857903000 UNKNOWN
H13_0 H 0.1563757400 -0.0519013049 0.3589692097 H 0.0857903000 UNKNOWN
H14_0 H 0.1019737152 -0.0418381616 0.2573513569 H 0.0857903000 UNKNOWN
C11_0 C -0.0754356541 0.1711637804 0.1988702088 C3 -0.3013642000 SP2
C13_0 C -0.1997157134 0.1197401050 0.1332975203 C3 0.4176872800 SP2
C14_0 C -0.3063961079 0.0314051363 0.1828684479 C3 0.1898735000 SP2
H15_0 H -0.0229685148 0.1858427741 0.2439325573 H 0.1936450000 UNKNOWN
C12_0 C -0.0818131664 0.2023095459 0.1148412473 C3 -0.1743248000 SP2
N3_0 N -0.1554005915 0.1703353613 0.0748097197 N -0.2946737800 SP2
N4_0 N -0.2761884612 0.0784769572 0.1173876987 N -0.6144120000 SP2
H17_0 H -0.3674092421 -0.0042882605 0.1741709793 H 0.1099870000 UNKNOWN
H16_0 H -0.0381226090 0.2451163903 0.0804063726 H 0.1962290000 UNKNOWN
H1_0 H -0.1861682186 0.1989209204 0.0224406363 H 0.3420420000 UNKNOWN
H18_1 H 0.3354578207 0.1346104882 0.4983155209 H 0.0787770000 UNKNOWN
C16_1 C 0.3368750562 0.0655453069 0.4977214275 C3 0.3171067000 SP2
N5_1 N 0.2673504641 0.0200399819 0.5279187794 N -0.6238570000 SP2
C9_1 C 0.4050792747 0.0136300764 0.4683556671 C3 -0.4633117000 SP2
C15_1 C 0.2895430783 -0.0620651152 0.5171087106 C3 0.1279405000 SP2
N2_1 N 0.3735898555 -0.0682491699 0.4795914299 N 0.4066356000 SP2
C4_1 C 0.4944092563 0.0327458866 0.4329790587 C4 0.1622044000 SP3
C14_1 C 0.2412962202 -0.1363655024 0.5367895235 C3 0.1898735000 SP2
C10_1 C 0.4051382838 -0.1482919730 0.4583948330 C3 -0.0690601000 SP2
C3_1 C 0.4940129980 0.0492029789 0.3342321520 C4 -0.0437839000 SP3
H6_1 H 0.5387045499 -0.0202535802 0.4485155391 H 0.0233398000 UNKNOWN
C5_1 C 0.5350443596 0.1171998281 0.4668115540 C4 -0.1267866000 SP3
N4_1 N 0.2705576966 -0.2142712662 0.5192456272 N -0.6144120000 SP2
H17_1 H 0.1782445506 -0.1291206112 0.5697952268 H 0.1099870000 UNKNOWN
C11_1 C 0.4789777393 -0.1803329808 0.4126362341 C3 -0.3013642000 SP2
C13_1 C 0.3504439246 -0.2175787020 0.4806859253 C3 0.4176872800 SP2
N1_1 N 0.4715849357 0.1397208653 0.3277042101 N -0.1302817000 SP2
H4_1 H 0.5598364256 0.0363827047 0.3082445142 H 0.0610053000 UNKNOWN
H5_1 H 0.4462332147 0.0117893507 0.2974956025 H 0.0610053000 UNKNOWN
H7_1 H 0.6054526301 0.1124594132 0.4504742067 H 0.0466030000 UNKNOWN
C6_1 C 0.4946580434 0.1858577326 0.4075664601 C4 -0.0455739000 SP3
C7_1 C 0.5279319539 0.1352409797 0.5641926537 C4 0.4536458000 SP3
H15_1 H 0.5336916189 -0.1455788963 0.3848949750 H 0.1936450000 UNKNOWN
C12_1 C 0.4671205318 -0.2679481242 0.4086901354 C3 -0.1743248000 SP2
N3_1 N 0.3912228142 -0.2903448928 0.4513410420 N -0.2946737800 SP2
C2_1 C 0.4097178806 0.1657476323 0.2686217915 C3 0.5262329000 SP2
H8_1 H 0.4353943291 0.2146929662 0.4365714487 H 0.0610053000 UNKNOWN
H9_1 H 0.5420329341 0.2370233932 0.3948572501 H 0.0610053000 UNKNOWN
H10_1 H 0.5659631522 0.1932551540 0.5784572713 H -0.0936779000 UNKNOWN
H11_1 H 0.4594279414 0.1491927712 0.5822379489 H -0.0936779000 UNKNOWN
C8_1 C 0.5623411283 0.0617957979 0.6195849154 C4 -0.4087069000 SP3
H16_1 H 0.5080370504 -0.3160204560 0.3779587198 H 0.1962290000 UNKNOWN
H1_1 H 0.3582993258 -0.3473235076 0.4422958686 H 0.3420420000 UNKNOWN
O0_1 O 0.3809463160 0.1177115808 0.2107088971 O1 -0.5547020000 SP2
N0_1 N 0.3818831782 0.2490261717 0.2780079175 N -0.4239836000 SP2
H12_1 H 0.6298741018 0.0450593665 0.6011261980 H 0.0857903000 UNKNOWN
H13_1 H 0.5214299191 0.0045549805 0.6123289227 H 0.0857903000 UNKNOWN
H14_1 H 0.5630457714 0.0789689318 0.6886052508 H 0.0857903000 UNKNOWN
H0_1 H 0.4212411326 0.2941132503 0.3069210660 H 0.3083340000 UNKNOWN
C1_1 C 0.3115235644 0.2806666609 0.2246357336 C4 -0.1056744000 SP3
C0_1 C 0.2237303059 0.2751697584 0.2715228096 C4 0.3232468000 SP3
H2_1 H 0.3050971014 0.2435424108 0.1646773592 H 0.1322210000 UNKNOWN
H3_1 H 0.3216985047 0.3479569717 0.2076678644 H 0.1322210000 UNKNOWN
F0_1 F 0.1999993097 0.1936889750 0.2915796535 F -0.1405040000 UNKNOWN
F1_1 F 0.1576933043 0.3084088812 0.2218352524 F -0.1405040000 UNKNOWN
F2_1 F 0.2247690906 0.3192071234 0.3481894228 F -0.1405040000 UNKNOWN
#END
