# Supplementary material for: Predicting crystal form stability under real-world conditions
Source: Nature. 2023 Nov 8;623(7986):324–8. doi: 10.1038/s41586-023-06587-3 (PMC10632141; doi:10.1038/s41586-023-06587-3)
Supplement: Supplementary file 2 — This file contains archived experimental crystal structures before and after energy minimization (cif_structures folder) with a summary provided in a file structures.xlsx, predicted crystal structures and relative free energies for radiprodil (radiprodil_landscape_cif_files folder) and upadacitinib (upadacitinib_landscape_cif_files folder), individual (free) energy components for hydrates and anhydrates (energy_components.xlsx file), reference free-energy differences (reference_data_anhydrates.xlsx file) and critical water activities needed to carry out the validation (reference_data_hydrates.xlsx file). [file 41586_2023_6587_MOESM2_ESM.zip › Supplementary_Data/upadacitinib_landscape_cif_files/anhydrate/rank_step4f_005.cif]

#############################################
# Avant-garde Materials Simulation           
#############################################

data_structure_000006
_cell_length_a 9.5197861399
_cell_length_b 17.5438508503
_cell_length_c 21.3759689938
_cell_angle_alpha 90.0000000000
_cell_angle_beta 90.0000000000
_cell_angle_gamma 90.0000000000
_cell_volume 3570.0798472915
_exptl_crystal_density_diffrn 1.4153750369
_symmetry_cell_setting orthorhombic
_symmetry_space_group_name_H-M 'P 2_1 2_1 2_1'
_symmetry_Int_Tables_number 19
loop_
_symmetry_equiv_pos_site_id
_symmetry_equiv_pos_as_xyz
1 x,y,z
2 -x+1/2,-y,z+1/2
3 -x,y+1/2,-z+1/2
4 x+1/2,-y+1/2,-z
loop_
_atom_site_label
_atom_site_type_symbol
_atom_site_fract_x
_atom_site_fract_y
_atom_site_fract_z
_atom_site_fftype
_atom_site_charge
_atom_site_hybridization
F0_0 F 0.7563282849 0.0090482828 0.3510224185 F -0.1405040000 UNKNOWN
C0_0 C 0.6368896235 -0.0289787489 0.3338541742 C4 0.3232468000 SP3
F1_0 F 0.6337078669 -0.0949273779 0.3674322308 F -0.1405040000 UNKNOWN
F2_0 F 0.5264336667 0.0142678719 0.3532170181 F -0.1405040000 UNKNOWN
C1_0 C 0.6330532365 -0.0449379980 0.2639523715 C4 -0.1056744000 SP3
N0_0 N 0.6136385664 0.0234780230 0.2280685446 N -0.4239836000 SP2
H2_0 H 0.7313455097 -0.0738140430 0.2512618714 H 0.1322210000 UNKNOWN
H3_0 H 0.5453852980 -0.0839250998 0.2549544191 H 0.1322210000 UNKNOWN
H0_0 H 0.6977679871 0.0594601438 0.2247650268 H 0.3083340000 UNKNOWN
C2_0 C 0.4803173117 0.0435820778 0.2085936309 C3 0.5262329000 SP2
O0_0 O 0.3786775710 -0.0011986984 0.2144887382 O1 -0.5547020000 SP2
N1_0 N 0.4675793909 0.1133106146 0.1815051648 N -0.1302817000 SP2
C3_0 C 0.3434847686 0.1343668032 0.1443515697 C4 -0.0437839000 SP3
C6_0 C 0.5803728986 0.1700539384 0.1764585322 C4 -0.0455739000 SP3
H4_0 H 0.2607840144 0.1599476998 0.1737176727 H 0.0610053000 UNKNOWN
H5_0 H 0.2997453328 0.0840595484 0.1209138612 H 0.0610053000 UNKNOWN
C4_0 C 0.4008849932 0.1948941400 0.0989134948 C4 0.1622044000 SP3
C5_0 C 0.5105907958 0.2362789929 0.1412976031 C4 -0.1267866000 SP3
H8_0 H 0.6694685453 0.1473818472 0.1491420031 H 0.0610053000 UNKNOWN
H9_0 H 0.6168235972 0.1876031570 0.2230853534 H 0.0610053000 UNKNOWN
H6_0 H 0.3159619787 0.2340546848 0.0856609407 H 0.0233398000 UNKNOWN
C9_0 C 0.4623224057 0.1588178262 0.0415100431 C3 -0.4633117000 SP2
H7_0 H 0.4496679249 0.2691461089 0.1759025160 H 0.0466030000 UNKNOWN
C7_0 C 0.6158943367 0.2889371721 0.1092093828 C4 0.4536458000 SP3
N2_0 N 0.4808874275 0.1951797800 -0.0152999853 N 0.4066356000 SP2
C16_0 C 0.5131168599 0.0853600996 0.0316585465 C3 0.3171067000 SP2
H10_0 H 0.6822297474 0.2551144316 0.0773593761 H -0.0936779000 UNKNOWN
H11_0 H 0.5597242450 0.3302717894 0.0798652402 H -0.0936779000 UNKNOWN
C8_0 C 0.7079468772 0.3320111170 0.1559073673 C4 -0.4087069000 SP3
C10_0 C 0.4491818084 0.2672532024 -0.0376298838 C3 -0.0690601000 SP2
C15_0 C 0.5411972865 0.1419153238 -0.0568552615 C3 0.1279405000 SP2
N5_0 N 0.5610098949 0.0746485919 -0.0278024589 N -0.6238570000 SP2
H18_0 H 0.5141652843 0.0383687014 0.0649440004 H 0.0787770000 UNKNOWN
H12_0 H 0.6445217768 0.3667231713 0.1881008745 H 0.0857903000 UNKNOWN
H13_0 H 0.7801260546 0.3704863202 0.1312933016 H 0.0857903000 UNKNOWN
H14_0 H 0.7726595888 0.2936857836 0.1844700022 H 0.0857903000 UNKNOWN
C11_0 C 0.3822766375 0.3329448765 -0.0132693506 C3 -0.3013642000 SP2
C13_0 C 0.4857240300 0.2817555736 -0.1006382080 C3 0.4176872800 SP2
C14_0 C 0.5696935849 0.1639668945 -0.1194194332 C3 0.1898735000 SP2
H15_0 H 0.3387908122 0.3427848911 0.0327451627 H 0.1936450000 UNKNOWN
C12_0 C 0.3805995595 0.3853402386 -0.0619575904 C3 -0.1743248000 SP2
N3_0 N 0.4439165271 0.3550987571 -0.1139554162 N -0.2946737800 SP2
N4_0 N 0.5448564810 0.2331451355 -0.1418890680 N -0.6144120000 SP2
H17_0 H 0.6121985204 0.1212930226 -0.1511591530 H 0.1099870000 UNKNOWN
H16_0 H 0.3365462599 0.4423975204 -0.0624745028 H 0.1962290000 UNKNOWN
H1_0 H 0.4409132071 0.3787444624 -0.1586243615 H 0.3420420000 UNKNOWN
H16_1 H 0.6444506610 0.1039856377 0.4216324484 H 0.1962290000 UNKNOWN
C12_1 C 0.6983441621 0.1215965538 0.4637994237 C3 -0.1743248000 SP2
N3_1 N 0.8080737209 0.0797832076 0.4875476438 N -0.2946737800 SP2
C11_1 C 0.6730409598 0.1848045073 0.5012138621 C3 -0.3013642000 SP2
H1_1 H 0.8460545316 0.0279724952 0.4712271055 H 0.3420420000 UNKNOWN
C13_1 C 0.8566273572 0.1153623055 0.5409509480 C3 0.4176872800 SP2
C10_1 C 0.7720239410 0.1805566916 0.5506601865 C3 -0.0690601000 SP2
H15_1 H 0.5923513813 0.2270721579 0.4925338284 H 0.1936450000 UNKNOWN
N4_1 N 0.9665522975 0.0913871900 0.5759139862 N -0.6144120000 SP2
N2_1 N 0.8003664871 0.2222138144 0.6044067872 N 0.4066356000 SP2
C14_1 C 0.9946628924 0.1343465459 0.6254374781 C3 0.1898735000 SP2
C9_1 C 0.7376860920 0.2833359440 0.6340485586 C3 -0.4633117000 SP2
C15_1 C 0.9143263335 0.1990076652 0.6423964726 C3 0.1279405000 SP2
H17_1 H 1.0816480859 0.1175107300 0.6556469642 H 0.1099870000 UNKNOWN
C4_1 C 0.6138586997 0.3268602803 0.6095766185 C4 0.1622044000 SP3
C16_1 C 0.8180434560 0.2942033795 0.6880143366 C3 0.3171067000 SP2
N5_1 N 0.9249923435 0.2433687603 0.6932983418 N -0.6238570000 SP2
C3_1 C 0.5073079378 0.3466621653 0.6613523427 C4 -0.0437839000 SP3
H6_1 H 0.5610980321 0.2938037547 0.5730167034 H 0.0233398000 UNKNOWN
C5_1 C 0.6555653655 0.4071471110 0.5843793679 C4 -0.1267866000 SP3
H18_1 H 0.8004935917 0.3374909989 0.7234940946 H 0.0787770000 UNKNOWN
N1_1 N 0.5615447594 0.4189360718 0.6864893461 N -0.1302817000 SP2
H4_1 H 0.4018259329 0.3544512567 0.6412217841 H 0.0610053000 UNKNOWN
H5_1 H 0.5009645487 0.3037546279 0.6985486531 H 0.0610053000 UNKNOWN
H7_1 H 0.5661901047 0.4282101344 0.5567525087 H 0.0466030000 UNKNOWN
C6_1 C 0.6639711918 0.4554437776 0.6443740408 C4 -0.0455739000 SP3
C7_1 C 0.7868886822 0.4086427509 0.5432466371 C4 0.4536458000 SP3
C2_1 C 0.5151699455 0.4478190771 0.7414672656 C3 0.5262329000 SP2
H8_1 H 0.7705336793 0.4542227248 0.6645990812 H 0.0610053000 UNKNOWN
H9_1 H 0.6346113320 0.5151515849 0.6362627398 H 0.0610053000 UNKNOWN
H10_1 H 0.8767104663 0.3869826796 0.5704537678 H -0.0936779000 UNKNOWN
H11_1 H 0.7713508879 0.3683998417 0.5042452787 H -0.0936779000 UNKNOWN
C8_1 C 0.8215736655 0.4873375442 0.5165959842 C4 -0.4087069000 SP3
O0_1 O 0.4102707447 0.4202064922 0.7696385684 O1 -0.5547020000 SP2
N0_1 N 0.5902137145 0.5094004047 0.7641384839 N -0.4239836000 SP2
H12_1 H 0.7346525130 0.5089704802 0.4877740453 H 0.0857903000 UNKNOWN
H13_1 H 0.9165212906 0.4846678243 0.4874195744 H 0.0857903000 UNKNOWN
H14_1 H 0.8418534941 0.5294307454 0.5536101525 H 0.0857903000 UNKNOWN
H0_1 H 0.6967999130 0.5086175941 0.7557107725 H 0.3083340000 UNKNOWN
C1_1 C 0.5570444916 0.5397870988 0.8251264384 C4 -0.1056744000 SP3
C0_1 C 0.5464985148 0.6262416492 0.8240389865 C4 0.3232468000 SP3
H2_1 H 0.6376149868 0.5247951472 0.8599699931 H 0.1322210000 UNKNOWN
H3_1 H 0.4550757605 0.5177804593 0.8407458193 H 0.1322210000 UNKNOWN
F0_1 F 0.6647202287 0.6600765411 0.8016752519 F -0.1405040000 UNKNOWN
F1_1 F 0.5256077039 0.6529787647 0.8832631220 F -0.1405040000 UNKNOWN
F2_1 F 0.4371010626 0.6510033392 0.7881935596 F -0.1405040000 UNKNOWN
#END
