# Supplementary material for: Predicting crystal form stability under real-world conditions
Source: Nature. 2023 Nov 8;623(7986):324–8. doi: 10.1038/s41586-023-06587-3 (PMC10632141; doi:10.1038/s41586-023-06587-3)
Supplement: Supplementary file 2 — This file contains archived experimental crystal structures before and after energy minimization (cif_structures folder) with a summary provided in a file structures.xlsx, predicted crystal structures and relative free energies for radiprodil (radiprodil_landscape_cif_files folder) and upadacitinib (upadacitinib_landscape_cif_files folder), individual (free) energy components for hydrates and anhydrates (energy_components.xlsx file), reference free-energy differences (reference_data_anhydrates.xlsx file) and critical water activities needed to carry out the validation (reference_data_hydrates.xlsx file). [file 41586_2023_6587_MOESM2_ESM.zip › Supplementary_Data/upadacitinib_landscape_cif_files/anhydrate/rank_step4f_006.cif]

#############################################
# Avant-garde Materials Simulation           
#############################################

data_structure_000029
_cell_length_a 9.8871564598
_cell_length_b 14.3882368006
_cell_length_c 13.0506930785
_cell_angle_alpha 90.0000000000
_cell_angle_beta 80.5293316963
_cell_angle_gamma 90.0000000000
_cell_volume 1831.2700793009
_exptl_crystal_density_diffrn 1.3796440931
_symmetry_cell_setting monoclinic
_symmetry_space_group_name_H-M 'P 2_1'
_symmetry_Int_Tables_number 4
loop_
_symmetry_equiv_pos_site_id
_symmetry_equiv_pos_as_xyz
1 x,y,z
2 -x,y+1/2,-z
loop_
_atom_site_label
_atom_site_type_symbol
_atom_site_fract_x
_atom_site_fract_y
_atom_site_fract_z
_atom_site_fftype
_atom_site_charge
_atom_site_hybridization
F0_0 F -0.0862777127 0.5158252790 0.6136746303 F -0.1405040000 UNKNOWN
C0_0 C -0.0974456956 0.5131169272 0.5112411964 C4 0.3232468000 SP3
F1_0 F -0.0799128660 0.6018543728 0.4748069176 F -0.1405040000 UNKNOWN
F2_0 F 0.0101260586 0.4621793313 0.4609373673 F -0.1405040000 UNKNOWN
C1_0 C -0.2339055713 0.4722516222 0.4929079431 C4 -0.1056744000 SP3
N0_0 N -0.3463442510 0.5325527956 0.5321140980 N -0.4239836000 SP2
H2_0 H -0.2275879163 0.4630012844 0.4086021320 H 0.1322210000 UNKNOWN
H3_0 H -0.2465987456 0.4044848436 0.5319586847 H 0.1322210000 UNKNOWN
H0_0 H -0.3709474581 0.5790083423 0.4782001336 H 0.3083340000 UNKNOWN
C2_0 C -0.4366810750 0.5113497605 0.6212318916 C3 0.5262329000 SP2
O0_0 O -0.4238947389 0.4401484175 0.6742272179 O1 -0.5547020000 SP2
N1_0 N -0.5391891213 0.5744912306 0.6483994907 N -0.1302817000 SP2
C3_0 C -0.6411920211 0.5636664520 0.7422078531 C4 -0.0437839000 SP3
C6_0 C -0.5499151793 0.6652133912 0.5981482020 C4 -0.0455739000 SP3
H4_0 H -0.5957333419 0.5337302270 0.8057385581 H 0.0610053000 UNKNOWN
H5_0 H -0.7256747706 0.5185065095 0.7268228823 H 0.0610053000 UNKNOWN
C4_0 C -0.6910904058 0.6635295824 0.7660505379 C4 0.1622044000 SP3
C5_0 C -0.6841365714 0.7073770589 0.6557529087 C4 -0.1267866000 SP3
H8_0 H -0.5545881950 0.6574500723 0.5151286743 H 0.0610053000 UNKNOWN
H9_0 H -0.4607055932 0.7088943358 0.6061658189 H 0.0610053000 UNKNOWN
H6_0 H -0.6127532606 0.6985195689 0.8034692332 H 0.0233398000 UNKNOWN
C9_0 C -0.8243854870 0.6675712421 0.8376559856 C3 -0.4633117000 SP2
H7_0 H -0.6730016760 0.7833282370 0.6597725946 H 0.0466030000 UNKNOWN
C7_0 C -0.8069989674 0.6865337115 0.6007005831 C4 0.4536458000 SP3
N2_0 N -0.8748282085 0.7471435936 0.8899200351 N 0.4066356000 SP2
C16_0 C -0.9246952567 0.6007087246 0.8672329499 C3 0.3171067000 SP2
H10_0 H -0.7730100981 0.7013707310 0.5176271712 H -0.0936779000 UNKNOWN
H11_0 H -0.8313604326 0.6116944817 0.6052190149 H -0.0936779000 UNKNOWN
C8_0 C -0.9363343501 0.7434672789 0.6389984295 C4 -0.4087069000 SP3
C10_0 C -0.8243829512 0.8362624620 0.8956501824 C3 -0.0690601000 SP2
C15_0 C -1.0038610274 0.7253926792 0.9474974170 C3 0.1279405000 SP2
N5_0 N -1.0339531172 0.6356143393 0.9332910753 N -0.6238570000 SP2
H18_0 H -0.9211477190 0.5275884419 0.8461086659 H 0.0787770000 UNKNOWN
H12_0 H -0.9115097309 0.8172433979 0.6478888487 H 0.0857903000 UNKNOWN
H13_0 H -0.9908794291 0.7190256984 0.7141014234 H 0.0857903000 UNKNOWN
H14_0 H -1.0079789019 0.7392593407 0.5832223809 H 0.0857903000 UNKNOWN
C11_0 C -0.7062524568 0.8849430440 0.8481157070 C3 -0.3013642000 SP2
C13_0 C -0.9061331572 0.8973982105 0.9651569394 C3 0.4176872800 SP2
C14_0 C -1.0776116059 0.7942016556 1.0114684867 C3 0.1898735000 SP2
H15_0 H -0.6204823626 0.8602433081 0.7922633762 H 0.1936450000 UNKNOWN
C12_0 C -0.7192955326 0.9738028688 0.8906246782 C3 -0.1743248000 SP2
N3_0 N -0.8370811373 0.9807381420 0.9613820863 N -0.2946737800 SP2
N4_0 N -1.0300503977 0.8792439495 1.0226085100 N -0.6144120000 SP2
H17_0 H -1.1786519628 0.7759922749 1.0540292357 H 0.1099870000 UNKNOWN
H16_0 H -0.6517493316 1.0331983425 0.8734345825 H 0.1962290000 UNKNOWN
H1_0 H -0.8750750926 1.0420127262 0.9996570076 H 0.3420420000 UNKNOWN
H16_1 H -0.2752533697 0.6661386917 0.7335919645 H 0.1962290000 UNKNOWN
C12_1 C -0.3079306675 0.7239292481 0.7852619997 C3 -0.1743248000 SP2
N3_1 N -0.3793402766 0.7086941648 0.8829173060 N -0.2946737800 SP2
C11_1 C -0.2863173157 0.8187273689 0.7683576381 C3 -0.3013642000 SP2
H1_1 H -0.4218666900 0.6457321854 0.9127785630 H 0.3420420000 UNKNOWN
C13_1 C -0.4067136890 0.7930854252 0.9317858811 C3 0.4176872800 SP2
C10_1 C -0.3488480595 0.8627747931 0.8613330101 C3 -0.0690601000 SP2
H15_1 H -0.2312813169 0.8493928199 0.6977814256 H 0.1936450000 UNKNOWN
N4_1 N -0.4769013756 0.8051184536 1.0288650548 N -0.6144120000 SP2
N2_1 N -0.3686973473 0.9535869011 0.8959069790 N 0.4066356000 SP2
C14_1 C -0.4947580999 0.8927977096 1.0593019519 C3 0.1898735000 SP2
C9_1 C -0.3359928918 1.0401111092 0.8516720221 C3 -0.4633117000 SP2
C15_1 C -0.4446297238 0.9688107807 0.9955282240 C3 0.1279405000 SP2
H17_1 H -0.5509213469 0.9074119689 1.1369801188 H 0.1099870000 UNKNOWN
C4_1 C -0.2653464228 1.0547564999 0.7422270326 C4 0.1622044000 SP3
C16_1 C -0.3945739646 1.1031163295 0.9269810889 C3 0.3171067000 SP2
N5_1 N -0.4605203754 1.0602977205 1.0141216395 N -0.6238570000 SP2
C3_1 C -0.3693738736 1.0595030525 0.6661559699 C4 -0.0437839000 SP3
H6_1 H -0.1907919343 0.9989173917 0.7196360914 H 0.0233398000 UNKNOWN
C5_1 C -0.1932341029 1.1505985088 0.7214497484 C4 -0.1267866000 SP3
H18_1 H -0.3969741968 1.1784247873 0.9215409464 H 0.0787770000 UNKNOWN
N1_1 N -0.4122663586 1.1575697678 0.6713660544 N -0.1302817000 SP2
H4_1 H -0.3187488497 1.0410787620 0.5870651758 H 0.0610053000 UNKNOWN
H5_1 H -0.4594320176 1.0148084946 0.6870381965 H 0.0610053000 UNKNOWN
H7_1 H -0.1289794709 1.1432275305 0.6444663373 H 0.0466030000 UNKNOWN
C6_1 C -0.3103574844 1.2178812992 0.7087453487 C4 -0.0455739000 SP3
C7_1 C -0.0997801222 1.1820726934 0.7969449751 C4 0.4536458000 SP3
C2_1 C -0.5469539324 1.1801827363 0.6721800483 C3 0.5262329000 SP2
H8_1 H -0.3552817861 1.2512049675 0.7825206442 H 0.0610053000 UNKNOWN
H9_1 H -0.2748101327 1.2737009690 0.6531013661 H 0.0610053000 UNKNOWN
H10_1 H -0.0588678826 1.2512595098 0.7724974650 H -0.0936779000 UNKNOWN
H11_1 H -0.1589627144 1.1909659054 0.8754670519 H -0.0936779000 UNKNOWN
C8_1 C 0.0175196428 1.1137093523 0.8002894989 C4 -0.4087069000 SP3
O0_1 O -0.6341501307 1.1201028883 0.6591842004 O1 -0.5547020000 SP2
N0_1 N -0.5810647500 1.2724905249 0.6863890935 N -0.4239836000 SP2
H12_1 H -0.0209594286 1.0459097537 0.8311995757 H 0.0857903000 UNKNOWN
H13_1 H 0.0871142458 1.1389735282 0.8513217567 H 0.0857903000 UNKNOWN
H14_1 H 0.0784391103 1.1025244276 0.7229893696 H 0.0857903000 UNKNOWN
H0_1 H -0.5100466717 1.3249916198 0.6851370146 H 0.3083340000 UNKNOWN
C1_1 C -0.7231132078 1.2987749675 0.6995992455 C4 -0.1056744000 SP3
C0_1 C -0.7715417398 1.3322501206 0.6007517549 C4 0.3232468000 SP3
H2_1 H -0.7445193465 1.3549354558 0.7570793143 H 0.1322210000 UNKNOWN
H3_1 H -0.7865553274 1.2383579439 0.7268371876 H 0.1322210000 UNKNOWN
F0_1 F -0.7494038848 1.2693869272 0.5220529965 F -0.1405040000 UNKNOWN
F1_1 F -0.7083967388 1.4127155270 0.5629466702 F -0.1405040000 UNKNOWN
F2_1 F -0.9089483731 1.3495650843 0.6213173076 F -0.1405040000 UNKNOWN
#END
