# Supplementary material for: Predicting crystal form stability under real-world conditions
Source: Nature. 2023 Nov 8;623(7986):324–8. doi: 10.1038/s41586-023-06587-3 (PMC10632141; doi:10.1038/s41586-023-06587-3)
Supplement: Supplementary file 2 — This file contains archived experimental crystal structures before and after energy minimization (cif_structures folder) with a summary provided in a file structures.xlsx, predicted crystal structures and relative free energies for radiprodil (radiprodil_landscape_cif_files folder) and upadacitinib (upadacitinib_landscape_cif_files folder), individual (free) energy components for hydrates and anhydrates (energy_components.xlsx file), reference free-energy differences (reference_data_anhydrates.xlsx file) and critical water activities needed to carry out the validation (reference_data_hydrates.xlsx file). [file 41586_2023_6587_MOESM2_ESM.zip › Supplementary_Data/upadacitinib_landscape_cif_files/anhydrate/rank_step4f_011.cif]

#############################################
# Avant-garde Materials Simulation           
#############################################

data_structure_000017
_cell_length_a 9.8077661336
_cell_length_b 13.6877597264
_cell_length_c 14.0968906358
_cell_angle_alpha 90.0000000000
_cell_angle_beta 72.8598763294
_cell_angle_gamma 90.0000000000
_cell_volume 1808.4061589507
_exptl_crystal_density_diffrn 1.3970871174
_symmetry_cell_setting monoclinic
_symmetry_space_group_name_H-M 'P 2_1'
_symmetry_Int_Tables_number 4
loop_
_symmetry_equiv_pos_site_id
_symmetry_equiv_pos_as_xyz
1 x,y,z
2 -x,y+1/2,-z
loop_
_atom_site_label
_atom_site_type_symbol
_atom_site_fract_x
_atom_site_fract_y
_atom_site_fract_z
_atom_site_fftype
_atom_site_charge
_atom_site_hybridization
F0_0 F -0.5929018199 0.8082918674 -0.6715646769 F -0.1405040000 UNKNOWN
C0_0 C -0.6185935703 0.7691554746 -0.7537384119 C4 0.3232468000 SP3
F1_0 F -0.7628191752 0.7605387885 -0.7328994522 F -0.1405040000 UNKNOWN
F2_0 F -0.5743552943 0.8355672335 -0.8286853845 F -0.1405040000 UNKNOWN
C1_0 C -0.5412806438 0.6730622056 -0.7852477589 C4 -0.1056744000 SP3
N0_0 N -0.5905861656 0.5987726246 -0.7102833220 N -0.4239836000 SP2
H2_0 H -0.5543340717 0.6527586499 -0.8577464287 H 0.1322210000 UNKNOWN
H3_0 H -0.4271330198 0.6850303803 -0.7960984665 H 0.1322210000 UNKNOWN
H0_0 H -0.6890302207 0.5707861135 -0.7060933692 H 0.3083340000 UNKNOWN
C2_0 C -0.4899390116 0.5361394123 -0.6918158801 C3 0.5262329000 SP2
O0_0 O -0.3591166342 0.5478764651 -0.7310195236 O1 -0.5547020000 SP2
N1_0 N -0.5433588251 0.4622474931 -0.6269239630 N -0.1302817000 SP2
C3_0 C -0.4465256570 0.3922406294 -0.6013696757 C4 -0.0437839000 SP3
C6_0 C -0.6905156821 0.4533033127 -0.5621954561 C4 -0.0455739000 SP3
H4_0 H -0.3837028607 0.4285406495 -0.5585366515 H 0.0610053000 UNKNOWN
H5_0 H -0.3735140990 0.3610028822 -0.6691977373 H 0.0610053000 UNKNOWN
C4_0 C -0.5483756087 0.3163109007 -0.5359527505 C4 0.1622044000 SP3
C5_0 C -0.6756393761 0.3826055170 -0.4810585205 C4 -0.1267866000 SP3
H8_0 H -0.7609213299 0.4232728887 -0.6034098119 H 0.0610053000 UNKNOWN
H9_0 H -0.7330225326 0.5246781902 -0.5315680802 H 0.0610053000 UNKNOWN
H6_0 H -0.4997008697 0.2849502388 -0.4818294657 H 0.0233398000 UNKNOWN
C9_0 C -0.5806134911 0.2360705903 -0.5984430273 C3 -0.4633117000 SP2
H7_0 H -0.6345473554 0.4261988870 -0.4294623051 H 0.0466030000 UNKNOWN
C7_0 C -0.8133555007 0.3341603080 -0.4190682796 C4 0.4536458000 SP3
N2_0 N -0.4772418059 0.1698437855 -0.6479469491 N 0.4066356000 SP2
C16_0 C -0.6979099612 0.2138178730 -0.6314132092 C3 0.3171067000 SP2
H10_0 H -0.8867737424 0.3919960445 -0.3804079861 H -0.0936779000 UNKNOWN
H11_0 H -0.8681348897 0.2965357587 -0.4663133282 H -0.0936779000 UNKNOWN
C8_0 C -0.7877707979 0.2620531849 -0.3435267181 C4 -0.4087069000 SP3
C10_0 C -0.3362497222 0.1529887103 -0.6513150755 C3 -0.0690601000 SP2
C15_0 C -0.5371934045 0.1124807557 -0.7086556389 C3 0.1279405000 SP2
N5_0 N -0.6725948854 0.1392703614 -0.6979451070 N -0.6238570000 SP2
H18_0 H -0.8008408898 0.2502339059 -0.6090579683 H 0.0787770000 UNKNOWN
H12_0 H -0.8897118168 0.2327635489 -0.2970169461 H 0.0857903000 UNKNOWN
H13_0 H -0.7327007935 0.2980690425 -0.2952898210 H 0.0857903000 UNKNOWN
H14_0 H -0.7220286569 0.1998212818 -0.3794113909 H 0.0857903000 UNKNOWN
C11_0 C -0.2406031665 0.1893467118 -0.6012061340 C3 -0.3013642000 SP2
C13_0 C -0.2627792968 0.0820011238 -0.7207544195 C3 0.4176872800 SP2
C14_0 C -0.4517403598 0.0420221301 -0.7732294696 C3 0.1898735000 SP2
H15_0 H -0.2606977305 0.2413605542 -0.5405922128 H 0.1936450000 UNKNOWN
C12_0 C -0.1123349873 0.1401383854 -0.6427494964 C3 -0.1743248000 SP2
N3_0 N -0.1259047088 0.0762928943 -0.7140999035 N -0.2946737800 SP2
N4_0 N -0.3152266301 0.0265340611 -0.7815122049 N -0.6144120000 SP2
H17_0 H -0.5005385756 -0.0002383288 -0.8199360990 H 0.1099870000 UNKNOWN
H16_0 H -0.0123619603 0.1452344795 -0.6247202486 H 0.1962290000 UNKNOWN
H1_0 H -0.0458001534 0.0320221925 -0.7611680458 H 0.3420420000 UNKNOWN
F2_1 F -0.9160838248 0.9466214519 -0.5203265560 F -0.1405040000 UNKNOWN
C0_1 C -0.9037095777 1.0089943154 -0.4478589973 C4 0.3232468000 SP3
F0_1 F -0.7688706077 1.0457449503 -0.4769004171 F -0.1405040000 UNKNOWN
F1_1 F -0.9942630161 1.0853037004 -0.4447120210 F -0.1405040000 UNKNOWN
C1_1 C -0.9365160308 0.9554723655 -0.3487602175 C4 -0.1056744000 SP3
N0_1 N -0.9301579975 1.0174715689 -0.2678577950 N -0.4239836000 SP2
H2_1 H -1.0447324557 0.9256616388 -0.3328842156 H 0.1322210000 UNKNOWN
H3_1 H -0.8609637871 0.8944799543 -0.3579777602 H 0.1322210000 UNKNOWN
H0_1 H -0.8307815104 1.0323169637 -0.2606001405 H 0.3083340000 UNKNOWN
C2_1 C -1.0545730619 1.0502110694 -0.2022501995 C3 0.5262329000 SP2
O0_1 O -1.1739882567 1.0307290534 -0.2148695265 O1 -0.5547020000 SP2
N1_1 N -1.0447788184 1.1027682899 -0.1230161397 N -0.1302817000 SP2
C3_1 C -1.1733637854 1.1384695789 -0.0482191517 C4 -0.0437839000 SP3
C6_1 C -0.9132392488 1.1278769525 -0.0983385614 C4 -0.0455739000 SP3
H4_1 H -1.2204411364 1.0808867259 0.0063757447 H 0.0610053000 UNKNOWN
H5_1 H -1.2532267113 1.1619950082 -0.0837007709 H 0.0610053000 UNKNOWN
C4_1 C -1.1157858509 1.2224474644 0.0018958017 C4 0.1622044000 SP3
C5_1 C -0.9680326701 1.1816939662 0.0015773148 C4 -0.1267866000 SP3
H8_1 H -0.8439509003 1.1743796161 -0.1565873069 H 0.0610053000 UNKNOWN
H9_1 H -0.8516931658 1.0621630343 -0.0923096967 H 0.0610053000 UNKNOWN
H6_1 H -1.1823869738 1.2303435606 0.0791573709 H 0.0233398000 UNKNOWN
C9_1 C -1.1146624571 1.3183351504 -0.0499011580 C3 -0.4633117000 SP2
H7_1 H -0.9921789374 1.1253155665 0.0601015077 H 0.0466030000 UNKNOWN
C7_1 C -0.8651882401 1.2548989163 0.0254642030 C4 0.4536458000 SP3
N2_1 N -1.2340138181 1.3780373854 -0.0275716680 N 0.4066356000 SP2
C16_1 C -1.0144054603 1.3682709610 -0.1249998845 C3 0.3171067000 SP2
H10_1 H -0.7665733398 1.2166357211 0.0256670774 H -0.0936779000 UNKNOWN
H11_1 H -0.8331790373 1.3109841040 -0.0328176219 H -0.0936779000 UNKNOWN
C8_1 C -0.9314298363 1.3041914160 0.1257919370 C4 -0.4087069000 SP3
C10_1 C -1.3686056213 1.3708237352 0.0391879882 C3 -0.0690601000 SP2
C15_1 C -1.2010304050 1.4605457742 -0.0892204220 C3 0.1279405000 SP2
N5_1 N -1.0662827074 1.4540761656 -0.1490618086 N -0.6238570000 SP2
H18_1 H -0.9055077597 1.3465773492 -0.1622540847 H 0.0787770000 UNKNOWN
H12_1 H -0.8563513519 1.3553661615 0.1431181130 H 0.0857903000 UNKNOWN
H13_1 H -0.9631477583 1.2501438330 0.1861271120 H 0.0857903000 UNKNOWN
H14_1 H -1.0270341452 1.3463132068 0.1260313894 H 0.0857903000 UNKNOWN
C11_1 C -1.4436834351 1.2995107171 0.1073540300 C3 -0.3013642000 SP2
C13_1 C -1.4598596112 1.4517191858 0.0425833996 C3 0.4176872800 SP2
C14_1 C -1.3036220530 1.5355171881 -0.0802231164 C3 0.1898735000 SP2
H15_1 H -1.4108036168 1.2270649929 0.1222436445 H 0.1936450000 UNKNOWN
C12_1 C -1.5774294770 1.3397469524 0.1511716439 C3 -0.1743248000 SP2
N3_1 N -1.5870367950 1.4302597561 0.1125262042 N -0.2946737800 SP2
N4_1 N -1.4321115025 1.5329972270 -0.0141008538 N -0.6144120000 SP2
H17_1 H -1.2773825919 1.5966788226 -0.1321819153 H 0.1099870000 UNKNOWN
H16_1 H -1.6665001729 1.3080837327 0.2074086540 H 0.1962290000 UNKNOWN
H1_1 H -1.6750591313 1.4757805754 0.1368106904 H 0.3420420000 UNKNOWN
#END
