# Supplementary material for: Predicting crystal form stability under real-world conditions
Source: Nature. 2023 Nov 8;623(7986):324–8. doi: 10.1038/s41586-023-06587-3 (PMC10632141; doi:10.1038/s41586-023-06587-3)
Supplement: Supplementary file 2 — This file contains archived experimental crystal structures before and after energy minimization (cif_structures folder) with a summary provided in a file structures.xlsx, predicted crystal structures and relative free energies for radiprodil (radiprodil_landscape_cif_files folder) and upadacitinib (upadacitinib_landscape_cif_files folder), individual (free) energy components for hydrates and anhydrates (energy_components.xlsx file), reference free-energy differences (reference_data_anhydrates.xlsx file) and critical water activities needed to carry out the validation (reference_data_hydrates.xlsx file). [file 41586_2023_6587_MOESM2_ESM.zip › Supplementary_Data/upadacitinib_landscape_cif_files/anhydrate/rank_step4f_028.cif]

#############################################
# Avant-garde Materials Simulation           
#############################################

data_structure_000015
_cell_length_a 9.2399636349
_cell_length_b 14.6180529272
_cell_length_c 13.9957333016
_cell_angle_alpha 90.0000000000
_cell_angle_beta 101.0748736577
_cell_angle_gamma 90.0000000000
_cell_volume 1855.2025156268
_exptl_crystal_density_diffrn 1.3618464434
_symmetry_cell_setting monoclinic
_symmetry_space_group_name_H-M 'P 2_1'
_symmetry_Int_Tables_number 4
loop_
_symmetry_equiv_pos_site_id
_symmetry_equiv_pos_as_xyz
1 x,y,z
2 -x,y+1/2,-z
loop_
_atom_site_label
_atom_site_type_symbol
_atom_site_fract_x
_atom_site_fract_y
_atom_site_fract_z
_atom_site_fftype
_atom_site_charge
_atom_site_hybridization
F0_0 F -0.5858415256 0.3392117349 0.9600853630 F -0.1405040000 UNKNOWN
C0_0 C -0.6359028000 0.3415367682 1.0451500636 C4 0.3232468000 SP3
F1_0 F -0.6107792830 0.2573042931 1.0869920123 F -0.1405040000 UNKNOWN
F2_0 F -0.5491676384 0.4019676906 1.1054758392 F -0.1405040000 UNKNOWN
C1_0 C -0.7975519319 0.3696496568 1.0310697318 C4 -0.1056744000 SP3
N0_0 N -0.8944464500 0.3027558526 0.9775761795 N -0.4239836000 SP2
H2_0 H -0.8225203942 0.3780831689 1.1042214912 H 0.1322210000 UNKNOWN
H3_0 H -0.8090848583 0.4357158080 0.9931172033 H 0.1322210000 UNKNOWN
H0_0 H -0.9259740203 0.2523486274 1.0206060213 H 0.3083340000 UNKNOWN
C2_0 C -0.9582077554 0.3145197259 0.8814804165 C3 0.5262329000 SP2
O0_0 O -0.9243792792 0.3793044313 0.8311783039 O1 -0.5547020000 SP2
N1_0 N -1.0613086003 0.2512032588 0.8428521104 N -0.1302817000 SP2
C3_0 C -1.1255183703 0.2511203861 0.7387094705 C4 -0.0437839000 SP3
C6_0 C -1.1163842423 0.1760842710 0.8960786748 C4 -0.0455739000 SP3
H4_0 H -1.0410094083 0.2646653893 0.6953041111 H 0.0610053000 UNKNOWN
H5_0 H -1.2111956084 0.3043344912 0.7208715894 H 0.0610053000 UNKNOWN
C4_0 C -1.1908237854 0.1545438325 0.7231519270 C4 0.1622044000 SP3
C5_0 C -1.2425383051 0.1344441997 0.8211220422 C4 -0.1267866000 SP3
H8_0 H -1.1558908114 0.2023143814 0.9602077149 H 0.0610053000 UNKNOWN
H9_0 H -1.0289002453 0.1257519019 0.9209661806 H 0.0610053000 UNKNOWN
H6_0 H -1.0991782972 0.1075264917 0.7180763500 H 0.0233398000 UNKNOWN
C9_0 C -1.3094452564 0.1448969967 0.6354986827 C3 -0.4633117000 SP2
H7_0 H -1.2483413896 0.0600883115 0.8321029363 H 0.0466030000 UNKNOWN
C7_0 C -1.3932290819 0.1759695215 0.8272945173 C4 0.4536458000 SP3
N2_0 N -1.3740007350 0.0618061017 0.6047897463 N 0.4066356000 SP2
C16_0 C -1.3943491256 0.2097088692 0.5773455447 C3 0.3171067000 SP2
H10_0 H -1.3849457593 0.2512133824 0.8315741717 H -0.0936779000 UNKNOWN
H11_0 H -1.4715772092 0.1608162389 0.7594100930 H -0.0936779000 UNKNOWN
C8_0 C -1.4542137840 0.1387320169 0.9135503587 C4 -0.4087069000 SP3
C10_0 C -1.3368270708 -0.0284198191 0.6274177951 C3 -0.0690601000 SP2
C15_0 C -1.4977295635 0.0804300986 0.5317141866 C3 0.1279405000 SP2
N5_0 N -1.5088350614 0.1708410941 0.5143301594 N -0.6238570000 SP2
H18_0 H -1.3769997164 0.2833503759 0.5764282490 H 0.0787770000 UNKNOWN
H12_0 H -1.3802298627 0.1530473244 0.9834271219 H 0.0857903000 UNKNOWN
H13_0 H -1.4688464228 0.0642913432 0.9078714950 H 0.0857903000 UNKNOWN
H14_0 H -1.5614186437 0.1692942232 0.9170974957 H 0.0857903000 UNKNOWN
C11_0 C -1.2196095693 -0.0740949696 0.6890961080 C3 -0.3013642000 SP2
C13_0 C -1.4312217148 -0.0951099452 0.5751278663 C3 0.4176872800 SP2
C14_0 C -1.5865575487 0.0071686805 0.4878179627 C3 0.1898735000 SP2
H15_0 H -1.1246902763 -0.0452932167 0.7373827254 H 0.1936450000 UNKNOWN
C12_0 C -1.2459284056 -0.1670102165 0.6720994893 C3 -0.1743248000 SP2
N3_0 N -1.3729970913 -0.1795832370 0.6047592187 N -0.2946737800 SP2
N4_0 N -1.5548609417 -0.0800375692 0.5078481288 N -0.6144120000 SP2
H17_0 H -1.6858575303 0.0233140024 0.4343900233 H 0.1099870000 UNKNOWN
H16_0 H -1.1818014626 -0.2247593509 0.7059509614 H 0.1962290000 UNKNOWN
H1_0 H -1.4087838262 -0.2414384952 0.5699176961 H 0.3420420000 UNKNOWN
F0_1 F -0.1648851912 0.4295581095 0.9923265352 F -0.1405040000 UNKNOWN
C0_1 C -0.2387084785 0.5072833659 0.9577644110 C4 0.3232468000 SP3
F1_1 F -0.3851835227 0.4907423556 0.9517966321 F -0.1405040000 UNKNOWN
F2_1 F -0.1997860125 0.5730873235 1.0268485466 F -0.1405040000 UNKNOWN
C1_1 C -0.2082766318 0.5354061337 0.8583584940 C4 -0.1056744000 SP3
N0_1 N -0.0543191559 0.5485712295 0.8573041833 N -0.4239836000 SP2
H2_1 H -0.2544975689 0.4813893992 0.8067734159 H 0.1322210000 UNKNOWN
H3_1 H -0.2679907369 0.5996625171 0.8382234708 H 0.1322210000 UNKNOWN
H0_1 H 0.0048596692 0.4909418744 0.8452708551 H 0.3083340000 UNKNOWN
C2_1 C 0.0002820439 0.6356799386 0.8521089048 C3 0.5262329000 SP2
O0_1 O -0.0758949696 0.7051037531 0.8603576994 O1 -0.5547020000 SP2
N1_1 N 0.1429795803 0.6415340889 0.8397329094 N -0.1302817000 SP2
C3_1 C 0.2086577801 0.7301777578 0.8225633871 C4 -0.0437839000 SP3
C6_1 C 0.2205089630 0.5652498183 0.8031974092 C4 -0.0455739000 SP3
H4_1 H 0.2892881413 0.7518423784 0.8873062338 H 0.0610053000 UNKNOWN
H5_1 H 0.1222421499 0.7823513514 0.8069897575 H 0.0610053000 UNKNOWN
C4_1 C 0.2875480369 0.7096002422 0.7368239878 C4 0.1622044000 SP3
C5_1 C 0.3470076490 0.6115941039 0.7647865518 C4 -0.1267866000 SP3
H8_1 H 0.1453820903 0.5285722216 0.7451702650 H 0.0610053000 UNKNOWN
H9_1 H 0.2618342315 0.5152851099 0.8605580035 H 0.0610053000 UNKNOWN
H6_1 H 0.3802964174 0.7568995746 0.7371513696 H 0.0233398000 UNKNOWN
C9_1 C 0.1799764694 0.7178981501 0.6421843136 C3 -0.4633117000 SP2
H7_1 H 0.4371831433 0.6217770393 0.8280583901 H 0.0466030000 UNKNOWN
C7_1 C 0.4073511299 0.5542370205 0.6896322892 C4 0.4536458000 SP3
N2_1 N 0.1292320931 0.8017870035 0.6026452902 N 0.4066356000 SP2
C16_1 C 0.0999967657 0.6536734381 0.5801029265 C3 0.3171067000 SP2
H10_1 H 0.3341849275 0.5592545366 0.6180965499 H -0.0936779000 UNKNOWN
H11_1 H 0.5128517820 0.5841972234 0.6799490752 H -0.0936779000 UNKNOWN
C8_1 C 0.4275804617 0.4529678248 0.7177251507 C4 -0.4087069000 SP3
C10_1 C 0.1587307318 0.8920343059 0.6297401809 C3 -0.0690601000 SP2
C15_1 C 0.0227789012 0.7840469945 0.5184385428 C3 0.1279405000 SP2
N5_1 N 0.0054812105 0.6934684485 0.5048324288 N -0.6238570000 SP2
H18_1 H 0.1051571873 0.5794377933 0.5850014892 H 0.0787770000 UNKNOWN
H12_1 H 0.4979232203 0.4435095865 0.7897385174 H 0.0857903000 UNKNOWN
H13_1 H 0.4767750943 0.4155919178 0.6638572463 H 0.0857903000 UNKNOWN
H14_1 H 0.3214704806 0.4202108958 0.7208378818 H 0.0857903000 UNKNOWN
C11_1 C 0.2509092247 0.9376721615 0.7077528572 C3 -0.3013642000 SP2
C13_1 C 0.0797901752 0.9589316018 0.5673649754 C3 0.4176872800 SP2
C14_1 C -0.0483719116 0.8574755443 0.4623193359 C3 0.1898735000 SP2
H15_1 H 0.3275562051 0.9091454780 0.7687479989 H 0.1936450000 UNKNOWN
C12_1 C 0.2256979807 1.0305670398 0.6900397408 C3 -0.1743248000 SP2
N3_1 N 0.1233253410 1.0432462496 0.6063225597 N -0.2946737800 SP2
N4_1 N -0.0210377077 0.9445622460 0.4851015253 N -0.6144120000 SP2
H17_1 H -0.1302456115 0.8416227153 0.3971644498 H 0.1099870000 UNKNOWN
H16_1 H 0.2752464336 1.0885992064 0.7325124713 H 0.1962290000 UNKNOWN
H1_1 H 0.0862545686 1.1058832274 0.5733457274 H 0.3420420000 UNKNOWN
#END
