# Supplementary material for: Predicting crystal form stability under real-world conditions
Source: Nature. 2023 Nov 8;623(7986):324–8. doi: 10.1038/s41586-023-06587-3 (PMC10632141; doi:10.1038/s41586-023-06587-3)
Supplement: Supplementary file 2 — This file contains archived experimental crystal structures before and after energy minimization (cif_structures folder) with a summary provided in a file structures.xlsx, predicted crystal structures and relative free energies for radiprodil (radiprodil_landscape_cif_files folder) and upadacitinib (upadacitinib_landscape_cif_files folder), individual (free) energy components for hydrates and anhydrates (energy_components.xlsx file), reference free-energy differences (reference_data_anhydrates.xlsx file) and critical water activities needed to carry out the validation (reference_data_hydrates.xlsx file). [file 41586_2023_6587_MOESM2_ESM.zip › Supplementary_Data/upadacitinib_landscape_cif_files/anhydrate/rank_step4f_045.cif]

#############################################
# Avant-garde Materials Simulation           
#############################################

data_structure_000037
_cell_length_a 8.1294554540
_cell_length_b 47.7238564833
_cell_length_c 9.2580060951
_cell_angle_alpha 90.0000000000
_cell_angle_beta 90.0000000000
_cell_angle_gamma 90.0000000000
_cell_volume 3591.8190461473
_exptl_crystal_density_diffrn 1.4068085921
_symmetry_cell_setting orthorhombic
_symmetry_space_group_name_H-M 'P 2_1 2_1 2'
_symmetry_Int_Tables_number 18
loop_
_symmetry_equiv_pos_site_id
_symmetry_equiv_pos_as_xyz
1 x,y,z
2 -x,-y,z
3 -x+1/2,y+1/2,-z
4 x+1/2,-y+1/2,-z
loop_
_atom_site_label
_atom_site_type_symbol
_atom_site_fract_x
_atom_site_fract_y
_atom_site_fract_z
_atom_site_fftype
_atom_site_charge
_atom_site_hybridization
F0_0 F -0.1542948056 0.2614014530 0.8516603162 F -0.1405040000 UNKNOWN
C0_0 C -0.1933773833 0.2334342498 0.8435835519 C4 0.3232468000 SP3
F1_0 F -0.1500963659 0.2245298006 0.7084221954 F -0.1405040000 UNKNOWN
F2_0 F -0.0944418826 0.2198348560 0.9380919675 F -0.1405040000 UNKNOWN
C1_0 C -0.3769016818 0.2299040815 0.8722038842 C4 -0.1056744000 SP3
N0_0 N -0.4429000479 0.2022836689 0.8487773656 N -0.4239836000 SP2
H2_0 H -0.3979626073 0.2361300214 0.9845462043 H 0.1322210000 UNKNOWN
H3_0 H -0.4399284650 0.2450296583 0.8020123710 H 0.1322210000 UNKNOWN
H0_0 H -0.4506417039 0.1945149277 0.7451480750 H 0.3083340000 UNKNOWN
C2_0 C -0.4403950173 0.1831171270 0.9599791045 C3 0.5262329000 SP2
O0_0 O -0.3611904384 0.1871366563 1.0735042794 O1 -0.5547020000 SP2
N1_0 N -0.5313963666 0.1593910787 0.9373326097 N -0.1302817000 SP2
C3_0 C -0.5304743693 0.1374723175 1.0490450804 C4 -0.0437839000 SP3
C6_0 C -0.6820490949 0.1585180514 0.8485525173 C4 -0.0455739000 SP3
H4_0 H -0.5465037681 0.1467510381 1.1570057962 H 0.0610053000 UNKNOWN
H5_0 H -0.4128669321 0.1260937085 1.0487786939 H 0.0610053000 UNKNOWN
C4_0 C -0.6769751535 0.1184320703 1.0073030751 C4 0.1622044000 SP3
C5_0 C -0.7963867999 0.1398670498 0.9393026513 C4 -0.1267866000 SP3
H8_0 H -0.6565971684 0.1496204376 0.7410939995 H 0.0610053000 UNKNOWN
H9_0 H -0.7299402840 0.1798358399 0.8334625254 H 0.0610053000 UNKNOWN
H6_0 H -0.7343056584 0.1094639382 1.1043497374 H 0.0233398000 UNKNOWN
C9_0 C -0.6198504871 0.0947153289 0.9136234269 C3 -0.4633117000 SP2
H7_0 H -0.8376078694 0.1529547114 1.0310009271 H 0.0466030000 UNKNOWN
C7_0 C -0.9505755010 0.1285005767 0.8659072175 C4 0.4536458000 SP3
N2_0 N -0.5368010254 0.0722796897 0.9736879749 N 0.4066356000 SP2
C16_0 C -0.6094822441 0.0900983192 0.7648534559 C3 0.3171067000 SP2
H10_0 H -0.9184039965 0.1176511589 0.7650245096 H -0.0936779000 UNKNOWN
H11_0 H -1.0038436226 0.1122669063 0.9365515279 H -0.0936779000 UNKNOWN
C8_0 C -1.0782839277 0.1514093314 0.8381492427 C4 -0.4087069000 SP3
C10_0 C -0.5043666581 0.0640729607 1.1143957879 C3 -0.0690601000 SP2
C15_0 C -0.4797028383 0.0554792040 0.8587107827 C3 0.1279405000 SP2
N5_0 N -0.5249429956 0.0664038796 0.7310377540 N -0.6238570000 SP2
H18_0 H -0.6606627875 0.1033497282 0.6807273964 H 0.0787770000 UNKNOWN
H12_0 H -1.0343171791 0.1671209411 0.7603227085 H 0.0857903000 UNKNOWN
H13_0 H -1.1084819767 0.1626791234 0.9382691351 H 0.0857903000 UNKNOWN
H14_0 H -1.1939590149 0.1428931131 0.7953375271 H 0.0857903000 UNKNOWN
C11_0 C -0.5439473389 0.0739933757 1.2545591464 C3 -0.3013642000 SP2
C13_0 C -0.4117109404 0.0391934707 1.1302236172 C3 0.4176872800 SP2
C14_0 C -0.3854043496 0.0312910844 0.8895015829 C3 0.1898735000 SP2
H15_0 H -0.6152921268 0.0922052486 1.2853191167 H 0.1936450000 UNKNOWN
C12_0 C -0.4745609411 0.0548835870 1.3505326815 C3 -0.1743248000 SP2
N3_0 N -0.3954542302 0.0341645970 1.2756669846 N -0.2946737800 SP2
N4_0 N -0.3504463922 0.0230102950 1.0228511571 N -0.6144120000 SP2
H17_0 H -0.3379074401 0.0190004121 0.7993583799 H 0.1099870000 UNKNOWN
H16_0 H -0.4781083432 0.0549353212 1.4682053422 H 0.1962290000 UNKNOWN
H1_0 H -0.3275051129 0.0174025880 1.3191726370 H 0.3420420000 UNKNOWN
H3_1 H -0.0192921163 0.2713549527 0.6182398423 H 0.1322210000 UNKNOWN
C1_1 C 0.1021236693 0.2782492523 0.5803340381 C4 -0.1056744000 SP3
N0_1 N 0.1474866773 0.3055760592 0.6315733438 N -0.4239836000 SP2
C0_1 C 0.2266082746 0.2562252099 0.6279372437 C4 0.3232468000 SP3
H2_1 H 0.1005108855 0.2784483153 0.4622248454 H 0.1322210000 UNKNOWN
H0_1 H 0.1457116735 0.3089523465 0.7417667736 H 0.3083340000 UNKNOWN
C2_1 C 0.1429418279 0.3284590522 0.5415059318 C3 0.5262329000 SP2
F0_1 F 0.2011868726 0.2314606102 0.5579469899 F -0.1405040000 UNKNOWN
F1_1 F 0.2180656017 0.2506924454 0.7724881072 F -0.1405040000 UNKNOWN
F2_1 F 0.3848439215 0.2642054915 0.6009055312 F -0.1405040000 UNKNOWN
O0_1 O 0.0834294058 0.3281551191 0.4169957333 O1 -0.5547020000 SP2
N1_1 N 0.2088953160 0.3523506069 0.6009355232 N -0.1302817000 SP2
C3_1 C 0.2107301085 0.3785725696 0.5178445853 C4 -0.0437839000 SP3
C6_1 C 0.3397197953 0.3519407792 0.7116258654 C4 -0.0455739000 SP3
H4_1 H 0.0883601757 0.3882967034 0.5141718321 H 0.0610053000 UNKNOWN
H5_1 H 0.2492403378 0.3745469836 0.4059550791 H 0.0610053000 UNKNOWN
C4_1 C 0.3347075438 0.3967525219 0.6013153194 C4 0.1622044000 SP3
C5_1 C 0.4591498951 0.3747397249 0.6613928530 C4 -0.1267866000 SP3
H8_1 H 0.3947788903 0.3309902941 0.7174945794 H 0.0610053000 UNKNOWN
H9_1 H 0.2896948349 0.3567229457 0.8192282213 H 0.0610053000 UNKNOWN
H6_1 H 0.2683010737 0.4056472380 0.6946103480 H 0.0233398000 UNKNOWN
C9_1 C 0.4066567006 0.4201797618 0.5160363635 C3 -0.4633117000 SP2
H7_1 H 0.5268441696 0.3833782184 0.7542825427 H 0.0466030000 UNKNOWN
C7_1 C 0.5827092334 0.3645314370 0.5475670489 C4 0.4536458000 SP3
N2_1 N 0.5010625210 0.4410495369 0.5780850260 N 0.4066356000 SP2
C16_1 C 0.4095863002 0.4262185728 0.3685090369 C3 0.3171067000 SP2
H10_1 H 0.5156426594 0.3567492720 0.4523644357 H -0.0936779000 UNKNOWN
H11_1 H 0.6537286478 0.3828400197 0.5102512596 H -0.0936779000 UNKNOWN
C8_1 C 0.7002326867 0.3417592773 0.6007273746 C4 -0.4087069000 SP3
C10_1 C 0.5378421950 0.4483245239 0.7192071213 C3 -0.0690601000 SP2
C15_1 C 0.5595996293 0.4580967278 0.4646091743 C3 0.1279405000 SP2
N5_1 N 0.5026437995 0.4490920452 0.3366331076 N -0.6238570000 SP2
H18_1 H 0.3445194263 0.4148148872 0.2845920377 H 0.0787770000 UNKNOWN
H12_1 H 0.7680910178 0.3486138910 0.6972672685 H 0.0857903000 UNKNOWN
H13_1 H 0.7916537478 0.3364301249 0.5177961088 H 0.0857903000 UNKNOWN
H14_1 H 0.6351748810 0.3223036675 0.6287407498 H 0.0857903000 UNKNOWN
C11_1 C 0.4967316944 0.4381023387 0.8582029618 C3 -0.3013642000 SP2
C13_1 C 0.6384018526 0.4722097174 0.7372148131 C3 0.4176872800 SP2
C14_1 C 0.6616991242 0.4812345421 0.4971543188 C3 0.1898735000 SP2
H15_1 H 0.4170033745 0.4207708943 0.8865052421 H 0.1936450000 UNKNOWN
C12_1 C 0.5732818381 0.4560176370 0.9561317584 C3 -0.1743248000 SP2
N3_1 N 0.6584358753 0.4763120810 0.8830707412 N -0.2946737800 SP2
N4_1 N 0.7017053811 0.4884799100 0.6311084857 N -0.6144120000 SP2
H17_1 H 0.7076428600 0.4939511614 0.4080014171 H 0.1099870000 UNKNOWN
H16_1 H 0.5695089801 0.4556435944 1.0737942884 H 0.1962290000 UNKNOWN
H1_1 H 0.7262082719 0.4928564439 0.9278512878 H 0.3420420000 UNKNOWN
#END
