# Supplementary material for: Predicting crystal form stability under real-world conditions
Source: Nature. 2023 Nov 8;623(7986):324–8. doi: 10.1038/s41586-023-06587-3 (PMC10632141; doi:10.1038/s41586-023-06587-3)
Supplement: Supplementary file 2 — This file contains archived experimental crystal structures before and after energy minimization (cif_structures folder) with a summary provided in a file structures.xlsx, predicted crystal structures and relative free energies for radiprodil (radiprodil_landscape_cif_files folder) and upadacitinib (upadacitinib_landscape_cif_files folder), individual (free) energy components for hydrates and anhydrates (energy_components.xlsx file), reference free-energy differences (reference_data_anhydrates.xlsx file) and critical water activities needed to carry out the validation (reference_data_hydrates.xlsx file). [file 41586_2023_6587_MOESM2_ESM.zip › Supplementary_Data/upadacitinib_landscape_cif_files/anhydrate/rank_step4f_061.cif]

#############################################
# Avant-garde Materials Simulation           
#############################################

data_structure_000058
_cell_length_a 5.6441790637
_cell_length_b 15.8236960969
_cell_length_c 20.2645028475
_cell_angle_alpha 90.0000000000
_cell_angle_beta 90.0000000000
_cell_angle_gamma 90.0000000000
_cell_volume 1809.8587030098
_exptl_crystal_density_diffrn 1.3959658528
_symmetry_cell_setting orthorhombic
_symmetry_space_group_name_H-M 'P 2_1 2_1 2_1'
_symmetry_Int_Tables_number 19
loop_
_symmetry_equiv_pos_site_id
_symmetry_equiv_pos_as_xyz
1 x,y,z
2 -x+1/2,-y,z+1/2
3 -x,y+1/2,-z+1/2
4 x+1/2,-y+1/2,-z
loop_
_atom_site_label
_atom_site_type_symbol
_atom_site_fract_x
_atom_site_fract_y
_atom_site_fract_z
_atom_site_fftype
_atom_site_charge
_atom_site_hybridization
F0_0 F 0.8242265857 0.1389689628 0.8332463410 F -0.1405040000 UNKNOWN
C0_0 C 0.7687351692 0.2058003833 0.7933107490 C4 0.3232468000 SP3
F1_0 F 0.5267998565 0.2084999425 0.7889623021 F -0.1405040000 UNKNOWN
F2_0 F 0.8356378706 0.2772200091 0.8254128168 F -0.1405040000 UNKNOWN
C1_0 C 0.8868201751 0.1952602815 0.7260014916 C4 -0.1056744000 SP3
N0_0 N 0.7986495007 0.2538874627 0.6778579588 N -0.4239836000 SP2
H2_0 H 1.0781872863 0.2037955068 0.7329504027 H 0.1322210000 UNKNOWN
H3_0 H 0.8524561971 0.1301584802 0.7098230691 H 0.1322210000 UNKNOWN
H0_0 H 0.6633563788 0.2308096992 0.6487232602 H 0.3083340000 UNKNOWN
C2_0 C 0.9297939925 0.3239416647 0.6611167270 C3 0.5262329000 SP2
O0_0 O 1.1277448335 0.3392887491 0.6866923030 O1 -0.5547020000 SP2
N1_0 N 0.8340439798 0.3760267042 0.6147059906 N -0.1302817000 SP2
C3_0 C 0.5994808511 0.3655753222 0.5840165458 C4 -0.0437839000 SP3
C6_0 C 0.9296868471 0.4611627120 0.6042535815 C4 -0.0455739000 SP3
H4_0 H 0.4561937432 0.3707177753 0.6207938054 H 0.0610053000 UNKNOWN
H5_0 H 0.5840637422 0.3038657622 0.5595493496 H 0.0610053000 UNKNOWN
C4_0 C 0.5905068480 0.4387345257 0.5340467482 C4 0.1622044000 SP3
C5_0 C 0.7228407435 0.5099471626 0.5732582622 C4 -0.1267866000 SP3
H8_0 H 1.0826953202 0.4593314838 0.5703365700 H 0.0610053000 UNKNOWN
H9_0 H 0.9864667563 0.4887122208 0.6513039915 H 0.0610053000 UNKNOWN
H6_0 H 0.4057123869 0.4560438155 0.5240993516 H 0.0233398000 UNKNOWN
C9_0 C 0.7116518607 0.4153141314 0.4708020820 C3 -0.4633117000 SP2
H7_0 H 0.6028995530 0.5287234123 0.6137095661 H 0.0466030000 UNKNOWN
C7_0 C 0.8014428228 0.5893921730 0.5355463117 C4 0.4536458000 SP3
N2_0 N 0.6630069398 0.4506677275 0.4098191600 N 0.4066356000 SP2
C16_0 C 0.9010479891 0.3607252378 0.4587978133 C3 0.3171067000 SP2
H10_0 H 0.9697524189 0.6115138656 0.5569750437 H -0.0936779000 UNKNOWN
H11_0 H 0.8408560368 0.5726193131 0.4839928552 H -0.0936779000 UNKNOWN
C8_0 C 0.6247911051 0.6626602144 0.5377097054 C4 -0.4087069000 SP3
C10_0 C 0.4935607534 0.5067493234 0.3867528189 C3 -0.0690601000 SP2
C15_0 C 0.8277909695 0.4173229369 0.3645896694 C3 0.1279405000 SP2
N5_0 N 0.9709435396 0.3612017641 0.3944959013 N -0.6238570000 SP2
H18_0 H 0.9886833869 0.3214466743 0.4955017417 H 0.0787770000 UNKNOWN
H12_0 H 0.6888914438 0.7161789902 0.5080970342 H 0.0857903000 UNKNOWN
H13_0 H 0.6000599332 0.6849548347 0.5885752575 H 0.0857903000 UNKNOWN
H14_0 H 0.4508684741 0.6445639455 0.5179579050 H 0.0857903000 UNKNOWN
C11_0 C 0.2965715856 0.5497166721 0.4138109350 C3 -0.3013642000 SP2
C13_0 C 0.5101452506 0.5286027254 0.3191766137 C3 0.4176872800 SP2
C14_0 C 0.8288797445 0.4471519106 0.2985950784 C3 0.1898735000 SP2
H15_0 H 0.2261319591 0.5468034981 0.4633864327 H 0.1936450000 UNKNOWN
C12_0 C 0.1999199044 0.5962641876 0.3621276695 C3 -0.1743248000 SP2
N3_0 N 0.3264283378 0.5828131724 0.3055977969 N -0.2946737800 SP2
N4_0 N 0.6740381342 0.5023713264 0.2751025461 N -0.6144120000 SP2
H17_0 H 0.9645171268 0.4236037836 0.2651550435 H 0.1099870000 UNKNOWN
H16_0 H 0.0462946714 0.6374673454 0.3621281751 H 0.1962290000 UNKNOWN
H1_0 H 0.3147962506 0.6149070620 0.2608491565 H 0.3420420000 UNKNOWN
#END
