# Supplementary material for: Predicting crystal form stability under real-world conditions
Source: Nature. 2023 Nov 8;623(7986):324–8. doi: 10.1038/s41586-023-06587-3 (PMC10632141; doi:10.1038/s41586-023-06587-3)
Supplement: Supplementary file 2 — This file contains archived experimental crystal structures before and after energy minimization (cif_structures folder) with a summary provided in a file structures.xlsx, predicted crystal structures and relative free energies for radiprodil (radiprodil_landscape_cif_files folder) and upadacitinib (upadacitinib_landscape_cif_files folder), individual (free) energy components for hydrates and anhydrates (energy_components.xlsx file), reference free-energy differences (reference_data_anhydrates.xlsx file) and critical water activities needed to carry out the validation (reference_data_hydrates.xlsx file). [file 41586_2023_6587_MOESM2_ESM.zip › Supplementary_Data/upadacitinib_landscape_cif_files/anhydrate/rank_step4f_063.cif]

#############################################
# Avant-garde Materials Simulation           
#############################################

data_structure_000060
_cell_length_a 7.9618355246
_cell_length_b 11.0339871311
_cell_length_c 20.8737284113
_cell_angle_alpha 90.0000000000
_cell_angle_beta 90.0000000000
_cell_angle_gamma 90.0000000000
_cell_volume 1833.7735461760
_exptl_crystal_density_diffrn 1.3777606036
_symmetry_cell_setting orthorhombic
_symmetry_space_group_name_H-M 'P 2_1 2_1 2_1'
_symmetry_Int_Tables_number 19
loop_
_symmetry_equiv_pos_site_id
_symmetry_equiv_pos_as_xyz
1 x,y,z
2 -x+1/2,-y,z+1/2
3 -x,y+1/2,-z+1/2
4 x+1/2,-y+1/2,-z
loop_
_atom_site_label
_atom_site_type_symbol
_atom_site_fract_x
_atom_site_fract_y
_atom_site_fract_z
_atom_site_fftype
_atom_site_charge
_atom_site_hybridization
F0_0 F 0.6554015571 0.2960442106 0.2734000780 F -0.1405040000 UNKNOWN
C0_0 C 0.6172393307 0.3675145041 0.3245998598 C4 0.3232468000 SP3
F1_0 F 0.7643597983 0.4069214564 0.3504241806 F -0.1405040000 UNKNOWN
F2_0 F 0.5364986146 0.4674549404 0.3016063993 F -0.1405040000 UNKNOWN
C1_0 C 0.5105155052 0.2967199672 0.3723193220 C4 -0.1056744000 SP3
N0_0 N 0.4930013558 0.3557585871 0.4333189465 N -0.4239836000 SP2
H2_0 H 0.3887827125 0.2821845154 0.3483347442 H 0.1322210000 UNKNOWN
H3_0 H 0.5704131435 0.2083906012 0.3804015408 H 0.1322210000 UNKNOWN
H0_0 H 0.4193964756 0.4335718276 0.4346093543 H 0.3083340000 UNKNOWN
C2_0 C 0.5331703255 0.2930252545 0.4884814956 C3 0.5262329000 SP2
O0_0 O 0.5926678091 0.1876017071 0.4868073769 O1 -0.5547020000 SP2
N1_0 N 0.5096623729 0.3530011424 0.5446755122 N -0.1302817000 SP2
C3_0 C 0.4363203870 0.4740672642 0.5521903616 C4 -0.0437839000 SP3
C6_0 C 0.5426624482 0.2950156776 0.6066690654 C4 -0.0455739000 SP3
H4_0 H 0.2987867217 0.4704238770 0.5467822742 H 0.0610053000 UNKNOWN
H5_0 H 0.4868319596 0.5376629808 0.5167685109 H 0.0610053000 UNKNOWN
C4_0 C 0.4831103909 0.5087569530 0.6214657749 C4 0.1622044000 SP3
C5_0 C 0.4656596614 0.3840828123 0.6550280342 C4 -0.1267866000 SP3
H8_0 H 0.6788047740 0.2837005473 0.6135995724 H 0.0610053000 UNKNOWN
H9_0 H 0.4845305479 0.2051819595 0.6093561513 H 0.0610053000 UNKNOWN
H6_0 H 0.3889579050 0.5719629368 0.6407352883 H 0.0233398000 UNKNOWN
C9_0 C 0.6531128003 0.5669568789 0.6245998692 C3 -0.4633117000 SP2
H7_0 H 0.3291134617 0.3670669805 0.6552652277 H 0.0466030000 UNKNOWN
C7_0 C 0.5251808315 0.3727366374 0.7243496539 C4 0.4536458000 SP3
N2_0 N 0.6776940254 0.6862929864 0.6066126083 N 0.4066356000 SP2
C16_0 C 0.8141245552 0.5259856474 0.6405521647 C3 0.3171067000 SP2
H10_0 H 0.5011932661 0.2791329702 0.7403768000 H -0.0936779000 UNKNOWN
H11_0 H 0.6616876692 0.3867355885 0.7279902153 H -0.0936779000 UNKNOWN
C8_0 C 0.4347357878 0.4610841651 0.7690084534 C4 -0.4087069000 SP3
C10_0 C 0.5742901918 0.7759413967 0.5818332051 C3 -0.0690601000 SP2
C15_0 C 0.8506947177 0.7110901698 0.6141087270 C3 0.1279405000 SP2
N5_0 N 0.9337900799 0.6128001265 0.6344262595 N -0.6238570000 SP2
H18_0 H 0.8469978382 0.4357881153 0.6569393326 H 0.0787770000 UNKNOWN
H12_0 H 0.4766818372 0.4487699187 0.8185698439 H 0.0857903000 UNKNOWN
H13_0 H 0.2978743629 0.4476474132 0.7675403381 H 0.0857903000 UNKNOWN
H14_0 H 0.4609309244 0.5557121196 0.7557711017 H 0.0857903000 UNKNOWN
C11_0 C 0.4023014797 0.7855887208 0.5647002204 C3 -0.3013642000 SP2
C13_0 C 0.6524677604 0.8882920215 0.5686257280 C3 0.4176872800 SP2
C14_0 C 0.9113419594 0.8288351515 0.6013866696 C3 0.1898735000 SP2
H15_0 H 0.3036477823 0.7181478799 0.5680620302 H 0.1936450000 UNKNOWN
C12_0 C 0.3827382932 0.9026441841 0.5411268050 C3 -0.1743248000 SP2
N3_0 N 0.5318349790 0.9642352215 0.5438987776 N -0.2946737800 SP2
N4_0 N 0.8149986999 0.9176780278 0.5793143338 N -0.6144120000 SP2
H17_0 H 1.0436881793 0.8478096224 0.6105713603 H 0.1099870000 UNKNOWN
H16_0 H 0.2715695115 0.9466252986 0.5221027414 H 0.1962290000 UNKNOWN
H1_0 H 0.5526327987 1.0513122060 0.5263359450 H 0.3420420000 UNKNOWN
#END
