# Supplementary material for: Predicting crystal form stability under real-world conditions
Source: Nature. 2023 Nov 8;623(7986):324–8. doi: 10.1038/s41586-023-06587-3 (PMC10632141; doi:10.1038/s41586-023-06587-3)
Supplement: Supplementary file 2 — This file contains archived experimental crystal structures before and after energy minimization (cif_structures folder) with a summary provided in a file structures.xlsx, predicted crystal structures and relative free energies for radiprodil (radiprodil_landscape_cif_files folder) and upadacitinib (upadacitinib_landscape_cif_files folder), individual (free) energy components for hydrates and anhydrates (energy_components.xlsx file), reference free-energy differences (reference_data_anhydrates.xlsx file) and critical water activities needed to carry out the validation (reference_data_hydrates.xlsx file). [file 41586_2023_6587_MOESM2_ESM.zip › Supplementary_Data/upadacitinib_landscape_cif_files/anhydrate/rank_step4f_024.cif]

#############################################
# Avant-garde Materials Simulation           
#############################################

data_structure_000018
_cell_length_a 9.9622520130
_cell_length_b 16.6701578415
_cell_length_c 21.2974756624
_cell_angle_alpha 90.0000000000
_cell_angle_beta 90.0000000000
_cell_angle_gamma 90.0000000000
_cell_volume 3536.9210552310
_exptl_crystal_density_diffrn 1.4286442407
_symmetry_cell_setting orthorhombic
_symmetry_space_group_name_H-M 'P 2_1 2_1 2_1'
_symmetry_Int_Tables_number 19
loop_
_symmetry_equiv_pos_site_id
_symmetry_equiv_pos_as_xyz
1 x,y,z
2 -x+1/2,-y,z+1/2
3 -x,y+1/2,-z+1/2
4 x+1/2,-y+1/2,-z
loop_
_atom_site_label
_atom_site_type_symbol
_atom_site_fract_x
_atom_site_fract_y
_atom_site_fract_z
_atom_site_fftype
_atom_site_charge
_atom_site_hybridization
F0_0 F 0.7961746529 0.1835158160 0.9938294788 F -0.1405040000 UNKNOWN
C0_0 C 0.8757357859 0.1167874186 0.9924605682 C4 0.3232468000 SP3
F1_0 F 0.9995414473 0.1412894465 0.9720638293 F -0.1405040000 UNKNOWN
F2_0 F 0.8915157481 0.0920049221 1.0530360688 F -0.1405040000 UNKNOWN
C1_0 C 0.8175451833 0.0498715939 0.9528675765 C4 -0.1056744000 SP3
N0_0 N 0.7940608343 0.0745501450 0.8884657597 N -0.4239836000 SP3
H2_0 H 0.8895661228 -0.0000247631 0.9527659672 H 0.1322210000 UNKNOWN
H3_0 H 0.7237360850 0.0301151646 0.9753119079 H 0.1322210000 UNKNOWN
H0_0 H 0.6965233119 0.0924628852 0.8823527801 H 0.3083340000 UNKNOWN
C2_0 C 0.8368519560 0.0199107877 0.8426002560 C3 0.5262329000 SP2
O0_0 O 0.9142358101 -0.0361708644 0.8543332583 O1 -0.5547020000 SP2
N1_0 N 0.7855103816 0.0336515118 0.7835991376 N -0.1302817000 SP2
C3_0 C 0.7335467258 0.1120445788 0.7622871543 C4 -0.0437839000 SP3
C6_0 C 0.8335209066 -0.0144447139 0.7305543608 C4 -0.0455739000 SP3
H4_0 H 0.7966071383 0.1607259892 0.7808611019 H 0.0610053000 UNKNOWN
H5_0 H 0.6301411941 0.1226744872 0.7784259617 H 0.0610053000 UNKNOWN
C4_0 C 0.7415958733 0.1084507894 0.6897027696 C4 0.1622044000 SP3
C5_0 C 0.8587548328 0.0470877271 0.6787650730 C4 -0.1267866000 SP3
H8_0 H 0.7567207414 -0.0585968109 0.7159383250 H 0.0610053000 UNKNOWN
H9_0 H 0.9240875150 -0.0472051412 0.7443128549 H 0.0610053000 UNKNOWN
H6_0 H 0.7689055582 0.1678614774 0.6717377606 H 0.0233398000 UNKNOWN
C9_0 C 0.6103333723 0.0833612420 0.6614464504 C3 -0.4633117000 SP2
H7_0 H 0.9513561415 0.0794035166 0.6914087372 H 0.0466030000 UNKNOWN
C7_0 C 0.8769447832 0.0095199007 0.6134130723 C4 0.4536458000 SP3
N2_0 N 0.5691817582 0.1017326971 0.6009371682 N 0.4066356000 SP2
C16_0 C 0.5064570850 0.0370074445 0.6856222332 C3 0.3171067000 SP2
H10_0 H 0.9030606399 -0.0542404493 0.6196719653 H -0.0936779000 UNKNOWN
H11_0 H 0.7807722207 0.0094574132 0.5881634089 H -0.0936779000 UNKNOWN
C8_0 C 0.9864295016 0.0488408059 0.5734721138 C4 -0.4087069000 SP3
C10_0 C 0.6235456442 0.1476378903 0.5532031962 C3 -0.0690601000 SP2
C15_0 C 0.4438416647 0.0651366949 0.5911240593 C3 0.1279405000 SP2
N5_0 N 0.4052234846 0.0258040194 0.6433702706 N -0.6238570000 SP2
H18_0 H 0.4999196482 0.0124291249 0.7327536723 H 0.0787770000 UNKNOWN
H12_0 H 0.9965087924 0.0185939136 0.5278048757 H 0.0857903000 UNKNOWN
H13_0 H 1.0838087763 0.0453919303 0.5976705904 H 0.0857903000 UNKNOWN
H14_0 H 0.9656581348 0.1123091265 0.5639707854 H 0.0857903000 UNKNOWN
C11_0 C 0.7390407993 0.1957126805 0.5459362661 C3 -0.3013642000 SP2
C13_0 C 0.5472846697 0.1515881360 0.4969265425 C3 0.4176872800 SP2
C14_0 C 0.3789291948 0.0727789014 0.5321413048 C3 0.1898735000 SP2
H15_0 H 0.8182671089 0.2087838520 0.5791592078 H 0.1936450000 UNKNOWN
C12_0 C 0.7295663111 0.2274079369 0.4857881493 C3 -0.1743248000 SP2
N3_0 N 0.6160363542 0.2010020217 0.4565762598 N -0.2946737800 SP2
N4_0 N 0.4290601674 0.1152944188 0.4849008922 N -0.6144120000 SP2
H17_0 H 0.2823304939 0.0431159511 0.5251740689 H 0.1099870000 UNKNOWN
H16_0 H 0.7974607727 0.2681307883 0.4622708031 H 0.1962290000 UNKNOWN
H1_0 H 0.5862437520 0.2183934640 0.4113813768 H 0.3420420000 UNKNOWN
H7_1 H 0.7351857590 0.2245987049 1.1233915085 H 0.0466030000 UNKNOWN
C5_1 C 0.7715118869 0.2795962691 1.1463909824 C4 -0.1267866000 SP3
C4_1 C 0.6522633558 0.3281851691 1.1751122115 C4 0.1622044000 SP3
C6_1 C 0.8214368962 0.3402140571 1.0978149280 C4 -0.0455739000 SP3
C7_1 C 0.8779557634 0.2583145789 1.1958837448 C4 0.4536458000 SP3
C3_1 C 0.7100695404 0.4139983701 1.1815440977 C4 -0.0437839000 SP3
H6_1 H 0.5725304186 0.3313059616 1.1394718387 H 0.0233398000 UNKNOWN
C9_1 C 0.5942443304 0.2935331582 1.2335850108 C3 -0.4633117000 SP2
N1_1 N 0.8116892151 0.4173384219 1.1311678212 N -0.1302817000 SP2
H8_1 H 0.9248763173 0.3309346103 1.0820598829 H 0.0610053000 UNKNOWN
H9_1 H 0.7557142449 0.3402978091 1.0561634392 H 0.0610053000 UNKNOWN
H10_1 H 0.9108057565 0.3134491553 1.2201295757 H -0.0936779000 UNKNOWN
H11_1 H 0.8294306021 0.2217673545 1.2324790716 H -0.0936779000 UNKNOWN
C8_1 C 1.0006119106 0.2139191921 1.1704308196 C4 -0.4087069000 SP3
H4_1 H 0.6314619994 0.4595338718 1.1751209622 H 0.0610053000 UNKNOWN
H5_1 H 0.7577066510 0.4237817853 1.2276115857 H 0.0610053000 UNKNOWN
N2_1 N 0.5006143751 0.2319003504 1.2329438634 N 0.4066356000 SP2
C16_1 C 0.6221337028 0.3055781025 1.2970189679 C3 0.3171067000 SP2
C2_1 C 0.9180353164 0.4694535260 1.1290415891 C3 0.5262329000 SP2
H12_1 H 1.0736029458 0.2029582314 1.2081261533 H 0.0857903000 UNKNOWN
H13_1 H 1.0533521950 0.2481198492 1.1337837724 H 0.0857903000 UNKNOWN
H14_1 H 0.9731716310 0.1557075122 1.1499649301 H 0.0857903000 UNKNOWN
C10_1 C 0.4326987109 0.1911182619 1.1858869138 C3 -0.0690601000 SP2
C15_1 C 0.4761544803 0.2100947964 1.2955681143 C3 0.1279405000 SP2
N5_1 N 0.5502120585 0.2553919763 1.3346055466 N -0.6238570000 SP2
H18_1 H 0.6924549361 0.3487108529 1.3166716053 H 0.0787770000 UNKNOWN
O0_1 O 1.0167364862 0.4574192013 1.0941254079 O1 -0.5547020000 SP2
N0_1 N 0.9113477141 0.5351759140 1.1685180091 N -0.4239836000 SP2
C11_1 C 0.4282421899 0.1946607578 1.1195214771 C3 -0.3013642000 SP2
C13_1 C 0.3434835690 0.1300934594 1.2060225802 C3 0.4176872800 SP2
C14_1 C 0.3840899543 0.1481766390 1.3099211717 C3 0.1898735000 SP2
H0_1 H 0.8251624544 0.5503057148 1.1930449971 H 0.3083340000 UNKNOWN
C1_1 C 1.0217193314 0.5910054239 1.1706002947 C4 -0.1056744000 SP3
H15_1 H 0.4817855601 0.2339918707 1.0878273657 H 0.1936450000 UNKNOWN
C12_1 C 0.3368475350 0.1359541710 1.1016292819 C3 -0.1743248000 SP2
N3_1 N 0.2868461858 0.0971759492 1.1532183002 N -0.2946737800 SP2
N4_1 N 0.3171250002 0.1082392074 1.2660600883 N -0.6144120000 SP2
H17_1 H 0.3685499429 0.1324275509 1.3591694115 H 0.1099870000 UNKNOWN
C0_1 C 0.9961107838 0.6693951423 1.1359919701 C4 0.3232468000 SP3
H2_1 H 1.1097902648 0.5632457903 1.1487742933 H 0.1322210000 UNKNOWN
H3_1 H 1.0466989910 0.6070858420 1.2193154134 H 0.1322210000 UNKNOWN
H16_1 H 0.3049153956 0.1190984074 1.0547449614 H 0.1962290000 UNKNOWN
H1_1 H 0.2164051644 0.0498053142 1.1517609545 H 0.3420420000 UNKNOWN
F0_1 F 0.8915271215 0.7113244140 1.1616173548 F -0.1405040000 UNKNOWN
F1_1 F 0.9688891678 0.6584007998 1.0744500139 F -0.1405040000 UNKNOWN
F2_1 F 1.1063854463 0.7180079890 1.1405349470 F -0.1405040000 UNKNOWN
#END
