# Supplementary material for: Predicting crystal form stability under real-world conditions
Source: Nature. 2023 Nov 8;623(7986):324–8. doi: 10.1038/s41586-023-06587-3 (PMC10632141; doi:10.1038/s41586-023-06587-3)
Supplement: Supplementary file 2 — This file contains archived experimental crystal structures before and after energy minimization (cif_structures folder) with a summary provided in a file structures.xlsx, predicted crystal structures and relative free energies for radiprodil (radiprodil_landscape_cif_files folder) and upadacitinib (upadacitinib_landscape_cif_files folder), individual (free) energy components for hydrates and anhydrates (energy_components.xlsx file), reference free-energy differences (reference_data_anhydrates.xlsx file) and critical water activities needed to carry out the validation (reference_data_hydrates.xlsx file). [file 41586_2023_6587_MOESM2_ESM.zip › Supplementary_Data/upadacitinib_landscape_cif_files/anhydrate/rank_step4f_034.cif]

#############################################
# Avant-garde Materials Simulation           
#############################################

data_structure_000048
_cell_length_a 8.9242790119
_cell_length_b 44.1106454440
_cell_length_c 9.1965759044
_cell_angle_alpha 90.0000000000
_cell_angle_beta 90.0000000000
_cell_angle_gamma 90.0000000000
_cell_volume 3620.2845927528
_exptl_crystal_density_diffrn 1.3957471481
_symmetry_cell_setting orthorhombic
_symmetry_space_group_name_H-M 'P 2_1 2_1 2'
_symmetry_Int_Tables_number 18
loop_
_symmetry_equiv_pos_site_id
_symmetry_equiv_pos_as_xyz
1 x,y,z
2 -x,-y,z
3 -x+1/2,y+1/2,-z
4 x+1/2,-y+1/2,-z
loop_
_atom_site_label
_atom_site_type_symbol
_atom_site_fract_x
_atom_site_fract_y
_atom_site_fract_z
_atom_site_fftype
_atom_site_charge
_atom_site_hybridization
F0_0 F -0.7143081647 0.2081792858 0.2807754550 F -0.1405040000 UNKNOWN
C0_0 C -0.7283965071 0.2269126803 0.3972852228 C4 0.3232468000 SP3
F1_0 F -0.6282077675 0.2173418298 0.4990770080 F -0.1405040000 UNKNOWN
F2_0 F -0.6828220393 0.2552443536 0.3542594515 F -0.1405040000 UNKNOWN
C1_0 C -0.8887966744 0.2285887121 0.4545899309 C4 -0.1056744000 SP3
N0_0 N -0.9655328513 0.2000116606 0.4647560973 N -0.4239836000 SP2
H2_0 H -0.8835627491 0.2391986608 0.5623725502 H 0.1322210000 UNKNOWN
H3_0 H -0.9499970206 0.2436760846 0.3808016065 H 0.1322210000 UNKNOWN
H0_0 H -0.9994152687 0.1896811464 0.3694073710 H 0.3083340000 UNKNOWN
C2_0 C -0.9648518791 0.1838108205 0.5920989110 C3 0.5262329000 SP2
O0_0 O -0.8796455755 0.1902064941 0.6956862040 O1 -0.5547020000 SP2
N1_0 N -1.0654217156 0.1603574074 0.5976452657 N -0.1302817000 SP2
C3_0 C -1.0658516373 0.1390520259 0.7203318337 C4 -0.0437839000 SP3
C6_0 C -1.2068858685 0.1592856181 0.5146881600 C4 -0.0455739000 SP3
H4_0 H -1.0952469063 0.1503564261 0.8234942863 H 0.0610053000 UNKNOWN
H5_0 H -0.9552601295 0.1285119650 0.7334286914 H 0.0610053000 UNKNOWN
C4_0 C -1.1891695989 0.1161916983 0.6768830853 C4 0.1622044000 SP3
C5_0 C -1.3044091415 0.1378828777 0.6066990733 C4 -0.1267866000 SP3
H8_0 H -1.1886928764 0.1505363395 0.4040486279 H 0.0610053000 UNKNOWN
H9_0 H -1.2549969059 0.1821662316 0.5053500143 H 0.0610053000 UNKNOWN
H6_0 H -1.2399745538 0.1057454524 0.7735045923 H 0.0233398000 UNKNOWN
C9_0 C -1.1250972769 0.0915850093 0.5830662431 C3 -0.4633117000 SP2
H7_0 H -1.3467903416 0.1514464929 0.6991475950 H 0.0466030000 UNKNOWN
C7_0 C -1.4405250386 0.1238960453 0.5320956682 C4 0.4536458000 SP3
N2_0 N -1.0380212506 0.0688270043 0.6429883363 N 0.4066356000 SP2
C16_0 C -1.1135660263 0.0869257819 0.4332116653 C3 0.3171067000 SP2
H10_0 H -1.4092714104 0.1142761989 0.4260707285 H -0.0936779000 UNKNOWN
H11_0 H -1.4781231572 0.1045807555 0.5981821640 H -0.0936779000 UNKNOWN
C8_0 C -1.5682754255 0.1466779814 0.5146551289 C4 -0.4087069000 SP3
C10_0 C -1.0039747971 0.0603579353 0.7843267145 C3 -0.0690601000 SP2
C15_0 C -0.9771596578 0.0519496385 0.5268397501 C3 0.1279405000 SP2
N5_0 N -1.0243902123 0.0629660226 0.3986093055 N -0.6238570000 SP2
H18_0 H -1.1667804747 0.1003498990 0.3487975822 H 0.0787770000 UNKNOWN
H12_0 H -1.5988422597 0.1571629014 0.6190615764 H 0.0857903000 UNKNOWN
H13_0 H -1.6701077811 0.1359378479 0.4715252274 H 0.0857903000 UNKNOWN
H14_0 H -1.5384155850 0.1651958325 0.4404429756 H 0.0857903000 UNKNOWN
C11_0 C -1.0455339994 0.0700464544 0.9255996852 C3 -0.3013642000 SP2
C13_0 C -0.9052359864 0.0354749469 0.7993850677 C3 0.4176872800 SP2
C14_0 C -0.8780097335 0.0277059188 0.5568227666 C3 0.1898735000 SP2
H15_0 H -1.1210662648 0.0880677274 0.9573506558 H 0.1936450000 UNKNOWN
C12_0 C -0.9714179253 0.0507903990 1.0216047787 C3 -0.1743248000 SP2
N3_0 N -0.8870023088 0.0302936110 0.9456506425 N -0.2946737800 SP2
N4_0 N -0.8408186305 0.0193701607 0.6907340659 N -0.6144120000 SP2
H17_0 H -0.8289688462 0.0154361978 0.4655343564 H 0.1099870000 UNKNOWN
H16_0 H -0.9747980915 0.0506753866 1.1400688790 H 0.1962290000 UNKNOWN
H1_0 H -0.8165840588 0.0135044885 0.9892742056 H 0.3420420000 UNKNOWN
H8_1 H -0.6816463697 0.1776279164 -0.0570557758 H 0.0610053000 UNKNOWN
C6_1 C -0.7239859715 0.1542915181 -0.0527943463 C4 -0.0455739000 SP3
N1_1 N -0.8417748661 0.1514160097 0.0585756639 N -0.1302817000 SP2
C5_1 C -0.6036926364 0.1315346741 -0.0053041676 C4 -0.1267866000 SP3
H9_1 H -0.7677570292 0.1487693856 -0.1613968973 H 0.0610053000 UNKNOWN
C2_1 C -0.9495181853 0.1724828302 0.0878069545 C3 0.5262329000 SP2
C3_1 C -0.8193283521 0.1248849092 0.1517497009 C4 -0.0437839000 SP3
C4_1 C -0.7040669152 0.1063750699 0.0647142388 C4 0.1622044000 SP3
H7_1 H -0.5460355121 0.1226032039 -0.1020465089 H 0.0466030000 UNKNOWN
C7_1 C -0.4854679817 0.1457305133 0.0957799475 C4 0.4536458000 SP3
O0_1 O -1.0309102399 0.1707338908 0.1989154243 O1 -0.5547020000 SP2
N0_1 N -0.9635584376 0.1952926093 -0.0134955932 N -0.4239836000 SP2
H4_1 H -0.9244453287 0.1124960252 0.1687864949 H 0.0610053000 UNKNOWN
H5_1 H -0.7761985704 0.1317022311 0.2591871447 H 0.0610053000 UNKNOWN
H6_1 H -0.7665338782 0.0955069671 -0.0248797025 H 0.0233398000 UNKNOWN
C9_1 C -0.6269593945 0.0823419894 0.1503886204 C3 -0.4633117000 SP2
H10_1 H -0.4622364065 0.1688111887 0.0558940151 H -0.0936779000 UNKNOWN
H11_1 H -0.5315416223 0.1486865174 0.2059118108 H -0.0936779000 UNKNOWN
C8_1 C -0.3375819400 0.1282829494 0.1023399902 C4 -0.4087069000 SP3
H0_1 H -0.9212371399 0.1922616898 -0.1174842803 H 0.3083340000 UNKNOWN
C1_1 C -1.0805792088 0.2175421326 0.0005344421 C4 -0.1056744000 SP3
N2_1 N -0.5302289558 0.0614313852 0.0892705881 N 0.4066356000 SP2
C16_1 C -0.6217775112 0.0761216038 0.2991113881 C3 0.3171067000 SP2
H12_1 H -0.2952925373 0.1242286909 -0.0084679292 H 0.0857903000 UNKNOWN
H13_1 H -0.3495350624 0.1060969162 0.1552822313 H 0.0857903000 UNKNOWN
H14_1 H -0.2512271462 0.1413518764 0.1599183853 H 0.0857903000 UNKNOWN
C0_1 C -1.0197577272 0.2497827108 0.0082617850 C4 0.3232468000 SP3
H2_1 H -1.1443400907 0.2131738259 0.1004538995 H 0.1322210000 UNKNOWN
H3_1 H -1.1584288668 0.2170124773 -0.0922566232 H 0.1322210000 UNKNOWN
C10_1 C -0.4912851301 0.0540683627 -0.0520634019 C3 -0.0690601000 SP2
C15_1 C -0.4668267399 0.0446799351 0.2045368565 C3 0.1279405000 SP2
N5_1 N -0.5241655313 0.0534861611 0.3327474371 N -0.6238570000 SP2
H18_1 H -0.6873073691 0.0873250588 0.3828370746 H 0.0787770000 UNKNOWN
F0_1 F -0.9402546976 0.2576101277 -0.1127234504 F -0.1405040000 UNKNOWN
F1_1 F -0.9265759368 0.2541476350 0.1243468764 F -0.1405040000 UNKNOWN
F2_1 F -1.1340894295 0.2699654817 0.0218330167 F -0.1405040000 UNKNOWN
C11_1 C -0.5370192902 0.0632699189 -0.1926381882 C3 -0.3013642000 SP2
C13_1 C -0.3831620219 0.0309091856 -0.0682974962 C3 0.4176872800 SP2
C14_1 C -0.3582866015 0.0222045478 0.1738237045 C3 0.1898735000 SP2
H15_1 H -0.6224283576 0.0796076136 -0.2220189936 H 0.1936450000 UNKNOWN
C12_1 C -0.4548963156 0.0456310250 -0.2897930158 C3 -0.1743248000 SP2
N3_1 N -0.3622481653 0.0264753158 -0.2147576796 N -0.2946737800 SP2
N4_1 N -0.3154488577 0.0151945006 0.0397566071 N -0.6144120000 SP2
H17_1 H -0.3085783638 0.0099128996 0.2646690005 H 0.1099870000 UNKNOWN
H16_1 H -0.4591711658 0.0454482412 -0.4082348797 H 0.1962290000 UNKNOWN
H1_1 H -0.2897605003 0.0101906338 -0.2590240365 H 0.3420420000 UNKNOWN
#END
