# Supplementary material for: Predicting crystal form stability under real-world conditions
Source: Nature. 2023 Nov 8;623(7986):324–8. doi: 10.1038/s41586-023-06587-3 (PMC10632141; doi:10.1038/s41586-023-06587-3)
Supplement: Supplementary file 2 — This file contains archived experimental crystal structures before and after energy minimization (cif_structures folder) with a summary provided in a file structures.xlsx, predicted crystal structures and relative free energies for radiprodil (radiprodil_landscape_cif_files folder) and upadacitinib (upadacitinib_landscape_cif_files folder), individual (free) energy components for hydrates and anhydrates (energy_components.xlsx file), reference free-energy differences (reference_data_anhydrates.xlsx file) and critical water activities needed to carry out the validation (reference_data_hydrates.xlsx file). [file 41586_2023_6587_MOESM2_ESM.zip › Supplementary_Data/upadacitinib_landscape_cif_files/anhydrate/rank_step4f_023.cif]

#############################################
# Avant-garde Materials Simulation           
#############################################

data_structure_000014
_cell_length_a 45.7544847853
_cell_length_b 9.3269682843
_cell_length_c 8.6203751103
_cell_angle_alpha 90.0000000000
_cell_angle_beta 84.0477885252
_cell_angle_gamma 90.0000000000
_cell_volume 3658.9173703977
_exptl_crystal_density_diffrn 1.3810101142
_symmetry_cell_setting monoclinic
_symmetry_space_group_name_H-M 'C 2'
_symmetry_Int_Tables_number 5
loop_
_symmetry_equiv_pos_site_id
_symmetry_equiv_pos_as_xyz
1 x,y,z
2 -x,y,-z
3 x+1/2,y+1/2,z
4 -x+1/2,y+1/2,-z
loop_
_atom_site_label
_atom_site_type_symbol
_atom_site_fract_x
_atom_site_fract_y
_atom_site_fract_z
_atom_site_fftype
_atom_site_charge
_atom_site_hybridization
F0_0 F -0.2492118260 0.2900855814 0.2031574752 F -0.1405040000 UNKNOWN
C0_0 C -0.2561851063 0.1612881460 0.2716248942 C4 0.3232468000 SP3
F1_0 F -0.2566353009 0.0632986056 0.1543986477 F -0.1405040000 UNKNOWN
F2_0 F -0.2335964883 0.1250415569 0.3556687690 F -0.1405040000 UNKNOWN
C1_0 C -0.2850825413 0.1664705021 0.3764246883 C4 -0.1056744000 SP3
N0_0 N -0.3098961477 0.1891803412 0.2895173210 N -0.4239836000 SP2
H2_0 H -0.2877120427 0.0640204381 0.4388243084 H 0.1322210000 UNKNOWN
H3_0 H -0.2829504330 0.2523323399 0.4617180851 H 0.1322210000 UNKNOWN
H0_0 H -0.3136995425 0.2937538929 0.2568303143 H 0.3083340000 UNKNOWN
C2_0 C -0.3318194405 0.0878628390 0.2934007050 C3 0.5262329000 SP2
O0_0 O -0.3312786960 -0.0266436135 0.3694920558 O1 -0.5547020000 SP2
N1_0 N -0.3546441269 0.1200004779 0.2097417197 N -0.1302817000 SP2
C3_0 C -0.3805825406 0.0272118909 0.2121530219 C4 -0.0437839000 SP3
C6_0 C -0.3544828203 0.2343142922 0.0922700952 C4 -0.0455739000 SP3
H4_0 H -0.3908609312 0.0105547139 0.3314420469 H 0.0610053000 UNKNOWN
H5_0 H -0.3746154410 -0.0789292155 0.1623062238 H 0.0610053000 UNKNOWN
C4_0 C -0.4003124720 0.1125801073 0.1113486333 C4 0.1622044000 SP3
C5_0 C -0.3775214935 0.1840276174 -0.0123098284 C4 -0.1267866000 SP3
H8_0 H -0.3324389422 0.2464895593 0.0299025171 H 0.0610053000 UNKNOWN
H9_0 H -0.3605971687 0.3379873593 0.1471279877 H 0.0610053000 UNKNOWN
H6_0 H -0.4104702329 0.1991974510 0.1858085819 H 0.0233398000 UNKNOWN
C9_0 C -0.4239258620 0.0283105186 0.0469222131 C3 -0.4633117000 SP2
H7_0 H -0.3872949095 0.2763721026 -0.0671082052 H 0.0466030000 UNKNOWN
C7_0 C -0.3651538919 0.0794851180 -0.1396707007 C4 0.4536458000 SP3
N2_0 N -0.4446157795 0.0911262420 -0.0374816913 N 0.4066356000 SP2
C16_0 C -0.4297460918 -0.1183770820 0.0396716859 C3 0.3171067000 SP2
H10_0 H -0.3541986101 -0.0099350134 -0.0858574329 H -0.0936779000 UNKNOWN
H11_0 H -0.3837409562 0.0318183873 -0.1931690600 H -0.0936779000 UNKNOWN
C8_0 C -0.3437688208 0.1474608594 -0.2662047555 C4 -0.4087069000 SP3
C10_0 C -0.4519492052 0.2316645627 -0.0677334236 C3 -0.0690601000 SP2
C15_0 C -0.4612834341 -0.0208577500 -0.0945474160 C3 0.1279405000 SP2
N5_0 N -0.4522795968 -0.1488405904 -0.0463304913 N -0.6238570000 SP2
H18_0 H -0.4183147470 -0.2029414668 0.0955351493 H 0.0787770000 UNKNOWN
H12_0 H -0.3366517959 0.0695225934 -0.3579515482 H 0.0857903000 UNKNOWN
H13_0 H -0.3240199091 0.1895057741 -0.2195680013 H 0.0857903000 UNKNOWN
H14_0 H -0.3542258648 0.2370584703 -0.3222465303 H 0.0857903000 UNKNOWN
C11_0 C -0.4424091308 0.3690007036 -0.0243454391 C3 -0.3013642000 SP2
C13_0 C -0.4751336254 0.2509189190 -0.1618887167 C3 0.4176872800 SP2
C14_0 C -0.4840679059 0.0129552438 -0.1875097694 C3 0.1898735000 SP2
H15_0 H -0.4260845161 0.3957971850 0.0532724669 H 0.1936450000 UNKNOWN
C12_0 C -0.4597588675 0.4672693963 -0.0948976868 C3 -0.1743248000 SP2
N3_0 N -0.4791946819 0.3959232688 -0.1775861737 N -0.2946737800 SP2
N4_0 N -0.4911495314 0.1464334218 -0.2221715061 N -0.6144120000 SP2
H17_0 H -0.4966534917 -0.0749123061 -0.2310068208 H 0.1099870000 UNKNOWN
H16_0 H -0.4595642248 0.5840080791 -0.0894279188 H 0.1962290000 UNKNOWN
H1_0 H -0.4954921198 0.4416170196 -0.2388932963 H 0.3420420000 UNKNOWN
H3_1 H -0.2203790172 0.1282608435 -0.0795905364 H 0.1322210000 UNKNOWN
C1_1 C -0.2215659742 0.2201959411 -0.1581165204 C4 -0.1056744000 SP3
N0_1 N -0.1978866643 0.2135691835 -0.2813619377 N -0.4239836000 SP2
C0_1 C -0.2514162515 0.2151903803 -0.2224433781 C4 0.3232468000 SP3
H2_1 H -0.2207282369 0.3198435764 -0.0910310760 H 0.1322210000 UNKNOWN
H0_1 H -0.1889856562 0.3090713089 -0.3239919992 H 0.3083340000 UNKNOWN
C2_1 C -0.1816761743 0.0902589894 -0.3076825894 C3 0.5262329000 SP2
F0_1 F -0.2534746151 0.3146429790 -0.3374401204 F -0.1405040000 UNKNOWN
F1_1 F -0.2737172725 0.2423827634 -0.1088566270 F -0.1405040000 UNKNOWN
F2_1 F -0.2568395580 0.0851618488 -0.2853297049 F -0.1405040000 UNKNOWN
O0_1 O -0.1848542308 -0.0170954505 -0.2202735902 O1 -0.5547020000 SP2
N1_1 N -0.1616038789 0.0945615906 -0.4364713044 N -0.1302817000 SP2
C3_1 C -0.1416641446 -0.0261981326 -0.4746891453 C4 -0.0437839000 SP3
C6_1 C -0.1634268609 0.1907921155 -0.5707484419 C4 -0.0455739000 SP3
H4_1 H -0.1538953913 -0.1243424197 -0.4980454201 H 0.0610053000 UNKNOWN
H5_1 H -0.1284818834 -0.0490897311 -0.3781906137 H 0.0610053000 UNKNOWN
C4_1 C -0.1229588362 0.0264383706 -0.6239089108 C4 0.1622044000 SP3
C5_1 C -0.1466801487 0.1076265839 -0.7053854081 C4 -0.1267866000 SP3
H8_1 H -0.1534232302 0.2954507525 -0.5508614169 H 0.0610053000 UNKNOWN
H9_1 H -0.1864601464 0.2090411274 -0.5903701237 H 0.0610053000 UNKNOWN
H6_1 H -0.1143474535 -0.0647360955 -0.6956010853 H 0.0233398000 UNKNOWN
C9_1 C -0.0977319221 0.1144915307 -0.5782477365 C3 -0.4633117000 SP2
H7_1 H -0.1617063725 0.0230843830 -0.7393628119 H 0.0466030000 UNKNOWN
C7_1 C -0.1375580159 0.1969944646 -0.8508914930 C4 0.4536458000 SP3
N2_1 N -0.0748611791 0.0510817833 -0.5103293811 N 0.4066356000 SP2
C16_1 C -0.0926307854 0.2615479174 -0.5646919767 C3 0.3171067000 SP2
H10_1 H -0.1562913606 0.2665582279 -0.8705672921 H -0.0936779000 UNKNOWN
H11_1 H -0.1192040716 0.2684588828 -0.8313496960 H -0.0936779000 UNKNOWN
C8_1 C -0.1296708720 0.1065456062 -0.9968092568 C4 -0.4087069000 SP3
C10_1 C -0.0668865487 -0.0898506962 -0.4855365508 C3 -0.0690601000 SP2
C15_1 C -0.0574546729 0.1626859737 -0.4581188728 C3 0.1279405000 SP2
N5_1 N -0.0683214113 0.2912634144 -0.4923376814 N -0.6238570000 SP2
H18_1 H -0.1061113117 0.3475036257 -0.6036731702 H 0.0787770000 UNKNOWN
H12_1 H -0.1482047376 0.0379048172 -1.0204871161 H 0.0857903000 UNKNOWN
H13_1 H -0.1104266241 0.0386400679 -0.9842858411 H 0.0857903000 UNKNOWN
H14_1 H -0.1245294750 0.1740685835 -1.1006437899 H 0.0857903000 UNKNOWN
C11_1 C -0.0772810603 -0.2274897088 -0.5232983911 C3 -0.3013642000 SP2
C13_1 C -0.0417671928 -0.1091780210 -0.4050395470 C3 0.4176872800 SP2
C14_1 C -0.0330502496 0.1285136152 -0.3769922134 C3 0.1898735000 SP2
H15_1 H -0.0957818594 -0.2552198007 -0.5862390775 H 0.1936450000 UNKNOWN
C12_1 C -0.0581819521 -0.3254097159 -0.4651789929 C3 -0.1743248000 SP2
N3_1 N -0.0370328911 -0.2542054451 -0.3941731342 N -0.2946737800 SP2
N4_1 N -0.0251094627 -0.0050979240 -0.3491185393 N -0.6144120000 SP2
H17_1 H -0.0203209742 0.2160391789 -0.3337006830 H 0.1099870000 UNKNOWN
H16_1 H -0.0583171102 -0.4421150037 -0.4710031127 H 0.1962290000 UNKNOWN
H1_1 H -0.0202711248 -0.2999721224 -0.3356493974 H 0.3420420000 UNKNOWN
#END
