# Supplementary material for: Predicting crystal form stability under real-world conditions
Source: Nature. 2023 Nov 8;623(7986):324–8. doi: 10.1038/s41586-023-06587-3 (PMC10632141; doi:10.1038/s41586-023-06587-3)
Supplement: Supplementary file 2 — This file contains archived experimental crystal structures before and after energy minimization (cif_structures folder) with a summary provided in a file structures.xlsx, predicted crystal structures and relative free energies for radiprodil (radiprodil_landscape_cif_files folder) and upadacitinib (upadacitinib_landscape_cif_files folder), individual (free) energy components for hydrates and anhydrates (energy_components.xlsx file), reference free-energy differences (reference_data_anhydrates.xlsx file) and critical water activities needed to carry out the validation (reference_data_hydrates.xlsx file). [file 41586_2023_6587_MOESM2_ESM.zip › Supplementary_Data/upadacitinib_landscape_cif_files/anhydrate/rank_step4f_018.cif]

#############################################
# Avant-garde Materials Simulation           
#############################################

data_structure_000019
_cell_length_a 12.1805182306
_cell_length_b 12.1805182306
_cell_length_c 21.0839800453
_cell_angle_alpha 90.0000000000
_cell_angle_beta 90.0000000000
_cell_angle_gamma 120.0000000000
_cell_volume 2709.0359008168
_exptl_crystal_density_diffrn 1.3989299368
_symmetry_cell_setting hexagonal
_symmetry_space_group_name_H-M 'P 3_2 2 1'
_symmetry_Int_Tables_number 154
loop_
_symmetry_equiv_pos_site_id
_symmetry_equiv_pos_as_xyz
1 x,y,z
2 -y,x-y,z+2/3
3 -x+y,-x,z+1/3
4 y,x,-z
5 x-y,-y,-z+1/3
6 -x,-x+y,-z+2/3
loop_
_atom_site_label
_atom_site_type_symbol
_atom_site_fract_x
_atom_site_fract_y
_atom_site_fract_z
_atom_site_fftype
_atom_site_charge
_atom_site_hybridization
F0_0 F -0.4431817807 0.5105794871 -0.3338493115 F 0.0000000000 UNKNOWN
C0_0 C -0.4454212791 0.6209580131 -0.3307801765 C4 0.0000000000 SP3
F1_0 F -0.5693411039 0.5910342634 -0.3317600561 F 0.0000000000 UNKNOWN
F2_0 F -0.3996876071 0.6714983814 -0.2723209771 F 0.0000000000 UNKNOWN
C1_0 C -0.3711946923 0.7124919825 -0.3843361842 C4 0.0000000000 SP3
N0_0 N -0.2372694732 0.7547418458 -0.3834221466 N 0.0000000000 SP2
H2_0 H -0.4123218462 0.6648077891 -0.4294976366 H 0.0000000000 UNKNOWN
H3_0 H -0.3866893717 0.7936913866 -0.3797752531 H 0.0000000000 UNKNOWN
H0_0 H -0.1866290860 0.8031896174 -0.3437922767 H 0.0000000000 UNKNOWN
C2_0 C -0.1902087750 0.6938018588 -0.4204717634 C3 0.0000000000 SP2
O0_0 O -0.2580601318 0.6033067968 -0.4565317919 O1 0.0000000000 SP2
N1_0 N -0.0628065748 0.7401033365 -0.4167654600 N 0.0000000000 SP2
C3_0 C 0.0322755174 0.8634902740 -0.3905418452 C4 0.0000000000 SP3
C6_0 C -0.0047174339 0.6759200824 -0.4500171954 C4 0.0000000000 SP3
H4_0 H 0.0433557742 0.8576818606 -0.3390039740 H 0.0000000000 UNKNOWN
H5_0 H 0.0064300244 0.9365152220 -0.3992946132 H 0.0000000000 UNKNOWN
C4_0 C 0.1553176627 0.8912609775 -0.4249532542 C4 0.0000000000 SP3
C5_0 C 0.1356166848 0.7552760053 -0.4322068065 C4 0.0000000000 SP3
H8_0 H -0.0194183298 0.6750511995 -0.5017183228 H 0.0000000000 UNKNOWN
H9_0 H -0.0470672472 0.5769327324 -0.4345488911 H 0.0000000000 UNKNOWN
H6_0 H 0.2358625455 0.9474992037 -0.3936721120 H 0.0000000000 UNKNOWN
C9_0 C 0.1752160831 0.9630502991 -0.4855788219 C3 0.0000000000 SP2
H7_0 H 0.1462560745 0.7267981475 -0.3839490523 H 0.0000000000 UNKNOWN
C7_0 C 0.2251606877 0.7384189878 -0.4764543431 C4 0.0000000000 SP3
N2_0 N 0.2786362822 1.0823314682 -0.4963956999 N 0.0000000000 SP2
C16_0 C 0.1009455944 0.9373856770 -0.5398989001 C3 0.0000000000 SP2
H10_0 H 0.1959777273 0.6369798450 -0.4773473971 H 0.0000000000 UNKNOWN
H11_0 H 0.2137962684 0.7635657685 -0.5251866601 H 0.0000000000 UNKNOWN
C8_0 C 0.3644970111 0.8154974414 -0.4568243275 C4 0.0000000000 SP3
C10_0 C 0.3855139989 1.1633760282 -0.4616518405 C3 0.0000000000 SP2
C15_0 C 0.2613872224 1.1230296059 -0.5561061923 C3 0.0000000000 SP2
N5_0 N 0.1531093267 1.0335565359 -0.5830232374 N 0.0000000000 SP2
H18_0 H 0.0098271464 0.8530482908 -0.5488512951 H 0.0000000000 UNKNOWN
H12_0 H 0.3781774175 0.7936842577 -0.4077675827 H 0.0000000000 UNKNOWN
H13_0 H 0.4006696774 0.9181309916 -0.4599157750 H 0.0000000000 UNKNOWN
H14_0 H 0.4241976557 0.7939611096 -0.4873892153 H 0.0000000000 UNKNOWN
C11_0 C 0.4387663829 1.1593370735 -0.4024827896 C3 0.0000000000 SP2
C13_0 C 0.4653567995 1.2837779687 -0.4890878568 C3 0.0000000000 SP2
C14_0 C 0.3517956879 1.2448668329 -0.5788784314 C3 0.0000000000 SP2
H15_0 H 0.4077646948 1.0822431473 -0.3689299750 H 0.0000000000 UNKNOWN
C12_0 C 0.5471406143 1.2775586702 -0.3955430703 C3 0.0000000000 SP2
N3_0 N 0.5625413443 1.3513156175 -0.4471558738 N 0.0000000000 SP2
N4_0 N 0.4526075729 1.3263750562 -0.5460751636 N 0.0000000000 SP2
H17_0 H 0.3374761983 1.2738067900 -0.6257176936 H 0.0000000000 UNKNOWN
H16_0 H 0.6148695198 1.3135551693 -0.3569233158 H 0.0000000000 UNKNOWN
H1_0 H 0.6293916656 1.4470994069 -0.4512210116 H 0.0000000000 UNKNOWN
#END
