# Supplementary material for: Predicting crystal form stability under real-world conditions
Source: Nature. 2023 Nov 8;623(7986):324–8. doi: 10.1038/s41586-023-06587-3 (PMC10632141; doi:10.1038/s41586-023-06587-3)
Supplement: Supplementary file 2 — This file contains archived experimental crystal structures before and after energy minimization (cif_structures folder) with a summary provided in a file structures.xlsx, predicted crystal structures and relative free energies for radiprodil (radiprodil_landscape_cif_files folder) and upadacitinib (upadacitinib_landscape_cif_files folder), individual (free) energy components for hydrates and anhydrates (energy_components.xlsx file), reference free-energy differences (reference_data_anhydrates.xlsx file) and critical water activities needed to carry out the validation (reference_data_hydrates.xlsx file). [file 41586_2023_6587_MOESM2_ESM.zip › Supplementary_Data/upadacitinib_landscape_cif_files/anhydrate/rank_step4f_066.cif]

#############################################
# Avant-garde Materials Simulation           
#############################################

data_structure_000059
_cell_length_a 9.2213345554
_cell_length_b 13.9363248075
_cell_length_c 13.5722011530
_cell_angle_alpha 90.0000000000
_cell_angle_beta 90.0000000000
_cell_angle_gamma 90.0000000000
_cell_volume 1744.1841119998
_exptl_crystal_density_diffrn 1.4485288166
_symmetry_cell_setting orthorhombic
_symmetry_space_group_name_H-M 'P 2_1 2_1 2_1'
_symmetry_Int_Tables_number 19
loop_
_symmetry_equiv_pos_site_id
_symmetry_equiv_pos_as_xyz
1 x,y,z
2 -x+1/2,-y,z+1/2
3 -x,y+1/2,-z+1/2
4 x+1/2,-y+1/2,-z
loop_
_atom_site_label
_atom_site_type_symbol
_atom_site_fract_x
_atom_site_fract_y
_atom_site_fract_z
_atom_site_fftype
_atom_site_charge
_atom_site_hybridization
F0_0 F 0.7587555580 0.1962931510 0.7700583918 F -0.1405040000 UNKNOWN
C0_0 C 0.6788043576 0.2640879094 0.7228592073 C4 0.3232468000 SP3
F1_0 F 0.5431562453 0.2265437177 0.7094173257 F -0.1405040000 UNKNOWN
F2_0 F 0.6645010073 0.3393298201 0.7869375273 F -0.1405040000 UNKNOWN
C1_0 C 0.7472644003 0.2976481655 0.6263323051 C4 -0.1056744000 SP3
N0_0 N 0.7093478123 0.2394688161 0.5427232858 N -0.4239836000 SP2
H2_0 H 0.7156934104 0.3727099366 0.6141415626 H 0.1322210000 UNKNOWN
H3_0 H 0.8647298298 0.2949038005 0.6369344565 H 0.1322210000 UNKNOWN
H0_0 H 0.6146343735 0.2587120090 0.5080583828 H 0.3083340000 UNKNOWN
C2_0 C 0.8140207962 0.1856766632 0.4946847856 C3 0.5262329000 SP2
O0_0 O 0.9374299362 0.1719630717 0.5300918359 O1 -0.5547020000 SP2
N1_0 N 0.7718355313 0.1482324690 0.4062462162 N -0.1302817000 SP2
C3_0 C 0.6325658965 0.1672429676 0.3585655472 C4 -0.0437839000 SP3
C6_0 C 0.8544918619 0.0760406351 0.3523794501 C4 -0.0455739000 SP3
H4_0 H 0.6118843509 0.2447505470 0.3538412967 H 0.0610053000 UNKNOWN
H5_0 H 0.5431802726 0.1342185781 0.4004672519 H 0.0610053000 UNKNOWN
C4_0 C 0.6442013610 0.1220429095 0.2539978547 C4 0.1622044000 SP3
C5_0 C 0.8084594310 0.0932147781 0.2454329149 C4 -0.1267866000 SP3
H8_0 H 0.8260717484 0.0027215269 0.3769512266 H 0.0610053000 UNKNOWN
H9_0 H 0.9709045203 0.0857956897 0.3646412397 H 0.0610053000 UNKNOWN
H6_0 H 0.6203836392 0.1782819886 0.1999762914 H 0.0233398000 UNKNOWN
C9_0 C 0.5352932319 0.0433337157 0.2403903179 C3 -0.4633117000 SP2
H7_0 H 0.8652435631 0.1584546813 0.2210716865 H 0.0466030000 UNKNOWN
C7_0 C 0.8473569946 0.0110665253 0.1759793578 C4 0.4536458000 SP3
N2_0 N 0.4447406514 0.0347232001 0.1592787927 N 0.4066356000 SP2
C16_0 C 0.4901611437 -0.0292181392 0.3038731050 C3 0.3171067000 SP2
H10_0 H 0.9555250571 -0.0155250556 0.1969759661 H -0.0936779000 UNKNOWN
H11_0 H 0.7718510082 -0.0488103304 0.1876323641 H -0.0936779000 UNKNOWN
C8_0 C 0.8498821265 0.0385184486 0.0671257636 C4 -0.4087069000 SP3
C10_0 C 0.4296622754 0.0849541425 0.0718789600 C3 -0.0690601000 SP2
C15_0 C 0.3487942114 -0.0413983227 0.1781920205 C3 0.1279405000 SP2
N5_0 N 0.3768629474 -0.0806014468 0.2668693139 N -0.6238570000 SP2
H18_0 H 0.5333452190 -0.0445552716 0.3766420760 H 0.0787770000 UNKNOWN
H12_0 H 0.7422095034 0.0595229733 0.0400207001 H 0.0857903000 UNKNOWN
H13_0 H 0.8870554856 -0.0226647966 0.0229829465 H 0.0857903000 UNKNOWN
H14_0 H 0.9251324244 0.0982955245 0.0534292756 H 0.0857903000 UNKNOWN
C11_0 C 0.5004544924 0.1636487990 0.0264876241 C3 -0.3013642000 SP2
C13_0 C 0.3165943425 0.0539395329 0.0088033805 C3 0.4176872800 SP2
C14_0 C 0.2400176039 -0.0649986515 0.1087614549 C3 0.1898735000 SP2
H15_0 H 0.5914969853 0.2060525709 0.0519818504 H 0.1936450000 UNKNOWN
C12_0 C 0.4288944070 0.1775576310 -0.0624504774 C3 -0.1743248000 SP2
N3_0 N 0.3189829990 0.1124022739 -0.0730782949 N -0.2946737800 SP2
N4_0 N 0.2221857157 -0.0185619733 0.0242923961 N -0.6144120000 SP2
H17_0 H 0.1666501480 -0.1242569836 0.1257535520 H 0.1099870000 UNKNOWN
H16_0 H 0.4509579512 0.2299215551 -0.1194246774 H 0.1962290000 UNKNOWN
H1_0 H 0.2501133342 0.1061783840 -0.1341589965 H 0.3420420000 UNKNOWN
#END
