# Supplementary material for: Predicting crystal form stability under real-world conditions
Source: Nature. 2023 Nov 8;623(7986):324–8. doi: 10.1038/s41586-023-06587-3 (PMC10632141; doi:10.1038/s41586-023-06587-3)
Supplement: Supplementary file 2 — This file contains archived experimental crystal structures before and after energy minimization (cif_structures folder) with a summary provided in a file structures.xlsx, predicted crystal structures and relative free energies for radiprodil (radiprodil_landscape_cif_files folder) and upadacitinib (upadacitinib_landscape_cif_files folder), individual (free) energy components for hydrates and anhydrates (energy_components.xlsx file), reference free-energy differences (reference_data_anhydrates.xlsx file) and critical water activities needed to carry out the validation (reference_data_hydrates.xlsx file). [file 41586_2023_6587_MOESM2_ESM.zip › Supplementary_Data/upadacitinib_landscape_cif_files/anhydrate/rank_step4f_010.cif]

#############################################
# Avant-garde Materials Simulation           
#############################################

data_structure_000003
_cell_length_a 46.0858855424
_cell_length_b 9.1388149563
_cell_length_c 8.7289563233
_cell_angle_alpha 90.0000000000
_cell_angle_beta 82.3022773186
_cell_angle_gamma 90.0000000000
_cell_volume 3643.2482631379
_exptl_crystal_density_diffrn 1.3869496478
_symmetry_cell_setting monoclinic
_symmetry_space_group_name_H-M 'C 2'
_symmetry_Int_Tables_number 5
loop_
_symmetry_equiv_pos_site_id
_symmetry_equiv_pos_as_xyz
1 x,y,z
2 -x,y,-z
3 x+1/2,y+1/2,z
4 -x+1/2,y+1/2,-z
loop_
_atom_site_label
_atom_site_type_symbol
_atom_site_fract_x
_atom_site_fract_y
_atom_site_fract_z
_atom_site_fftype
_atom_site_charge
_atom_site_hybridization
F0_0 F -0.2495332479 0.3003371065 0.1789856778 F -0.1405040000 UNKNOWN
C0_0 C -0.2545504583 0.1694289435 0.2523280192 C4 0.3232468000 SP3
F1_0 F -0.2530225269 0.0646908055 0.1400183486 F -0.1405040000 UNKNOWN
F2_0 F -0.2318817490 0.1456780939 0.3348101036 F -0.1405040000 UNKNOWN
C1_0 C -0.2836700870 0.1671535780 0.3578730048 C4 -0.1056744000 SP3
N0_0 N -0.3079704922 0.1881724984 0.2721904275 N -0.4239836000 SP2
H2_0 H -0.2857567261 0.0613117401 0.4175190385 H 0.1322210000 UNKNOWN
H3_0 H -0.2825195861 0.2534890951 0.4445650812 H 0.1322210000 UNKNOWN
H0_0 H -0.3118626838 0.2954759240 0.2426653606 H 0.3083340000 UNKNOWN
C2_0 C -0.3308529487 0.0901817712 0.2858857663 C3 0.5262329000 SP2
O0_0 O -0.3317172285 -0.0232685684 0.3672847474 O1 -0.5547020000 SP2
N1_0 N -0.3531888131 0.1255510869 0.2044882841 N -0.1302817000 SP2
C3_0 C -0.3797159297 0.0357611796 0.2145217147 C4 -0.0437839000 SP3
C6_0 C -0.3515309871 0.2350499149 0.0796904548 C4 -0.0455739000 SP3
H4_0 H -0.3903284102 0.0260911087 0.3342775784 H 0.0610053000 UNKNOWN
H5_0 H -0.3745413942 -0.0756175415 0.1709899758 H 0.0610053000 UNKNOWN
C4_0 C -0.3984987036 0.1206964245 0.1119905481 C4 0.1622044000 SP3
C5_0 C -0.3752230781 0.1856033290 -0.0165900720 C4 -0.1267866000 SP3
H8_0 H -0.3294682419 0.2362877506 0.0139553402 H 0.0610053000 UNKNOWN
H9_0 H -0.3559214199 0.3458650460 0.1266013241 H 0.0610053000 UNKNOWN
H6_0 H -0.4084685777 0.2129552582 0.1818252588 H 0.0233398000 UNKNOWN
C9_0 C -0.4220395901 0.0331407526 0.0544359118 C3 -0.4633117000 SP2
H7_0 H -0.3842330514 0.2807962050 -0.0713556510 H 0.0466030000 UNKNOWN
C7_0 C -0.3642367545 0.0741910472 -0.1425538673 C4 0.4536458000 SP3
N2_0 N -0.4423437727 0.0943995292 -0.0295619425 N 0.4066356000 SP2
C16_0 C -0.4277891354 -0.1167810638 0.0526196518 C3 0.3171067000 SP2
H10_0 H -0.3541673634 -0.0193274886 -0.0901856424 H -0.0936779000 UNKNOWN
H11_0 H -0.3833640752 0.0300526200 -0.1906647837 H -0.0936779000 UNKNOWN
C8_0 C -0.3425232069 0.1374723797 -0.2731620483 C4 -0.4087069000 SP3
C10_0 C -0.4495806686 0.2368366225 -0.0630871195 C3 -0.0690601000 SP2
C15_0 C -0.4587535716 -0.0216725935 -0.0809924979 C3 0.1279405000 SP2
N5_0 N -0.4499461220 -0.1506614848 -0.0297771619 N -0.6238570000 SP2
H18_0 H -0.4165644971 -0.2011605746 0.1098538605 H 0.0787770000 UNKNOWN
H12_0 H -0.3363850762 0.0561511830 -0.3643538908 H 0.0857903000 UNKNOWN
H13_0 H -0.3223313928 0.1758884896 -0.2321823993 H 0.0857903000 UNKNOWN
H14_0 H -0.3522015645 0.2309815658 -0.3274396227 H 0.0857903000 UNKNOWN
C11_0 C -0.4401244046 0.3783399166 -0.0258846485 C3 -0.3013642000 SP2
C13_0 C -0.4727150884 0.2533979321 -0.1527660331 C3 0.4176872800 SP2
C14_0 C -0.4812390921 0.0096444561 -0.1715735797 C3 0.1898735000 SP2
H15_0 H -0.4236687242 0.4083024189 0.0461338666 H 0.1936450000 UNKNOWN
C12_0 C -0.4576275768 0.4762634509 -0.0945290421 C3 -0.1743248000 SP2
N3_0 N -0.4769873906 0.4008300871 -0.1708368113 N -0.2946737800 SP2
N4_0 N -0.4884145761 0.1447651811 -0.2079146526 N -0.6144120000 SP2
H17_0 H -0.4935106137 -0.0815983361 -0.2113714967 H 0.1099870000 UNKNOWN
H16_0 H -0.4575422836 0.5954996844 -0.0907797305 H 0.1962290000 UNKNOWN
H1_0 H -0.4932274890 0.4452592048 -0.2302682851 H 0.3420420000 UNKNOWN
H9_1 H -0.1821402802 0.1866613599 0.3924008496 H 0.0610053000 UNKNOWN
C6_1 C -0.1596035564 0.1734279887 0.4178269284 C4 -0.0455739000 SP3
N1_1 N -0.1593729858 0.0864664041 0.5598405443 N -0.1302817000 SP2
C5_1 C -0.1406593954 0.0804140704 0.2963720793 C4 -0.1267866000 SP3
H8_1 H -0.1503195708 0.2831544043 0.4304092887 H 0.0610053000 UNKNOWN
C2_1 C -0.1810212520 0.0881826455 0.6829763267 C3 0.5262329000 SP2
C3_1 C -0.1382967872 -0.0345540952 0.5391404212 C4 -0.0437839000 SP3
C4_1 C -0.1181670229 0.0091910389 0.3897874807 C4 0.1622044000 SP3
H7_1 H -0.1546158450 -0.0115340775 0.2682849977 H 0.0466030000 UNKNOWN
C7_1 C -0.1293704748 0.1557329341 0.1440303761 C4 0.4536458000 SP3
O0_1 O -0.1846267603 -0.0143401465 0.7787725282 O1 -0.5547020000 SP2
N0_1 N -0.1984065536 0.2112235887 0.6936679765 N -0.4239836000 SP2
H4_1 H -0.1493118270 -0.1396757812 0.5242653741 H 0.0610053000 UNKNOWN
H5_1 H -0.1265029909 -0.0447357881 0.6399217827 H 0.0610053000 UNKNOWN
H6_1 H -0.1087244550 -0.0880571832 0.3278067945 H 0.0233398000 UNKNOWN
C9_1 C -0.0937097114 0.1038942409 0.4303208237 C3 -0.4633117000 SP2
H10_1 H -0.1176847393 0.2572055696 0.1648830736 H -0.0936779000 UNKNOWN
H11_1 H -0.1129052106 0.0839496046 0.0787935722 H -0.0936779000 UNKNOWN
C8_1 C -0.1540532233 0.1864984859 0.0472540130 C4 -0.4087069000 SP3
H0_1 H -0.1887210669 0.3083267019 0.6541873205 H 0.3083340000 UNKNOWN
C1_1 C -0.2223739099 0.2223134386 0.8172672685 C4 -0.1056744000 SP3
N2_1 N -0.0712918934 0.0435171964 0.5002238161 N 0.4066356000 SP2
C16_1 C -0.0890249859 0.2546776313 0.4375488028 C3 0.3171067000 SP2
H12_1 H -0.1705086309 0.2618406172 0.1063792536 H 0.0857903000 UNKNOWN
H13_1 H -0.1655238330 0.0855069595 0.0224803798 H 0.0857903000 UNKNOWN
H14_1 H -0.1456717616 0.2355611206 -0.0649593485 H 0.0857903000 UNKNOWN
C0_1 C -0.2517656764 0.2180781268 0.7557502186 C4 0.3232468000 SP3
H2_1 H -0.2214329511 0.3248264773 0.8818927260 H 0.1322210000 UNKNOWN
H3_1 H -0.2217518884 0.1297355907 0.8967282743 H 0.1322210000 UNKNOWN
C10_1 C -0.0631051285 -0.0988141349 0.5284061795 C3 -0.0690601000 SP2
C15_1 C -0.0545644162 0.1602065201 0.5477828754 C3 0.1279405000 SP2
N5_1 N -0.0653801628 0.2892870648 0.5083841162 N -0.6238570000 SP2
H18_1 H -0.1022513941 0.3398212773 0.3944880568 H 0.0787770000 UNKNOWN
F0_1 F -0.2539455886 0.3240318022 0.6469892739 F -0.1405040000 UNKNOWN
F1_1 F -0.2742672435 0.2399313100 0.8717427182 F -0.1405040000 UNKNOWN
F2_1 F -0.2565974674 0.0877609237 0.6879653280 F -0.1405040000 UNKNOWN
C11_1 C -0.0727011712 -0.2409032025 0.4936462191 C3 -0.3013642000 SP2
C13_1 C -0.0385735603 -0.1142705904 0.6086168260 C3 0.4176872800 SP2
C14_1 C -0.0307673809 0.1297167224 0.6296671673 C3 0.1898735000 SP2
H15_1 H -0.0905547082 -0.2723838284 0.4315298242 H 0.1936450000 UNKNOWN
C12_1 C -0.0537312977 -0.3377179619 0.5531649729 C3 -0.1743248000 SP2
N3_1 N -0.0334542075 -0.2615616326 0.6223430705 N -0.2946737800 SP2
N4_1 N -0.0226892806 -0.0051400507 0.6613471192 N -0.6144120000 SP2
H17_1 H -0.0186354237 0.2213407761 0.6698892701 H 0.1099870000 UNKNOWN
H16_1 H -0.0536216535 -0.4569395652 0.5491112218 H 0.1962290000 UNKNOWN
H1_1 H -0.0169414138 -0.3053815841 0.6809154446 H 0.3420420000 UNKNOWN
#END
