# Supplementary material for: Predicting crystal form stability under real-world conditions
Source: Nature. 2023 Nov 8;623(7986):324–8. doi: 10.1038/s41586-023-06587-3 (PMC10632141; doi:10.1038/s41586-023-06587-3)
Supplement: Supplementary file 2 — This file contains archived experimental crystal structures before and after energy minimization (cif_structures folder) with a summary provided in a file structures.xlsx, predicted crystal structures and relative free energies for radiprodil (radiprodil_landscape_cif_files folder) and upadacitinib (upadacitinib_landscape_cif_files folder), individual (free) energy components for hydrates and anhydrates (energy_components.xlsx file), reference free-energy differences (reference_data_anhydrates.xlsx file) and critical water activities needed to carry out the validation (reference_data_hydrates.xlsx file). [file 41586_2023_6587_MOESM2_ESM.zip › Supplementary_Data/upadacitinib_landscape_cif_files/anhydrate/rank_step4f_054.cif]

#############################################
# Avant-garde Materials Simulation           
#############################################

data_structure_000064
_cell_length_a 22.1017888948
_cell_length_b 7.4758024761
_cell_length_c 11.2215837764
_cell_angle_alpha 90.0000000000
_cell_angle_beta 73.7721130283
_cell_angle_gamma 90.0000000000
_cell_volume 1780.2541487811
_exptl_crystal_density_diffrn 1.4191799241
_symmetry_cell_setting monoclinic
_symmetry_space_group_name_H-M 'C 2'
_symmetry_Int_Tables_number 5
loop_
_symmetry_equiv_pos_site_id
_symmetry_equiv_pos_as_xyz
1 x,y,z
2 -x,y,-z
3 x+1/2,y+1/2,z
4 -x+1/2,y+1/2,-z
loop_
_atom_site_label
_atom_site_type_symbol
_atom_site_fract_x
_atom_site_fract_y
_atom_site_fract_z
_atom_site_fftype
_atom_site_charge
_atom_site_hybridization
F0_0 F 0.0454964011 0.5799294101 0.6203094877 F -0.1405040000 UNKNOWN
C0_0 C 0.0916494603 0.5974802790 0.5102665531 C4 0.3232468000 SP3
F1_0 F 0.0848198423 0.4602705271 0.4355097871 F -0.1405040000 UNKNOWN
F2_0 F 0.0794868611 0.7516748971 0.4572024462 F -0.1405040000 UNKNOWN
C1_0 C 0.1553892372 0.5963891425 0.5358875472 C4 -0.1056744000 SP3
N0_0 N 0.2073159586 0.6061080038 0.4238082411 N -0.4239836000 SP2
H2_0 H 0.1556966412 0.7080157088 0.6000048833 H 0.1322210000 UNKNOWN
H3_0 H 0.1588359286 0.4717283749 0.5850891580 H 0.1322210000 UNKNOWN
H0_0 H 0.2014872712 0.6911976742 0.3549747657 H 0.3083340000 UNKNOWN
C2_0 C 0.2659532512 0.5816401605 0.4418887519 C3 0.5262329000 SP2
O0_0 O 0.2716824523 0.5152940100 0.5409755697 O1 -0.5547020000 SP2
N1_0 N 0.3175828925 0.6246064576 0.3476994603 N -0.1302817000 SP2
C3_0 C 0.3186043763 0.6985440862 0.2262306721 C4 -0.0437839000 SP3
C6_0 C 0.3812947483 0.5954681412 0.3600983751 C4 -0.0455739000 SP3
H4_0 H 0.3129515481 0.8453096313 0.2303943760 H 0.0610053000 UNKNOWN
H5_0 H 0.2806629017 0.6426718222 0.1922486025 H 0.0610053000 UNKNOWN
C4_0 C 0.3850673837 0.6479051831 0.1448217075 C4 0.1622044000 SP3
C5_0 C 0.4240972822 0.6730286095 0.2389105666 C4 -0.1267866000 SP3
H8_0 H 0.3900997439 0.4520384819 0.3695941572 H 0.0610053000 UNKNOWN
H9_0 H 0.3872392224 0.6616392310 0.4434898488 H 0.0610053000 UNKNOWN
H6_0 H 0.4007718186 0.7457263050 0.0690971712 H 0.0233398000 UNKNOWN
C9_0 C 0.3852858308 0.4644059078 0.0902175580 C3 -0.4633117000 SP2
H7_0 H 0.4255953602 0.8192432071 0.2513601342 H 0.0466030000 UNKNOWN
C7_0 C 0.4924641120 0.6080861711 0.2037207303 C4 0.4536458000 SP3
N2_0 N 0.3604799339 0.4358532790 -0.0085326498 N 0.4066356000 SP2
C16_0 C 0.4061116335 0.2949023316 0.1144623109 C3 0.3171067000 SP2
H10_0 H 0.4959338032 0.4677425376 0.1733494428 H -0.0936779000 UNKNOWN
H11_0 H 0.5191652639 0.6864276593 0.1229901457 H -0.0936779000 UNKNOWN
C8_0 C 0.5222946411 0.6302452298 0.3106107811 C4 -0.4087069000 SP3
C10_0 C 0.3311881423 0.5447421212 -0.0755130773 C3 -0.0690601000 SP2
C15_0 C 0.3692878683 0.2534201567 -0.0408211658 C3 0.1279405000 SP2
N5_0 N 0.3965621072 0.1670748844 0.0353706777 N -0.6238570000 SP2
H18_0 H 0.4288049276 0.2611559456 0.1857512989 H 0.0787770000 UNKNOWN
H12_0 H 0.5000922829 0.5414653067 0.3886637215 H 0.0857903000 UNKNOWN
H13_0 H 0.5176952502 0.7682964037 0.3453145867 H 0.0857903000 UNKNOWN
H14_0 H 0.5726324302 0.5973778635 0.2808279276 H 0.0857903000 UNKNOWN
C11_0 C 0.3134675793 0.7273588070 -0.0721901195 C3 -0.3013642000 SP2
C13_0 C 0.3151515091 0.4625087261 -0.1760340784 C3 0.4176872800 SP2
C14_0 C 0.3515706496 0.1886817228 -0.1446942391 C3 0.1898735000 SP2
H15_0 H 0.3182335477 0.8312646194 -0.0080980112 H 0.1936450000 UNKNOWN
C12_0 C 0.2879124109 0.7499629303 -0.1712811586 C3 -0.1743248000 SP2
N3_0 N 0.2887159502 0.5916183207 -0.2328207387 N -0.2946737800 SP2
N4_0 N 0.3246496140 0.2899490871 -0.2126381481 N -0.6144120000 SP2
H17_0 H 0.3613500201 0.0490386284 -0.1712667140 H 0.1099870000 UNKNOWN
H16_0 H 0.2695428540 0.8697806615 -0.2030850415 H 0.1962290000 UNKNOWN
H1_0 H 0.2788982034 0.5740116428 -0.3174408940 H 0.3420420000 UNKNOWN
#END
