# Supplementary material for: Predicting crystal form stability under real-world conditions
Source: Nature. 2023 Nov 8;623(7986):324–8. doi: 10.1038/s41586-023-06587-3 (PMC10632141; doi:10.1038/s41586-023-06587-3)
Supplement: Supplementary file 2 — This file contains archived experimental crystal structures before and after energy minimization (cif_structures folder) with a summary provided in a file structures.xlsx, predicted crystal structures and relative free energies for radiprodil (radiprodil_landscape_cif_files folder) and upadacitinib (upadacitinib_landscape_cif_files folder), individual (free) energy components for hydrates and anhydrates (energy_components.xlsx file), reference free-energy differences (reference_data_anhydrates.xlsx file) and critical water activities needed to carry out the validation (reference_data_hydrates.xlsx file). [file 41586_2023_6587_MOESM2_ESM.zip › Supplementary_Data/upadacitinib_landscape_cif_files/anhydrate/rank_step4f_056.cif]

#############################################
# Avant-garde Materials Simulation           
#############################################

data_structure_000063
_cell_length_a 9.4546389401
_cell_length_b 9.7544574883
_cell_length_c 19.6674635650
_cell_angle_alpha 90.0000000000
_cell_angle_beta 90.0000000000
_cell_angle_gamma 90.0000000000
_cell_volume 1813.8293414723
_exptl_crystal_density_diffrn 1.3929099557
_symmetry_cell_setting orthorhombic
_symmetry_space_group_name_H-M 'P 2_1 2_1 2_1'
_symmetry_Int_Tables_number 19
loop_
_symmetry_equiv_pos_site_id
_symmetry_equiv_pos_as_xyz
1 x,y,z
2 -x+1/2,-y,z+1/2
3 -x,y+1/2,-z+1/2
4 x+1/2,-y+1/2,-z
loop_
_atom_site_label
_atom_site_type_symbol
_atom_site_fract_x
_atom_site_fract_y
_atom_site_fract_z
_atom_site_fftype
_atom_site_charge
_atom_site_hybridization
F0_0 F 0.0809679214 0.8650230456 0.5477743665 F -0.1405040000 UNKNOWN
C0_0 C 0.1662590471 0.9180616710 0.4984646812 C4 0.3232468000 SP3
F1_0 F 0.2861788411 0.8413162815 0.4973954839 F -0.1405040000 UNKNOWN
F2_0 F 0.0982126630 0.8979359975 0.4376029228 F -0.1405040000 UNKNOWN
C1_0 C 0.1952406299 1.0701686306 0.5082280838 C4 -0.1056744000 SP3
N0_0 N 0.2628707709 1.0974915921 0.5725848848 N -0.4239836000 SP2
H2_0 H 0.2654880526 1.1020184347 0.4666436224 H 0.1322210000 UNKNOWN
H3_0 H 0.0944127983 1.1253354255 0.5027846356 H 0.1322210000 UNKNOWN
H0_0 H 0.2009062259 1.0894880023 0.6161648743 H 0.3083340000 UNKNOWN
C2_0 C 0.3943274428 1.1555381353 0.5743772333 C3 0.5262329000 SP2
O0_0 O 0.4540249667 1.2028916967 0.5221838800 O1 -0.5547020000 SP2
N1_0 N 0.4599608523 1.1592606770 0.6365411756 N -0.1302817000 SP2
C3_0 C 0.6069362565 1.2085986454 0.6410600530 C4 -0.0437839000 SP3
C6_0 C 0.4297723602 1.0600591738 0.6910688384 C4 -0.0455739000 SP3
H4_0 H 0.6114546486 1.3210556456 0.6437401842 H 0.0610053000 UNKNOWN
H5_0 H 0.6663692371 1.1770337131 0.5956257412 H 0.0610053000 UNKNOWN
C4_0 C 0.6637699975 1.1395325773 0.7060551451 C4 0.1622044000 SP3
C5_0 C 0.5758392432 1.0039137428 0.7097512434 C4 -0.1267866000 SP3
H8_0 H 0.3576449650 0.9804394564 0.6722958798 H 0.0610053000 UNKNOWN
H9_0 H 0.3798598021 1.1119549529 0.7346042460 H 0.0610053000 UNKNOWN
H6_0 H 0.6309650644 1.2028333565 0.7499159434 H 0.0233398000 UNKNOWN
C9_0 C 0.8201335219 1.1218397003 0.7076958222 C3 -0.4633117000 SP2
H7_0 H 0.5760989945 0.9625921133 0.7618191324 H 0.0466030000 UNKNOWN
C7_0 C 0.6222225316 0.8899690126 0.6603809703 C4 0.4536458000 SP3
N2_0 N 0.8897925022 1.0712401048 0.7642387771 N 0.4066356000 SP2
C16_0 C 0.9237430159 1.1295499843 0.6575472394 C3 0.3171067000 SP2
H10_0 H 0.5333682608 0.8169736279 0.6571759540 H -0.0936779000 UNKNOWN
H11_0 H 0.6335294169 0.9310109106 0.6084082021 H -0.0936779000 UNKNOWN
C8_0 C 0.7560904344 0.8113286602 0.6802438958 C4 -0.4087069000 SP3
C10_0 C 0.8481786744 1.0399747988 0.8299285285 C3 -0.0690601000 SP2
C15_0 C 1.0305032191 1.0456757220 0.7450001892 C3 0.1279405000 SP2
N5_0 N 1.0515424687 1.0834757537 0.6799406342 N -0.6238570000 SP2
H18_0 H 0.9103654616 1.1682955014 0.6061456539 H 0.0787770000 UNKNOWN
H12_0 H 0.8531325780 0.8691186002 0.6698352951 H 0.0857903000 UNKNOWN
H13_0 H 0.7631320250 0.7159267268 0.6510020189 H 0.0857903000 UNKNOWN
H14_0 H 0.7561350643 0.7850298666 0.7346540698 H 0.0857903000 UNKNOWN
C11_0 C 0.7223022026 1.0517605211 0.8685229311 C3 -0.3013642000 SP2
C13_0 C 0.9529891669 0.9799005835 0.8717601613 C3 0.4176872800 SP2
C14_0 C 1.1242102913 0.9844991829 0.7922410324 C3 0.1898735000 SP2
H15_0 H 0.6213448249 1.0958146810 0.8544948566 H 0.1936450000 UNKNOWN
C12_0 C 0.7539056169 0.9968438044 0.9320008259 C3 -0.1743248000 SP2
N3_0 N 0.8916357395 0.9543305705 0.9337806380 N -0.2946737800 SP2
N4_0 N 1.0881948531 0.9513335048 0.8551973490 N -0.6144120000 SP2
H17_0 H 1.2317859117 0.9622030177 0.7757749944 H 0.1099870000 UNKNOWN
H16_0 H 0.6855361583 0.9857622913 0.9759375832 H 0.1962290000 UNKNOWN
H1_0 H 0.9428080999 0.9006794345 0.9722563126 H 0.3420420000 UNKNOWN
#END
