# Supplementary material for: Predicting crystal form stability under real-world conditions
Source: Nature. 2023 Nov 8;623(7986):324–8. doi: 10.1038/s41586-023-06587-3 (PMC10632141; doi:10.1038/s41586-023-06587-3)
Supplement: Supplementary file 2 — This file contains archived experimental crystal structures before and after energy minimization (cif_structures folder) with a summary provided in a file structures.xlsx, predicted crystal structures and relative free energies for radiprodil (radiprodil_landscape_cif_files folder) and upadacitinib (upadacitinib_landscape_cif_files folder), individual (free) energy components for hydrates and anhydrates (energy_components.xlsx file), reference free-energy differences (reference_data_anhydrates.xlsx file) and critical water activities needed to carry out the validation (reference_data_hydrates.xlsx file). [file 41586_2023_6587_MOESM2_ESM.zip › Supplementary_Data/upadacitinib_landscape_cif_files/anhydrate/rank_step4f_059.cif]

#############################################
# Avant-garde Materials Simulation           
#############################################

data_structure_000045
_cell_length_a 9.4115002467
_cell_length_b 14.0652724698
_cell_length_c 14.3724087245
_cell_angle_alpha 90.0000000000
_cell_angle_beta 90.0000000000
_cell_angle_gamma 90.0000000000
_cell_volume 1902.5521367946
_exptl_crystal_density_diffrn 1.3279535940
_symmetry_cell_setting orthorhombic
_symmetry_space_group_name_H-M 'P 2_1 2_1 2_1'
_symmetry_Int_Tables_number 19
loop_
_symmetry_equiv_pos_site_id
_symmetry_equiv_pos_as_xyz
1 x,y,z
2 -x+1/2,-y,z+1/2
3 -x,y+1/2,-z+1/2
4 x+1/2,-y+1/2,-z
loop_
_atom_site_label
_atom_site_type_symbol
_atom_site_fract_x
_atom_site_fract_y
_atom_site_fract_z
_atom_site_fftype
_atom_site_charge
_atom_site_hybridization
F0_0 F 0.8992932774 0.9711890696 0.5699793895 F -0.1405040000 UNKNOWN
C0_0 C 0.9207564308 1.0433466817 0.5078713470 C4 0.3232468000 SP3
F1_0 F 1.0165304613 1.0113671325 0.4442249069 F -0.1405040000 UNKNOWN
F2_0 F 0.7951938320 1.0564143076 0.4612118756 F -0.1405040000 UNKNOWN
C1_0 C 0.9689760894 1.1330719797 0.5573896470 C4 -0.1056744000 SP3
N0_0 N 0.9840409609 1.2129233792 0.4952589136 N -0.4239836000 SP2
H2_0 H 0.8892770849 1.1501045841 0.6106091239 H 0.1322210000 UNKNOWN
H3_0 H 1.0695461879 1.1170334059 0.5928261459 H 0.1322210000 UNKNOWN
H0_0 H 1.0849105908 1.2235612539 0.4697058646 H 0.3083340000 UNKNOWN
C2_0 C 0.8926576904 1.2891067638 0.5070207296 C3 0.5262329000 SP2
O0_0 O 0.7855877986 1.2841356466 0.5584471937 O1 -0.5547020000 SP2
N1_0 N 0.9259790164 1.3702565551 0.4595430298 N -0.1302817000 SP2
C3_0 C 0.8582628678 1.4606991044 0.4845372965 C4 -0.0437839000 SP3
C6_0 C 1.0357490569 1.3818976578 0.3875649306 C4 -0.0455739000 SP3
H4_0 H 0.9046051666 1.4895891681 0.5489867110 H 0.0610053000 UNKNOWN
H5_0 H 0.7446726598 1.4513025333 0.4971978645 H 0.0610053000 UNKNOWN
C4_0 C 0.8919951858 1.5259866650 0.4016781363 C4 0.1622044000 SP3
C5_0 C 1.0418702164 1.4901520987 0.3720839376 C4 -0.1267866000 SP3
H8_0 H 1.0049361165 1.3438057413 0.3234403767 H 0.0610053000 UNKNOWN
H9_0 H 1.1390156996 1.3533752376 0.4097932331 H 0.0610053000 UNKNOWN
H6_0 H 0.9006895601 1.5993395296 0.4261763335 H 0.0233398000 UNKNOWN
C9_0 C 0.7791340265 1.5214184697 0.3284527223 C3 -0.4633117000 SP2
H7_0 H 1.1152272535 1.5197030699 0.4243400492 H 0.0466030000 UNKNOWN
C7_0 C 1.0933927069 1.5209148785 0.2760069198 C4 0.4536458000 SP3
N2_0 N 0.6875566570 1.5961530374 0.3089918346 N 0.4066356000 SP2
C16_0 C 0.7310348881 1.4470283441 0.2727675819 C3 0.3171067000 SP2
H10_0 H 1.2003492167 1.4910934292 0.2645954965 H -0.0936779000 UNKNOWN
H11_0 H 1.0244731340 1.4893640329 0.2224693236 H -0.0936779000 UNKNOWN
C8_0 C 1.0977599684 1.6290374856 0.2642287360 C4 -0.4087069000 SP3
C10_0 C 0.6751948104 1.6888855115 0.3407216735 C3 -0.0690601000 SP2
C15_0 C 0.5887804538 1.5637010092 0.2431680653 C3 0.1279405000 SP2
N5_0 N 0.6157672213 1.4726585382 0.2210893750 N -0.6238570000 SP2
H18_0 H 0.7729755143 1.3750944044 0.2693744923 H 0.0787770000 UNKNOWN
H12_0 H 0.9909586162 1.6603634450 0.2695344989 H 0.0857903000 UNKNOWN
H13_0 H 1.1400162701 1.6487063128 0.1957215628 H 0.0857903000 UNKNOWN
H14_0 H 1.1658540783 1.6625252928 0.3171603642 H 0.0857903000 UNKNOWN
C11_0 C 0.7494452080 1.7481776169 0.4039276151 C3 -0.3013642000 SP2
C13_0 C 0.5610068179 1.7420023437 0.3028548217 C3 0.4176872800 SP2
C14_0 C 0.4794277629 1.6245190042 0.2109250105 C3 0.1898735000 SP2
H15_0 H 0.8421109465 1.7333196773 0.4462268635 H 0.1936450000 UNKNOWN
C12_0 C 0.6782968909 1.8348994843 0.4020711536 C3 -0.1743248000 SP2
N3_0 N 0.5656284235 1.8309672289 0.3422061757 N -0.2946737800 SP2
N4_0 N 0.4635095124 1.7131879834 0.2399273080 N -0.6144120000 SP2
H17_0 H 0.4041758286 1.5969158719 0.1597962235 H 0.1099870000 UNKNOWN
H16_0 H 0.7029735297 1.8996603607 0.4395458469 H 0.1962290000 UNKNOWN
H1_0 H 0.4966187088 1.8872061979 0.3235389629 H 0.3420420000 UNKNOWN
#END
