# Supplementary material for: Predicting crystal form stability under real-world conditions
Source: Nature. 2023 Nov 8;623(7986):324–8. doi: 10.1038/s41586-023-06587-3 (PMC10632141; doi:10.1038/s41586-023-06587-3)
Supplement: Supplementary file 2 — This file contains archived experimental crystal structures before and after energy minimization (cif_structures folder) with a summary provided in a file structures.xlsx, predicted crystal structures and relative free energies for radiprodil (radiprodil_landscape_cif_files folder) and upadacitinib (upadacitinib_landscape_cif_files folder), individual (free) energy components for hydrates and anhydrates (energy_components.xlsx file), reference free-energy differences (reference_data_anhydrates.xlsx file) and critical water activities needed to carry out the validation (reference_data_hydrates.xlsx file). [file 41586_2023_6587_MOESM2_ESM.zip › Supplementary_Data/upadacitinib_landscape_cif_files/anhydrate/rank_step4f_008.cif]

#############################################
# Avant-garde Materials Simulation           
#############################################

data_structure_000007
_cell_length_a 9.8865554309
_cell_length_b 14.3896382354
_cell_length_c 13.0523330401
_cell_angle_alpha 90.0000000000
_cell_angle_beta 99.4760510916
_cell_angle_gamma 90.0000000000
_cell_volume 1831.5385310692
_exptl_crystal_density_diffrn 1.3794418763
_symmetry_cell_setting monoclinic
_symmetry_space_group_name_H-M 'P 2_1'
_symmetry_Int_Tables_number 4
loop_
_symmetry_equiv_pos_site_id
_symmetry_equiv_pos_as_xyz
1 x,y,z
2 -x,y+1/2,-z
loop_
_atom_site_label
_atom_site_type_symbol
_atom_site_fract_x
_atom_site_fract_y
_atom_site_fract_z
_atom_site_fftype
_atom_site_charge
_atom_site_hybridization
F0_0 F -0.5864158800 0.2801386851 0.8864075866 F -0.1405040000 UNKNOWN
C0_0 C -0.5975403492 0.2828165554 0.9888372475 C4 0.3232468000 SP3
F1_0 F -0.5800173226 0.1940758241 1.0252472652 F -0.1405040000 UNKNOWN
F2_0 F -0.4899493088 0.3337418698 1.0391437650 F -0.1405040000 UNKNOWN
C1_0 C -0.7339910488 0.3236857986 1.0072015224 C4 -0.1056744000 SP3
N0_0 N -0.8464618964 0.2634188738 0.9679883879 N -0.4239836000 SP2
H2_0 H -0.7276494225 0.3329006555 1.0915034174 H 0.1322210000 UNKNOWN
H3_0 H -0.7466707497 0.3914624943 0.9681897178 H 0.1322210000 UNKNOWN
H0_0 H -0.8710408784 0.2169148455 1.0218476640 H 0.3083340000 UNKNOWN
C2_0 C -0.9366759689 0.2845418648 0.8787835110 C3 0.5262329000 SP2
O0_0 O -0.9238667014 0.3557179129 0.8257755959 O1 -0.5547020000 SP2
N1_0 N -1.0391068395 0.2213549134 0.8515417196 N -0.1302817000 SP2
C3_0 C -1.1410815293 0.2321661999 0.7577182427 C4 -0.0437839000 SP3
C6_0 C -1.0499095386 0.1306794348 0.9018402573 C4 -0.0455739000 SP3
H4_0 H -1.0955884774 0.2620592059 0.6941922682 H 0.0610053000 UNKNOWN
H5_0 H -1.2255608487 0.2773508321 0.7730543548 H 0.0610053000 UNKNOWN
C4_0 C -1.1910420738 0.1323184763 0.7339219036 C4 0.1622044000 SP3
C5_0 C -1.1841428585 0.0885252902 0.8442209491 C4 -0.1267866000 SP3
H8_0 H -1.0546368929 0.1384934380 0.9848347430 H 0.0610053000 UNKNOWN
H9_0 H -0.9607012171 0.0869683225 0.8938964055 H 0.0610053000 UNKNOWN
H6_0 H -1.1127121746 0.0972851853 0.6965433328 H 0.0233398000 UNKNOWN
C9_0 C -1.3243354565 0.1282853301 0.6622978265 C3 -0.4633117000 SP2
H7_0 H -1.1730338379 0.0125776346 0.8402362196 H 0.0466030000 UNKNOWN
C7_0 C -1.3070355054 0.1094215518 0.8992166355 C4 0.4536458000 SP3
N2_0 N -1.3748029550 0.0487136450 0.6100610026 N 0.4066356000 SP2
C16_0 C -1.4246270309 0.1951517159 0.6326817800 C3 0.3171067000 SP2
H10_0 H -1.2730648683 0.0946562518 0.9823004333 H -0.0936779000 UNKNOWN
H11_0 H -1.3314093912 0.1842510817 0.8946122631 H -0.0936779000 UNKNOWN
C8_0 C -1.4363666922 0.0524658979 0.8609556477 C4 -0.4087069000 SP3
C10_0 C -1.3243798933 -0.0404080179 0.6043661828 C3 -0.0690601000 SP2
C15_0 C -1.5038345513 0.0704695902 0.5524688819 C3 0.1279405000 SP2
N5_0 N -1.5339031944 0.1602482999 0.5666352629 N -0.6238570000 SP2
H18_0 H -1.4210581958 0.2682720353 0.6537725013 H 0.0787770000 UNKNOWN
H12_0 H -1.4115386109 -0.0213226457 0.8522179769 H 0.0857903000 UNKNOWN
H13_0 H -1.4908521759 0.0768037884 0.7857928241 H 0.0857903000 UNKNOWN
H14_0 H -1.5080732184 0.0567760436 0.9166698163 H 0.0857903000 UNKNOWN
C11_0 C -1.2062598833 -0.0890940585 0.6519227041 C3 -0.3013642000 SP2
C13_0 C -1.4061440276 -0.1015379185 0.5348676767 C3 0.4176872800 SP2
C14_0 C -1.5776093371 0.0016620667 0.4885221767 C3 0.1898735000 SP2
H15_0 H -1.1204783687 -0.0643986111 0.7077715178 H 0.1936450000 UNKNOWN
C12_0 C -1.2193218032 -0.1779509676 0.6094341660 C3 -0.1743248000 SP2
N3_0 N -1.3371253787 -0.1848871153 0.5386873778 N -0.2946737800 SP2
N4_0 N -1.5300646552 -0.0833811817 0.4774082078 N -0.6144120000 SP2
H17_0 H -1.6786550090 0.0198745235 0.4459593616 H 0.1099870000 UNKNOWN
H16_0 H -1.1517876542 -0.2373469902 0.6266469334 H 0.1962290000 UNKNOWN
H1_0 H -1.3751382058 -0.2461596532 0.5004265082 H 0.3420420000 UNKNOWN
H16_1 H -0.7752040354 0.1296458996 0.7663221601 H 0.1962290000 UNKNOWN
C12_1 C -0.8079046931 0.0718484967 0.7146798870 C3 -0.1743248000 SP2
N3_1 N -0.8793323919 0.0870623730 0.6170321504 N -0.2946737800 SP2
C11_1 C -0.7863119671 -0.0229387907 0.7316170492 C3 -0.3013642000 SP2
H1_1 H -0.9218273583 0.1500224980 0.5871402717 H 0.3420420000 UNKNOWN
C13_1 C -0.9067370116 0.0026665956 0.5682010373 C3 0.4176872800 SP2
C10_1 C -0.8488720193 -0.0670034739 0.6386688468 C3 -0.0690601000 SP2
H15_1 H -0.7312660449 -0.0535864288 0.8021954228 H 0.1936450000 UNKNOWN
N4_1 N -0.9769466826 -0.0093827149 0.4711366736 N -0.6144120000 SP2
N2_1 N -0.8687461572 -0.1578159762 0.6041272981 N 0.4066356000 SP2
C14_1 C -0.9948297435 -0.0970614050 0.4407348132 C3 0.1898735000 SP2
C9_1 C -0.8360385555 -0.2443272619 0.6483764479 C3 -0.4633117000 SP2
C15_1 C -0.9447021779 -0.1730553023 0.5045247622 C3 0.1279405000 SP2
H17_1 H -1.0510023810 -0.1116900417 0.3630682760 H 0.1099870000 UNKNOWN
C4_1 C -0.7653297217 -0.2589473323 0.7578018966 C4 0.1622044000 SP3
C16_1 C -0.8946738487 -0.3073386713 0.5731019811 C3 0.3171067000 SP2
N5_1 N -0.9606266523 -0.2645354237 0.4859612548 N -0.6238570000 SP2
C3_1 C -0.8693148508 -0.2636840217 0.8338943708 C4 -0.0437839000 SP3
H6_1 H -0.6907746876 -0.2031033229 0.7803567134 H 0.0233398000 UNKNOWN
C5_1 C -0.6931807158 -0.3547683775 0.7785904529 C4 -0.1267866000 SP3
H18_1 H -0.8970927416 -0.3826396660 0.5785489273 H 0.0787770000 UNKNOWN
N1_1 N -0.9121897924 -0.3617496380 0.8287316805 N -0.1302817000 SP2
H4_1 H -0.8186426620 -0.2452352659 0.9129584821 H 0.0610053000 UNKNOWN
H5_1 H -0.9594009407 -0.2190108450 0.8130175311 H 0.0610053000 UNKNOWN
H7_1 H -0.6288834026 -0.3473665637 0.8555506263 H 0.0466030000 UNKNOWN
C6_1 C -0.8102799931 -0.4220515255 0.7913447363 C4 -0.0455739000 SP3
C7_1 C -0.5997586775 -0.3862553410 0.7030887471 C4 0.4536458000 SP3
C2_1 C -1.0469071473 -0.3843581390 0.8278592543 C3 0.5262329000 SP2
H8_1 H -0.8552361702 -0.4553917368 0.7175937701 H 0.0610053000 UNKNOWN
H9_1 H -0.7746854602 -0.4778524216 0.8469900788 H 0.0610053000 UNKNOWN
H10_1 H -0.5588235217 -0.4554280944 0.7275491644 H -0.0936779000 UNKNOWN
H11_1 H -0.6589849670 -0.3951726169 0.6245884180 H -0.0936779000 UNKNOWN
C8_1 C -0.4824715447 -0.3178936254 0.6996901870 C4 -0.4087069000 SP3
O0_1 O -1.1341187003 -0.3242832264 0.8408128116 O1 -0.5547020000 SP2
N0_1 N -1.0810028886 -0.4766591417 0.8136419491 N -0.4239836000 SP2
H12_1 H -0.5209809227 -0.2501079040 0.6687782123 H 0.0857903000 UNKNOWN
H13_1 H -0.4129112355 -0.3431622439 0.6486417435 H 0.0857903000 UNKNOWN
H14_1 H -0.4214989239 -0.3066942023 0.7769638082 H 0.0857903000 UNKNOWN
H0_1 H -1.0099724502 -0.5291480769 0.8148665477 H 0.3083340000 UNKNOWN
C1_1 C -1.2230607399 -0.5029540449 0.8003776289 C4 -0.1056744000 SP3
C0_1 C -1.2715405259 -0.5364563019 0.8991775029 C4 0.3232468000 SP3
H2_1 H -1.2444193279 -0.5590965345 0.7428826417 H 0.1322210000 UNKNOWN
H3_1 H -1.2865088385 -0.4425432889 0.7731373519 H 0.1322210000 UNKNOWN
F0_1 F -1.2083004451 -0.6168788736 0.9370065094 F -0.1405040000 UNKNOWN
F1_1 F -1.4089368099 -0.5538564964 0.8785302619 F -0.1405040000 UNKNOWN
F2_1 F -1.2495395566 -0.4735820595 0.9778640696 F -0.1405040000 UNKNOWN
#END
