# Supplementary material for: Predicting crystal form stability under real-world conditions
Source: Nature. 2023 Nov 8;623(7986):324–8. doi: 10.1038/s41586-023-06587-3 (PMC10632141; doi:10.1038/s41586-023-06587-3)
Supplement: Supplementary file 2 — This file contains archived experimental crystal structures before and after energy minimization (cif_structures folder) with a summary provided in a file structures.xlsx, predicted crystal structures and relative free energies for radiprodil (radiprodil_landscape_cif_files folder) and upadacitinib (upadacitinib_landscape_cif_files folder), individual (free) energy components for hydrates and anhydrates (energy_components.xlsx file), reference free-energy differences (reference_data_anhydrates.xlsx file) and critical water activities needed to carry out the validation (reference_data_hydrates.xlsx file). [file 41586_2023_6587_MOESM2_ESM.zip › Supplementary_Data/upadacitinib_landscape_cif_files/anhydrate/rank_step4f_039.cif]

#############################################
# Avant-garde Materials Simulation           
#############################################

data_structure_000053
_cell_length_a 7.8038439794
_cell_length_b 13.1951072022
_cell_length_c 18.3894395331
_cell_angle_alpha 90.0000000000
_cell_angle_beta 90.0000000000
_cell_angle_gamma 90.0000000000
_cell_volume 1893.6076270393
_exptl_crystal_density_diffrn 1.3342262207
_symmetry_cell_setting orthorhombic
_symmetry_space_group_name_H-M 'P 2_1 2_1 2_1'
_symmetry_Int_Tables_number 19
loop_
_symmetry_equiv_pos_site_id
_symmetry_equiv_pos_as_xyz
1 x,y,z
2 -x+1/2,-y,z+1/2
3 -x,y+1/2,-z+1/2
4 x+1/2,-y+1/2,-z
loop_
_atom_site_label
_atom_site_type_symbol
_atom_site_fract_x
_atom_site_fract_y
_atom_site_fract_z
_atom_site_fftype
_atom_site_charge
_atom_site_hybridization
F0_0 F 0.1234674331 0.1078479414 0.4740669657 F -0.1405040000 UNKNOWN
C0_0 C 0.0335870569 0.1959241521 0.4645174967 C4 0.3232468000 SP3
F1_0 F -0.1315924048 0.1704677487 0.4497597184 F -0.1405040000 UNKNOWN
F2_0 F 0.0330833092 0.2452800746 0.5297067238 F -0.1405040000 UNKNOWN
C1_0 C 0.1138945817 0.2574156530 0.4035413135 C4 -0.1056744000 SP3
N0_0 N 0.0320850661 0.3544070859 0.3933684752 N -0.4239836000 SP2
H2_0 H 0.2497545122 0.2674842224 0.4169883542 H 0.1322210000 UNKNOWN
H3_0 H 0.1019564126 0.2114478134 0.3540160491 H 0.1322210000 UNKNOWN
H0_0 H 0.1069332420 0.4156416338 0.4098196174 H 0.3083340000 UNKNOWN
C2_0 C -0.0649265027 0.3697258040 0.3313573054 C3 0.5262329000 SP2
O0_0 O -0.0908833758 0.3009906212 0.2854584341 O1 -0.5547020000 SP2
N1_0 N -0.1312724943 0.4647132822 0.3243628192 N -0.1302817000 SP2
C3_0 C -0.1329322542 0.5420407949 0.3820460030 C4 -0.0437839000 SP3
C6_0 C -0.2262933072 0.4970667553 0.2595041839 C4 -0.0455739000 SP3
H4_0 H -0.0124645672 0.5855945418 0.3827491185 H 0.0610053000 UNKNOWN
H5_0 H -0.1497191065 0.5056706010 0.4352880139 H 0.0610053000 UNKNOWN
C4_0 C -0.2846890791 0.6111891680 0.3605016946 C4 0.1622044000 SP3
C5_0 C -0.2706572786 0.6081268362 0.2762510623 C4 -0.1267866000 SP3
H8_0 H -0.3411014505 0.4497244622 0.2514370671 H 0.0610053000 UNKNOWN
H9_0 H -0.1467562415 0.4906432611 0.2103596038 H 0.0610053000 UNKNOWN
H6_0 H -0.2606847512 0.6890536759 0.3793512462 H 0.0233398000 UNKNOWN
C9_0 C -0.4505284757 0.5753563277 0.3929912463 C3 -0.4633117000 SP2
H7_0 H -0.1544528486 0.6529906829 0.2642984884 H 0.0466030000 UNKNOWN
C7_0 C -0.4164929922 0.6529253049 0.2309032033 C4 0.4536458000 SP3
N2_0 N -0.4920019253 0.5949834372 0.4650765068 N 0.4066356000 SP2
C16_0 C -0.5896680551 0.5196204594 0.3672456798 C3 0.3171067000 SP2
H10_0 H -0.3951887590 0.6318738724 0.1735740246 H -0.0936779000 UNKNOWN
H11_0 H -0.5401836311 0.6188030314 0.2457717565 H -0.0936779000 UNKNOWN
C8_0 C -0.4286100454 0.7683531790 0.2367290954 C4 -0.4087069000 SP3
C10_0 C -0.4069334358 0.6417386759 0.5218756619 C3 -0.0690601000 SP2
C15_0 C -0.6535739356 0.5526165047 0.4787596973 C3 0.1279405000 SP2
N5_0 N -0.7128343276 0.5062162970 0.4189186506 N -0.6238570000 SP2
H18_0 H -0.6058446364 0.4883437724 0.3130942265 H 0.0787770000 UNKNOWN
H12_0 H -0.3089671131 0.8046978728 0.2189754295 H 0.0857903000 UNKNOWN
H13_0 H -0.4501679252 0.7934838339 0.2929716554 H 0.0857903000 UNKNOWN
H14_0 H -0.5345144024 0.7968113314 0.2031378060 H 0.0857903000 UNKNOWN
C11_0 C -0.2446295389 0.6876216166 0.5313731822 C3 -0.3013642000 SP2
C13_0 C -0.4959641619 0.6455766640 0.5890159072 C3 0.4176872800 SP2
C14_0 C -0.7296393041 0.5625614919 0.5484354997 C3 0.1898735000 SP2
H15_0 H -0.1424828933 0.6984647827 0.4922667470 H 0.1936450000 UNKNOWN
C12_0 C -0.2403358259 0.7182310297 0.6036462262 C3 -0.1743248000 SP2
N3_0 N -0.3907204126 0.6943981276 0.6378279096 N -0.2946737800 SP2
N4_0 N -0.6537665975 0.6086038624 0.6038194282 N -0.6144120000 SP2
H17_0 H -0.8569072530 0.5301572424 0.5568741512 H 0.1099870000 UNKNOWN
H16_0 H -0.1393905418 0.7570439510 0.6329651002 H 0.1962290000 UNKNOWN
H1_0 H -0.4082001683 0.6970125893 0.6942123989 H 0.3420420000 UNKNOWN
#END
