# Supplementary material for: Predicting crystal form stability under real-world conditions
Source: Nature. 2023 Nov 8;623(7986):324–8. doi: 10.1038/s41586-023-06587-3 (PMC10632141; doi:10.1038/s41586-023-06587-3)
Supplement: Supplementary file 2 — This file contains archived experimental crystal structures before and after energy minimization (cif_structures folder) with a summary provided in a file structures.xlsx, predicted crystal structures and relative free energies for radiprodil (radiprodil_landscape_cif_files folder) and upadacitinib (upadacitinib_landscape_cif_files folder), individual (free) energy components for hydrates and anhydrates (energy_components.xlsx file), reference free-energy differences (reference_data_anhydrates.xlsx file) and critical water activities needed to carry out the validation (reference_data_hydrates.xlsx file). [file 41586_2023_6587_MOESM2_ESM.zip › Supplementary_Data/upadacitinib_landscape_cif_files/anhydrate/rank_step4f_064.cif]

#############################################
# Avant-garde Materials Simulation           
#############################################

data_structure_000066
_cell_length_a 9.7311538791
_cell_length_b 13.5926678484
_cell_length_c 13.4785522641
_cell_angle_alpha 90.0000000000
_cell_angle_beta 90.0000000000
_cell_angle_gamma 90.0000000000
_cell_volume 1782.8396809448
_exptl_crystal_density_diffrn 1.4171217832
_symmetry_cell_setting orthorhombic
_symmetry_space_group_name_H-M 'P 2_1 2_1 2_1'
_symmetry_Int_Tables_number 19
loop_
_symmetry_equiv_pos_site_id
_symmetry_equiv_pos_as_xyz
1 x,y,z
2 -x+1/2,-y,z+1/2
3 -x,y+1/2,-z+1/2
4 x+1/2,-y+1/2,-z
loop_
_atom_site_label
_atom_site_type_symbol
_atom_site_fract_x
_atom_site_fract_y
_atom_site_fract_z
_atom_site_fftype
_atom_site_charge
_atom_site_hybridization
F0_0 F 0.7165322026 0.1629487479 0.7683150620 F -0.1405040000 UNKNOWN
C0_0 C 0.6753169283 0.2514094143 0.7319652074 C4 0.3232468000 SP3
F1_0 F 0.5363049721 0.2447502624 0.7166366029 F -0.1405040000 UNKNOWN
F2_0 F 0.6950815460 0.3189111243 0.8053566459 F -0.1405040000 UNKNOWN
C1_0 C 0.7514455286 0.2814107322 0.6382888380 C4 -0.1056744000 SP3
N0_0 N 0.7045685627 0.2274970324 0.5529752698 N -0.4239836000 SP2
H2_0 H 0.7400334288 0.3614015561 0.6282548353 H 0.1322210000 UNKNOWN
H3_0 H 0.8602790296 0.2642458896 0.6497080653 H 0.1322210000 UNKNOWN
H0_0 H 0.6129122462 0.2500913182 0.5237765220 H 0.3083340000 UNKNOWN
C2_0 C 0.7976606236 0.1761511836 0.4940878569 C3 0.5262329000 SP2
O0_0 O 0.9202065881 0.1642279249 0.5182214265 O1 -0.5547020000 SP2
N1_0 N 0.7417497420 0.1385785860 0.4091715087 N -0.1302817000 SP2
C3_0 C 0.6047729577 0.1644621832 0.3724116554 C4 -0.0437839000 SP3
C6_0 C 0.8186235835 0.0796072981 0.3373321712 C4 -0.0455739000 SP3
H4_0 H 0.5882269351 0.2443374693 0.3770487035 H 0.0610053000 UNKNOWN
H5_0 H 0.5232102699 0.1283318475 0.4158601383 H 0.0610053000 UNKNOWN
C4_0 C 0.6028813939 0.1313095667 0.2626517209 C4 0.1622044000 SP3
C5_0 C 0.7577910275 0.1128053454 0.2375548806 C4 -0.1267866000 SP3
H8_0 H 0.8014953881 0.0003769466 0.3503491908 H 0.0610053000 UNKNOWN
H9_0 H 0.9287219185 0.0942566672 0.3450813071 H 0.0610053000 UNKNOWN
H6_0 H 0.5650719843 0.1928973591 0.2175949024 H 0.0233398000 UNKNOWN
C9_0 C 0.5093303746 0.0455054768 0.2463393896 C3 -0.4633117000 SP2
H7_0 H 0.8020140899 0.1857791580 0.2215836200 H 0.0466030000 UNKNOWN
C7_0 C 0.7822873402 0.0444305192 0.1492516480 C4 0.4536458000 SP3
N2_0 N 0.4336337320 0.0321379437 0.1604355330 N 0.4066356000 SP2
C16_0 C 0.4682259712 -0.0309173130 0.3082059930 C3 0.3171067000 SP2
H10_0 H 0.7254800372 -0.0244977347 0.1610088385 H -0.0936779000 UNKNOWN
H11_0 H 0.7374343704 0.0781511699 0.0823415188 H -0.0936779000 UNKNOWN
C8_0 C 0.9334228252 0.0212029511 0.1300232024 C4 -0.4087069000 SP3
C10_0 C 0.4237222838 0.0837056838 0.0723601402 C3 -0.0690601000 SP2
C15_0 C 0.3485469041 -0.0499489039 0.1749979501 C3 0.1279405000 SP2
N5_0 N 0.3700357724 -0.0889668818 0.2656686636 N -0.6238570000 SP2
H18_0 H 0.5031467706 -0.0443348187 0.3836074075 H 0.0787770000 UNKNOWN
H12_0 H 0.9938351210 0.0875177469 0.1135762676 H 0.0857903000 UNKNOWN
H13_0 H 0.9439045187 -0.0287316990 0.0664921702 H 0.0857903000 UNKNOWN
H14_0 H 0.9817067829 -0.0153156816 0.1939361029 H 0.0857903000 UNKNOWN
C11_0 C 0.4871107126 0.1682721177 0.0314370841 C3 -0.3013642000 SP2
C13_0 C 0.3244203465 0.0488913245 0.0041359972 C3 0.4176872800 SP2
C14_0 C 0.2542018885 -0.0776021826 0.1001825276 C3 0.1898735000 SP2
H15_0 H 0.5678203086 0.2142824253 0.0616411707 H 0.1936450000 UNKNOWN
C12_0 C 0.4241096143 0.1824458410 -0.0598826841 C3 -0.1743248000 SP2
N3_0 N 0.3272739310 0.1112472856 -0.0764946343 N -0.2946737800 SP2
N4_0 N 0.2404450453 -0.0293714300 0.0151378813 N -0.6144120000 SP2
H17_0 H 0.1875941022 -0.1408192458 0.1139172191 H 0.1099870000 UNKNOWN
H16_0 H 0.4434405651 0.2390622429 -0.1146163864 H 0.1962290000 UNKNOWN
H1_0 H 0.2619327119 0.1072819613 -0.1377967228 H 0.3420420000 UNKNOWN
#END
