# Supplementary material for: Predicting crystal form stability under real-world conditions
Source: Nature. 2023 Nov 8;623(7986):324–8. doi: 10.1038/s41586-023-06587-3 (PMC10632141; doi:10.1038/s41586-023-06587-3)
Supplement: Supplementary file 2 — This file contains archived experimental crystal structures before and after energy minimization (cif_structures folder) with a summary provided in a file structures.xlsx, predicted crystal structures and relative free energies for radiprodil (radiprodil_landscape_cif_files folder) and upadacitinib (upadacitinib_landscape_cif_files folder), individual (free) energy components for hydrates and anhydrates (energy_components.xlsx file), reference free-energy differences (reference_data_anhydrates.xlsx file) and critical water activities needed to carry out the validation (reference_data_hydrates.xlsx file). [file 41586_2023_6587_MOESM2_ESM.zip › Supplementary_Data/upadacitinib_landscape_cif_files/anhydrate/rank_step4f_015.cif]

#############################################
# Avant-garde Materials Simulation           
#############################################

data_structure_000009
_cell_length_a 9.5210006672
_cell_length_b 17.9261143940
_cell_length_c 20.5928095003
_cell_angle_alpha 90.0000000000
_cell_angle_beta 90.0000000000
_cell_angle_gamma 90.0000000000
_cell_volume 3514.6684350936
_exptl_crystal_density_diffrn 1.4376894973
_symmetry_cell_setting orthorhombic
_symmetry_space_group_name_H-M 'P 2_1 2_1 2_1'
_symmetry_Int_Tables_number 19
loop_
_symmetry_equiv_pos_site_id
_symmetry_equiv_pos_as_xyz
1 x,y,z
2 -x+1/2,-y,z+1/2
3 -x,y+1/2,-z+1/2
4 x+1/2,-y+1/2,-z
loop_
_atom_site_label
_atom_site_type_symbol
_atom_site_fract_x
_atom_site_fract_y
_atom_site_fract_z
_atom_site_fftype
_atom_site_charge
_atom_site_hybridization
F0_0 F 1.0464001577 1.1233823391 0.4282351611 F -0.1405040000 UNKNOWN
C0_0 C 1.0867654094 1.1325754493 0.4912545719 C4 0.3232468000 SP3
F1_0 F 1.1661902389 1.1958920133 0.4940290992 F -0.1405040000 UNKNOWN
F2_0 F 0.9674203768 1.1464690423 0.5263280049 F -0.1405040000 UNKNOWN
C1_0 C 1.1654404168 1.0642507313 0.5152340037 C4 -0.1056744000 SP3
N0_0 N 1.2133468662 1.0725484014 0.5814014776 N -0.4239836000 SP2
H2_0 H 1.0935300553 1.0164266311 0.5113617854 H 0.1322210000 UNKNOWN
H3_0 H 1.2554645689 1.0560213948 0.4827783873 H 0.1322210000 UNKNOWN
H0_0 H 1.3211887563 1.0724795205 0.5849025684 H 0.3083340000 UNKNOWN
C2_0 C 1.1435152433 1.0301526329 0.6282321968 C3 0.5262329000 SP2
O0_0 O 1.0359856646 0.9937523155 0.6163302350 O1 -0.5547020000 SP2
N1_0 N 1.2051327838 1.0333262666 0.6885746698 N -0.1302817000 SP2
C3_0 C 1.2834174203 1.0987672713 0.7119506442 C4 -0.0437839000 SP3
C6_0 C 1.1485974483 0.9896011345 0.7422034019 C4 -0.0455739000 SP3
H4_0 H 1.2372261691 1.1499217870 0.6915032731 H 0.0610053000 UNKNOWN
H5_0 H 1.3946767431 1.0972065895 0.6975667345 H 0.0610053000 UNKNOWN
C4_0 C 1.2685381178 1.0970450915 0.7870926622 C4 0.1622044000 SP3
C5_0 C 1.1390555522 1.0442409925 0.7988962747 C4 -0.1267866000 SP3
H8_0 H 1.2193541355 0.9426593092 0.7539814311 H 0.0610053000 UNKNOWN
H9_0 H 1.0463531577 0.9667013449 0.7284201391 H 0.0610053000 UNKNOWN
H6_0 H 1.2446665299 1.1536016556 0.8040888455 H 0.0233398000 UNKNOWN
C9_0 C 1.4003697311 1.0711578445 0.8195286281 C3 -0.4633117000 SP2
H7_0 H 1.0449441551 1.0789056510 0.7913873436 H 0.0466030000 UNKNOWN
C7_0 C 1.1269200757 1.0039131970 0.8643646093 C4 0.4536458000 SP3
N2_0 N 1.4441930477 1.0950515401 0.8802399001 N 0.4066356000 SP2
C16_0 C 1.4999753859 1.0184248413 0.8010961228 C3 0.3171067000 SP2
H10_0 H 1.0765019485 0.9495818462 0.8554046009 H -0.0936779000 UNKNOWN
H11_0 H 1.2330064513 0.9903983560 0.8822134316 H -0.0936779000 UNKNOWN
C8_0 C 1.0419873267 1.0450776058 0.9161699527 C4 -0.4087069000 SP3
C10_0 C 1.3936854271 1.1470870114 0.9240026201 C3 -0.0690601000 SP2
C15_0 C 1.5674485435 1.0557734683 0.8958791541 C3 0.1279405000 SP2
N5_0 N 1.6017316054 1.0093113662 0.8470195988 N -0.6238570000 SP2
H18_0 H 1.5014984012 0.9868086966 0.7560378733 H 0.0787770000 UNKNOWN
H12_0 H 0.9356365717 1.0567922678 0.8979181636 H 0.0857903000 UNKNOWN
H13_0 H 1.0898688339 1.0985012263 0.9299490901 H 0.0857903000 UNKNOWN
H14_0 H 1.0312243437 1.0114055770 0.9604878064 H 0.0857903000 UNKNOWN
C11_0 C 1.2807613804 1.1981705173 0.9253294007 C3 -0.3013642000 SP2
C13_0 C 1.4708722174 1.1546985760 0.9825517515 C3 0.4176872800 SP2
C14_0 C 1.6345822009 1.0684234226 0.9563320765 C3 0.1898735000 SP2
H15_0 H 1.1984174324 1.2076902251 0.8900267711 H 0.1936450000 UNKNOWN
C12_0 C 1.2925441435 1.2349845729 0.9844926828 C3 -0.1743248000 SP2
N3_0 N 1.4059519353 1.2095466172 1.0183466975 N -0.2946737800 SP2
N4_0 N 1.5881247686 1.1173334696 0.9997572631 N -0.6144120000 SP2
H17_0 H 1.7288270073 1.0363414951 0.9679309504 H 0.1099870000 UNKNOWN
H16_0 H 1.2262702217 1.2787579671 1.0039345603 H 0.1962290000 UNKNOWN
H1_0 H 1.4295577386 1.2265934383 1.0657915260 H 0.3420420000 UNKNOWN
H13_1 H 0.9964928845 1.1623918982 0.3104689412 H 0.0857903000 UNKNOWN
C8_1 C 0.9654166878 1.2187315989 0.2952310820 C4 -0.4087069000 SP3
C7_1 C 1.0934398696 1.2658146226 0.2776782269 C4 0.4536458000 SP3
H12_1 H 0.9030254501 1.2429661342 0.3349143629 H 0.0857903000 UNKNOWN
H14_1 H 0.8959468361 1.2127914984 0.2529612882 H 0.0857903000 UNKNOWN
C5_1 C 1.1957767628 1.2787572714 0.3341802483 C4 -0.1267866000 SP3
H10_1 H 1.0591678630 1.3201613992 0.2581198495 H -0.0936779000 UNKNOWN
H11_1 H 1.1499782773 1.2381797229 0.2379299341 H -0.0936779000 UNKNOWN
C4_1 C 1.3281101413 1.3244853969 0.3131798395 C4 0.1622044000 SP3
H7_1 H 1.2273437294 1.2248357485 0.3551399456 H 0.0466030000 UNKNOWN
C6_1 C 1.1354712235 1.3299371290 0.3864149846 C4 -0.0455739000 SP3
C3_1 C 1.2732680492 1.4056424289 0.3105005590 C4 -0.0437839000 SP3
H6_1 H 1.4039259937 1.3224816609 0.3534076969 H 0.0233398000 UNKNOWN
C9_1 C 1.3964760200 1.2944350944 0.2535409876 C3 -0.4633117000 SP2
N1_1 N 1.1607079407 1.4048802578 0.3597206294 N -0.1302817000 SP2
H8_1 H 1.0231162502 1.3212758709 0.3954181293 H 0.0610053000 UNKNOWN
H9_1 H 1.1905259302 1.3229764320 0.4330984172 H 0.0610053000 UNKNOWN
H4_1 H 1.3560578147 1.4457381726 0.3236420491 H 0.0610053000 UNKNOWN
H5_1 H 1.2309487139 1.4202558295 0.2623274545 H 0.0610053000 UNKNOWN
N2_1 N 1.4880682697 1.2342400558 0.2554208858 N 0.4066356000 SP2
C16_1 C 1.3722989843 1.3062371315 0.1875431256 C3 0.3171067000 SP2
C2_1 C 1.0972501367 1.4645687027 0.3885243917 C3 0.5262329000 SP2
C10_1 C 1.5531887859 1.1946339874 0.3048520424 C3 -0.0690601000 SP2
C15_1 C 1.5136987710 1.2124231127 0.1910241168 C3 0.1279405000 SP2
N5_1 N 1.4438121540 1.2570136026 0.1495595345 N -0.6238570000 SP2
H18_1 H 1.3044226419 1.3485411100 0.1664502216 H 0.0787770000 UNKNOWN
O0_1 O 1.0135113799 1.4558129372 0.4348486516 O1 -0.5547020000 SP2
N0_1 N 1.1247814095 1.5343109091 0.3634153323 N -0.4239836000 SP2
C11_1 C 1.5560695895 1.1985046882 0.3734756206 C3 -0.3013642000 SP2
C13_1 C 1.6418236548 1.1351654259 0.2850591365 C3 0.4176872800 SP2
C14_1 C 1.6016311163 1.1507917037 0.1774069335 C3 0.1898735000 SP2
H0_1 H 1.1998573689 1.5431070478 0.3283301832 H 0.3083340000 UNKNOWN
C1_1 C 1.0778580594 1.6000255900 0.3976834882 C4 -0.1056744000 SP3
H15_1 H 1.5021723928 1.2365369868 0.4058003944 H 0.1936450000 UNKNOWN
C12_1 C 1.6463852660 1.1417684296 0.3930485388 C3 -0.1743248000 SP2
N3_1 N 1.6967456867 1.1038598151 0.3403365098 N -0.2946737800 SP2
N4_1 N 1.6670638002 1.1121835665 0.2234968020 N -0.6144120000 SP2
H17_1 H 1.6121796389 1.1325615135 0.1269918268 H 0.1099870000 UNKNOWN
C0_1 C 0.9294354599 1.6267811629 0.3803472539 C4 0.3232468000 SP3
H2_1 H 1.1482562608 1.6464367898 0.3859486253 H 0.1322210000 UNKNOWN
H3_1 H 1.0795808867 1.5914783076 0.4504796653 H 0.1322210000 UNKNOWN
H16_1 H 1.6763764772 1.1257367955 0.4419659742 H 0.1962290000 UNKNOWN
H1_1 H 1.7702935726 1.0596863005 0.3420830815 H 0.3420420000 UNKNOWN
F0_1 F 0.8997414804 1.6164879330 0.3161415542 F -0.1405040000 UNKNOWN
F1_1 F 0.9179057294 1.7016209431 0.3924113351 F -0.1405040000 UNKNOWN
F2_1 F 0.8267322000 1.5927324461 0.4148232215 F -0.1405040000 UNKNOWN
#END
