# Supplementary material for: Predicting crystal form stability under real-world conditions
Source: Nature. 2023 Nov 8;623(7986):324–8. doi: 10.1038/s41586-023-06587-3 (PMC10632141; doi:10.1038/s41586-023-06587-3)
Supplement: Supplementary file 2 — This file contains archived experimental crystal structures before and after energy minimization (cif_structures folder) with a summary provided in a file structures.xlsx, predicted crystal structures and relative free energies for radiprodil (radiprodil_landscape_cif_files folder) and upadacitinib (upadacitinib_landscape_cif_files folder), individual (free) energy components for hydrates and anhydrates (energy_components.xlsx file), reference free-energy differences (reference_data_anhydrates.xlsx file) and critical water activities needed to carry out the validation (reference_data_hydrates.xlsx file). [file 41586_2023_6587_MOESM2_ESM.zip › Supplementary_Data/upadacitinib_landscape_cif_files/anhydrate/rank_step4f_037.cif]

#############################################
# Avant-garde Materials Simulation           
#############################################

data_structure_000034
_cell_length_a 9.5170390848
_cell_length_b 14.6292386244
_cell_length_c 13.3098712368
_cell_angle_alpha 90.0000000000
_cell_angle_beta 87.5613326997
_cell_angle_gamma 90.0000000000
_cell_volume 1851.4156492026
_exptl_crystal_density_diffrn 1.3646319501
_symmetry_cell_setting monoclinic
_symmetry_space_group_name_H-M 'P 2_1'
_symmetry_Int_Tables_number 4
loop_
_symmetry_equiv_pos_site_id
_symmetry_equiv_pos_as_xyz
1 x,y,z
2 -x,y+1/2,-z
loop_
_atom_site_label
_atom_site_type_symbol
_atom_site_fract_x
_atom_site_fract_y
_atom_site_fract_z
_atom_site_fftype
_atom_site_charge
_atom_site_hybridization
F0_0 F -0.5634271699 0.0881532152 0.0077659899 F -0.1405040000 UNKNOWN
C0_0 C -0.7001769262 0.0643801508 0.0280989995 C4 0.3232468000 SP3
F1_0 F -0.7760404215 0.1436986333 0.0333177667 F -0.1405040000 UNKNOWN
F2_0 F -0.7431996135 0.0177908166 -0.0539453407 F -0.1405040000 UNKNOWN
C1_0 C -0.7219079052 0.0081905553 0.1243136978 C4 -0.1056744000 SP3
N0_0 N -0.6268283756 -0.0678236608 0.1318825876 N -0.4239836000 SP2
H2_0 H -0.7085577882 0.0541570474 0.1882925700 H 0.1322210000 UNKNOWN
H3_0 H -0.8311755178 -0.0157969584 0.1261583034 H 0.1322210000 UNKNOWN
H0_0 H -0.6326142782 -0.1183904878 0.0780230235 H 0.3083340000 UNKNOWN
C2_0 C -0.5003798525 -0.0527563400 0.1767521684 C3 0.5262329000 SP2
O0_0 O -0.4670606964 0.0230970231 0.2113281038 O1 -0.5547020000 SP2
N1_0 N -0.4133771698 -0.1268255125 0.1820946105 N -0.1302817000 SP2
C3_0 C -0.4544721186 -0.2234887545 0.1727660176 C4 -0.0437839000 SP3
C6_0 C -0.2719677545 -0.1169866665 0.2207101505 C4 -0.0455739000 SP3
H4_0 H -0.4485693455 -0.2460989331 0.0937868165 H 0.0610053000 UNKNOWN
H5_0 H -0.5626521631 -0.2340876195 0.2025799057 H 0.0610053000 UNKNOWN
C4_0 C -0.3431694278 -0.2746348781 0.2329760242 C4 0.1622044000 SP3
C5_0 C -0.2115072847 -0.2138967800 0.2102845669 C4 -0.1267866000 SP3
H8_0 H -0.2764374372 -0.0934085789 0.2995202047 H 0.0610053000 UNKNOWN
H9_0 H -0.2108444676 -0.0662236115 0.1767423704 H 0.0610053000 UNKNOWN
H6_0 H -0.3271466491 -0.3432100653 0.2014365754 H 0.0233398000 UNKNOWN
C9_0 C -0.3866062422 -0.2824021027 0.3424069370 C3 -0.4633117000 SP2
H7_0 H -0.1818827016 -0.2251880985 0.1300254036 H 0.0466030000 UNKNOWN
C7_0 C -0.0830844286 -0.2316587695 0.2720057152 C4 0.4536458000 SP3
N2_0 N -0.3943704290 -0.3637896728 0.3957673923 N 0.4066356000 SP2
C16_0 C -0.4428619401 -0.2172033556 0.4090701910 C3 0.3171067000 SP2
H10_0 H -0.1106154366 -0.2209599753 0.3523490791 H -0.0936779000 UNKNOWN
H11_0 H -0.0517986900 -0.3039332714 0.2640913832 H -0.0936779000 UNKNOWN
C8_0 C 0.0405539370 -0.1702315182 0.2388187326 C4 -0.4087069000 SP3
C10_0 C -0.3596412270 -0.4537103999 0.3732812485 C3 -0.0690601000 SP2
C15_0 C -0.4598501179 -0.3446821097 0.4902467765 C3 0.1279405000 SP2
N5_0 N -0.4875597971 -0.2547670869 0.4985159858 N -0.6238570000 SP2
H18_0 H -0.4565240240 -0.1442425563 0.3959907221 H 0.0787770000 UNKNOWN
H12_0 H 0.0696505129 -0.1802311747 0.1585858377 H 0.0857903000 UNKNOWN
H13_0 H 0.1341068018 -0.1854458674 0.2811182682 H 0.0857903000 UNKNOWN
H14_0 H 0.0153171188 -0.0975594787 0.2507350408 H 0.0857903000 UNKNOWN
C11_0 C -0.2886335248 -0.4998803908 0.2924802523 C3 -0.3013642000 SP2
C13_0 C -0.4051399991 -0.5196223128 0.4452225597 C3 0.4176872800 SP2
C14_0 C -0.4961556684 -0.4172454927 0.5569829798 C3 0.1898735000 SP2
H15_0 H -0.2357683573 -0.4719164921 0.2258502615 H 0.1936450000 UNKNOWN
C12_0 C -0.2957085834 -0.5922994507 0.3167092409 C3 -0.1743248000 SP2
N3_0 N -0.3649595858 -0.6041442166 0.4081342153 N -0.2946737800 SP2
N4_0 N -0.4717557107 -0.5043802526 0.5352640912 N -0.6144120000 SP2
H17_0 H -0.5493487781 -0.4019183469 0.6291699342 H 0.1099870000 UNKNOWN
H16_0 H -0.2544865690 -0.6505496977 0.2745825661 H 0.1962290000 UNKNOWN
H1_0 H -0.4028580122 -0.6661662367 0.4375915291 H 0.3420420000 UNKNOWN
H0_1 H -0.4361238974 0.1474798375 0.1815601310 H 0.3083340000 UNKNOWN
N0_1 N -0.3654449914 0.1943091982 0.1520381698 N -0.4239836000 SP2
C1_1 C -0.2356447452 0.1524441207 0.1162947569 C4 -0.1056744000 SP3
C2_1 C -0.4149494132 0.2704222058 0.1026811202 C3 0.5262329000 SP2
C0_1 C -0.1326507193 0.1458227106 0.2004386175 C4 0.3232468000 SP3
H2_1 H -0.1873037053 0.1944162027 0.0557978315 H 0.1322210000 UNKNOWN
H3_1 H -0.2531864420 0.0829044819 0.0881377199 H 0.1322210000 UNKNOWN
O0_1 O -0.3463859804 0.3077329163 0.0316823072 O1 -0.5547020000 SP2
N1_1 N -0.5422446891 0.3026609899 0.1382418572 N -0.1302817000 SP2
F0_1 F -0.0147907455 0.0987859406 0.1678798863 F -0.1405040000 UNKNOWN
F1_1 F -0.1863386020 0.1020420400 0.2831853833 F -0.1405040000 UNKNOWN
F2_1 F -0.0896627081 0.2298297361 0.2307730894 F -0.1405040000 UNKNOWN
C3_1 C -0.6100729159 0.2780256203 0.2358139872 C4 -0.0437839000 SP3
C6_1 C -0.5966965268 0.3896537121 0.0994200259 C4 -0.0455739000 SP3
H4_1 H -0.5326111040 0.2545338431 0.2887959061 H 0.0610053000 UNKNOWN
H5_1 H -0.6887013658 0.2234974308 0.2270575067 H 0.0610053000 UNKNOWN
C4_1 C -0.6800409268 0.3680023862 0.2702839811 C4 0.1622044000 SP3
C5_1 C -0.7249658198 0.4112509905 0.1692739429 C4 -0.1267866000 SP3
H8_1 H -0.6241512036 0.3827002917 0.0203949749 H 0.0610053000 UNKNOWN
H9_1 H -0.5152479671 0.4427509122 0.1033916643 H 0.0610053000 UNKNOWN
H6_1 H -0.5961203773 0.4113682798 0.2994008396 H 0.0233398000 UNKNOWN
C9_1 C -0.7938154598 0.3573378138 0.3496970613 C3 -0.4633117000 SP2
H7_1 H -0.7361733080 0.4857334297 0.1775440786 H 0.0466030000 UNKNOWN
C7_1 C -0.8641326430 0.3731442596 0.1328534947 C4 0.4536458000 SP3
N2_1 N -0.8567761947 0.4314409044 0.3984000508 N 0.4066356000 SP2
C16_1 C -0.8666803353 0.2817129696 0.3879012435 C3 0.3171067000 SP2
H10_1 H -0.8523238982 0.3002186033 0.1136479663 H -0.0936779000 UNKNOWN
H11_1 H -0.9431012671 0.3761784858 0.1955317995 H -0.0936779000 UNKNOWN
C8_1 C -0.9196073689 0.4254996603 0.0434926611 C4 -0.4087069000 SP3
C10_1 C -0.8314183193 0.5244404282 0.3972310810 C3 -0.0690601000 SP2
C15_1 C -0.9660522534 0.3978491063 0.4621372132 C3 0.1279405000 SP2
N5_1 N -0.9713331100 0.3062739480 0.4555796932 N -0.6238570000 SP2
H18_1 H -0.8482660632 0.2100413855 0.3702667932 H 0.0787770000 UNKNOWN
H12_1 H -1.0200545559 0.3966182203 0.0208199077 H 0.0857903000 UNKNOWN
H13_1 H -0.8457139142 0.4230244597 -0.0222388336 H 0.0857903000 UNKNOWN
H14_1 H -0.9379472013 0.4978827619 0.0625481861 H 0.0857903000 UNKNOWN
C11_1 C -0.7321993669 0.5831011340 0.3482971297 C3 -0.3013642000 SP2
C13_1 C -0.9210913506 0.5780701540 0.4612722101 C3 0.4176872800 SP2
C14_1 C -1.0504620669 0.4592943058 0.5208735309 C3 0.1898735000 SP2
H15_1 H -0.6449816369 0.5660286854 0.2967900485 H 0.1936450000 UNKNOWN
C12_1 C -0.7644421680 0.6701107329 0.3846248326 C3 -0.1743248000 SP2
N3_1 N -0.8765051180 0.6670339161 0.4519157551 N -0.2946737800 SP2
N4_1 N -1.0297925031 0.5488861816 0.5215858794 N -0.6144120000 SP2
H17_1 H -1.1373870658 0.4314799485 0.5675096520 H 0.1099870000 UNKNOWN
H16_1 H -0.7103974858 0.7339633121 0.3682445886 H 0.1962290000 UNKNOWN
H1_1 H -0.9278241232 0.7234874006 0.4875570047 H 0.3420420000 UNKNOWN
#END
