# Supplementary material for: Predicting crystal form stability under real-world conditions
Source: Nature. 2023 Nov 8;623(7986):324–8. doi: 10.1038/s41586-023-06587-3 (PMC10632141; doi:10.1038/s41586-023-06587-3)
Supplement: Supplementary file 2 — This file contains archived experimental crystal structures before and after energy minimization (cif_structures folder) with a summary provided in a file structures.xlsx, predicted crystal structures and relative free energies for radiprodil (radiprodil_landscape_cif_files folder) and upadacitinib (upadacitinib_landscape_cif_files folder), individual (free) energy components for hydrates and anhydrates (energy_components.xlsx file), reference free-energy differences (reference_data_anhydrates.xlsx file) and critical water activities needed to carry out the validation (reference_data_hydrates.xlsx file). [file 41586_2023_6587_MOESM2_ESM.zip › Supplementary_Data/upadacitinib_landscape_cif_files/anhydrate/rank_step4f_065.cif]

#############################################
# Avant-garde Materials Simulation           
#############################################

data_structure_000065
_cell_length_a 8.9595711036
_cell_length_b 11.1830554020
_cell_length_c 17.6814125094
_cell_angle_alpha 90.0000000000
_cell_angle_beta 90.0000000000
_cell_angle_gamma 90.0000000000
_cell_volume 1771.5958458360
_exptl_crystal_density_diffrn 1.4261158682
_symmetry_cell_setting orthorhombic
_symmetry_space_group_name_H-M 'P 2_1 2_1 2_1'
_symmetry_Int_Tables_number 19
loop_
_symmetry_equiv_pos_site_id
_symmetry_equiv_pos_as_xyz
1 x,y,z
2 -x+1/2,-y,z+1/2
3 -x,y+1/2,-z+1/2
4 x+1/2,-y+1/2,-z
loop_
_atom_site_label
_atom_site_type_symbol
_atom_site_fract_x
_atom_site_fract_y
_atom_site_fract_z
_atom_site_fftype
_atom_site_charge
_atom_site_hybridization
F0_0 F 0.8739988203 0.9670263155 0.5269074670 F -0.1405040000 UNKNOWN
C0_0 C 0.9061446238 1.0677540983 0.4861947993 C4 0.3232468000 SP3
F1_0 F 1.0427169569 1.1056742457 0.5099522150 F -0.1405040000 UNKNOWN
F2_0 F 0.9214286409 1.0329303509 0.4123443985 F -0.1405040000 UNKNOWN
C1_0 C 0.7866744169 1.1635012427 0.4927441172 C4 -0.1056744000 SP3
N0_0 N 0.7832882139 1.2199238371 0.5660557694 N -0.4239836000 SP2
H2_0 H 0.8132695817 1.2316506068 0.4502549408 H 0.1322210000 UNKNOWN
H3_0 H 0.6785631653 1.1235372443 0.4778916161 H 0.1322210000 UNKNOWN
H0_0 H 0.7193956532 1.1803265434 0.6071184784 H 0.3083340000 UNKNOWN
C2_0 C 0.8308112196 1.3369968951 0.5715750093 C3 0.5262329000 SP2
O0_0 O 0.8996199037 1.3856827580 0.5181321682 O1 -0.5547020000 SP2
N1_0 N 0.7987793377 1.3958464381 0.6367303561 N -0.1302817000 SP2
C3_0 C 0.8359280454 1.5219846262 0.6465000573 C4 -0.0437839000 SP3
C6_0 C 0.7158705350 1.3476639843 0.7015484730 C4 -0.0455739000 SP3
H4_0 H 0.8146143511 1.5715895798 0.5940519240 H 0.0610053000 UNKNOWN
H5_0 H 0.9544104722 1.5330369278 0.6618306901 H 0.0610053000 UNKNOWN
C4_0 C 0.7305931576 1.5595315557 0.7114733017 C4 0.1622044000 SP3
C5_0 C 0.7273884363 1.4461720325 0.7623864794 C4 -0.1267866000 SP3
H8_0 H 0.7647533141 1.2628965587 0.7206422088 H 0.0610053000 UNKNOWN
H9_0 H 0.5982678951 1.3309543786 0.6861930990 H 0.0610053000 UNKNOWN
H6_0 H 0.6174301687 1.5651279849 0.6873728875 H 0.0233398000 UNKNOWN
C9_0 C 0.7639705568 1.6799009550 0.7445419485 C3 -0.4633117000 SP2
H7_0 H 0.6249092523 1.4457992869 0.7962711026 H 0.0466030000 UNKNOWN
C7_0 C 0.8609413211 1.4324865945 0.8163914224 C4 0.4536458000 SP3
N2_0 N 0.7122006022 1.7833018482 0.7100250399 N 0.4066356000 SP2
C16_0 C 0.8446738929 1.7220468134 0.8069799262 C3 0.3171067000 SP2
H10_0 H 0.9651654142 1.4580357965 0.7877920985 H -0.0936779000 UNKNOWN
H11_0 H 0.8445817583 1.4957694564 0.8631651193 H -0.0936779000 UNKNOWN
C8_0 C 0.8798038054 1.3078024771 0.8505329368 C4 -0.4087069000 SP3
C10_0 C 0.6293816180 1.8068576546 0.6455875191 C3 -0.0690601000 SP2
C15_0 C 0.7616903758 1.8808401729 0.7537331314 C3 0.1279405000 SP2
N5_0 N 0.8426160571 1.8432579882 0.8128108446 N -0.6238570000 SP2
H18_0 H 0.9047097495 1.6686122755 0.8481963691 H 0.0787770000 UNKNOWN
H12_0 H 0.7754519678 1.2746986926 0.8758559761 H 0.0857903000 UNKNOWN
H13_0 H 0.9642803603 1.3107047291 0.8954049919 H 0.0857903000 UNKNOWN
H14_0 H 0.9183799654 1.2423805397 0.8084677226 H 0.0857903000 UNKNOWN
C11_0 C 0.5608495399 1.7365341598 0.5889141676 C3 -0.3013642000 SP2
C13_0 C 0.6014784920 1.9289047279 0.6292101450 C3 0.4176872800 SP2
C14_0 C 0.7261214874 1.9989211197 0.7310346183 C3 0.1898735000 SP2
H15_0 H 0.5575504863 1.6404318759 0.5830801200 H 0.1936450000 UNKNOWN
C12_0 C 0.4920368593 1.8173385088 0.5405504213 C3 -0.1743248000 SP2
N3_0 N 0.5163961216 1.9319290362 0.5644644010 N -0.2946737800 SP2
N4_0 N 0.6481843111 2.0252267599 0.6692775368 N -0.6144120000 SP2
H17_0 H 0.7659719275 2.0721047205 0.7665769715 H 0.1099870000 UNKNOWN
H16_0 H 0.4249727838 1.7996018132 0.4907738112 H 0.1962290000 UNKNOWN
H1_0 H 0.4742864680 2.0065273959 0.5367985574 H 0.3420420000 UNKNOWN
#END
