# Supplementary material for: Predicting crystal form stability under real-world conditions
Source: Nature. 2023 Nov 8;623(7986):324–8. doi: 10.1038/s41586-023-06587-3 (PMC10632141; doi:10.1038/s41586-023-06587-3)
Supplement: Supplementary file 2 — This file contains archived experimental crystal structures before and after energy minimization (cif_structures folder) with a summary provided in a file structures.xlsx, predicted crystal structures and relative free energies for radiprodil (radiprodil_landscape_cif_files folder) and upadacitinib (upadacitinib_landscape_cif_files folder), individual (free) energy components for hydrates and anhydrates (energy_components.xlsx file), reference free-energy differences (reference_data_anhydrates.xlsx file) and critical water activities needed to carry out the validation (reference_data_hydrates.xlsx file). [file 41586_2023_6587_MOESM2_ESM.zip › Supplementary_Data/upadacitinib_landscape_cif_files/anhydrate/rank_step4f_007.cif]

#############################################
# Avant-garde Materials Simulation           
#############################################

data_structure_000031
_cell_length_a 9.8871772598
_cell_length_b 14.3885113950
_cell_length_c 13.0507943600
_cell_angle_alpha 90.0000000000
_cell_angle_beta 80.5292460063
_cell_angle_gamma 90.0000000000
_cell_volume 1831.3226362389
_exptl_crystal_density_diffrn 1.3796044988
_symmetry_cell_setting monoclinic
_symmetry_space_group_name_H-M 'P 2_1'
_symmetry_Int_Tables_number 4
loop_
_symmetry_equiv_pos_site_id
_symmetry_equiv_pos_as_xyz
1 x,y,z
2 -x,y+1/2,-z
loop_
_atom_site_label
_atom_site_type_symbol
_atom_site_fract_x
_atom_site_fract_y
_atom_site_fract_z
_atom_site_fftype
_atom_site_charge
_atom_site_hybridization
F0_0 F -0.0862567298 0.5158404729 0.6136633617 F -0.1405040000 UNKNOWN
C0_0 C -0.0974512169 0.5131401365 0.5112350661 C4 0.3232468000 SP3
F1_0 F -0.0799513797 0.6018792733 0.4748069522 F -0.1405040000 UNKNOWN
F2_0 F 0.0101203636 0.4622191707 0.4609120683 F -0.1405040000 UNKNOWN
C1_0 C -0.2339048424 0.4722561902 0.4929169791 C4 -0.1056744000 SP3
N0_0 N -0.3463461892 0.5325537053 0.5321173838 N -0.4239836000 SP2
H2_0 H -0.2275990211 0.4630030915 0.4086134584 H 0.1322210000 UNKNOWN
H3_0 H -0.2465742384 0.4044923883 0.5319732321 H 0.1322210000 UNKNOWN
H0_0 H -0.3709445459 0.5790104612 0.4782039556 H 0.3083340000 UNKNOWN
C2_0 C -0.4366901356 0.5113427365 0.6212310372 C3 0.5262329000 SP2
O0_0 O -0.4239024086 0.4401420641 0.6742243150 O1 -0.5547020000 SP2
N1_0 N -0.5392031158 0.5744775176 0.6483973186 N -0.1302817000 SP2
C3_0 C -0.6411987362 0.5636530237 0.7422093765 C4 -0.0437839000 SP3
C6_0 C -0.5499215078 0.6652020097 0.5981530831 C4 -0.0455739000 SP3
H4_0 H -0.5957387985 0.5337055299 0.8057332858 H 0.0610053000 UNKNOWN
H5_0 H -0.7256865863 0.5185002211 0.7268231425 H 0.0610053000 UNKNOWN
C4_0 C -0.6910875671 0.6635167579 0.7660590952 C4 0.1622044000 SP3
C5_0 C -0.6841339022 0.7073705110 0.6557641974 C4 -0.1267866000 SP3
H8_0 H -0.5546027960 0.6574433469 0.5151354975 H 0.0610053000 UNKNOWN
H9_0 H -0.4607057706 0.7088771688 0.6061692226 H 0.0610053000 UNKNOWN
H6_0 H -0.6127518980 0.6985021371 0.8034819624 H 0.0233398000 UNKNOWN
C9_0 C -0.8243795948 0.6675623888 0.8376675416 C3 -0.4633117000 SP2
H7_0 H -0.6729838413 0.7833187117 0.6597880819 H 0.0466030000 UNKNOWN
C7_0 C -0.8070088003 0.6865412500 0.6007210924 C4 0.4536458000 SP3
N2_0 N -0.8748200368 0.7471348448 0.8899302861 N 0.4066356000 SP2
C16_0 C -0.9246938321 0.6007037412 0.8672431657 C3 0.3171067000 SP2
H10_0 H -0.7730231044 0.7013677341 0.5176458462 H -0.0936779000 UNKNOWN
H11_0 H -0.8313965751 0.6117076267 0.6052504474 H -0.0936779000 UNKNOWN
C8_0 C -0.9363211487 0.7434971766 0.6390183975 C4 -0.4087069000 SP3
C10_0 C -0.8243720534 0.8362516323 0.8956567932 C3 -0.0690601000 SP2
C15_0 C -1.0038522283 0.7253859125 0.9475123864 C3 0.1279405000 SP2
N5_0 N -1.0339477597 0.6356095765 0.9333056234 N -0.6238570000 SP2
H18_0 H -0.9211468654 0.5275846554 0.8461203829 H 0.0787770000 UNKNOWN
H12_0 H -0.9114685277 0.8172703616 0.6478849763 H 0.0857903000 UNKNOWN
H13_0 H -0.9908598615 0.7190776782 0.7141326618 H 0.0857903000 UNKNOWN
H14_0 H -1.0079818426 0.7392872338 0.5832555791 H 0.0857903000 UNKNOWN
C11_0 C -0.7062404465 0.8849297221 0.8481201296 C3 -0.3013642000 SP2
C13_0 C -0.9061173051 0.8973872047 0.9651656194 C3 0.4176872800 SP2
C14_0 C -1.0775986042 0.7941954557 1.0114838777 C3 0.1898735000 SP2
H15_0 H -0.6204695639 0.8602280110 0.7922707134 H 0.1936450000 UNKNOWN
C12_0 C -0.7192883076 0.9737924623 0.8906165235 C3 -0.1743248000 SP2
N3_0 N -0.8370727966 0.9807296151 0.9613743872 N -0.2946737800 SP2
N4_0 N -1.0300323441 0.8792350200 1.0226214893 N -0.6144120000 SP2
H17_0 H -1.1786380437 0.7759890260 1.0540479507 H 0.1099870000 UNKNOWN
H16_0 H -0.6517476461 1.0331879793 0.8734164727 H 0.1962290000 UNKNOWN
H1_0 H -0.8750767928 1.0420068678 0.9996331078 H 0.3420420000 UNKNOWN
H16_1 H -0.2752683392 0.6661435506 0.7335974795 H 0.1962290000 UNKNOWN
C12_1 C -0.3079407215 0.7239349941 0.7852655535 C3 -0.1743248000 SP2
N3_1 N -0.3793358078 0.7087030192 0.8829253167 N -0.2946737800 SP2
C11_1 C -0.2863382118 0.8187323888 0.7683534796 C3 -0.3013642000 SP2
H1_1 H -0.4218564908 0.6457429239 0.9127939885 H 0.3420420000 UNKNOWN
C13_1 C -0.4067125970 0.7930956656 0.9317875740 C3 0.4176872800 SP2
C10_1 C -0.3488589568 0.8627832797 0.8613291965 C3 -0.0690601000 SP2
H15_1 H -0.2313170236 0.8493955317 0.6977713586 H 0.1936450000 UNKNOWN
N4_1 N -0.4768882146 0.8051331882 1.0288700947 N -0.6144120000 SP2
N2_1 N -0.3687100184 0.9535958497 0.8958992455 N 0.4066356000 SP2
C14_1 C -0.4947436780 0.8928117946 1.0593057273 C3 0.1898735000 SP2
C9_1 C -0.3360023261 1.0401185040 0.8516654918 C3 -0.4633117000 SP2
C15_1 C -0.4446275378 0.9688224571 0.9955255452 C3 0.1279405000 SP2
H17_1 H -0.5508940518 0.9074276427 1.1369869807 H 0.1099870000 UNKNOWN
C4_1 C -0.2653418854 1.0547592840 0.7422247346 C4 0.1622044000 SP3
C16_1 C -0.3945998428 1.1031243233 0.9269674489 C3 0.3171067000 SP2
N5_1 N -0.4605254450 1.0603087390 1.0141159424 N -0.6238570000 SP2
C3_1 C -0.3693605638 1.0595023629 0.6661453093 C4 -0.0437839000 SP3
H6_1 H -0.1907877058 0.9989194404 0.7196418471 H 0.0233398000 UNKNOWN
C5_1 C -0.1932242166 1.1505961755 0.7214486202 C4 -0.1267866000 SP3
H18_1 H -0.3970045911 1.1784308847 0.9215242886 H 0.0787770000 UNKNOWN
N1_1 N -0.4122455883 1.1575691456 0.6713413307 N -0.1302817000 SP2
H4_1 H -0.3187161739 1.0410708610 0.5870626408 H 0.0610053000 UNKNOWN
H5_1 H -0.4594238748 1.0148113894 0.6870170773 H 0.0610053000 UNKNOWN
H7_1 H -0.1289568710 1.1432173593 0.6444720315 H 0.0466030000 UNKNOWN
C6_1 C -0.3103385841 1.2178788721 0.7087257546 C4 -0.0455739000 SP3
C7_1 C -0.0997851216 1.1820755562 0.7969513961 C4 0.4536458000 SP3
C2_1 C -0.5469365224 1.1801780457 0.6721689411 C3 0.5262329000 SP2
H8_1 H -0.3552660343 1.2512085520 0.7824957952 H 0.0610053000 UNKNOWN
H9_1 H -0.2747762146 1.2736920950 0.6530788797 H 0.0610053000 UNKNOWN
H10_1 H -0.0588695864 1.2512589812 0.7724997601 H -0.0936779000 UNKNOWN
H11_1 H -0.1589818354 1.1909747106 0.8754673784 H -0.0936779000 UNKNOWN
C8_1 C 0.0175109301 1.1137138151 0.8003156617 C4 -0.4087069000 SP3
O0_1 O -0.6341338390 1.1200977950 0.6591788245 O1 -0.5547020000 SP2
N0_1 N -0.5810486558 1.2724796083 0.6863908491 N -0.4239836000 SP2
H12_1 H -0.0209759290 1.0459191878 0.8312308834 H 0.0857903000 UNKNOWN
H13_1 H 0.0870958676 1.1389814188 0.8513531417 H 0.0857903000 UNKNOWN
H14_1 H 0.0784402215 1.1025192884 0.7230217393 H 0.0857903000 UNKNOWN
H0_1 H -0.5100338298 1.3249806496 0.6851489955 H 0.3083340000 UNKNOWN
C1_1 C -0.7230991007 1.2987564613 0.6996020228 C4 -0.1056744000 SP3
C0_1 C -0.7715325917 1.3322370065 0.6007584935 C4 0.3232468000 SP3
H2_1 H -0.7445017250 1.3549101010 0.7570896311 H 0.1322210000 UNKNOWN
H3_1 H -0.7865378332 1.2383378008 0.7268350366 H 0.1322210000 UNKNOWN
F0_1 F -0.7493596482 1.2693918376 0.5220427267 F -0.1405040000 UNKNOWN
F1_1 F -0.7084188822 1.4127189392 0.5629785199 F -0.1405040000 UNKNOWN
F2_1 F -0.9089488737 1.3495256742 0.6213243025 F -0.1405040000 UNKNOWN
#END
