# Supplementary material for: Predicting crystal form stability under real-world conditions
Source: Nature. 2023 Nov 8;623(7986):324–8. doi: 10.1038/s41586-023-06587-3 (PMC10632141; doi:10.1038/s41586-023-06587-3)
Supplement: Supplementary file 2 — This file contains archived experimental crystal structures before and after energy minimization (cif_structures folder) with a summary provided in a file structures.xlsx, predicted crystal structures and relative free energies for radiprodil (radiprodil_landscape_cif_files folder) and upadacitinib (upadacitinib_landscape_cif_files folder), individual (free) energy components for hydrates and anhydrates (energy_components.xlsx file), reference free-energy differences (reference_data_anhydrates.xlsx file) and critical water activities needed to carry out the validation (reference_data_hydrates.xlsx file). [file 41586_2023_6587_MOESM2_ESM.zip › Supplementary_Data/upadacitinib_landscape_cif_files/anhydrate/rank_step4f_044.cif]

#############################################
# Avant-garde Materials Simulation           
#############################################

data_structure_000041
_cell_length_a 8.0194383630
_cell_length_b 47.3620609964
_cell_length_c 9.4153620333
_cell_angle_alpha 90.0000000000
_cell_angle_beta 90.0000000000
_cell_angle_gamma 90.0000000000
_cell_volume 3576.1157750845
_exptl_crystal_density_diffrn 1.4129861037
_symmetry_cell_setting orthorhombic
_symmetry_space_group_name_H-M 'P 2_1 2_1 2'
_symmetry_Int_Tables_number 18
loop_
_symmetry_equiv_pos_site_id
_symmetry_equiv_pos_as_xyz
1 x,y,z
2 -x,-y,z
3 -x+1/2,y+1/2,-z
4 x+1/2,-y+1/2,-z
loop_
_atom_site_label
_atom_site_type_symbol
_atom_site_fract_x
_atom_site_fract_y
_atom_site_fract_z
_atom_site_fftype
_atom_site_charge
_atom_site_hybridization
F0_0 F -0.4508328705 0.2169617477 0.2894268897 F -0.1405040000 UNKNOWN
C0_0 C -0.4047000426 0.2252543256 0.1558672325 C4 0.3232468000 SP3
F1_0 F -0.4760070967 0.2068122597 0.0638842412 F -0.1405040000 UNKNOWN
F2_0 F -0.4759727837 0.2511305012 0.1323332232 F -0.1405040000 UNKNOWN
C1_0 C -0.2161722349 0.2278634434 0.1408484259 C4 -0.1056744000 SP3
N0_0 N -0.1237287297 0.2024684877 0.1690970433 N -0.4239836000 SP2
H2_0 H -0.1916209855 0.2348390090 0.0318760280 H 0.1322210000 UNKNOWN
H3_0 H -0.1771597844 0.2447726887 0.2136027706 H 0.1322210000 UNKNOWN
H0_0 H -0.1215159934 0.1945031760 0.2709935904 H 0.3083340000 UNKNOWN
C2_0 C -0.0934621227 0.1839065972 0.0593878445 C3 0.5262329000 SP2
O0_0 O -0.1549872199 0.1869893035 -0.0612468317 O1 -0.5547020000 SP2
N1_0 N 0.0095115031 0.1618146230 0.0922991480 N -0.1302817000 SP2
C3_0 C 0.0405884555 0.1402957237 -0.0168735262 C4 -0.0437839000 SP3
C6_0 C 0.1467203541 0.1634022697 0.1964388879 C4 -0.0455739000 SP3
H4_0 H 0.0711505889 0.1502628130 -0.1191686681 H 0.0610053000 UNKNOWN
H5_0 H -0.0706311014 0.1271550343 -0.0332627902 H 0.0610053000 UNKNOWN
C4_0 C 0.1889984252 0.1232455246 0.0434742834 C4 0.1622044000 SP3
C5_0 C 0.2861198925 0.1468039165 0.1219855314 C4 -0.1267866000 SP3
H8_0 H 0.1094858637 0.1540689943 0.2987040455 H 0.0610053000 UNKNOWN
H9_0 H 0.1813808752 0.1855182601 0.2155232141 H 0.0610053000 UNKNOWN
H6_0 H 0.2647825840 0.1145518010 -0.0435384816 H 0.0233398000 UNKNOWN
C9_0 C 0.1256441054 0.0992559325 0.1327549952 C3 -0.4633117000 SP2
H7_0 H 0.3331636442 0.1607384338 0.0368137026 H 0.0466030000 UNKNOWN
C7_0 C 0.4356462381 0.1387474872 0.2138600133 C4 0.4536458000 SP3
N2_0 N 0.0448663730 0.0765789351 0.0708050517 N 0.4066356000 SP2
C16_0 C 0.1086222987 0.0944983419 0.2785671947 C3 0.3171067000 SP2
H10_0 H 0.4694259821 0.1572462395 0.2787308212 H -0.0936779000 UNKNOWN
H11_0 H 0.4016005318 0.1217312815 0.2876064674 H -0.0936779000 UNKNOWN
C8_0 C 0.5879620637 0.1299259189 0.1270501895 C4 -0.4087069000 SP3
C10_0 C 0.0153852916 0.0685578072 -0.0684949004 C3 -0.0690601000 SP2
C15_0 C -0.0165665752 0.0594661687 0.1819334147 C3 0.1279405000 SP2
N5_0 N 0.0228329960 0.0704989539 0.3089093979 N -0.6238570000 SP2
H18_0 H 0.1557502792 0.1078842053 0.3631249786 H 0.0787770000 UNKNOWN
H12_0 H 0.5642593151 0.1103646211 0.0674205268 H 0.0857903000 UNKNOWN
H13_0 H 0.6974319218 0.1264640495 0.1950948688 H 0.0857903000 UNKNOWN
H14_0 H 0.6216778583 0.1466205549 0.0513260795 H 0.0857903000 UNKNOWN
C11_0 C 0.0568071248 0.0790766323 -0.2050181323 C3 -0.3013642000 SP2
C13_0 C -0.0760985362 0.0433080638 -0.0871512244 C3 0.4176872800 SP2
C14_0 C -0.1079509358 0.0347891219 0.1485551571 C3 0.1898735000 SP2
H15_0 H 0.1273048870 0.0977844030 -0.2326164167 H 0.1936450000 UNKNOWN
C12_0 C -0.0101952414 0.0599289179 -0.3016854964 C3 -0.1743248000 SP2
N3_0 N -0.0898633610 0.0386289953 -0.2306805910 N -0.2946737800 SP2
N4_0 N -0.1385319800 0.0265270298 0.0163836974 N -0.6144120000 SP2
H17_0 H -0.1571839741 0.0220690696 0.2355736301 H 0.1099870000 UNKNOWN
H16_0 H -0.0051868229 0.0601770748 -0.4173148233 H 0.1962290000 UNKNOWN
H1_0 H -0.1555983298 0.0216184954 -0.2759034272 H 0.3420420000 UNKNOWN
H3_1 H -0.5633349569 0.2672788882 0.3716797218 H 0.1322210000 UNKNOWN
C1_1 C -0.6781948057 0.2775560248 0.4083337874 C4 -0.1056744000 SP3
N0_1 N -0.6979257983 0.3056368892 0.3537039062 N -0.4239836000 SP2
C0_1 C -0.8231801014 0.2586460306 0.3650013925 C4 0.3232468000 SP3
H2_1 H -0.6753014407 0.2783974440 0.5244918115 H 0.1322210000 UNKNOWN
H0_1 H -0.6828716783 0.3086369919 0.2461548870 H 0.3083340000 UNKNOWN
C2_1 C -0.6931015693 0.3287788257 0.4422711922 C3 0.5262329000 SP2
F0_1 F -0.8083750515 0.2325652551 0.4254781308 F -0.1405040000 UNKNOWN
F1_1 F -0.8318376696 0.2547474163 0.2217038978 F -0.1405040000 UNKNOWN
F2_1 F -0.9739598847 0.2693708772 0.4056188269 F -0.1405040000 UNKNOWN
O0_1 O -0.6521113389 0.3276702635 0.5701740229 O1 -0.5547020000 SP2
N1_1 N -0.7366706444 0.3537042785 0.3778634300 N -0.1302817000 SP2
C3_1 C -0.7408831655 0.3800555201 0.4604835395 C4 -0.0437839000 SP3
C6_1 C -0.8515835782 0.3552187684 0.2559595909 C4 -0.0455739000 SP3
H4_1 H -0.6159139369 0.3891946072 0.4730145908 H 0.0610053000 UNKNOWN
H5_1 H -0.7903477194 0.3758891143 0.5673131937 H 0.0610053000 UNKNOWN
C4_1 C -0.8554217701 0.3993287879 0.3715271081 C4 0.1622044000 SP3
C5_1 C -0.9768890753 0.3778461021 0.3002283826 C4 -0.1267866000 SP3
H8_1 H -0.9072681836 0.3345192601 0.2350639204 H 0.0610053000 UNKNOWN
H9_1 H -0.7844802764 0.3616379999 0.1595703217 H 0.0610053000 UNKNOWN
H6_1 H -0.7780184700 0.4084259367 0.2861021159 H 0.0233398000 UNKNOWN
C9_1 C -0.9329077722 0.4228634209 0.4529787048 C3 -0.4633117000 SP2
H7_1 H -1.0359889176 0.3871139832 0.2056915755 H 0.0466030000 UNKNOWN
C7_1 C -1.1120525963 0.3672518003 0.4029042986 C4 0.4536458000 SP3
N2_1 N -1.0228602448 0.4442294818 0.3886732370 N 0.4066356000 SP2
C16_1 C -0.9433014533 0.4288469169 0.5979924846 C3 0.3171067000 SP2
H10_1 H -1.0558499702 0.3635630794 0.5075328969 H -0.0936779000 UNKNOWN
H11_1 H -1.2021298898 0.3845633695 0.4183691634 H -0.0936779000 UNKNOWN
C8_1 C -1.2027816747 0.3403198389 0.3573571052 C4 -0.4087069000 SP3
C10_1 C -1.0533057104 0.4516280879 0.2487717469 C3 -0.0690601000 SP2
C15_1 C -1.0864356110 0.4614930308 0.4983606228 C3 0.1279405000 SP2
N5_1 N -1.0365156723 0.4521766065 0.6261044739 N -0.6238570000 SP2
H18_1 H -0.8836311130 0.4170640940 0.6829253432 H 0.0787770000 UNKNOWN
H12_1 H -1.2463731255 0.3414790207 0.2468238477 H 0.0857903000 UNKNOWN
H13_1 H -1.3124467091 0.3364562036 0.4246851492 H 0.0857903000 UNKNOWN
H14_1 H -1.1220246890 0.3216562365 0.3660512782 H 0.0857903000 UNKNOWN
C11_1 C -1.0056868555 0.4413424435 0.1134763126 C3 -0.3013642000 SP2
C13_1 C -1.1551998147 0.4755906023 0.2277579474 C3 0.4176872800 SP2
C14_1 C -1.1866235039 0.4850256523 0.4628739209 C3 0.1898735000 SP2
H15_1 H -0.9225701668 0.4240400162 0.0883074536 H 0.1936450000 UNKNOWN
C12_1 C -1.0810609486 0.4591381302 0.0147535705 C3 -0.1743248000 SP2
N3_1 N -1.1711326736 0.4795016771 0.0837976551 N -0.2946737800 SP2
N4_1 N -1.2221412447 0.4922195256 0.3299368230 N -0.6144120000 SP2
H17_1 H -1.2351850879 0.4980893096 0.5488052644 H 0.1099870000 UNKNOWN
H16_1 H -1.0748844296 0.4586304734 -0.1008177946 H 0.1962290000 UNKNOWN
H1_1 H -1.2381800485 0.4960930357 0.0373420792 H 0.3420420000 UNKNOWN
#END
