# Supplementary material for: Predicting crystal form stability under real-world conditions
Source: Nature. 2023 Nov 8;623(7986):324–8. doi: 10.1038/s41586-023-06587-3 (PMC10632141; doi:10.1038/s41586-023-06587-3)
Supplement: Supplementary file 2 — This file contains archived experimental crystal structures before and after energy minimization (cif_structures folder) with a summary provided in a file structures.xlsx, predicted crystal structures and relative free energies for radiprodil (radiprodil_landscape_cif_files folder) and upadacitinib (upadacitinib_landscape_cif_files folder), individual (free) energy components for hydrates and anhydrates (energy_components.xlsx file), reference free-energy differences (reference_data_anhydrates.xlsx file) and critical water activities needed to carry out the validation (reference_data_hydrates.xlsx file). [file 41586_2023_6587_MOESM2_ESM.zip › Supplementary_Data/upadacitinib_landscape_cif_files/anhydrate/rank_step4f_033.cif]

#############################################
# Avant-garde Materials Simulation           
#############################################

data_structure_000050
_cell_length_a 4.9280863093
_cell_length_b 13.7363149883
_cell_length_c 26.4122987706
_cell_angle_alpha 90.0000000000
_cell_angle_beta 90.0000000000
_cell_angle_gamma 90.0000000000
_cell_volume 1787.9474398698
_exptl_crystal_density_diffrn 1.4130733888
_symmetry_cell_setting orthorhombic
_symmetry_space_group_name_H-M 'P 2_1 2_1 2_1'
_symmetry_Int_Tables_number 19
loop_
_symmetry_equiv_pos_site_id
_symmetry_equiv_pos_as_xyz
1 x,y,z
2 -x+1/2,-y,z+1/2
3 -x,y+1/2,-z+1/2
4 x+1/2,-y+1/2,-z
loop_
_atom_site_label
_atom_site_type_symbol
_atom_site_fract_x
_atom_site_fract_y
_atom_site_fract_z
_atom_site_fftype
_atom_site_charge
_atom_site_hybridization
F0_0 F 0.6367671918 0.6507228713 0.4256696209 F -0.1405040000 UNKNOWN
C0_0 C 0.8641095106 0.6301487800 0.4531943280 C4 0.3232468000 SP3
F1_0 F 1.0272574689 0.7093435157 0.4506035727 F -0.1405040000 UNKNOWN
F2_0 F 0.7848325547 0.6195238769 0.5025451292 F -0.1405040000 UNKNOWN
C1_0 C 1.0040191341 0.5370349627 0.4354633752 C4 -0.1056744000 SP3
N0_0 N 1.0679716505 0.5373182604 0.3821447753 N -0.4239836000 SP2
H2_0 H 1.1908869119 0.5296692144 0.4576738518 H 0.1322210000 UNKNOWN
H3_0 H 0.8663804396 0.4762713145 0.4441985193 H 0.1322210000 UNKNOWN
H0_0 H 1.2696748167 0.5296594177 0.3737215069 H 0.3083340000 UNKNOWN
C2_0 C 0.8859286333 0.4910381576 0.3497218091 C3 0.5262329000 SP2
O0_0 O 0.6629305552 0.4587073405 0.3645402634 O1 -0.5547020000 SP2
N1_0 N 0.9681013605 0.4868948942 0.3005909807 N -0.1302817000 SP2
C3_0 C 1.1979527565 0.5417631422 0.2799309755 C4 -0.0437839000 SP3
C6_0 C 0.8505053773 0.4195326431 0.2634783498 C4 -0.0455739000 SP3
H4_0 H 1.3912047345 0.5083658596 0.2913206182 H 0.0610053000 UNKNOWN
H5_0 H 1.1947651759 0.6171674517 0.2935682350 H 0.0610053000 UNKNOWN
C4_0 C 1.1551736918 0.5344317365 0.2224729017 C4 0.1622044000 SP3
C5_0 C 1.0383618845 0.4290036500 0.2172482040 C4 -0.1267866000 SP3
H8_0 H 0.6424244680 0.4409483363 0.2533688259 H 0.0610053000 UNKNOWN
H9_0 H 0.8392450818 0.3454596578 0.2788871154 H 0.0610053000 UNKNOWN
H6_0 H 1.3515864834 0.5407707134 0.2031368108 H 0.0233398000 UNKNOWN
C9_0 C 0.9719334227 0.6142156983 0.2041738390 C3 -0.4633117000 SP2
H7_0 H 1.2105188563 0.3787566356 0.2227280425 H 0.0466030000 UNKNOWN
C7_0 C 0.8964740313 0.4058779842 0.1672685939 C4 0.4536458000 SP3
N2_0 N 0.9752686487 0.6533410939 0.1560560121 N 0.4066356000 SP2
C16_0 C 0.7723863995 0.6678769832 0.2294510371 C3 0.3171067000 SP2
H10_0 H 0.7327918231 0.4595810612 0.1620015982 H -0.0936779000 UNKNOWN
H11_0 H 1.0375395493 0.4166944959 0.1354715576 H -0.0936779000 UNKNOWN
C8_0 C 0.7798401489 0.3028881351 0.1645949342 C4 -0.4087069000 SP3
C10_0 C 1.1256960051 0.6353309950 0.1129110142 C3 -0.0690601000 SP2
C15_0 C 0.7788899224 0.7281894946 0.1547461168 C3 0.1279405000 SP2
N5_0 N 0.6547998616 0.7367540680 0.1998207004 N -0.6238570000 SP2
H18_0 H 0.7128690596 0.6582637083 0.2687919846 H 0.0787770000 UNKNOWN
H12_0 H 0.9431682806 0.2484224906 0.1658908397 H 0.0857903000 UNKNOWN
H13_0 H 0.6688050827 0.2913537761 0.1290493886 H 0.0857903000 UNKNOWN
H14_0 H 0.6403651906 0.2882910149 0.1962327118 H 0.0857903000 UNKNOWN
C11_0 C 1.3366849824 0.5701532690 0.0999011453 C3 -0.3013642000 SP2
C13_0 C 1.0667467545 0.6934605129 0.0701538478 C3 0.4176872800 SP2
C14_0 C 0.7353906686 0.7806384801 0.1093302817 C3 0.1898735000 SP2
H15_0 H 1.4343714621 0.5152499122 0.1228794688 H 0.1936450000 UNKNOWN
C12_0 C 1.4015894139 0.5911339246 0.0500556370 C3 -0.1743248000 SP2
N3_0 N 1.2388086031 0.6642059062 0.0319016346 N -0.2946737800 SP2
N4_0 N 0.8749566713 0.7641084172 0.0670159062 N -0.6144120000 SP2
H17_0 H 0.5779938776 0.8365394773 0.1094424182 H 0.1099870000 UNKNOWN
H16_0 H 1.5597017780 0.5595794268 0.0268163443 H 0.1962290000 UNKNOWN
H1_0 H 1.2629465500 0.6944033855 -0.0042646974 H 0.3420420000 UNKNOWN
#END
