# Supplementary material for: Predicting crystal form stability under real-world conditions
Source: Nature. 2023 Nov 8;623(7986):324–8. doi: 10.1038/s41586-023-06587-3 (PMC10632141; doi:10.1038/s41586-023-06587-3)
Supplement: Supplementary file 2 — This file contains archived experimental crystal structures before and after energy minimization (cif_structures folder) with a summary provided in a file structures.xlsx, predicted crystal structures and relative free energies for radiprodil (radiprodil_landscape_cif_files folder) and upadacitinib (upadacitinib_landscape_cif_files folder), individual (free) energy components for hydrates and anhydrates (energy_components.xlsx file), reference free-energy differences (reference_data_anhydrates.xlsx file) and critical water activities needed to carry out the validation (reference_data_hydrates.xlsx file). [file 41586_2023_6587_MOESM2_ESM.zip › Supplementary_Data/upadacitinib_landscape_cif_files/anhydrate/rank_step4f_031.cif]

#############################################
# Avant-garde Materials Simulation           
#############################################

data_structure_000030
_cell_length_a 9.7324311222
_cell_length_b 14.5441433910
_cell_length_c 12.8702791364
_cell_angle_alpha 90.0000000000
_cell_angle_beta 87.4640087747
_cell_angle_gamma 90.0000000000
_cell_volume 1820.0021739931
_exptl_crystal_density_diffrn 1.3881856757
_symmetry_cell_setting monoclinic
_symmetry_space_group_name_H-M 'P 2_1'
_symmetry_Int_Tables_number 4
loop_
_symmetry_equiv_pos_site_id
_symmetry_equiv_pos_as_xyz
1 x,y,z
2 -x,y+1/2,-z
loop_
_atom_site_label
_atom_site_type_symbol
_atom_site_fract_x
_atom_site_fract_y
_atom_site_fract_z
_atom_site_fftype
_atom_site_charge
_atom_site_hybridization
F0_0 F -0.8371324941 0.5162206702 0.7412937725 F -0.1405040000 UNKNOWN
C0_0 C -0.8757073458 0.5471838668 0.8374209594 C4 0.3232468000 SP3
F1_0 F -0.9470001660 0.6266717104 0.8244587718 F -0.1405040000 UNKNOWN
F2_0 F -0.9659909462 0.4839264742 0.8809034075 F -0.1405040000 UNKNOWN
C1_0 C -0.7561940399 0.5596857012 0.9085269689 C4 -0.1056744000 SP3
N0_0 N -0.6449036950 0.6112102817 0.8587991932 N -0.4239836000 SP2
H2_0 H -0.7948795735 0.5968445330 0.9780906041 H 0.1322210000 UNKNOWN
H3_0 H -0.7212667529 0.4907711035 0.9301293442 H 0.1322210000 UNKNOWN
H0_0 H -0.5741733256 0.5696193830 0.8209965432 H 0.3083340000 UNKNOWN
C2_0 C -0.6021891651 0.6915966594 0.9052761171 C3 0.5262329000 SP2
O0_0 O -0.6708856682 0.7279163223 0.9787935022 O1 -0.5547020000 SP2
N1_0 N -0.4829846128 0.7293143964 0.8652712473 N -0.1302817000 SP2
C3_0 C -0.4068144880 0.7011336644 0.7694380284 C4 -0.0437839000 SP3
C6_0 C -0.4395609186 0.8206839490 0.9005924674 C4 -0.0455739000 SP3
H4_0 H -0.4755449991 0.6769989182 0.7098124512 H 0.0610053000 UNKNOWN
H5_0 H -0.3331248101 0.6459604405 0.7855974068 H 0.0610053000 UNKNOWN
C4_0 C -0.3317278710 0.7899609413 0.7348346992 C4 0.1622044000 SP3
C5_0 C -0.3025924719 0.8375713130 0.8405411860 C4 -0.1267866000 SP3
H8_0 H -0.4281874033 0.8212684078 0.9849160334 H 0.0610053000 UNKNOWN
H9_0 H -0.5173055959 0.8721934311 0.8812726820 H 0.0610053000 UNKNOWN
H6_0 H -0.4078496500 0.8329715643 0.6963866623 H 0.0233398000 UNKNOWN
C9_0 C -0.2127031561 0.7747200705 0.6602001039 C3 -0.4633117000 SP2
H7_0 H -0.2876450719 0.9119272440 0.8293119826 H 0.0466030000 UNKNOWN
C7_0 C -0.1780420282 0.7992816366 0.8962905134 C4 0.4536458000 SP3
N2_0 N -0.1488933598 0.8458035983 0.6048866784 N 0.4066356000 SP2
C16_0 C -0.1390400407 0.6965404127 0.6299494071 C3 0.3171067000 SP2
H10_0 H -0.1973010090 0.8100255506 0.9804331885 H -0.0936779000 UNKNOWN
H11_0 H -0.1705645107 0.7244060295 0.8854162765 H -0.0936779000 UNKNOWN
C8_0 C -0.0408330977 0.8442553373 0.8635357895 C4 -0.4087069000 SP3
C10_0 C -0.1715257738 0.9394385263 0.5990281560 C3 -0.0690601000 SP2
C15_0 C -0.0387502847 0.8080264446 0.5452698194 C3 0.1279405000 SP2
N5_0 N -0.0333958629 0.7167702541 0.5607899848 N -0.6238570000 SP2
H18_0 H -0.1578892812 0.6259506922 0.6542433270 H 0.0787770000 UNKNOWN
H12_0 H -0.0448706961 0.9190583522 0.8765265888 H 0.0857903000 UNKNOWN
H13_0 H -0.0130213804 0.8325707067 0.7810418596 H 0.0857903000 UNKNOWN
H14_0 H 0.0427560818 0.8164276041 0.9088450274 H 0.0857903000 UNKNOWN
C11_0 C -0.2679134248 1.0020734857 0.6441840122 C3 -0.3013642000 SP2
C13_0 C -0.0794456615 0.9890900890 0.5315301119 C3 0.4176872800 SP2
C14_0 C 0.0469035232 0.8656572958 0.4814681063 C3 0.1898735000 SP2
H15_0 H -0.3552049042 0.9886438157 0.6970990267 H 0.1936450000 UNKNOWN
C12_0 C -0.2315511204 1.0873898329 0.6024129403 C3 -0.1743248000 SP2
N3_0 N -0.1198109536 1.0795012705 0.5352139498 N -0.2946737800 SP2
N4_0 N 0.0283847217 0.9556095186 0.4735404919 N -0.6144120000 SP2
H17_0 H 0.1331758458 0.8344607489 0.4372669502 H 0.1099870000 UNKNOWN
H16_0 H -0.2819362488 1.1532014300 0.6150571189 H 0.1962290000 UNKNOWN
H1_0 H -0.0659854618 1.1340684357 0.4965544243 H 0.3420420000 UNKNOWN
H17_1 H -0.5468070090 0.5073745504 0.6330769583 H 0.1099870000 UNKNOWN
C14_1 C -0.4924612368 0.4920983961 0.5592281934 C3 0.1898735000 SP2
N4_1 N -0.4678234608 0.4044074011 0.5373643429 N -0.6144120000 SP2
C15_1 C -0.4549882455 0.5649106995 0.4907071242 C3 0.1279405000 SP2
C13_1 C -0.4006409372 0.3889519677 0.4449940422 C3 0.4176872800 SP2
N2_1 N -0.3899731325 0.5454755220 0.3933350243 N 0.4066356000 SP2
N5_1 N -0.4816533623 0.6554058059 0.4991744820 N -0.6238570000 SP2
N3_1 N -0.3595156591 0.3038647495 0.4077463537 N -0.2946737800 SP2
C10_1 C -0.3556759321 0.4549771929 0.3704328078 C3 -0.0690601000 SP2
C9_1 C -0.3813144802 0.6272881036 0.3382331280 C3 -0.4633117000 SP2
C16_1 C -0.4364132442 0.6930936677 0.4069198798 C3 0.3171067000 SP2
H1_1 H -0.3996715314 0.2421036303 0.4373485954 H 0.3420420000 UNKNOWN
C12_1 C -0.2903544559 0.3155389187 0.3135326911 C3 -0.1743248000 SP2
C11_1 C -0.2843607108 0.4083516963 0.2876868469 C3 -0.3013642000 SP2
C4_1 C -0.3416361754 0.6344693910 0.2245687933 C4 0.1622044000 SP3
H18_1 H -0.4493596119 0.7664619211 0.3931197474 H 0.0787770000 UNKNOWN
H16_1 H -0.2482930033 0.2569044691 0.2707651835 H 0.1962290000 UNKNOWN
H15_1 H -0.2316561299 0.4363592623 0.2189942538 H 0.1936450000 UNKNOWN
C3_1 C -0.4506723247 0.6887085855 0.1658722232 C4 -0.0437839000 SP3
H6_1 H -0.3309823058 0.5652389964 0.1915252449 H 0.0233398000 UNKNOWN
C5_1 C -0.2106898345 0.6925344025 0.1978109143 C4 -0.1267866000 SP3
N1_1 N -0.4068538189 0.7849446998 0.1769888208 N -0.1302817000 SP2
H4_1 H -0.4476510872 0.6677438350 0.0836199549 H 0.0610053000 UNKNOWN
H5_1 H -0.5558189098 0.6789994092 0.1985338779 H 0.0610053000 UNKNOWN
H7_1 H -0.1848290279 0.6797887620 0.1146109500 H 0.0466030000 UNKNOWN
C6_1 C -0.2638024314 0.7917032104 0.2084399508 C4 -0.0455739000 SP3
C7_1 C -0.0838666177 0.6720348009 0.2593789880 C4 0.4536458000 SP3
C2_1 C -0.4900983359 0.8607648533 0.1805308102 C3 0.5262329000 SP2
H8_1 H -0.2597765665 0.8173983522 0.2889160769 H 0.0610053000 UNKNOWN
H9_1 H -0.2049140617 0.8398849667 0.1582055475 H 0.0610053000 UNKNOWN
H10_1 H -0.1083614736 0.6824123068 0.3429841180 H -0.0936779000 UNKNOWN
H11_1 H -0.0563560111 0.5988808332 0.2499312665 H -0.0936779000 UNKNOWN
C8_1 C 0.0387547490 0.7320357434 0.2240152693 C4 -0.4087069000 SP3
O0_1 O -0.4478019762 0.9364340359 0.2115810841 O1 -0.5547020000 SP2
N0_1 N -0.6227521393 0.8479662128 0.1483144184 N -0.4239836000 SP2
H12_1 H 0.0183354598 0.8050491812 0.2408290512 H 0.0857903000 UNKNOWN
H13_1 H 0.0622962119 0.7251775320 0.1398398703 H 0.0857903000 UNKNOWN
H14_1 H 0.1315956162 0.7124476259 0.2639776862 H 0.0857903000 UNKNOWN
H0_1 H -0.6395854222 0.7984359161 0.0926688406 H 0.3083340000 UNKNOWN
C1_1 C -0.7123954429 0.9268502443 0.1492317928 C4 -0.1056744000 SP3
C0_1 C -0.7044037692 0.9834089810 0.0489793504 C4 0.3232468000 SP3
H2_1 H -0.6856365341 0.9723688263 0.2132079194 H 0.1322210000 UNKNOWN
H3_1 H -0.8200136228 0.9056066359 0.1614300027 H 0.1322210000 UNKNOWN
F0_1 F -0.7631066685 0.9389766886 -0.0310084994 F -0.1405040000 UNKNOWN
F1_1 F -0.5728006787 1.0040003156 0.0156758771 F -0.1405040000 UNKNOWN
F2_1 F -0.7718178256 1.0652400338 0.0619680376 F -0.1405040000 UNKNOWN
#END
