# Supplementary material for: Predicting crystal form stability under real-world conditions
Source: Nature. 2023 Nov 8;623(7986):324–8. doi: 10.1038/s41586-023-06587-3 (PMC10632141; doi:10.1038/s41586-023-06587-3)
Supplement: Supplementary file 2 — This file contains archived experimental crystal structures before and after energy minimization (cif_structures folder) with a summary provided in a file structures.xlsx, predicted crystal structures and relative free energies for radiprodil (radiprodil_landscape_cif_files folder) and upadacitinib (upadacitinib_landscape_cif_files folder), individual (free) energy components for hydrates and anhydrates (energy_components.xlsx file), reference free-energy differences (reference_data_anhydrates.xlsx file) and critical water activities needed to carry out the validation (reference_data_hydrates.xlsx file). [file 41586_2023_6587_MOESM2_ESM.zip › Supplementary_Data/upadacitinib_landscape_cif_files/anhydrate/rank_step4f_030.cif]

#############################################
# Avant-garde Materials Simulation           
#############################################

data_structure_000011
_cell_length_a 8.8738859891
_cell_length_b 44.6551879708
_cell_length_c 9.1552939452
_cell_angle_alpha 90.0000000000
_cell_angle_beta 90.0000000000
_cell_angle_gamma 90.0000000000
_cell_volume 3627.9229843235
_exptl_crystal_density_diffrn 1.3928084795
_symmetry_cell_setting orthorhombic
_symmetry_space_group_name_H-M 'P 2_1 2_1 2'
_symmetry_Int_Tables_number 18
loop_
_symmetry_equiv_pos_site_id
_symmetry_equiv_pos_as_xyz
1 x,y,z
2 -x,-y,z
3 -x+1/2,y+1/2,-z
4 x+1/2,-y+1/2,-z
loop_
_atom_site_label
_atom_site_type_symbol
_atom_site_fract_x
_atom_site_fract_y
_atom_site_fract_z
_atom_site_fftype
_atom_site_charge
_atom_site_hybridization
F0_0 F 0.3076128401 0.7922235607 0.2163789407 F -0.1405040000 UNKNOWN
C0_0 C 0.2917126072 0.7736207106 0.0998530237 C4 0.3232468000 SP3
F1_0 F 0.3911728738 0.7829417212 -0.0038398396 F -0.1405040000 UNKNOWN
F2_0 F 0.3380835574 0.7456709929 0.1430426503 F -0.1405040000 UNKNOWN
C1_0 C 0.1293970104 0.7719348721 0.0446331776 C4 -0.1056744000 SP3
N0_0 N 0.0506747618 0.8000381707 0.0372868873 N -0.4239836000 SP2
H2_0 H 0.1332017326 0.7616484179 -0.0641297765 H 0.1322210000 UNKNOWN
H3_0 H 0.0696403611 0.7567853840 0.1189885012 H 0.1322210000 UNKNOWN
H0_0 H 0.0168233840 0.8098458138 0.1341978787 H 0.3083340000 UNKNOWN
C2_0 C 0.0522510252 0.8168233439 -0.0881678788 C3 0.5262329000 SP2
O0_0 O 0.1386675668 0.8111503791 -0.1925843717 O1 -0.5547020000 SP2
N1_0 N -0.0484194702 0.8401166589 -0.0912780727 N -0.1302817000 SP2
C3_0 C -0.0488313679 0.8610100474 -0.2151804301 C4 -0.0437839000 SP3
C6_0 C -0.1912768845 0.8410489517 -0.0084609551 C4 -0.0455739000 SP3
H4_0 H -0.0736227953 0.8494380548 -0.3188325158 H 0.0610053000 UNKNOWN
H5_0 H 0.0611939741 0.8720472499 -0.2261339783 H 0.0610053000 UNKNOWN
C4_0 C -0.1771323993 0.8829553933 -0.1758029733 C4 0.1622044000 SP3
C5_0 C -0.2910880891 0.8614221732 -0.1034910423 C4 -0.1267866000 SP3
H8_0 H -0.1739055752 0.8501298372 0.1020559041 H 0.0610053000 UNKNOWN
H9_0 H -0.2375454164 0.8183138334 0.0028987014 H 0.0610053000 UNKNOWN
H6_0 H -0.2283373794 0.8924437099 -0.2748358226 H 0.0233398000 UNKNOWN
C9_0 C -0.1182389647 0.9080686890 -0.0832998142 C3 -0.4633117000 SP2
H7_0 H -0.3324557077 0.8473934378 -0.1944669165 H 0.0466030000 UNKNOWN
C7_0 C -0.4290578156 0.8755769841 -0.0316640822 C4 0.4536458000 SP3
N2_0 N -0.0346281834 0.9309784291 -0.1446529661 N 0.4066356000 SP2
C16_0 C -0.1073076930 0.9130545481 0.0670092834 C3 0.3171067000 SP2
H10_0 H -0.3992036517 0.8855887442 0.0741907419 H -0.0936779000 UNKNOWN
H11_0 H -0.4656175289 0.8943942161 -0.1006693426 H -0.0936779000 UNKNOWN
C8_0 C -0.5582547529 0.8533005116 -0.0132793948 C4 -0.4087069000 SP3
C10_0 C -0.0025573823 0.9393012628 -0.2871410683 C3 -0.0690601000 SP2
C15_0 C 0.0243367693 0.9482215383 -0.0288907609 C3 0.1279405000 SP2
N5_0 N -0.0213546269 0.9373242053 0.1004819737 N -0.6238570000 SP2
H18_0 H -0.1586127178 0.8996180279 0.1525109218 H 0.0787770000 UNKNOWN
H12_0 H -0.5890358454 0.8427237211 -0.1175720843 H 0.0857903000 UNKNOWN
H13_0 H -0.6602349568 0.8641929570 0.0293252110 H 0.0857903000 UNKNOWN
H14_0 H -0.5289275472 0.8351814197 0.0624768372 H 0.0857903000 UNKNOWN
C11_0 C -0.0446803232 0.9294392847 -0.4285415748 C3 -0.3013642000 SP2
C13_0 C 0.0939528889 0.9642706538 -0.3036001314 C3 0.4176872800 SP2
C14_0 C 0.1214049082 0.9725074074 -0.0603235433 C3 0.1898735000 SP2
H15_0 H -0.1191920693 0.9112814617 -0.4591974648 H 0.1936450000 UNKNOWN
C12_0 C 0.0272106141 0.9486605123 -0.5260016223 C3 -0.1743248000 SP2
N3_0 N 0.1105657879 0.9693256402 -0.4507778190 N -0.2946737800 SP2
N4_0 N 0.1575955104 0.9805871652 -0.1953187510 N -0.6144120000 SP2
H17_0 H 0.1698180525 0.9850017151 0.0306194698 H 0.1099870000 UNKNOWN
H16_0 H 0.0231250165 0.9486603962 -0.6450140852 H 0.1962290000 UNKNOWN
H1_0 H 0.1800807121 0.9860478945 -0.4951803909 H 0.3420420000 UNKNOWN
F2_1 F 0.1073908178 0.7457727923 0.3802699956 F -0.1405040000 UNKNOWN
C0_1 C 0.0150662924 0.7500824934 0.4978874540 C4 0.3232468000 SP3
F0_1 F -0.0970519359 0.7294028005 0.4881519849 F -0.1405040000 UNKNOWN
F1_1 F 0.0979089204 0.7433949376 0.6191258216 F -0.1405040000 UNKNOWN
C1_1 C -0.0505523106 0.7815671916 0.5030362593 C4 -0.1056744000 SP3
N0_1 N 0.0640542911 0.8042986639 0.5139750123 N -0.4239836000 SP2
H2_1 H -0.1161746654 0.7850141054 0.4028739262 H 0.1322210000 UNKNOWN
H3_1 H -0.1282606781 0.7820681512 0.5966415586 H 0.1322210000 UNKNOWN
H0_1 H 0.1047884392 0.8080854216 0.6184230606 H 0.3083340000 UNKNOWN
C2_1 C 0.0701240462 0.8270921819 0.4127763847 C3 0.5262329000 SP2
O0_1 O -0.0149424294 0.8282959723 0.3033023811 O1 -0.5547020000 SP2
N1_1 N 0.1744269988 0.8488235345 0.4398334538 N -0.1302817000 SP2
C3_1 C 0.1860177555 0.8754584995 0.3469736005 C4 -0.0437839000 SP3
C6_1 C 0.2970678983 0.8468926469 0.5480147108 C4 -0.0455739000 SP3
H4_1 H 0.0761100038 0.8864038078 0.3343613773 H 0.0610053000 UNKNOWN
H5_1 H 0.2271173585 0.8694968461 0.2372010058 H 0.0610053000 UNKNOWN
C4_1 C 0.2993071012 0.8948364352 0.4316505804 C4 0.1622044000 SP3
C5_1 C 0.4084179118 0.8711666476 0.4990340512 C4 -0.1267866000 SP3
H8_1 H 0.3466875572 0.8243604163 0.5474669273 H 0.0610053000 UNKNOWN
H9_1 H 0.2548663069 0.8510935584 0.6591134058 H 0.0610053000 UNKNOWN
H6_1 H 0.2363896429 0.9051941626 0.5225791841 H 0.0233398000 UNKNOWN
C9_1 C 0.3734275148 0.9188345778 0.3444154292 C3 -0.4633117000 SP2
H7_1 H 0.4667914018 0.8806274085 0.5944992445 H 0.0466030000 UNKNOWN
C7_1 C 0.5272107148 0.8594525446 0.3916446424 C4 0.4536458000 SP3
N2_1 N 0.4725706373 0.9392066829 0.4053147000 N 0.4066356000 SP2
C16_1 C 0.3778027980 0.9250315426 0.1950609680 C3 0.3171067000 SP2
H10_1 H 0.4718219878 0.8466053300 0.3041364570 H -0.0936779000 UNKNOWN
H11_1 H 0.5820027724 0.8787022139 0.3382136390 H -0.0936779000 UNKNOWN
C8_1 C 0.6470967254 0.8401201485 0.4651004798 C4 -0.4087069000 SP3
C10_1 C 0.5120485884 0.9464734527 0.5472955904 C3 -0.0690601000 SP2
C15_1 C 0.5351495478 0.9559044587 0.2894259375 C3 0.1279405000 SP2
N5_1 N 0.4761001357 0.9473624764 0.1609885378 N -0.6238570000 SP2
H18_1 H 0.3113144772 0.9140161192 0.1111925862 H 0.0787770000 UNKNOWN
H12_1 H 0.7065033691 0.8529814381 0.5500587003 H 0.0857903000 UNKNOWN
H13_1 H 0.7321987556 0.8325602897 0.3863298862 H 0.0857903000 UNKNOWN
H14_1 H 0.5981872706 0.8202122366 0.5175046226 H 0.0857903000 UNKNOWN
C11_1 C 0.4667392125 0.9373096027 0.6886768018 C3 -0.3013642000 SP2
C13_1 C 0.6200374379 0.9694979179 0.5633724243 C3 0.4176872800 SP2
C14_1 C 0.6437927957 0.9782187325 0.3201250533 C3 0.1898735000 SP2
H15_1 H 0.3813873509 0.9210928632 0.7186510019 H 0.1936450000 UNKNOWN
C12_1 C 0.5490505824 0.9548279635 0.7860537112 C3 -0.1743248000 SP2
N3_1 N 0.6412444337 0.9738905551 0.7104411450 N -0.2946737800 SP2
N4_1 N 0.6872080649 0.9851649715 0.4547111209 N -0.6144120000 SP2
H17_1 H 0.6927139459 0.9905208906 0.2288454935 H 0.1099870000 UNKNOWN
H16_1 H 0.5447357792 0.9549989414 0.9050448835 H 0.1962290000 UNKNOWN
H1_1 H 0.7136026257 0.9901131105 0.7546272180 H 0.3420420000 UNKNOWN
#END
