# Supplementary material for: Predicting crystal form stability under real-world conditions
Source: Nature. 2023 Nov 8;623(7986):324–8. doi: 10.1038/s41586-023-06587-3 (PMC10632141; doi:10.1038/s41586-023-06587-3)
Supplement: Supplementary file 2 — This file contains archived experimental crystal structures before and after energy minimization (cif_structures folder) with a summary provided in a file structures.xlsx, predicted crystal structures and relative free energies for radiprodil (radiprodil_landscape_cif_files folder) and upadacitinib (upadacitinib_landscape_cif_files folder), individual (free) energy components for hydrates and anhydrates (energy_components.xlsx file), reference free-energy differences (reference_data_anhydrates.xlsx file) and critical water activities needed to carry out the validation (reference_data_hydrates.xlsx file). [file 41586_2023_6587_MOESM2_ESM.zip › Supplementary_Data/upadacitinib_landscape_cif_files/anhydrate/rank_step4f_049.cif]

#############################################
# Avant-garde Materials Simulation           
#############################################

data_structure_000036
_cell_length_a 11.3151054313
_cell_length_b 12.1188580086
_cell_length_c 13.0665034300
_cell_angle_alpha 90.0000000000
_cell_angle_beta 90.0000000000
_cell_angle_gamma 90.0000000000
_cell_volume 1791.7593886924
_exptl_crystal_density_diffrn 1.4100670903
_symmetry_cell_setting orthorhombic
_symmetry_space_group_name_H-M 'P 2_1 2_1 2_1'
_symmetry_Int_Tables_number 19
loop_
_symmetry_equiv_pos_site_id
_symmetry_equiv_pos_as_xyz
1 x,y,z
2 -x+1/2,-y,z+1/2
3 -x,y+1/2,-z+1/2
4 x+1/2,-y+1/2,-z
loop_
_atom_site_label
_atom_site_type_symbol
_atom_site_fract_x
_atom_site_fract_y
_atom_site_fract_z
_atom_site_fftype
_atom_site_charge
_atom_site_hybridization
F0_0 F 0.2969198584 0.5604234635 0.6893883254 F -0.1405040000 UNKNOWN
C0_0 C 0.2474407081 0.5712526332 0.5947439883 C4 0.3232468000 SP3
F1_0 F 0.3171897783 0.6444054012 0.5424731487 F -0.1405040000 UNKNOWN
F2_0 F 0.2583156592 0.4720153824 0.5464740560 F -0.1405040000 UNKNOWN
C1_0 C 0.1195841977 0.6091402066 0.6028722929 C4 -0.1056744000 SP3
N0_0 N 0.0600931479 0.6113831969 0.5052086537 N -0.4239836000 SP2
H2_0 H 0.0744445482 0.5508363717 0.6540452111 H 0.1322210000 UNKNOWN
H3_0 H 0.1206050266 0.6907935922 0.6400686157 H 0.1322210000 UNKNOWN
H0_0 H 0.0822331961 0.6753442034 0.4560263472 H 0.3083340000 UNKNOWN
C2_0 C -0.0465859872 0.5569445918 0.4951087628 C3 0.5262329000 SP2
O0_0 O -0.0890966916 0.4984836968 0.5653317103 O1 -0.5547020000 SP2
N1_0 N -0.1046776398 0.5696814002 0.4045964023 N -0.1302817000 SP2
C3_0 C -0.2261895946 0.5293057735 0.3931410469 C4 -0.0437839000 SP3
C6_0 C -0.0626018406 0.6283497892 0.3135557028 C4 -0.0455739000 SP3
H4_0 H -0.2873724244 0.5818876949 0.4373022470 H 0.0610053000 UNKNOWN
H5_0 H -0.2342865526 0.4449144714 0.4225761524 H 0.0610053000 UNKNOWN
C4_0 C -0.2503983449 0.5385801750 0.2768348336 C4 0.1622044000 SP3
C5_0 C -0.1738115457 0.6398189852 0.2471184896 C4 -0.1267866000 SP3
H8_0 H 0.0066696435 0.5798582238 0.2743231721 H 0.0610053000 UNKNOWN
H9_0 H -0.0247914835 0.7089506503 0.3329194089 H 0.0610053000 UNKNOWN
H6_0 H -0.3439983738 0.5586497719 0.2637858919 H 0.0233398000 UNKNOWN
C9_0 C -0.2259290733 0.4320100424 0.2230340281 C3 -0.4633117000 SP2
H7_0 H -0.2235981327 0.7109483877 0.2774115967 H 0.0466030000 UNKNOWN
C7_0 C -0.1493026064 0.6639776665 0.1340180901 C4 0.4536458000 SP3
N2_0 N -0.2980519176 0.3413284103 0.2388423764 N 0.4066356000 SP2
C16_0 C -0.1399765715 0.3944554374 0.1551677760 C3 0.3171067000 SP2
H10_0 H -0.0801680977 0.6086394498 0.1045800760 H -0.0936779000 UNKNOWN
H11_0 H -0.2288609408 0.6449842488 0.0890256706 H -0.0936779000 UNKNOWN
C8_0 C -0.1113401763 0.7836648538 0.1156553346 C4 -0.4087069000 SP3
C10_0 C -0.3975428967 0.3223586456 0.2982552525 C3 -0.0690601000 SP2
C15_0 C -0.2520122035 0.2534873603 0.1811379216 C3 0.1279405000 SP2
N5_0 N -0.1562723909 0.2867364156 0.1286826196 N -0.6238570000 SP2
H18_0 H -0.0661037887 0.4410544435 0.1246262351 H 0.0787770000 UNKNOWN
H12_0 H -0.1783450032 0.8416223630 0.1441345453 H 0.0857903000 UNKNOWN
H13_0 H -0.0988019366 0.7997545007 0.0337709170 H 0.0857903000 UNKNOWN
H14_0 H -0.0276818947 0.8033431520 0.1546267910 H 0.0857903000 UNKNOWN
C11_0 C -0.4719381391 0.3860958872 0.3626106580 C3 -0.3013642000 SP2
C13_0 C -0.4388366133 0.2122765097 0.2997410397 C3 0.4176872800 SP2
C14_0 C -0.3033863330 0.1471940800 0.1885886963 C3 0.1898735000 SP2
H15_0 H -0.4710143108 0.4742058462 0.3763658827 H 0.1936450000 UNKNOWN
C12_0 C -0.5540966057 0.3125175312 0.4024605922 C3 -0.1743248000 SP2
N3_0 N -0.5349419702 0.2086370684 0.3641455325 N -0.2946737800 SP2
N4_0 N -0.3955827125 0.1249319790 0.2475843110 N -0.6144120000 SP2
H17_0 H -0.2641352708 0.0798143782 0.1449604791 H 0.1099870000 UNKNOWN
H16_0 H -0.6250577200 0.3281862717 0.4562815555 H 0.1962290000 UNKNOWN
H1_0 H -0.5670168811 0.1343708641 0.3929701199 H 0.3420420000 UNKNOWN
#END
