# Supplementary material for: Predicting crystal form stability under real-world conditions
Source: Nature. 2023 Nov 8;623(7986):324–8. doi: 10.1038/s41586-023-06587-3 (PMC10632141; doi:10.1038/s41586-023-06587-3)
Supplement: Supplementary file 2 — This file contains archived experimental crystal structures before and after energy minimization (cif_structures folder) with a summary provided in a file structures.xlsx, predicted crystal structures and relative free energies for radiprodil (radiprodil_landscape_cif_files folder) and upadacitinib (upadacitinib_landscape_cif_files folder), individual (free) energy components for hydrates and anhydrates (energy_components.xlsx file), reference free-energy differences (reference_data_anhydrates.xlsx file) and critical water activities needed to carry out the validation (reference_data_hydrates.xlsx file). [file 41586_2023_6587_MOESM2_ESM.zip › Supplementary_Data/upadacitinib_landscape_cif_files/anhydrate/rank_step4f_032.cif]

#############################################
# Avant-garde Materials Simulation           
#############################################

data_structure_000028
_cell_length_a 12.1120683181
_cell_length_b 12.2556196023
_cell_length_c 12.2292251026
_cell_angle_alpha 90.0000000000
_cell_angle_beta 85.2750015989
_cell_angle_gamma 90.0000000000
_cell_volume 1809.1479242133
_exptl_crystal_density_diffrn 1.3965143004
_symmetry_cell_setting monoclinic
_symmetry_space_group_name_H-M 'P 2_1'
_symmetry_Int_Tables_number 4
loop_
_symmetry_equiv_pos_site_id
_symmetry_equiv_pos_as_xyz
1 x,y,z
2 -x,y+1/2,-z
loop_
_atom_site_label
_atom_site_type_symbol
_atom_site_fract_x
_atom_site_fract_y
_atom_site_fract_z
_atom_site_fftype
_atom_site_charge
_atom_site_hybridization
F0_0 F -0.2258794431 0.4266705454 0.6620359523 F -0.1405040000 UNKNOWN
C0_0 C -0.2766694678 0.5241682137 0.6852621766 C4 0.3232468000 SP3
F1_0 F -0.2171283964 0.5752740422 0.7613680640 F -0.1405040000 UNKNOWN
F2_0 F -0.2647481525 0.5855427975 0.5925106258 F -0.1405040000 UNKNOWN
C1_0 C -0.3976622783 0.5092683185 0.7270566627 C4 -0.1056744000 SP3
N0_0 N -0.4500572106 0.6123734682 0.7525138586 N -0.4239836000 SP2
H2_0 H -0.4398725920 0.4676968147 0.6626450781 H 0.1322210000 UNKNOWN
H3_0 H -0.4000954644 0.4574293927 0.8004521459 H 0.1322210000 UNKNOWN
H0_0 H -0.4545316533 0.6330946793 0.8348954065 H 0.3083340000 UNKNOWN
C2_0 C -0.5167781045 0.6576391509 0.6782907600 C3 0.5262329000 SP2
O0_0 O -0.5336627462 0.6102954070 0.5907165826 O1 -0.5547020000 SP2
N1_0 N -0.5608370510 0.7574608634 0.7059277728 N -0.1302817000 SP2
C3_0 C -0.5201046037 0.8309167288 0.7881987552 C4 -0.0437839000 SP3
C6_0 C -0.6333647960 0.8137584819 0.6336094492 C4 -0.0455739000 SP3
H4_0 H -0.4294644102 0.8252542720 0.7880308157 H 0.0610053000 UNKNOWN
H5_0 H -0.5570721582 0.8104585801 0.8712514589 H 0.0610053000 UNKNOWN
C4_0 C -0.5579257515 0.9445471671 0.7516420122 C4 0.1622044000 SP3
C5_0 C -0.6665959493 0.9187474745 0.6964403625 C4 -0.1267866000 SP3
H8_0 H -0.7036656755 0.7613858919 0.6175164030 H 0.0610053000 UNKNOWN
H9_0 H -0.5868791986 0.8331468817 0.5545313845 H 0.0610053000 UNKNOWN
H6_0 H -0.4965735649 0.9727805882 0.6860879940 H 0.0233398000 UNKNOWN
C9_0 C -0.5648044273 1.0260071708 0.8427919772 C3 -0.4633117000 SP2
H7_0 H -0.6839094658 0.9829331767 0.6375877517 H 0.0466030000 UNKNOWN
C7_0 C -0.7691016418 0.9071517699 0.7779537073 C4 0.4536458000 SP3
N2_0 N -0.5960294419 1.1342462089 0.8327863282 N 0.4066356000 SP2
C16_0 C -0.5448774030 1.0149699660 0.9528969069 C3 0.3171067000 SP2
H10_0 H -0.7564792472 0.8410150257 0.8366956770 H -0.0936779000 UNKNOWN
H11_0 H -0.7780489107 0.9824939211 0.8271122262 H -0.0936779000 UNKNOWN
C8_0 C -0.8751460411 0.8872945997 0.7215185959 C4 -0.4087069000 SP3
C10_0 C -0.6222564208 1.1999422156 0.7462279878 C3 -0.0690601000 SP2
C15_0 C -0.5963738883 1.1816316475 0.9377309883 C3 0.1279405000 SP2
N5_0 N -0.5637786983 1.1090369531 1.0108146985 N -0.6238570000 SP2
H18_0 H -0.5159939086 0.9421153790 0.9923108954 H 0.0787770000 UNKNOWN
H12_0 H -0.8709491020 0.8119662165 0.6727023609 H 0.0857903000 UNKNOWN
H13_0 H -0.8907115759 0.9551704231 0.6660860689 H 0.0857903000 UNKNOWN
H14_0 H -0.9474215227 0.8803640609 0.7813509378 H 0.0857903000 UNKNOWN
C11_0 C -0.6244366479 1.1879904068 0.6314369260 C3 -0.3013642000 SP2
C13_0 C -0.6515131135 1.3092942251 0.7737784962 C3 0.4176872800 SP2
C14_0 C -0.6301906145 1.2913086248 0.9542217417 C3 0.1898735000 SP2
H15_0 H -0.6010956833 1.1189830914 0.5793570426 H 0.1936450000 UNKNOWN
C12_0 C -0.6558679986 1.2892484928 0.5929510568 C3 -0.1743248000 SP2
N3_0 N -0.6715608852 1.3615830116 0.6780734986 N -0.2946737800 SP2
N4_0 N -0.6572410106 1.3560397713 0.8738379616 N -0.6144120000 SP2
H17_0 H -0.6367266018 1.3233946889 1.0376794145 H 0.1099870000 UNKNOWN
H16_0 H -0.6687134793 1.3162487508 0.5102965357 H 0.1962290000 UNKNOWN
H1_0 H -0.7024831409 1.4405611859 0.6737404078 H 0.3420420000 UNKNOWN
H15_1 H -0.3074103548 0.2508752952 0.8164128368 H 0.1936450000 UNKNOWN
C11_1 C -0.3094887862 0.1899357265 0.7525571114 C3 -0.3013642000 SP2
C10_1 C -0.2675167075 0.0821367240 0.7494330079 C3 -0.0690601000 SP2
C12_1 C -0.3558956130 0.2044420272 0.6534772215 C3 -0.1743248000 SP2
N2_1 N -0.2124478719 0.0166092195 0.8193823854 N 0.4066356000 SP2
C13_1 C -0.2901514294 0.0346076065 0.6481165904 C3 0.4176872800 SP2
N3_1 N -0.3443757519 0.1120972521 0.5911785883 N -0.2946737800 SP2
H16_1 H -0.3980963630 0.2748352203 0.6234795043 H 0.1962290000 UNKNOWN
C9_1 C -0.1752618213 0.0306530081 0.9222174976 C3 -0.4633117000 SP2
C15_1 C -0.1876099192 -0.0918959043 0.7871214320 C3 0.1279405000 SP2
N4_1 N -0.2655132000 -0.0678307961 0.6131401839 N -0.6144120000 SP2
H1_1 H -0.3747763115 0.1042087874 0.5146756753 H 0.3420420000 UNKNOWN
C4_1 C -0.1847244609 0.1340738912 0.9874249342 C4 0.1622044000 SP3
C16_1 C -0.1309413254 -0.0706061130 0.9471723391 C3 0.3171067000 SP2
N5_1 N -0.1381757085 -0.1450581771 0.8657768977 N -0.6238570000 SP2
C14_1 C -0.2150220048 -0.1292722297 0.6833314113 C3 0.1898735000 SP2
C3_1 C -0.2276185824 0.1118226389 1.1075982274 C4 -0.0437839000 SP3
H6_1 H -0.2422003911 0.1893005660 0.9504924414 H 0.0233398000 UNKNOWN
C5_1 C -0.0714411804 0.1926232685 0.9993393455 C4 -0.1267866000 SP3
H18_1 H -0.0963657551 -0.0918691034 1.0235395906 H 0.0787770000 UNKNOWN
H17_1 H -0.1935792553 -0.2129344519 0.6597868788 H 0.1099870000 UNKNOWN
N1_1 N -0.1257995955 0.1009279405 1.1649115278 N -0.1302817000 SP2
H4_1 H -0.2777082685 0.1802841801 1.1424521605 H 0.0610053000 UNKNOWN
H5_1 H -0.2779011220 0.0373253244 1.1160764968 H 0.0610053000 UNKNOWN
H7_1 H -0.0919949124 0.2764614488 1.0271771692 H 0.0466030000 UNKNOWN
C6_1 C -0.0258614270 0.1332589216 1.0965949328 C4 -0.0455739000 SP3
C7_1 C 0.0115440190 0.1990006976 0.8981598509 C4 0.4536458000 SP3
C2_1 C -0.1334383435 0.0792851338 1.2742990100 C3 0.5262329000 SP2
H8_1 H 0.0233994668 0.0610568949 1.0683014813 H 0.0610053000 UNKNOWN
H9_1 H 0.0275149458 0.1887907352 1.1394067720 H 0.0610053000 UNKNOWN
H10_1 H 0.0933382429 0.2187526741 0.9263886106 H -0.0936779000 UNKNOWN
H11_1 H 0.0202204950 0.1177108112 0.8597555928 H -0.0936779000 UNKNOWN
C8_1 C -0.0179291694 0.2835746725 0.8131932363 C4 -0.4087069000 SP3
O0_1 O -0.2245241149 0.0621498248 1.3274891150 O1 -0.5547020000 SP2
N0_1 N -0.0355332592 0.0779250378 1.3248075117 N -0.4239836000 SP2
H12_1 H -0.0943197650 0.2624930367 0.7754205706 H 0.0857903000 UNKNOWN
H13_1 H 0.0484803196 0.2903314178 0.7466870154 H 0.0857903000 UNKNOWN
H14_1 H -0.0299524236 0.3649438657 0.8505973034 H 0.0857903000 UNKNOWN
H0_1 H 0.0379630360 0.0878156360 1.2798021391 H 0.3083340000 UNKNOWN
C1_1 C -0.0347148419 0.0448127803 1.4377479763 C4 -0.1056744000 SP3
C0_1 C -0.0253460451 0.1404520825 1.5164781218 C4 0.3232468000 SP3
H2_1 H 0.0348189492 -0.0105776532 1.4487825073 H 0.1322210000 UNKNOWN
H3_1 H -0.1125808569 0.0024046398 1.4629362991 H 0.1322210000 UNKNOWN
F0_1 F -0.1112016666 0.2116547408 1.5150854137 F -0.1405040000 UNKNOWN
F1_1 F 0.0692432199 0.1996641281 1.4939155603 F -0.1405040000 UNKNOWN
F2_1 F -0.0235976117 0.1022523717 1.6211156820 F -0.1405040000 UNKNOWN
#END
