# Supplementary material for: Predicting crystal form stability under real-world conditions
Source: Nature. 2023 Nov 8;623(7986):324–8. doi: 10.1038/s41586-023-06587-3 (PMC10632141; doi:10.1038/s41586-023-06587-3)
Supplement: Supplementary file 2 — This file contains archived experimental crystal structures before and after energy minimization (cif_structures folder) with a summary provided in a file structures.xlsx, predicted crystal structures and relative free energies for radiprodil (radiprodil_landscape_cif_files folder) and upadacitinib (upadacitinib_landscape_cif_files folder), individual (free) energy components for hydrates and anhydrates (energy_components.xlsx file), reference free-energy differences (reference_data_anhydrates.xlsx file) and critical water activities needed to carry out the validation (reference_data_hydrates.xlsx file). [file 41586_2023_6587_MOESM2_ESM.zip › Supplementary_Data/upadacitinib_landscape_cif_files/anhydrate/rank_step4f_052.cif]

#############################################
# Avant-garde Materials Simulation           
#############################################

data_structure_000061
_cell_length_a 10.2539256276
_cell_length_b 8.8068782857
_cell_length_c 11.0330874875
_cell_angle_alpha 90.0000000000
_cell_angle_beta 111.1636692536
_cell_angle_gamma 90.0000000000
_cell_volume 929.1433097557
_exptl_crystal_density_diffrn 1.3595862561
_symmetry_cell_setting monoclinic
_symmetry_space_group_name_H-M 'P 2_1'
_symmetry_Int_Tables_number 4
loop_
_symmetry_equiv_pos_site_id
_symmetry_equiv_pos_as_xyz
1 x,y,z
2 -x,y+1/2,-z
loop_
_atom_site_label
_atom_site_type_symbol
_atom_site_fract_x
_atom_site_fract_y
_atom_site_fract_z
_atom_site_fftype
_atom_site_charge
_atom_site_hybridization
F0_0 F -0.8322360088 0.5960971167 0.5397251790 F -0.1405040000 UNKNOWN
C0_0 C -0.7649107353 0.4845962075 0.4995284425 C4 0.3232468000 SP3
F1_0 F -0.7784147826 0.3540748229 0.5611427732 F -0.1405040000 UNKNOWN
F2_0 F -0.8364893296 0.4633112628 0.3697312003 F -0.1405040000 UNKNOWN
C1_0 C -0.6128004100 0.5221010220 0.5246905535 C4 -0.1056744000 SP3
N0_0 N -0.5333615884 0.5493359677 0.6608898461 N -0.4239836000 SP2
H2_0 H -0.5695950341 0.4253530794 0.4887529212 H 0.1322210000 UNKNOWN
H3_0 H -0.6096664810 0.6216346082 0.4660259305 H 0.1322210000 UNKNOWN
H0_0 H -0.4716840881 0.4592300619 0.7067061665 H 0.3083340000 UNKNOWN
C2_0 C -0.4858789378 0.6942387603 0.7019727661 C3 0.5262329000 SP2
O0_0 O -0.5221064142 0.8087055770 0.6301433592 O1 -0.5547020000 SP2
N1_0 N -0.3957752220 0.7079494379 0.8271880291 N -0.1302817000 SP2
C3_0 C -0.3337370868 0.8555538921 0.8779382433 C4 -0.0437839000 SP3
C6_0 C -0.3609078043 0.5910955336 0.9283429001 C4 -0.0455739000 SP3
H4_0 H -0.4136273296 0.9315523923 0.8899356703 H 0.0610053000 UNKNOWN
H5_0 H -0.2911192087 0.9103812823 0.8110242316 H 0.0610053000 UNKNOWN
C4_0 C -0.2221807197 0.8171195132 1.0107489025 C4 0.1622044000 SP3
C5_0 C -0.2900506075 0.6792822049 1.0557252174 C4 -0.1267866000 SP3
H8_0 H -0.2869821536 0.5075629588 0.9154886485 H 0.0610053000 UNKNOWN
H9_0 H -0.4556330285 0.5302691223 0.9258663896 H 0.0610053000 UNKNOWN
H6_0 H -0.2085934235 0.9147494645 1.0758954056 H 0.0233398000 UNKNOWN
C9_0 C -0.0837767948 0.7789989126 1.0013776332 C3 -0.4633117000 SP2
H7_0 H -0.3722959314 0.7269794578 1.0873806917 H 0.0466030000 UNKNOWN
C7_0 C -0.1918698307 0.5805886793 1.1648507520 C4 0.4536458000 SP3
N2_0 N 0.0420674542 0.7938573019 1.1035984690 N 0.4066356000 SP2
C16_0 C -0.0486214392 0.7115127167 0.9024734164 C3 0.3171067000 SP2
H10_0 H -0.1095921626 0.5338999049 1.1332220516 H -0.0936779000 UNKNOWN
H11_0 H -0.1385199960 0.6524957227 1.2500161700 H -0.0936779000 UNKNOWN
C8_0 C -0.2664125261 0.4500526051 1.2046197787 C4 -0.4087069000 SP3
C10_0 C 0.0820230329 0.8526245318 1.2281199687 C3 -0.0690601000 SP2
C15_0 C 0.1462613010 0.7329826101 1.0618476491 C3 0.1279405000 SP2
N5_0 N 0.0905739258 0.6833483989 0.9388813899 N -0.6238570000 SP2
H18_0 H -0.1205393606 0.6823842416 0.8055996362 H 0.0787770000 UNKNOWN
H12_0 H -0.3445948008 0.4917198937 1.2435574232 H 0.0857903000 UNKNOWN
H13_0 H -0.1912985072 0.3791344290 1.2794691922 H 0.0857903000 UNKNOWN
H14_0 H -0.3194265603 0.3737768547 1.1226281791 H 0.0857903000 UNKNOWN
C11_0 C 0.0133705156 0.9243262698 1.3032133808 C3 -0.3013642000 SP2
C13_0 C 0.2259808016 0.8430503662 1.3043101650 C3 0.4176872800 SP2
C14_0 C 0.2871811081 0.7327469867 1.1475662813 C3 0.1898735000 SP2
H15_0 H -0.0953242769 0.9562099301 1.2755840661 H 0.1936450000 UNKNOWN
C12_0 C 0.1167813736 0.9536849933 1.4229477341 C3 -0.1743248000 SP2
N3_0 N 0.2446237592 0.9071094066 1.4233693719 N -0.2946737800 SP2
N4_0 N 0.3294594257 0.7869009477 1.2681547480 N -0.6144120000 SP2
H17_0 H 0.3660848442 0.6882284719 1.1119976225 H 0.1099870000 UNKNOWN
H16_0 H 0.1069220575 1.0062645045 1.5080554746 H 0.1962290000 UNKNOWN
H1_0 H 0.3319934350 0.8858077691 1.5055570727 H 0.3420420000 UNKNOWN
#END
