# Supplementary material for: Predicting crystal form stability under real-world conditions
Source: Nature. 2023 Nov 8;623(7986):324–8. doi: 10.1038/s41586-023-06587-3 (PMC10632141; doi:10.1038/s41586-023-06587-3)
Supplement: Supplementary file 2 — This file contains archived experimental crystal structures before and after energy minimization (cif_structures folder) with a summary provided in a file structures.xlsx, predicted crystal structures and relative free energies for radiprodil (radiprodil_landscape_cif_files folder) and upadacitinib (upadacitinib_landscape_cif_files folder), individual (free) energy components for hydrates and anhydrates (energy_components.xlsx file), reference free-energy differences (reference_data_anhydrates.xlsx file) and critical water activities needed to carry out the validation (reference_data_hydrates.xlsx file). [file 41586_2023_6587_MOESM2_ESM.zip › Supplementary_Data/upadacitinib_landscape_cif_files/anhydrate/rank_step4f_012.cif]

#############################################
# Avant-garde Materials Simulation           
#############################################

data_structure_000025
_cell_length_a 11.5118376428
_cell_length_b 11.8140041104
_cell_length_c 26.9348002508
_cell_angle_alpha 90.0000000000
_cell_angle_beta 90.0000000000
_cell_angle_gamma 90.0000000000
_cell_volume 3663.1570008519
_exptl_crystal_density_diffrn 1.3794117736
_symmetry_cell_setting orthorhombic
_symmetry_space_group_name_H-M 'P 2_1 2_1 2_1'
_symmetry_Int_Tables_number 19
loop_
_symmetry_equiv_pos_site_id
_symmetry_equiv_pos_as_xyz
1 x,y,z
2 -x+1/2,-y,z+1/2
3 -x,y+1/2,-z+1/2
4 x+1/2,-y+1/2,-z
loop_
_atom_site_label
_atom_site_type_symbol
_atom_site_fract_x
_atom_site_fract_y
_atom_site_fract_z
_atom_site_fftype
_atom_site_charge
_atom_site_hybridization
F0_0 F 0.9572367115 0.7993406103 0.0949665510 F -0.1405040000 UNKNOWN
C0_0 C 0.8883376413 0.8664783286 0.1241835945 C4 0.3232468000 SP3
F1_0 F 0.7877577509 0.8077621751 0.1318548606 F -0.1405040000 UNKNOWN
F2_0 F 0.9420765613 0.8769289590 0.1688055347 F -0.1405040000 UNKNOWN
C1_0 C 0.8676629522 0.9820273411 0.1007054663 C4 -0.1056744000 SP3
N0_0 N 0.7948671808 0.9768987201 0.0571910019 N -0.4239836000 SP2
H2_0 H 0.8247380937 1.0342666606 0.1288712521 H 0.1322210000 UNKNOWN
H3_0 H 0.9524846718 1.0202721186 0.0922128403 H 0.1322210000 UNKNOWN
H0_0 H 0.8311605696 0.9454320269 0.0248282195 H 0.3083340000 UNKNOWN
C2_0 C 0.6775428703 0.9958122183 0.0615976102 C3 0.5262329000 SP2
O0_0 O 0.6321866355 1.0241282842 0.1025696614 O1 -0.5547020000 SP2
N1_0 N 0.6129488659 0.9843188937 0.0198403629 N -0.1302817000 SP2
C3_0 C 0.6586747965 0.9589615206 -0.0298536361 C4 -0.0437839000 SP3
C6_0 C 0.4856363465 0.9876616327 0.0203196011 C4 -0.0455739000 SP3
H4_0 H 0.6925730914 0.8718873220 -0.0315564674 H 0.0610053000 UNKNOWN
H5_0 H 0.7288075810 1.0174098730 -0.0400014453 H 0.0610053000 UNKNOWN
C4_0 C 0.5521328305 0.9709665491 -0.0637945591 C4 0.1622044000 SP3
C5_0 C 0.4534437026 0.9295922925 -0.0286549147 C4 -0.1267866000 SP3
H8_0 H 0.4542926736 1.0759606416 0.0210519873 H 0.0610053000 UNKNOWN
H9_0 H 0.4516524732 0.9435921209 0.0530225858 H 0.0610053000 UNKNOWN
H6_0 H 0.5616853504 0.9133279995 -0.0954078691 H 0.0233398000 UNKNOWN
C9_0 C 0.5381898649 1.0894876741 -0.0825932714 C3 -0.4633117000 SP2
H7_0 H 0.4679106766 0.8379036819 -0.0237510986 H 0.0466030000 UNKNOWN
C7_0 C 0.3278291701 0.9470644684 -0.0450815307 C4 0.4536458000 SP3
N2_0 N 0.4993655950 1.1151976304 -0.1297060004 N 0.4066356000 SP2
C16_0 C 0.5610123295 1.1944906505 -0.0609007450 C3 0.3171067000 SP2
H10_0 H 0.3074841882 1.0382621325 -0.0462785749 H -0.0936779000 UNKNOWN
H11_0 H 0.3173327152 0.9153622820 -0.0832393495 H -0.0936779000 UNKNOWN
C8_0 C 0.2430696756 0.8845372693 -0.0108436327 C4 -0.4087069000 SP3
C10_0 C 0.4630544104 1.0506619146 -0.1695106233 C3 -0.0690601000 SP2
C15_0 C 0.5011058474 1.2338685643 -0.1344676474 C3 0.1279405000 SP2
N5_0 N 0.5385620993 1.2823867635 -0.0922237369 N -0.6238570000 SP2
H18_0 H 0.5924180501 1.2090761238 -0.0233096006 H 0.0787770000 UNKNOWN
H12_0 H 0.2437808251 0.9186295180 0.0271900141 H 0.0857903000 UNKNOWN
H13_0 H 0.2658328705 0.7940974804 -0.0089561148 H 0.0857903000 UNKNOWN
H14_0 H 0.1533926561 0.8900605051 -0.0242174126 H 0.0857903000 UNKNOWN
C11_0 C 0.4447344883 0.9340653534 -0.1780706684 C3 -0.3013642000 SP2
C13_0 C 0.4316438268 1.1109394062 -0.2128591422 C3 0.4176872800 SP2
C14_0 C 0.4677617527 1.2834181251 -0.1801810193 C3 0.1898735000 SP2
H15_0 H 0.4598824857 0.8626137250 -0.1538746092 H 0.1936450000 UNKNOWN
C12_0 C 0.4019234257 0.9266933671 -0.2261029057 C3 -0.1743248000 SP2
N3_0 N 0.3944489421 1.0320607730 -0.2470470778 N -0.2946737800 SP2
N4_0 N 0.4334059982 1.2242211368 -0.2194664133 N -0.6144120000 SP2
H17_0 H 0.4720404622 1.3753828329 -0.1836198771 H 0.1099870000 UNKNOWN
H16_0 H 0.3782491565 0.8516536705 -0.2466605032 H 0.1962290000 UNKNOWN
H1_0 H 0.3614405748 1.0490021252 -0.2821818880 H 0.3420420000 UNKNOWN
O0_1 O 1.2133925931 0.9453913236 0.1607822297 O1 -0.5547020000 SP2
C2_1 C 1.3212189642 0.9345930835 0.1572932225 C3 0.5262329000 SP2
N0_1 N 1.3910235505 1.0231182775 0.1420265445 N -0.4239836000 SP2
N1_1 N 1.3752477418 0.8349931163 0.1684332547 N -0.1302817000 SP2
H0_1 H 1.4769685556 1.0110355277 0.1335233751 H 0.3083340000 UNKNOWN
C1_1 C 1.3384063229 1.1238733545 0.1216092139 C4 -0.1056744000 SP3
C3_1 C 1.4997669234 0.8085120175 0.1640339454 C4 -0.0437839000 SP3
C6_1 C 1.3076503153 0.7375795941 0.1860873784 C4 -0.0455739000 SP3
C0_1 C 1.3254665744 1.2198189365 0.1590233581 C4 0.3232468000 SP3
H2_1 H 1.2507545641 1.1062812404 0.1072733007 H 0.1322210000 UNKNOWN
H3_1 H 1.3932459211 1.1570270197 0.0915895375 H 0.1322210000 UNKNOWN
H4_1 H 1.5489799954 0.8437914038 0.1955903375 H 0.0610053000 UNKNOWN
H5_1 H 1.5378541528 0.8425511963 0.1297892425 H 0.0610053000 UNKNOWN
C4_1 C 1.5029771162 0.6781416805 0.1658957423 C4 0.1622044000 SP3
C5_1 C 1.4009321964 0.6532032433 0.2028589928 C4 -0.1267866000 SP3
H8_1 H 1.2547213094 0.7020194405 0.1555940442 H 0.0610053000 UNKNOWN
H9_1 H 1.2472268336 0.7618205405 0.2157059203 H 0.0610053000 UNKNOWN
F0_1 F 1.2423332311 1.1996551225 0.1938332774 F -0.1405040000 UNKNOWN
F1_1 F 1.2950276767 1.3168673606 0.1347952053 F -0.1405040000 UNKNOWN
F2_1 F 1.4252423254 1.2410267909 0.1845686414 F -0.1405040000 UNKNOWN
H6_1 H 1.5863971414 0.6501721443 0.1814277864 H 0.0233398000 UNKNOWN
C9_1 C 1.4857987076 0.6266728273 0.1154393079 C3 -0.4633117000 SP2
H7_1 H 1.4329579175 0.6797157331 0.2397175552 H 0.0466030000 UNKNOWN
C7_1 C 1.3570091108 0.5314958471 0.2061090732 C4 0.4536458000 SP3
N2_1 N 1.5190172526 0.5179356725 0.1022546165 N 0.4066356000 SP2
C16_1 C 1.4282673392 0.6678002578 0.0735560869 C3 0.3171067000 SP2
H10_1 H 1.3220619307 0.5062328464 0.1697157487 H -0.0936779000 UNKNOWN
H11_1 H 1.4304512632 0.4743736302 0.2136090192 H -0.0936779000 UNKNOWN
C8_1 C 1.2636200562 0.5143927746 0.2459797968 C4 -0.4087069000 SP3
C10_1 C 1.5803989267 0.4321464925 0.1255572494 C3 -0.0690601000 SP2
C15_1 C 1.4783915527 0.4985269276 0.0536677017 C3 0.1279405000 SP2
N5_1 N 1.4240898360 0.5908132972 0.0359484118 N -0.6238570000 SP2
H18_1 H 1.3883405014 0.7507459012 0.0698539627 H 0.0787770000 UNKNOWN
H12_1 H 1.1867578963 0.5676329269 0.2394032017 H 0.0857903000 UNKNOWN
H13_1 H 1.2977708510 0.5343200145 0.2831923733 H 0.0857903000 UNKNOWN
H14_1 H 1.2340003793 0.4259677136 0.2465801763 H 0.0857903000 UNKNOWN
C11_1 C 1.6372958680 0.4179458652 0.1716959915 C3 -0.3013642000 SP2
C13_1 C 1.5897386940 0.3295167925 0.0987182514 C3 0.4176872800 SP2
C14_1 C 1.4946125822 0.3917175223 0.0308529470 C3 0.1898735000 SP2
H15_1 H 1.6507164721 0.4785843017 0.2013134211 H 0.1936450000 UNKNOWN
C12_1 C 1.6775733995 0.3070266230 0.1717735772 C3 -0.1743248000 SP2
N3_1 N 1.6501895694 0.2547161759 0.1280161589 N -0.2946737800 SP2
N4_1 N 1.5485670878 0.3062801352 0.0529655638 N -0.6144120000 SP2
H17_1 H 1.4616160033 0.3785950453 -0.0067199380 H 0.1099870000 UNKNOWN
H16_1 H 1.7259948877 0.2625423665 0.2001962566 H 0.1962290000 UNKNOWN
H1_1 H 1.6564901319 0.1691902101 0.1199711648 H 0.3420420000 UNKNOWN
#END
