# Supplementary material for: Predicting crystal form stability under real-world conditions
Source: Nature. 2023 Nov 8;623(7986):324–8. doi: 10.1038/s41586-023-06587-3 (PMC10632141; doi:10.1038/s41586-023-06587-3)
Supplement: Supplementary file 2 — This file contains archived experimental crystal structures before and after energy minimization (cif_structures folder) with a summary provided in a file structures.xlsx, predicted crystal structures and relative free energies for radiprodil (radiprodil_landscape_cif_files folder) and upadacitinib (upadacitinib_landscape_cif_files folder), individual (free) energy components for hydrates and anhydrates (energy_components.xlsx file), reference free-energy differences (reference_data_anhydrates.xlsx file) and critical water activities needed to carry out the validation (reference_data_hydrates.xlsx file). [file 41586_2023_6587_MOESM2_ESM.zip › Supplementary_Data/upadacitinib_landscape_cif_files/anhydrate/rank_step4f_055.cif]

#############################################
# Avant-garde Materials Simulation           
#############################################

data_structure_000049
_cell_length_a 11.2831262070
_cell_length_b 11.2831262070
_cell_length_c 28.9652083954
_cell_angle_alpha 90.0000000000
_cell_angle_beta 90.0000000000
_cell_angle_gamma 90.0000000000
_cell_volume 3687.5298909136
_exptl_crystal_density_diffrn 1.3702944912
_symmetry_cell_setting tetragonal
_symmetry_space_group_name_H-M 'P 4_3 2_1 2'
_symmetry_Int_Tables_number 96
loop_
_symmetry_equiv_pos_site_id
_symmetry_equiv_pos_as_xyz
1 x,y,z
2 -x,-y,z+1/2
3 -y+1/2,x+1/2,z+3/4
4 y+1/2,-x+1/2,z+1/4
5 -x+1/2,y+1/2,-z+3/4
6 x+1/2,-y+1/2,-z+1/4
7 y,x,-z
8 -y,-x,-z+1/2
loop_
_atom_site_label
_atom_site_type_symbol
_atom_site_fract_x
_atom_site_fract_y
_atom_site_fract_z
_atom_site_fftype
_atom_site_charge
_atom_site_hybridization
F0_0 F -0.8045946792 0.0148353961 -0.5851436795 F -0.1405040000 UNKNOWN
C0_0 C -0.8311874731 0.1329815819 -0.5861561961 C4 0.3232468000 SP3
F1_0 F -0.7803018129 0.1821475419 -0.5482595625 F -0.1405040000 UNKNOWN
F2_0 F -0.7759882876 0.1807419793 -0.6236654189 F -0.1405040000 UNKNOWN
C1_0 C -0.9649665287 0.1516654630 -0.5871389225 C4 -0.1056744000 SP3
N0_0 N -0.9945310403 0.2752002170 -0.5929383759 N -0.4239836000 SP2
H2_0 H -1.0003696755 0.1007350495 -0.6163306377 H 0.1322210000 UNKNOWN
H3_0 H -1.0001004347 0.1146496697 -0.5546500208 H 0.1322210000 UNKNOWN
H0_0 H -0.9672457726 0.3325357115 -0.5668901744 H 0.3083340000 UNKNOWN
C2_0 C -1.0739857821 0.3084133621 -0.6265678419 C3 0.5262329000 SP2
O0_0 O -1.1295941315 0.2338670037 -0.6506394999 O1 -0.5547020000 SP2
N1_0 N -1.0909913541 0.4270124376 -0.6326335192 N -0.1302817000 SP2
C3_0 C -1.1796346215 0.4724733797 -0.6653761542 C4 -0.0437839000 SP3
C6_0 C -1.0258549244 0.5230517847 -0.6097311042 C4 -0.0455739000 SP3
H4_0 H -1.2694530485 0.4647891621 -0.6506406134 H 0.0610053000 UNKNOWN
H5_0 H -1.1774493544 0.4225630860 -0.6978641895 H 0.0610053000 UNKNOWN
C4_0 C -1.1462037420 0.6040624652 -0.6710535512 C4 0.1622044000 SP3
C5_0 C -1.0971471661 0.6343606473 -0.6221518752 C4 -0.1267866000 SP3
H8_0 H -0.9342842431 0.5283946613 -0.6231029752 H 0.0610053000 UNKNOWN
H9_0 H -1.0204558006 0.5087832651 -0.5723584849 H 0.0610053000 UNKNOWN
H6_0 H -1.2268162961 0.6556998348 -0.6777069018 H 0.0233398000 UNKNOWN
C9_0 C -1.0602673133 0.6232159220 -0.7097703180 C3 -0.4633117000 SP2
H7_0 H -1.1758786287 0.6391165015 -0.5996774599 H 0.0466030000 UNKNOWN
C7_0 C -1.0272925976 0.7494577527 -0.6171052187 C4 0.4536458000 SP3
N2_0 N -1.0581493173 0.7237045085 -0.7372351163 N 0.4066356000 SP2
C16_0 C -0.9724085874 0.5504405564 -0.7282422408 C3 0.3171067000 SP2
H10_0 H -0.9484692387 0.7464283392 -0.6394885990 H -0.0936779000 UNKNOWN
H11_0 H -1.0814479255 0.8239547554 -0.6296311140 H -0.0936779000 UNKNOWN
C8_0 C -0.9899896302 0.7727981031 -0.5670636648 C4 -0.4087069000 SP3
C10_0 C -1.1248195295 0.8266483787 -0.7389339349 C3 -0.0690601000 SP2
C15_0 C -0.9706941882 0.7062486062 -0.7711751401 C3 0.1279405000 SP2
N5_0 N -0.9186072147 0.6000201372 -0.7656471994 N -0.6238570000 SP2
H18_0 H -0.9467243181 0.4632099072 -0.7158367296 H 0.0787770000 UNKNOWN
H12_0 H -1.0679962056 0.7770315855 -0.5442108319 H 0.0857903000 UNKNOWN
H13_0 H -0.9420308405 0.8570342415 -0.5641100057 H 0.0857903000 UNKNOWN
H14_0 H -0.9309384694 0.7029957222 -0.5538656631 H 0.0857903000 UNKNOWN
C11_0 C -1.2179226606 0.8765031933 -0.7125866664 C3 -0.3013642000 SP2
C13_0 C -1.0994174591 0.9043394077 -0.7759544059 C3 0.4176872800 SP2
C14_0 C -0.9521038934 0.7935330512 -0.8056587802 C3 0.1898735000 SP2
H15_0 H -1.2587520385 0.8435120573 -0.6813533719 H 0.1936450000 UNKNOWN
C12_0 C -1.2475257625 0.9816453958 -0.7348586876 C3 -0.1743248000 SP2
N3_0 N -1.1765512094 0.9981126408 -0.7725785330 N -0.2946737800 SP2
N4_0 N -1.0153403296 0.8920739590 -0.8087369677 N -0.6144120000 SP2
H17_0 H -0.8835898630 0.7778466146 -0.8314629269 H 0.1099870000 UNKNOWN
H16_0 H -1.3147680770 1.0463008566 -0.7258638289 H 0.1962290000 UNKNOWN
H1_0 H -1.1885115693 1.0606434143 -0.7984778596 H 0.3420420000 UNKNOWN
#END
