# Supplementary material for: Predicting crystal form stability under real-world conditions
Source: Nature. 2023 Nov 8;623(7986):324–8. doi: 10.1038/s41586-023-06587-3 (PMC10632141; doi:10.1038/s41586-023-06587-3)
Supplement: Supplementary file 2 — This file contains archived experimental crystal structures before and after energy minimization (cif_structures folder) with a summary provided in a file structures.xlsx, predicted crystal structures and relative free energies for radiprodil (radiprodil_landscape_cif_files folder) and upadacitinib (upadacitinib_landscape_cif_files folder), individual (free) energy components for hydrates and anhydrates (energy_components.xlsx file), reference free-energy differences (reference_data_anhydrates.xlsx file) and critical water activities needed to carry out the validation (reference_data_hydrates.xlsx file). [file 41586_2023_6587_MOESM2_ESM.zip › Supplementary_Data/upadacitinib_landscape_cif_files/anhydrate/rank_step4f_047.cif]

#############################################
# Avant-garde Materials Simulation           
#############################################

data_structure_000043
_cell_length_a 9.9451171512
_cell_length_b 13.2525768516
_cell_length_c 14.4483527158
_cell_angle_alpha 90.0000000000
_cell_angle_beta 90.0000000000
_cell_angle_gamma 90.0000000000
_cell_volume 1904.2701945615
_exptl_crystal_density_diffrn 1.3267554967
_symmetry_cell_setting orthorhombic
_symmetry_space_group_name_H-M 'P 2_1 2_1 2_1'
_symmetry_Int_Tables_number 19
loop_
_symmetry_equiv_pos_site_id
_symmetry_equiv_pos_as_xyz
1 x,y,z
2 -x+1/2,-y,z+1/2
3 -x,y+1/2,-z+1/2
4 x+1/2,-y+1/2,-z
loop_
_atom_site_label
_atom_site_type_symbol
_atom_site_fract_x
_atom_site_fract_y
_atom_site_fract_z
_atom_site_fftype
_atom_site_charge
_atom_site_hybridization
F0_0 F 0.7278599246 0.6845156192 0.7057164193 F -0.1405040000 UNKNOWN
C0_0 C 0.6350347552 0.7587200085 0.6975268867 C4 0.3232468000 SP3
F1_0 F 0.5109471712 0.7138248881 0.7043519021 F -0.1405040000 UNKNOWN
F2_0 F 0.6481869326 0.8196639580 0.7732791016 F -0.1405040000 UNKNOWN
C1_0 C 0.6483648489 0.8204227336 0.6088184998 C4 -0.1056744000 SP3
N0_0 N 0.6133151163 0.7664469865 0.5261208747 N -0.4239836000 SP2
H2_0 H 0.5819115723 0.8860987026 0.6164608044 H 0.1322210000 UNKNOWN
H3_0 H 0.7519152709 0.8484830708 0.6049288069 H 0.1322210000 UNKNOWN
H0_0 H 0.5147246475 0.7707851484 0.5056197654 H 0.3083340000 UNKNOWN
C2_0 C 0.7084235150 0.7134987974 0.4762817629 C3 0.5262329000 SP2
O0_0 O 0.8246602993 0.6989350475 0.5060383990 O1 -0.5547020000 SP2
N1_0 N 0.6640827211 0.6782013081 0.3924012231 N -0.1302817000 SP2
C3_0 C 0.5536781700 0.7262888004 0.3406236936 C4 -0.0437839000 SP3
C6_0 C 0.7482268688 0.6143986084 0.3330999634 C4 -0.0455739000 SP3
H4_0 H 0.5711791794 0.8080751418 0.3353792553 H 0.0610053000 UNKNOWN
H5_0 H 0.4557552415 0.7153045520 0.3740788156 H 0.0610053000 UNKNOWN
C4_0 C 0.5595870116 0.6776040732 0.2440425387 C4 0.1622044000 SP3
C5_0 C 0.7101834833 0.6456896834 0.2341518515 C4 -0.1267866000 SP3
H8_0 H 0.7256805000 0.5337572091 0.3451727035 H 0.0610053000 UNKNOWN
H9_0 H 0.8545370050 0.6268703411 0.3491274255 H 0.0610053000 UNKNOWN
H6_0 H 0.5340542767 0.7350519381 0.1922498165 H 0.0233398000 UNKNOWN
C9_0 C 0.4622367999 0.5921825981 0.2353745567 C3 -0.4633117000 SP2
H7_0 H 0.7663005999 0.7151274170 0.2176457800 H 0.0466030000 UNKNOWN
C7_0 C 0.7375749396 0.5657097680 0.1601065381 C4 0.4536458000 SP3
N2_0 N 0.3937597324 0.5689910600 0.1549243382 N 0.4066356000 SP2
C16_0 C 0.4144434757 0.5235116563 0.3002681698 C3 0.3171067000 SP2
H10_0 H 0.6775625561 0.4979538891 0.1758123949 H -0.0936779000 UNKNOWN
H11_0 H 0.7011084064 0.5935735265 0.0928444811 H -0.0936779000 UNKNOWN
C8_0 C 0.8853729531 0.5359200243 0.1503274554 C4 -0.4087069000 SP3
C10_0 C 0.3958103774 0.6081868227 0.0662167752 C3 -0.0690601000 SP2
C15_0 C 0.3052849467 0.4892044880 0.1748894398 C3 0.1279405000 SP2
N5_0 N 0.3188935764 0.4610572406 0.2640015487 N -0.6238570000 SP2
H18_0 H 0.4417218763 0.5191828027 0.3731325037 H 0.0787770000 UNKNOWN
H12_0 H 0.9484308275 0.6003946513 0.1304683831 H 0.0857903000 UNKNOWN
H13_0 H 0.8968272132 0.4780734760 0.0964717757 H 0.0857903000 UNKNOWN
H14_0 H 0.9263152329 0.5043890264 0.2148462424 H 0.0857903000 UNKNOWN
C11_0 C 0.4721796160 0.6820849893 0.0187216259 C3 -0.3013642000 SP2
C13_0 C 0.3034810586 0.5649475548 0.0031048033 C3 0.4176872800 SP2
C14_0 C 0.2172184004 0.4531381951 0.1052954980 C3 0.1898735000 SP2
H15_0 H 0.5523623502 0.7301400595 0.0439105953 H 0.1936450000 UNKNOWN
C12_0 C 0.4245568308 0.6808767147 -0.0716531830 C3 -0.1743248000 SP2
N3_0 N 0.3231319123 0.6117610822 -0.0810083158 N -0.2946737800 SP2
N4_0 N 0.2141214278 0.4903884096 0.0200689276 N -0.6144120000 SP2
H17_0 H 0.1481083172 0.3920550338 0.1224814004 H 0.1099870000 UNKNOWN
H16_0 H 0.4585107404 0.7246235971 -0.1304714650 H 0.1962290000 UNKNOWN
H1_0 H 0.2749377088 0.5918685963 -0.1431916843 H 0.3420420000 UNKNOWN
#END
