# Supplementary material for: Predicting crystal form stability under real-world conditions
Source: Nature. 2023 Nov 8;623(7986):324–8. doi: 10.1038/s41586-023-06587-3 (PMC10632141; doi:10.1038/s41586-023-06587-3)
Supplement: Supplementary file 2 — This file contains archived experimental crystal structures before and after energy minimization (cif_structures folder) with a summary provided in a file structures.xlsx, predicted crystal structures and relative free energies for radiprodil (radiprodil_landscape_cif_files folder) and upadacitinib (upadacitinib_landscape_cif_files folder), individual (free) energy components for hydrates and anhydrates (energy_components.xlsx file), reference free-energy differences (reference_data_anhydrates.xlsx file) and critical water activities needed to carry out the validation (reference_data_hydrates.xlsx file). [file 41586_2023_6587_MOESM2_ESM.zip › Supplementary_Data/upadacitinib_landscape_cif_files/anhydrate/rank_step4f_046.cif]

#############################################
# Avant-garde Materials Simulation           
#############################################

data_structure_000056
_cell_length_a 7.5706012974
_cell_length_b 11.1395424448
_cell_length_c 20.9996255649
_cell_angle_alpha 90.0000000000
_cell_angle_beta 90.0000000000
_cell_angle_gamma 90.0000000000
_cell_volume 1770.9621469231
_exptl_crystal_density_diffrn 1.4266261716
_symmetry_cell_setting orthorhombic
_symmetry_space_group_name_H-M 'P 2_1 2_1 2_1'
_symmetry_Int_Tables_number 19
loop_
_symmetry_equiv_pos_site_id
_symmetry_equiv_pos_as_xyz
1 x,y,z
2 -x+1/2,-y,z+1/2
3 -x,y+1/2,-z+1/2
4 x+1/2,-y+1/2,-z
loop_
_atom_site_label
_atom_site_type_symbol
_atom_site_fract_x
_atom_site_fract_y
_atom_site_fract_z
_atom_site_fftype
_atom_site_charge
_atom_site_hybridization
F0_0 F 0.5805368362 0.6205464595 0.3226167474 F -0.1405040000 UNKNOWN
C0_0 C 0.4210441457 0.6705695267 0.3355899333 C4 0.3232468000 SP3
F1_0 F 0.3883859877 0.7531189103 0.2888146653 F -0.1405040000 UNKNOWN
F2_0 F 0.2975541355 0.5825174168 0.3301711725 F -0.1405040000 UNKNOWN
C1_0 C 0.4157801094 0.7324464082 0.3998006503 C4 -0.1056744000 SP3
N0_0 N 0.4309172680 0.6497273524 0.4527386685 N -0.4239836000 SP2
H2_0 H 0.5212530377 0.8008326338 0.3997257418 H 0.1322210000 UNKNOWN
H3_0 H 0.2896159801 0.7802365532 0.4032448279 H 0.1322210000 UNKNOWN
H0_0 H 0.5168457650 0.5781178105 0.4472266904 H 0.3083340000 UNKNOWN
C2_0 C 0.4050996055 0.7014040472 0.5116513701 C3 0.5262329000 SP2
O0_0 O 0.3372134869 0.8039118552 0.5165716015 O1 -0.5547020000 SP2
N1_0 N 0.4483724505 0.6368621035 0.5642260684 N -0.1302817000 SP2
C3_0 C 0.5239453803 0.5158060490 0.5660197285 C4 -0.0437839000 SP3
C6_0 C 0.4262297248 0.6879106272 0.6282613770 C4 -0.0455739000 SP3
H4_0 H 0.6682166519 0.5180953174 0.5586839404 H 0.0610053000 UNKNOWN
H5_0 H 0.4665240975 0.4583340193 0.5290270552 H 0.0610053000 UNKNOWN
C4_0 C 0.4806336802 0.4734871524 0.6343175190 C4 0.1622044000 SP3
C5_0 C 0.5087938689 0.5922516644 0.6715388510 C4 -0.1267866000 SP3
H8_0 H 0.2857433466 0.7028964927 0.6390238208 H 0.0610053000 UNKNOWN
H9_0 H 0.4921159518 0.7755313960 0.6322699638 H 0.0610053000 UNKNOWN
H6_0 H 0.5791352041 0.4070062645 0.6498375928 H 0.0233398000 UNKNOWN
C9_0 C 0.2998107036 0.4184525926 0.6373898769 C3 -0.4633117000 SP2
H7_0 H 0.6531871566 0.6052957368 0.6703640659 H 0.0466030000 UNKNOWN
C7_0 C 0.4549240265 0.5982086034 0.7415239700 C4 0.4536458000 SP3
N2_0 N 0.2692396570 0.3045488345 0.6135823910 N 0.4066356000 SP2
C16_0 C 0.1333539294 0.4565644238 0.6583091199 C3 0.3171067000 SP2
H10_0 H 0.4785267128 0.6905239357 0.7584791973 H -0.0936779000 UNKNOWN
H11_0 H 0.3126192415 0.5818723013 0.7472562190 H -0.0936779000 UNKNOWN
C8_0 C 0.5605381905 0.5105481055 0.7824025633 C4 -0.4087069000 SP3
C10_0 C 0.3746532388 0.2193688445 0.5841856843 C3 -0.0690601000 SP2
C15_0 C 0.0883851223 0.2790900865 0.6226246816 C3 0.1279405000 SP2
N5_0 N 0.0052717107 0.3726133168 0.6494441655 N -0.6238570000 SP2
H18_0 H 0.1023204007 0.5419023936 0.6807018277 H 0.0787770000 UNKNOWN
H12_0 H 0.5387950055 0.4171981677 0.7672957063 H 0.0857903000 UNKNOWN
H13_0 H 0.5222401842 0.5171860051 0.8326023880 H 0.0857903000 UNKNOWN
H14_0 H 0.7028144071 0.5287827507 0.7789232827 H 0.0857903000 UNKNOWN
C11_0 C 0.5544947745 0.2112435141 0.5657737203 C3 -0.3013642000 SP2
C13_0 C 0.2906475143 0.1102479413 0.5679582566 C3 0.4176872800 SP2
C14_0 C 0.0217810603 0.1650709929 0.6050648261 C3 0.1898735000 SP2
H15_0 H 0.6584651265 0.2775712104 0.5702125304 H 0.1936450000 UNKNOWN
C12_0 C 0.5736984454 0.0974099877 0.5394276384 C3 -0.1743248000 SP2
N3_0 N 0.4159340137 0.0374813995 0.5405819820 N -0.2946737800 SP2
N4_0 N 0.1196647284 0.0803410895 0.5779739856 N -0.6144120000 SP2
H17_0 H -0.1167292807 0.1453623775 0.6148666207 H 0.1099870000 UNKNOWN
H16_0 H 0.6906287293 0.0543409199 0.5202490252 H 0.1962290000 UNKNOWN
H1_0 H 0.3958981404 -0.0524933865 0.5293122809 H 0.3420420000 UNKNOWN
#END
