# Supplementary material for: Predicting crystal form stability under real-world conditions
Source: Nature. 2023 Nov 8;623(7986):324–8. doi: 10.1038/s41586-023-06587-3 (PMC10632141; doi:10.1038/s41586-023-06587-3)
Supplement: Supplementary file 2 — This file contains archived experimental crystal structures before and after energy minimization (cif_structures folder) with a summary provided in a file structures.xlsx, predicted crystal structures and relative free energies for radiprodil (radiprodil_landscape_cif_files folder) and upadacitinib (upadacitinib_landscape_cif_files folder), individual (free) energy components for hydrates and anhydrates (energy_components.xlsx file), reference free-energy differences (reference_data_anhydrates.xlsx file) and critical water activities needed to carry out the validation (reference_data_hydrates.xlsx file). [file 41586_2023_6587_MOESM2_ESM.zip › Supplementary_Data/upadacitinib_landscape_cif_files/anhydrate/rank_step4f_009.cif]

#############################################
# Avant-garde Materials Simulation           
#############################################

data_structure_000035
_cell_length_a 10.1614184162
_cell_length_b 17.8570937058
_cell_length_c 10.7849518629
_cell_angle_alpha 90.0000000000
_cell_angle_beta 64.7751758977
_cell_angle_gamma 90.0000000000
_cell_volume 1770.3547767843
_exptl_crystal_density_diffrn 1.4271156160
_symmetry_cell_setting monoclinic
_symmetry_space_group_name_H-M 'P 2_1'
_symmetry_Int_Tables_number 4
loop_
_symmetry_equiv_pos_site_id
_symmetry_equiv_pos_as_xyz
1 x,y,z
2 -x,y+1/2,-z
loop_
_atom_site_label
_atom_site_type_symbol
_atom_site_fract_x
_atom_site_fract_y
_atom_site_fract_z
_atom_site_fftype
_atom_site_charge
_atom_site_hybridization
F0_0 F -0.1125905232 0.4852905837 0.0670034815 F -0.1405040000 UNKNOWN
C0_0 C -0.1092838518 0.4187198702 0.0037335324 C4 0.3232468000 SP3
F1_0 F 0.0316336504 0.4027859057 -0.0778518019 F -0.1405040000 UNKNOWN
F2_0 F -0.1589977496 0.3656612443 0.1055258865 F -0.1405040000 UNKNOWN
C1_0 C -0.1995461630 0.4207054695 -0.0787692962 C4 -0.1056744000 SP3
N0_0 N -0.3407947266 0.4529449357 -0.0029072827 N -0.4239836000 SP2
H2_0 H -0.1381611049 0.4548176064 -0.1699948779 H 0.1322210000 UNKNOWN
H3_0 H -0.2089580885 0.3633575596 -0.1106147541 H 0.1322210000 UNKNOWN
H0_0 H -0.3418449678 0.5105729385 0.0012936803 H 0.3083340000 UNKNOWN
C2_0 C -0.4570094698 0.4101106973 0.0822784079 C3 0.5262329000 SP2
O0_0 O -0.4595897606 0.3405146272 0.0702379345 O1 -0.5547020000 SP2
N1_0 N -0.5691421944 0.4488778764 0.1801778642 N -0.1302817000 SP2
C3_0 C -0.5575487518 0.5233981992 0.2324731491 C4 -0.0437839000 SP3
C6_0 C -0.6996234188 0.4092393197 0.2750876924 C4 -0.0455739000 SP3
H4_0 H -0.6016619184 0.5669173783 0.1881027940 H 0.0610053000 UNKNOWN
H5_0 H -0.4439280393 0.5373004843 0.2078911208 H 0.0610053000 UNKNOWN
C4_0 C -0.6528213401 0.5165724910 0.3877406419 C4 0.1622044000 SP3
C5_0 C -0.7799576195 0.4675748940 0.3863813530 C4 -0.1267866000 SP3
H8_0 H -0.6671032294 0.3601496410 0.3170997463 H 0.0610053000 UNKNOWN
H9_0 H -0.7655032619 0.3896120976 0.2230417305 H 0.0610053000 UNKNOWN
H6_0 H -0.6931057439 0.5721800657 0.4309169184 H 0.0233398000 UNKNOWN
C9_0 C -0.5691999349 0.4829940553 0.4600593147 C3 -0.4633117000 SP2
H7_0 H -0.8378922575 0.5052517759 0.3454977862 H 0.0466030000 UNKNOWN
C7_0 C -0.8944468279 0.4355483391 0.5216782831 C4 0.4536458000 SP3
N2_0 N -0.6032869406 0.4934778792 0.5978872919 N 0.4066356000 SP2
C16_0 C -0.4483122809 0.4359077976 0.4134317123 C3 0.3171067000 SP2
H10_0 H -0.9283957127 0.4804953448 0.5988934384 H -0.0936779000 UNKNOWN
H11_0 H -0.9914715567 0.4217663394 0.5051210881 H -0.0936779000 UNKNOWN
C8_0 C -0.8514572532 0.3663183191 0.5794582301 C4 -0.4087069000 SP3
C10_0 C -0.7067771412 0.5356103935 0.7014020632 C3 -0.0690601000 SP2
C15_0 C -0.5026848483 0.4522171690 0.6281425362 C3 0.1279405000 SP2
N5_0 N -0.4073763665 0.4172693819 0.5146420177 N -0.6238570000 SP2
H18_0 H -0.3895165644 0.4144597602 0.3099803031 H 0.0787770000 UNKNOWN
H12_0 H -0.8328000840 0.3179992018 0.5111917702 H 0.0857903000 UNKNOWN
H13_0 H -0.9389417632 0.3506709066 0.6787633468 H 0.0857903000 UNKNOWN
H14_0 H -0.7532044028 0.3749624869 0.5957133168 H 0.0857903000 UNKNOWN
C11_0 C -0.8215044021 0.5839331636 0.7123453933 C3 -0.3013642000 SP2
C13_0 C -0.7002484862 0.5335736021 0.8301966155 C3 0.4176872800 SP2
C14_0 C -0.5096178838 0.4542053907 0.7623263958 C3 0.1898735000 SP2
H15_0 H -0.8561583026 0.6009931908 0.6345811686 H 0.1936450000 UNKNOWN
C12_0 C -0.8822222592 0.6091376629 0.8473180976 C3 -0.1743248000 SP2
N3_0 N -0.8094239105 0.5795240632 0.9169638415 N -0.2946737800 SP2
N4_0 N -0.6056745462 0.4948938896 0.8631629549 N -0.6144120000 SP2
H17_0 H -0.4321280602 0.4203255922 0.7837691161 H 0.1099870000 UNKNOWN
H16_0 H -0.9754069439 0.6454002229 0.8986686301 H 0.1962290000 UNKNOWN
H1_0 H -0.8395479661 0.5886945568 1.0215360283 H 0.3420420000 UNKNOWN
H16_1 H -0.0603964619 0.3215885037 0.2581506185 H 0.1962290000 UNKNOWN
C12_1 C -0.0699056508 0.2940639446 0.3512619145 C3 -0.1743248000 SP2
N3_1 N -0.1774873784 0.3131829214 0.4760697523 N -0.2946737800 SP2
C11_1 C 0.0150261874 0.2366659171 0.3658074919 C3 -0.3013642000 SP2
H1_1 H -0.2616537863 0.3520239631 0.4939758979 H 0.3420420000 UNKNOWN
C13_1 C -0.1663166125 0.2680501167 0.5744180181 C3 0.4176872800 SP2
C10_1 C -0.0456673670 0.2195709363 0.5073633832 C3 -0.0690601000 SP2
H15_1 H 0.1072157082 0.2112791323 0.2829001483 H 0.1936450000 UNKNOWN
N4_1 N -0.2559367113 0.2710261377 0.7093681118 N -0.6144120000 SP2
N2_1 N -0.0159119120 0.1689200882 0.5904157080 N 0.4066356000 SP2
C14_1 C -0.2277736022 0.2208445572 0.7855216676 C3 0.1898735000 SP2
C9_1 C 0.0861534962 0.1126020703 0.5715598511 C3 -0.4633117000 SP2
C15_1 C -0.1123287833 0.1686471864 0.7314535540 C3 0.1279405000 SP2
H17_1 H -0.2967841699 0.2200588742 0.8956800705 H 0.1099870000 UNKNOWN
C4_1 C 0.2226403676 0.0894671063 0.4503661637 C4 0.1622044000 SP3
C16_1 C 0.0433879772 0.0814363061 0.7014680852 C3 0.3171067000 SP2
N5_1 N -0.0759674240 0.1149287738 0.7982424104 N -0.6238570000 SP2
C3_1 C 0.2190865055 0.0804967726 0.3095723680 C4 -0.0437839000 SP3
H6_1 H 0.2460850561 0.0343365302 0.4816631917 H 0.0233398000 UNKNOWN
C5_1 C 0.3598018628 0.1395180119 0.4177788635 C4 -0.1267866000 SP3
H18_1 H 0.0976350879 0.0354327125 0.7268363376 H 0.0787770000 UNKNOWN
N1_1 N 0.3082153058 0.1423876680 0.2262629368 N -0.1302817000 SP2
H4_1 H 0.2675339434 0.0266666674 0.2631202301 H 0.0610053000 UNKNOWN
H5_1 H 0.1085850157 0.0826689899 0.3149533172 H 0.0610053000 UNKNOWN
H7_1 H 0.4535338699 0.1015367405 0.3724814486 H 0.0466030000 UNKNOWN
C6_1 C 0.3666178797 0.1902832011 0.3008125663 C4 -0.0455739000 SP3
C7_1 C 0.3686564186 0.1790026823 0.5392635762 C4 0.4536458000 SP3
C2_1 C 0.3230744671 0.1523989476 0.0953579667 C3 0.5262329000 SP2
H8_1 H 0.2996001672 0.2411624701 0.3400446537 H 0.0610053000 UNKNOWN
H9_1 H 0.4782783752 0.2079526573 0.2344564618 H 0.0610053000 UNKNOWN
H10_1 H 0.2743953151 0.2163148437 0.5893934062 H -0.0936779000 UNKNOWN
H11_1 H 0.3598837941 0.1362652059 0.6162711558 H -0.0936779000 UNKNOWN
C8_1 C 0.5098004760 0.2232768731 0.4981462553 C4 -0.4087069000 SP3
O0_1 O 0.2729502948 0.1058681418 0.0398712015 O1 -0.5547020000 SP2
N0_1 N 0.3937592062 0.2162250107 0.0291610430 N -0.4239836000 SP2
H12_1 H 0.6059126862 0.1875978907 0.4452003021 H 0.0857903000 UNKNOWN
H13_1 H 0.5172622115 0.2481943907 0.5878430145 H 0.0857903000 UNKNOWN
H14_1 H 0.5166779239 0.2696352028 0.4285946194 H 0.0857903000 UNKNOWN
H0_1 H 0.4270477520 0.2577088908 0.0756860999 H 0.3083340000 UNKNOWN
C1_1 C 0.3921351935 0.2366453481 -0.0993826730 C4 -0.1056744000 SP3
C0_1 C 0.2608152883 0.2844720445 -0.0805442266 C4 0.3232468000 SP3
H2_1 H 0.3884832088 0.1860941103 -0.1555933322 H 0.1322210000 UNKNOWN
H3_1 H 0.4900814855 0.2691345374 -0.1613372511 H 0.1322210000 UNKNOWN
F0_1 F 0.1318723956 0.2468723225 -0.0186487166 F -0.1405040000 UNKNOWN
F1_1 F 0.2721123006 0.3082899377 -0.2047318784 F -0.1405040000 UNKNOWN
F2_1 F 0.2497915287 0.3459654710 -0.0023497297 F -0.1405040000 UNKNOWN
#END
