# Supplementary material for: Predicting crystal form stability under real-world conditions
Source: Nature. 2023 Nov 8;623(7986):324–8. doi: 10.1038/s41586-023-06587-3 (PMC10632141; doi:10.1038/s41586-023-06587-3)
Supplement: Supplementary file 2 — This file contains archived experimental crystal structures before and after energy minimization (cif_structures folder) with a summary provided in a file structures.xlsx, predicted crystal structures and relative free energies for radiprodil (radiprodil_landscape_cif_files folder) and upadacitinib (upadacitinib_landscape_cif_files folder), individual (free) energy components for hydrates and anhydrates (energy_components.xlsx file), reference free-energy differences (reference_data_anhydrates.xlsx file) and critical water activities needed to carry out the validation (reference_data_hydrates.xlsx file). [file 41586_2023_6587_MOESM2_ESM.zip › Supplementary_Data/upadacitinib_landscape_cif_files/anhydrate/rank_step4f_025.cif]

#############################################
# Avant-garde Materials Simulation           
#############################################

data_structure_000026
_cell_length_a 9.9435171352
_cell_length_b 14.6097240660
_cell_length_c 12.9018838978
_cell_angle_alpha 90.0000000000
_cell_angle_beta 98.4694946407
_cell_angle_gamma 90.0000000000
_cell_volume 1853.8428703089
_exptl_crystal_density_diffrn 1.3628452488
_symmetry_cell_setting monoclinic
_symmetry_space_group_name_H-M 'P 2_1'
_symmetry_Int_Tables_number 4
loop_
_symmetry_equiv_pos_site_id
_symmetry_equiv_pos_as_xyz
1 x,y,z
2 -x,y+1/2,-z
loop_
_atom_site_label
_atom_site_type_symbol
_atom_site_fract_x
_atom_site_fract_y
_atom_site_fract_z
_atom_site_fftype
_atom_site_charge
_atom_site_hybridization
F0_0 F -0.5980710886 0.3106140023 0.8716689330 F -0.1405040000 UNKNOWN
C0_0 C -0.6093007904 0.3072221695 0.9753348587 C4 0.3232468000 SP3
F1_0 F -0.5644280172 0.2229212050 1.0106872385 F -0.1405040000 UNKNOWN
F2_0 F -0.5212578703 0.3702284639 1.0254814969 F -0.1405040000 UNKNOWN
C1_0 C -0.7534025695 0.3257802709 0.9970755282 C4 -0.1056744000 SP3
N0_0 N -0.8481346766 0.2570202008 0.9524551627 N -0.4239836000 SP2
H2_0 H -0.7492927899 0.3267913597 1.0827207050 H 0.1322210000 UNKNOWN
H3_0 H -0.7833785262 0.3935561340 0.9647493306 H 0.1322210000 UNKNOWN
H0_0 H -0.8686749095 0.2077367992 1.0047465307 H 0.3083340000 UNKNOWN
C2_0 C -0.9348051860 0.2743215723 0.8607196167 C3 0.5262329000 SP2
O0_0 O -0.9224592258 0.3436117093 0.8058158548 O1 -0.5547020000 SP2
N1_0 N -1.0341738682 0.2106031572 0.8335925266 N -0.1302817000 SP2
C3_0 C -1.1267776213 0.2158524220 0.7343789904 C4 -0.0437839000 SP3
C6_0 C -1.0502573160 0.1245357807 0.8896245757 C4 -0.0455739000 SP3
H4_0 H -1.0741667956 0.2384716448 0.6699991334 H 0.0610053000 UNKNOWN
H5_0 H -1.2104877428 0.2641154932 0.7409212289 H 0.0610053000 UNKNOWN
C4_0 C -1.1811695412 0.1174955617 0.7193683059 C4 0.1622044000 SP3
C5_0 C -1.1852096870 0.0851602798 0.8343632583 C4 -0.1267866000 SP3
H8_0 H -1.0550517818 0.1369738257 0.9728702965 H 0.0610053000 UNKNOWN
H9_0 H -0.9645786298 0.0780292094 0.8831519463 H 0.0610053000 UNKNOWN
H6_0 H -1.1021737372 0.0764832998 0.6891114181 H 0.0233398000 UNKNOWN
C9_0 C -1.3092647576 0.1116884113 0.6437366754 C3 -0.4633117000 SP2
H7_0 H -1.1822302635 0.0100163424 0.8392537396 H 0.0466030000 UNKNOWN
C7_0 C -1.3075723771 0.1188115834 0.8843504428 C4 0.4536458000 SP3
N2_0 N -1.3677481726 0.0302637130 0.6048619590 N 0.4066356000 SP2
C16_0 C -1.3976349775 0.1793226392 0.5988488403 C3 0.3171067000 SP2
H10_0 H -1.2802591662 0.1095588219 0.9696365921 H -0.0936779000 UNKNOWN
H11_0 H -1.3218439328 0.1930596409 0.8723542382 H -0.0936779000 UNKNOWN
C8_0 C -1.4413867394 0.0685554395 0.8482793481 C4 -0.4087069000 SP3
C10_0 C -1.3302543433 -0.0607929597 0.6161729752 C3 -0.0690601000 SP2
C15_0 C -1.4901892617 0.0521742768 0.5404378819 C3 0.1279405000 SP2
N5_0 N -1.5076470405 0.1433797515 0.5366194440 N -0.6238570000 SP2
H18_0 H -1.3856628023 0.2531734135 0.6060426401 H 0.0787770000 UNKNOWN
H12_0 H -1.4260469196 -0.0059580458 0.8475680670 H 0.0857903000 UNKNOWN
H13_0 H -1.4879841560 0.0892345399 0.7694654929 H 0.0857903000 UNKNOWN
H14_0 H -1.5150584071 0.0830364381 0.9017141200 H 0.0857903000 UNKNOWN
C11_0 C -1.2199712068 -0.1098498503 0.6721056519 C3 -0.3013642000 SP2
C13_0 C -1.4191317961 -0.1243994780 0.5583429140 C3 0.4176872800 SP2
C14_0 C -1.5724404369 -0.0186129707 0.4898020736 C3 0.1898735000 SP2
H15_0 H -1.1315290555 -0.0836407453 0.7224611111 H 0.1936450000 UNKNOWN
C12_0 C -1.2448682092 -0.2014186940 0.6461379162 C3 -0.1743248000 SP2
N3_0 N -1.3631598855 -0.2099302469 0.5781685896 N -0.2946737800 SP2
N4_0 N -1.5383027889 -0.1063640192 0.4967475952 N -0.6144120000 SP2
H17_0 H -1.6690520773 0.0001604337 0.4429205246 H 0.1099870000 UNKNOWN
H16_0 H -1.1852685630 -0.2611995849 0.6733019027 H 0.1962290000 UNKNOWN
H1_0 H -1.4025861300 -0.2704783798 0.5410537821 H 0.3420420000 UNKNOWN
H16_1 H -0.7564862431 0.1539561181 0.7473640960 H 0.1962290000 UNKNOWN
C12_1 C -0.7976790027 0.0954382903 0.7014334552 C3 -0.1743248000 SP2
N3_1 N -0.8714852736 0.1071930781 0.6042028693 N -0.2946737800 SP2
C11_1 C -0.7872171001 0.0027841021 0.7265134710 C3 -0.3013642000 SP2
H1_1 H -0.9069430019 0.1695977533 0.5705291186 H 0.3420420000 UNKNOWN
C13_1 C -0.9119463831 0.0226194065 0.5637197482 C3 0.4176872800 SP2
C10_1 C -0.8595875491 -0.0436725610 0.6391772314 C3 -0.0690601000 SP2
H15_1 H -0.7324921772 -0.0248328082 0.7985217855 H 0.1936450000 UNKNOWN
N4_1 N -0.9866719583 0.0076620784 0.4688133294 N -0.6144120000 SP2
N2_1 N -0.8892500687 -0.1341592594 0.6124234525 N 0.4066356000 SP2
C14_1 C -1.0134680484 -0.0795890546 0.4458453625 C3 0.1898735000 SP2
C9_1 C -0.8613424748 -0.2176078793 0.6621127432 C3 -0.4633117000 SP2
C15_1 C -0.9681536030 -0.1521735793 0.5147534898 C3 0.1279405000 SP2
H17_1 H -1.0718984468 -0.0971552429 0.3700249358 H 0.1099870000 UNKNOWN
C4_1 C -0.7914240737 -0.2294184299 0.7723131115 C4 0.1622044000 SP3
C16_1 C -0.9248222796 -0.2819419787 0.5916981577 C3 0.3171067000 SP2
N5_1 N -0.9895814993 -0.2425494483 0.5025730976 N -0.6238570000 SP2
C3_1 C -0.8947147488 -0.2507610467 0.8471575123 C4 -0.0437839000 SP3
H6_1 H -0.7322074191 -0.1681012576 0.7979278041 H 0.0233398000 UNKNOWN
C5_1 C -0.6975272737 -0.3146360136 0.7906215431 C4 -0.1267866000 SP3
H18_1 H -0.9288157916 -0.3558829370 0.6008464075 H 0.0787770000 UNKNOWN
N1_1 N -0.9138089113 -0.3500913346 0.8354825534 N -0.1302817000 SP2
H4_1 H -0.8513956629 -0.2333584479 0.9281979779 H 0.0610053000 UNKNOWN
H5_1 H -0.9925782408 -0.2157674772 0.8278618726 H 0.0610053000 UNKNOWN
H7_1 H -0.6381539454 -0.3043258846 0.8687920908 H 0.0466030000 UNKNOWN
C6_1 C -0.7962923925 -0.3948159522 0.7999009116 C4 -0.0455739000 SP3
C7_1 C -0.5979428490 -0.3285397356 0.7129063471 C4 0.4536458000 SP3
C2_1 C -1.0383623683 -0.3888380544 0.8384085706 C3 0.5262329000 SP2
H8_1 H -0.8265957762 -0.4295618677 0.7241437381 H 0.0610053000 UNKNOWN
H9_1 H -0.7504457573 -0.4465456627 0.8565817333 H 0.0610053000 UNKNOWN
H10_1 H -0.6534917050 -0.3424009688 0.6342235155 H -0.0936779000 UNKNOWN
H11_1 H -0.5431398548 -0.2637605810 0.7065222514 H -0.0936779000 UNKNOWN
C8_1 C -0.4950609645 -0.4045852452 0.7459507710 C4 -0.4087069000 SP3
O0_1 O -1.1377176720 -0.3431369420 0.8587014182 O1 -0.5547020000 SP2
N0_1 N -1.0484563406 -0.4810807761 0.8186510632 N -0.4239836000 SP2
H12_1 H -0.4385665509 -0.3912310225 0.8243183740 H 0.0857903000 UNKNOWN
H13_1 H -0.4211395325 -0.4083272294 0.6907849176 H 0.0857903000 UNKNOWN
H14_1 H -0.5439072528 -0.4721695538 0.7466696247 H 0.0857903000 UNKNOWN
H0_1 H -0.9667988875 -0.5223849336 0.8131699447 H 0.3083340000 UNKNOWN
C1_1 C -1.1738637747 -0.5287784807 0.8227485153 C4 -0.1056744000 SP3
C0_1 C -1.1944491577 -0.5595647870 0.9329311256 C4 0.3232468000 SP3
H2_1 H -1.1741750480 -0.5907487527 0.7749034032 H 0.1322210000 UNKNOWN
H3_1 H -1.2610053262 -0.4857458923 0.7923254295 H 0.1322210000 UNKNOWN
F0_1 F -1.0751409124 -0.5844700588 0.9929535983 F -0.1405040000 UNKNOWN
F1_1 F -1.2787079696 -0.6338061867 0.9267251738 F -0.1405040000 UNKNOWN
F2_1 F -1.2512099886 -0.4941101154 0.9878535454 F -0.1405040000 UNKNOWN
#END
