# Supplementary material for: Predicting crystal form stability under real-world conditions
Source: Nature. 2023 Nov 8;623(7986):324–8. doi: 10.1038/s41586-023-06587-3 (PMC10632141; doi:10.1038/s41586-023-06587-3)
Supplement: Supplementary file 2 — This file contains archived experimental crystal structures before and after energy minimization (cif_structures folder) with a summary provided in a file structures.xlsx, predicted crystal structures and relative free energies for radiprodil (radiprodil_landscape_cif_files folder) and upadacitinib (upadacitinib_landscape_cif_files folder), individual (free) energy components for hydrates and anhydrates (energy_components.xlsx file), reference free-energy differences (reference_data_anhydrates.xlsx file) and critical water activities needed to carry out the validation (reference_data_hydrates.xlsx file). [file 41586_2023_6587_MOESM2_ESM.zip › Supplementary_Data/upadacitinib_landscape_cif_files/anhydrate/rank_step4f_057.cif]

#############################################
# Avant-garde Materials Simulation           
#############################################

data_structure_000062
_cell_length_a 7.2840771288
_cell_length_b 13.0516110192
_cell_length_c 19.0339754892
_cell_angle_alpha 90.0000000000
_cell_angle_beta 90.0000000000
_cell_angle_gamma 90.0000000000
_cell_volume 1809.5398988500
_exptl_crystal_density_diffrn 1.3962117936
_symmetry_cell_setting orthorhombic
_symmetry_space_group_name_H-M 'P 2_1 2_1 2_1'
_symmetry_Int_Tables_number 19
loop_
_symmetry_equiv_pos_site_id
_symmetry_equiv_pos_as_xyz
1 x,y,z
2 -x+1/2,-y,z+1/2
3 -x,y+1/2,-z+1/2
4 x+1/2,-y+1/2,-z
loop_
_atom_site_label
_atom_site_type_symbol
_atom_site_fract_x
_atom_site_fract_y
_atom_site_fract_z
_atom_site_fftype
_atom_site_charge
_atom_site_hybridization
F0_0 F 0.2864538573 0.0807996180 0.4442253172 F -0.1405040000 UNKNOWN
C0_0 C 0.2614041545 0.1846645603 0.4392746662 C4 0.3232468000 SP3
F1_0 F 0.2454846759 0.2212727469 0.5059047732 F -0.1405040000 UNKNOWN
F2_0 F 0.4185395452 0.2240153535 0.4118039666 F -0.1405040000 UNKNOWN
C1_0 C 0.0927121049 0.2067133967 0.3953548936 C4 -0.1056744000 SP3
N0_0 N 0.0619868318 0.3154351561 0.3865599920 N -0.4239836000 SP2
H2_0 H 0.1098962737 0.1689353255 0.3442377315 H 0.1322210000 UNKNOWN
H3_0 H -0.0232047215 0.1693364576 0.4223008960 H 0.1322210000 UNKNOWN
H0_0 H 0.1468381509 0.3672161562 0.4127285560 H 0.3083340000 UNKNOWN
C2_0 C -0.0369542038 0.3473099409 0.3293145563 C3 0.5262329000 SP2
O0_0 O -0.0864795003 0.2857507945 0.2820271281 O1 -0.5547020000 SP2
N1_0 N -0.0809335274 0.4490190222 0.3267662255 N -0.1302817000 SP2
C3_0 C -0.0721335482 0.5214547555 0.3858552837 C4 -0.0437839000 SP3
C6_0 C -0.1887633136 0.4899603046 0.2679429893 C4 -0.0455739000 SP3
H4_0 H 0.0550499629 0.5669385793 0.3843766461 H 0.0610053000 UNKNOWN
H5_0 H -0.0775568764 0.4802853715 0.4360210139 H 0.0610053000 UNKNOWN
C4_0 C -0.2403501414 0.5917392350 0.3738105760 C4 0.1622044000 SP3
C5_0 C -0.2426614336 0.5981646026 0.2921888348 C4 -0.1267866000 SP3
H8_0 H -0.3089915356 0.4410070345 0.2577168351 H 0.0610053000 UNKNOWN
H9_0 H -0.1064547626 0.4924077977 0.2194901005 H 0.0610053000 UNKNOWN
H6_0 H -0.2133713887 0.6682526531 0.3953386771 H 0.0233398000 UNKNOWN
C9_0 C -0.4095185194 0.5489182916 0.4078451676 C3 -0.4633117000 SP2
H7_0 H -0.1270718122 0.6492500100 0.2788948051 H 0.0466030000 UNKNOWN
C7_0 C -0.4147793814 0.6413949732 0.2569494350 C4 0.4536458000 SP3
N2_0 N -0.4602608326 0.5715770550 0.4764503315 N 0.4066356000 SP2
C16_0 C -0.5390546184 0.4769626124 0.3860421933 C3 0.3171067000 SP2
H10_0 H -0.4170053431 0.6166721194 0.2016666967 H -0.0936779000 UNKNOWN
H11_0 H -0.5386774673 0.6072274378 0.2804462778 H -0.0936779000 UNKNOWN
C8_0 C -0.4248720611 0.7583855658 0.2598188490 C4 -0.4087069000 SP3
C10_0 C -0.3881469933 0.6335982317 0.5286016728 C3 -0.0690601000 SP2
C15_0 C -0.6174038930 0.5133914154 0.4922568201 C3 0.1279405000 SP2
N5_0 N -0.6651766777 0.4558233234 0.4367692082 N -0.6238570000 SP2
H18_0 H -0.5455543594 0.4390880236 0.3353172054 H 0.0787770000 UNKNOWN
H12_0 H -0.3100943676 0.7927711502 0.2306972898 H 0.0857903000 UNKNOWN
H13_0 H -0.4163344697 0.7880810573 0.3137784078 H 0.0857903000 UNKNOWN
H14_0 H -0.5544149121 0.7849726996 0.2365950060 H 0.0857903000 UNKNOWN
C11_0 C -0.2373818876 0.7014127890 0.5341722840 C3 -0.3013642000 SP2
C13_0 C -0.4813872316 0.6320729293 0.5939868702 C3 0.4176872800 SP2
C14_0 C -0.6991967364 0.5199735879 0.5597443315 C3 0.1898735000 SP2
H15_0 H -0.1349672198 0.7214287492 0.4953143452 H 0.1936450000 UNKNOWN
C12_0 C -0.2432765405 0.7387991298 0.6025111282 C3 -0.1743248000 SP2
N3_0 N -0.3891972523 0.6979855703 0.6381755171 N -0.2946737800 SP2
N4_0 N -0.6329713506 0.5778745542 0.6111030731 N -0.6144120000 SP2
H17_0 H -0.8220601228 0.4743247056 0.5699972397 H 0.1099870000 UNKNOWN
H16_0 H -0.1515652032 0.7926006406 0.6279604434 H 0.1962290000 UNKNOWN
H1_0 H -0.4089102373 0.7030410816 0.6924914040 H 0.3420420000 UNKNOWN
#END
