# Supplementary material for: Predicting crystal form stability under real-world conditions
Source: Nature. 2023 Nov 8;623(7986):324–8. doi: 10.1038/s41586-023-06587-3 (PMC10632141; doi:10.1038/s41586-023-06587-3)
Supplement: Supplementary file 2 — This file contains archived experimental crystal structures before and after energy minimization (cif_structures folder) with a summary provided in a file structures.xlsx, predicted crystal structures and relative free energies for radiprodil (radiprodil_landscape_cif_files folder) and upadacitinib (upadacitinib_landscape_cif_files folder), individual (free) energy components for hydrates and anhydrates (energy_components.xlsx file), reference free-energy differences (reference_data_anhydrates.xlsx file) and critical water activities needed to carry out the validation (reference_data_hydrates.xlsx file). [file 41586_2023_6587_MOESM2_ESM.zip › Supplementary_Data/upadacitinib_landscape_cif_files/anhydrate/rank_step4f_004.cif]

#############################################
# Avant-garde Materials Simulation           
#############################################

data_structure_000008
_cell_length_a 10.9430136815
_cell_length_b 17.0660572618
_cell_length_c 10.8644398211
_cell_angle_alpha 90.0000000000
_cell_angle_beta 117.1586625545
_cell_angle_gamma 90.0000000000
_cell_volume 1805.2754974527
_exptl_crystal_density_diffrn 1.3995099093
_symmetry_cell_setting monoclinic
_symmetry_space_group_name_H-M 'P 2_1'
_symmetry_Int_Tables_number 4
loop_
_symmetry_equiv_pos_site_id
_symmetry_equiv_pos_as_xyz
1 x,y,z
2 -x,y+1/2,-z
loop_
_atom_site_label
_atom_site_type_symbol
_atom_site_fract_x
_atom_site_fract_y
_atom_site_fract_z
_atom_site_fftype
_atom_site_charge
_atom_site_hybridization
F0_0 F -0.0000139304 0.4056172368 0.0542108392 F -0.1405040000 UNKNOWN
C0_0 C -0.0350930620 0.3559015755 0.1313633683 C4 0.3232468000 SP3
F1_0 F -0.1355024594 0.3073177194 0.0423345668 F -0.1405040000 UNKNOWN
F2_0 F 0.0777191706 0.3109553649 0.2065165571 F -0.1405040000 UNKNOWN
C1_0 C -0.0866730855 0.3995178439 0.2210437798 C4 -0.1056744000 SP3
N0_0 N 0.0178725747 0.4458849205 0.3276358749 N -0.4239836000 SP2
H2_0 H -0.1700851712 0.4377183921 0.1510644692 H 0.1322210000 UNKNOWN
H3_0 H -0.1280936841 0.3553482846 0.2655081741 H 0.1322210000 UNKNOWN
H0_0 H 0.0079698579 0.5058057830 0.3132330879 H 0.3083340000 UNKNOWN
C2_0 C 0.0902634087 0.4134650668 0.4576999276 C3 0.5262329000 SP2
O0_0 O 0.0714016285 0.3441834707 0.4823478572 O1 -0.5547020000 SP2
N1_0 N 0.1870369440 0.4600994607 0.5557595123 N -0.1302817000 SP2
C3_0 C 0.2361595115 0.5358330820 0.5330079540 C4 -0.0437839000 SP3
C6_0 C 0.2820409456 0.4262797202 0.6893246128 C4 -0.0455739000 SP3
H4_0 H 0.1945247328 0.5840143797 0.5701290932 H 0.0610053000 UNKNOWN
H5_0 H 0.2052963497 0.5458117233 0.4230803793 H 0.0610053000 UNKNOWN
C4_0 C 0.3928631417 0.5305971916 0.6211722488 C4 0.1622044000 SP3
C5_0 C 0.4052231031 0.4830577340 0.7496441480 C4 -0.1267866000 SP3
H8_0 H 0.3134572439 0.3676713489 0.6721843358 H 0.0610053000 UNKNOWN
H9_0 H 0.2327217965 0.4197377087 0.7570968348 H 0.0610053000 UNKNOWN
H6_0 H 0.4361325965 0.5896437345 0.6524940826 H 0.0233398000 UNKNOWN
C9_0 C 0.4582346433 0.4917567730 0.5422945630 C3 -0.4633117000 SP2
H7_0 H 0.3882731555 0.5251917149 0.8170385797 H 0.0466030000 UNKNOWN
C7_0 C 0.5407311044 0.4401532526 0.8351492784 C4 0.4536458000 SP3
N2_0 N 0.5959347148 0.4988709507 0.5749455407 N 0.4066356000 SP2
C16_0 C 0.4047421187 0.4412399706 0.4292832105 C3 0.3171067000 SP2
H10_0 H 0.5595103544 0.3986492760 0.7677914096 H -0.0936779000 UNKNOWN
H11_0 H 0.6267573976 0.4819598782 0.8730738159 H -0.0936779000 UNKNOWN
C8_0 C 0.5402501618 0.3959574738 0.9572225799 C4 -0.4087069000 SP3
C10_0 C 0.7039840185 0.5421064906 0.6719291696 C3 -0.0690601000 SP2
C15_0 C 0.6196613862 0.4522439874 0.4814583394 C3 0.1279405000 SP2
N5_0 N 0.5020827057 0.4173552875 0.3919382693 N -0.6238570000 SP2
H18_0 H 0.2990820699 0.4210770900 0.3736847420 H 0.0787770000 UNKNOWN
H12_0 H 0.5286683886 0.4362028412 1.0303377251 H 0.0857903000 UNKNOWN
H13_0 H 0.6356275282 0.3627522436 1.0133714008 H 0.0857903000 UNKNOWN
H14_0 H 0.4553245649 0.3537494897 0.9235984179 H 0.0857903000 UNKNOWN
C11_0 C 0.7213523765 0.5949233223 0.7789550941 C3 -0.3013642000 SP2
C13_0 C 0.8316567051 0.5339446732 0.6688730434 C3 0.4176872800 SP2
C14_0 C 0.7527294614 0.4492623423 0.4896897975 C3 0.1898735000 SP2
H15_0 H 0.6471552910 0.6162312556 0.8111404338 H 0.1936450000 UNKNOWN
C12_0 C 0.8591766067 0.6163770738 0.8390494663 C3 -0.1743248000 SP2
N3_0 N 0.9244237057 0.5804666018 0.7730749744 N -0.2946737800 SP2
N4_0 N 0.8586801561 0.4898084531 0.5812296834 N -0.6144120000 SP2
H17_0 H 0.7685807559 0.4109823235 0.4175962699 H 0.1099870000 UNKNOWN
H16_0 H 0.9150818009 0.6549626893 0.9262599035 H 0.1962290000 UNKNOWN
H1_0 H 1.0306688409 0.5846293189 0.8066398202 H 0.3420420000 UNKNOWN
O0_1 O -0.0354042811 0.6050298572 0.2590194841 O1 -0.5547020000 SP2
C2_1 C -0.0911914173 0.6531490675 0.3046542137 C3 0.5262329000 SP2
N0_1 N -0.0274605544 0.7213454362 0.3696776258 N -0.4239836000 SP2
N1_1 N -0.2202831829 0.6407228716 0.2908805259 N -0.1302817000 SP2
H0_1 H -0.0739668554 0.7626080102 0.4032624516 H 0.3083340000 UNKNOWN
C1_1 C 0.0960840460 0.7470519439 0.3657013554 C4 -0.1056744000 SP3
C3_1 C -0.3027222699 0.5744662368 0.2083726137 C4 -0.0437839000 SP3
C6_1 C -0.2985405637 0.6946391151 0.3324649473 C4 -0.0455739000 SP3
C0_1 C 0.0655328232 0.7966998250 0.2379684035 C4 0.3232468000 SP3
H2_1 H 0.1559406491 0.6962443924 0.3624609596 H 0.1322210000 UNKNOWN
H3_1 H 0.1585638436 0.7819749433 0.4581270342 H 0.1322210000 UNKNOWN
H4_1 H -0.2572653642 0.5191702430 0.2611245077 H 0.0610053000 UNKNOWN
H5_1 H -0.3050424331 0.5731453148 0.1060063925 H 0.0610053000 UNKNOWN
C4_1 C -0.4460009220 0.5860030375 0.2009409605 C4 0.1622044000 SP3
C5_1 C -0.4181025097 0.6440871767 0.3225735218 C4 -0.1267866000 SP3
H8_1 H -0.3358473236 0.7454201031 0.2614366741 H 0.0610053000 UNKNOWN
H9_1 H -0.2355306903 0.7167788658 0.4377660059 H 0.0610053000 UNKNOWN
F0_1 F 0.0045003258 0.7535966626 0.1190559110 F -0.1405040000 UNKNOWN
F1_1 F 0.1837663178 0.8271847653 0.2451672910 F -0.1405040000 UNKNOWN
F2_1 F -0.0205386646 0.8573867144 0.2230122437 F -0.1405040000 UNKNOWN
H6_1 H -0.4774391867 0.5300861916 0.2281167826 H 0.0233398000 UNKNOWN
C9_1 C -0.5650983768 0.6052562979 0.0636521583 C3 -0.4633117000 SP2
H7_1 H -0.3771302497 0.6077411550 0.4166469602 H 0.0466030000 UNKNOWN
C7_1 C -0.5410560821 0.6895866168 0.3156964253 C4 0.4536458000 SP3
N2_1 N -0.5806381774 0.6590961109 -0.0391369530 N 0.4066356000 SP2
C16_1 C -0.6956523258 0.5729580179 0.0183720119 C3 0.3171067000 SP2
H10_1 H -0.5835424817 0.7278279605 0.2236939258 H -0.0936779000 UNKNOWN
H11_1 H -0.6231973590 0.6476048145 0.3010300501 H -0.0936779000 UNKNOWN
C8_1 C -0.5038302412 0.7380749642 0.4464819263 C4 -0.4087069000 SP3
C10_1 C -0.4949418205 0.7084557658 -0.0670533113 C3 -0.0690601000 SP2
C15_1 C -0.7203340971 0.6566876002 -0.1385513732 C3 0.1279405000 SP2
N5_1 N -0.7894395131 0.6037745121 -0.1032236856 N -0.6238570000 SP2
H18_1 H -0.7234072673 0.5280018815 0.0721493776 H 0.0787770000 UNKNOWN
H12_1 H -0.4593374416 0.7011633403 0.5398242127 H 0.0857903000 UNKNOWN
H13_1 H -0.5939211651 0.7680592851 0.4431009878 H 0.0857903000 UNKNOWN
H14_1 H -0.4276942049 0.7836120019 0.4598367346 H 0.0857903000 UNKNOWN
C11_1 C -0.3532964718 0.7268257291 -0.0025519601 C3 -0.3013642000 SP2
C13_1 C -0.5591506272 0.7546914696 -0.1889998734 C3 0.4176872800 SP2
C14_1 C -0.7714779918 0.7063354693 -0.2558365561 C3 0.1898735000 SP2
H15_1 H -0.2716642656 0.7028062444 0.0906668003 H 0.1936450000 UNKNOWN
C12_1 C -0.3362617574 0.7834133013 -0.0857173536 C3 -0.1743248000 SP2
N3_1 N -0.4591484847 0.7998815023 -0.1967683481 N -0.2946737800 SP2
N4_1 N -0.6933431083 0.7560530866 -0.2822794590 N -0.6144120000 SP2
H17_1 H -0.8812621087 0.7043110778 -0.3270033488 H 0.1099870000 UNKNOWN
H16_1 H -0.2424501621 0.8121845476 -0.0719451362 H 0.1962290000 UNKNOWN
H1_1 H -0.4773757054 0.8431851363 -0.2730039133 H 0.3420420000 UNKNOWN
#END
