# Supplementary material for: Predicting crystal form stability under real-world conditions
Source: Nature. 2023 Nov 8;623(7986):324–8. doi: 10.1038/s41586-023-06587-3 (PMC10632141; doi:10.1038/s41586-023-06587-3)
Supplement: Supplementary file 2 — This file contains archived experimental crystal structures before and after energy minimization (cif_structures folder) with a summary provided in a file structures.xlsx, predicted crystal structures and relative free energies for radiprodil (radiprodil_landscape_cif_files folder) and upadacitinib (upadacitinib_landscape_cif_files folder), individual (free) energy components for hydrates and anhydrates (energy_components.xlsx file), reference free-energy differences (reference_data_anhydrates.xlsx file) and critical water activities needed to carry out the validation (reference_data_hydrates.xlsx file). [file 41586_2023_6587_MOESM2_ESM.zip › Supplementary_Data/upadacitinib_landscape_cif_files/anhydrate/rank_step4f_017.cif]

#############################################
# Avant-garde Materials Simulation           
#############################################

data_structure_000010
_cell_length_a 45.2342318160
_cell_length_b 9.2079461052
_cell_length_c 8.9045499472
_cell_angle_alpha 90.0000000000
_cell_angle_beta 80.4227561119
_cell_angle_gamma 90.0000000000
_cell_volume 3657.1794497690
_exptl_crystal_density_diffrn 1.3816663811
_symmetry_cell_setting monoclinic
_symmetry_space_group_name_H-M 'C 2'
_symmetry_Int_Tables_number 5
loop_
_symmetry_equiv_pos_site_id
_symmetry_equiv_pos_as_xyz
1 x,y,z
2 -x,y,-z
3 x+1/2,y+1/2,z
4 -x+1/2,y+1/2,-z
loop_
_atom_site_label
_atom_site_type_symbol
_atom_site_fract_x
_atom_site_fract_y
_atom_site_fract_z
_atom_site_fftype
_atom_site_charge
_atom_site_hybridization
F0_0 F -0.2472396105 0.2976258495 0.1885767351 F -0.1405040000 UNKNOWN
C0_0 C -0.2533033519 0.1672545168 0.2592915441 C4 0.3232468000 SP3
F1_0 F -0.2522863054 0.0654569992 0.1471136217 F -0.1405040000 UNKNOWN
F2_0 F -0.2303732035 0.1382512072 0.3366687057 F -0.1405040000 UNKNOWN
C1_0 C -0.2832181477 0.1679111816 0.3671147239 C4 -0.1056744000 SP3
N0_0 N -0.3078327029 0.1931310687 0.2869222220 N -0.4239836000 SP2
H2_0 H -0.2860460151 0.0623666586 0.4249018616 H 0.1322210000 UNKNOWN
H3_0 H -0.2816444676 0.2523527763 0.4526954099 H 0.1322210000 UNKNOWN
H0_0 H -0.3111415384 0.2995590340 0.2555508369 H 0.3083340000 UNKNOWN
C2_0 C -0.3308286827 0.0943810077 0.2940914127 C3 0.5262329000 SP2
O0_0 O -0.3320351600 -0.0211269529 0.3696066635 O1 -0.5547020000 SP2
N1_0 N -0.3528925119 0.1317937667 0.2136072418 N -0.1302817000 SP2
C3_0 C -0.3791522718 0.0389508564 0.2127448302 C4 -0.0437839000 SP3
C6_0 C -0.3502991260 0.2448002173 0.0949799757 C4 -0.0455739000 SP3
H4_0 H -0.3917743984 0.0232388574 0.3278606029 H 0.0610053000 UNKNOWN
H5_0 H -0.3723621842 -0.0690232127 0.1659029533 H 0.0610053000 UNKNOWN
C4_0 C -0.3970394832 0.1245438081 0.1097743998 C4 0.1622044000 SP3
C5_0 C -0.3717882094 0.1939703759 -0.0101144279 C4 -0.1267866000 SP3
H8_0 H -0.3270512731 0.2538452567 0.0361224244 H 0.0610053000 UNKNOWN
H9_0 H -0.3568850698 0.3517626774 0.1447045076 H 0.0610053000 UNKNOWN
H6_0 H -0.4081460807 0.2144073078 0.1795605727 H 0.0233398000 UNKNOWN
C9_0 C -0.4203442349 0.0380321460 0.0502283858 C3 -0.4633117000 SP2
H7_0 H -0.3804645586 0.2886774518 -0.0643813203 H 0.0466030000 UNKNOWN
C7_0 C -0.3567411068 0.0903020872 -0.1356652207 C4 0.4536458000 SP3
N2_0 N -0.4409187105 0.0991025570 -0.0297523763 N 0.4066356000 SP2
C16_0 C -0.4262144901 -0.1107186732 0.0485339188 C3 0.3171067000 SP2
H10_0 H -0.3334657760 0.1268530686 -0.1720174859 H -0.0936779000 UNKNOWN
H11_0 H -0.3550873071 -0.0195922519 -0.0891102638 H -0.0936779000 UNKNOWN
C8_0 C -0.3722172390 0.0843112952 -0.2755319259 C4 -0.4087069000 SP3
C10_0 C -0.4482264481 0.2404907693 -0.0616968926 C3 -0.0690601000 SP2
C15_0 C -0.4573297199 -0.0160670625 -0.0803450334 C3 0.1279405000 SP2
N5_0 N -0.4484632605 -0.1442873361 -0.0313334923 N -0.6238570000 SP2
H18_0 H -0.4150277775 -0.1944462085 0.1042825491 H 0.0787770000 UNKNOWN
H12_0 H -0.3592797410 0.0195225541 -0.3673078462 H 0.0857903000 UNKNOWN
H13_0 H -0.3739437528 0.1943543512 -0.3215137554 H 0.0857903000 UNKNOWN
H14_0 H -0.3950251935 0.0397889541 -0.2490393255 H 0.0857903000 UNKNOWN
C11_0 C -0.4389280689 0.3808035495 -0.0241838466 C3 -0.3013642000 SP2
C13_0 C -0.4713428508 0.2571177039 -0.1492352253 C3 0.4176872800 SP2
C14_0 C -0.4798065524 0.0151449524 -0.1686656619 C3 0.1898735000 SP2
H15_0 H -0.4225734665 0.4100424338 0.0466457315 H 0.1936450000 UNKNOWN
C12_0 C -0.4564666375 0.4781592436 -0.0907154320 C3 -0.1743248000 SP2
N3_0 N -0.4757076698 0.4034890342 -0.1660603412 N -0.2946737800 SP2
N4_0 N -0.4869815904 0.1493306131 -0.2035653498 N -0.6144120000 SP2
H17_0 H -0.4920023120 -0.0753615429 -0.2083472144 H 0.1099870000 UNKNOWN
H16_0 H -0.4564795878 0.5964690081 -0.0867157014 H 0.1962290000 UNKNOWN
H1_0 H -0.4919373929 0.4479858268 -0.2239519127 H 0.3420420000 UNKNOWN
H12_1 H -0.1688763853 0.2507931326 0.1080543333 H 0.0857903000 UNKNOWN
C8_1 C -0.1507223934 0.1802260013 0.0518408563 C4 -0.4087069000 SP3
C7_1 C -0.1262427822 0.1582419334 0.1497453998 C4 0.4536458000 SP3
H13_1 H -0.1610038400 0.0765142296 0.0272955761 H 0.0857903000 UNKNOWN
H14_1 H -0.1417116314 0.2297745237 -0.0586219279 H 0.0857903000 UNKNOWN
C5_1 C -0.1382106037 0.0804591571 0.2987147007 C4 -0.1267866000 SP3
H10_1 H -0.1160498555 0.2627810585 0.1721298331 H -0.0936779000 UNKNOWN
H11_1 H -0.1079138487 0.0927686014 0.0866615979 H -0.0936779000 UNKNOWN
C4_1 C -0.1158227447 0.0094826570 0.3905569084 C4 0.1622044000 SP3
H7_1 H -0.1518775546 -0.0118014962 0.2696470026 H 0.0466030000 UNKNOWN
C6_1 C -0.1586494074 0.1700693149 0.4193044331 C4 -0.0455739000 SP3
C3_1 C -0.1377648056 -0.0388258770 0.5341052668 C4 -0.0437839000 SP3
H6_1 H -0.1052577975 -0.0847103385 0.3272419340 H 0.0233398000 UNKNOWN
C9_1 C -0.0917140562 0.1038750149 0.4359458429 C3 -0.4633117000 SP2
N1_1 N -0.1591776694 0.0820424647 0.5577539080 N -0.1302817000 SP2
H8_1 H -0.1494952801 0.2791012382 0.4333385228 H 0.0610053000 UNKNOWN
H9_1 H -0.1814211508 0.1826292053 0.3937750537 H 0.0610053000 UNKNOWN
H4_1 H -0.1488716333 -0.1417690063 0.5128819582 H 0.0610053000 UNKNOWN
H5_1 H -0.1268650685 -0.0540068792 0.6342289900 H 0.0610053000 UNKNOWN
N2_1 N -0.0696222043 0.0446830300 0.5077548236 N 0.4066356000 SP2
C16_1 C -0.0871422782 0.2536044506 0.4431653715 C3 0.3171067000 SP2
C2_1 C -0.1812656493 0.0873232247 0.6822798056 C3 0.5262329000 SP2
C10_1 C -0.0613420277 -0.0961371481 0.5367589413 C3 -0.0690601000 SP2
C15_1 C -0.0532141093 0.1611198703 0.5559687821 C3 0.1279405000 SP2
N5_1 N -0.0639010545 0.2888554274 0.5155475106 N -0.6238570000 SP2
H18_1 H -0.1001306423 0.3375714842 0.3986604946 H 0.0787770000 UNKNOWN
O0_1 O -0.1857146861 -0.0137729445 0.7773557685 O1 -0.5547020000 SP2
N0_1 N -0.1982923655 0.2120751965 0.6952259121 N -0.4239836000 SP2
C11_1 C -0.0706746951 -0.2374264512 0.5025225186 C3 -0.3013642000 SP2
C13_1 C -0.0370533254 -0.1105032561 0.6173114258 C3 0.4176872800 SP2
C14_1 C -0.0296343588 0.1318909028 0.6380237075 C3 0.1898735000 SP2
H0_1 H -0.1880691786 0.3076122231 0.6545044028 H 0.3083340000 UNKNOWN
C1_1 C -0.2230653071 0.2250806923 0.8190844142 C4 -0.1056744000 SP3
H15_1 H -0.0882266402 -0.2694137165 0.4402878388 H 0.1936450000 UNKNOWN
C12_1 C -0.0517825728 -0.3328084779 0.5623679442 C3 -0.1743248000 SP2
N3_1 N -0.0318435237 -0.2564991935 0.6317017146 N -0.2946737800 SP2
N4_1 N -0.0214324169 -0.0015706266 0.6697914509 N -0.6144120000 SP2
H17_1 H -0.0177339048 0.2234376619 0.6778535700 H 0.1099870000 UNKNOWN
C0_1 C -0.2529932762 0.2182674395 0.7622559612 C4 0.3232468000 SP3
H2_1 H -0.2222894953 0.3284327595 0.8796156511 H 0.1322210000 UNKNOWN
H3_1 H -0.2225402239 0.1352046157 0.8994472272 H 0.1322210000 UNKNOWN
H16_1 H -0.0514997554 -0.4510945142 0.5585127998 H 0.1962290000 UNKNOWN
H1_1 H -0.0153317503 -0.2998063088 0.6891201412 H 0.3420420000 UNKNOWN
F0_1 F -0.2552794670 0.3220187616 0.6546622913 F -0.1405040000 UNKNOWN
F1_1 F -0.2762723732 0.2396947758 0.8787649425 F -0.1405040000 UNKNOWN
F2_1 F -0.2575301403 0.0879361035 0.6975714006 F -0.1405040000 UNKNOWN
#END
