# Supplementary material for: Predicting crystal form stability under real-world conditions
Source: Nature. 2023 Nov 8;623(7986):324–8. doi: 10.1038/s41586-023-06587-3 (PMC10632141; doi:10.1038/s41586-023-06587-3)
Supplement: Supplementary file 2 — This file contains archived experimental crystal structures before and after energy minimization (cif_structures folder) with a summary provided in a file structures.xlsx, predicted crystal structures and relative free energies for radiprodil (radiprodil_landscape_cif_files folder) and upadacitinib (upadacitinib_landscape_cif_files folder), individual (free) energy components for hydrates and anhydrates (energy_components.xlsx file), reference free-energy differences (reference_data_anhydrates.xlsx file) and critical water activities needed to carry out the validation (reference_data_hydrates.xlsx file). [file 41586_2023_6587_MOESM2_ESM.zip › Supplementary_Data/upadacitinib_landscape_cif_files/anhydrate/rank_step4f_003.cif]

#############################################
# Avant-garde Materials Simulation           
#############################################

data_structure_000002
_cell_length_a 8.7803043196
_cell_length_b 44.0739730196
_cell_length_c 9.1816808480
_cell_angle_alpha 90.0000000000
_cell_angle_beta 90.0000000000
_cell_angle_gamma 90.0000000000
_cell_volume 3553.1534418512
_exptl_crystal_density_diffrn 1.4221175579
_symmetry_cell_setting orthorhombic
_symmetry_space_group_name_H-M 'P 2_1 2_1 2'
_symmetry_Int_Tables_number 18
loop_
_symmetry_equiv_pos_site_id
_symmetry_equiv_pos_as_xyz
1 x,y,z
2 -x,-y,z
3 -x+1/2,y+1/2,-z
4 x+1/2,-y+1/2,-z
loop_
_atom_site_label
_atom_site_type_symbol
_atom_site_fract_x
_atom_site_fract_y
_atom_site_fract_z
_atom_site_fftype
_atom_site_charge
_atom_site_hybridization
F0_0 F -0.6738330158 0.7606735440 0.9805607636 F -0.1405040000 UNKNOWN
C0_0 C -0.5989042206 0.7564790078 0.8517533222 C4 0.3232468000 SP3
F1_0 F -0.7061336217 0.7578469363 0.7449101374 F -0.1405040000 UNKNOWN
F2_0 F -0.5042635972 0.7807869744 0.8340841407 F -0.1405040000 UNKNOWN
C1_0 C -0.5084654926 0.7270254497 0.8501640101 C4 -0.1056744000 SP3
N0_0 N -0.6054270527 0.7010746328 0.8723885165 N -0.4239836000 SP2
H2_0 H -0.4510465239 0.7250389747 0.7444998403 H 0.1322210000 UNKNOWN
H3_0 H -0.4211900010 0.7290582537 0.9354997202 H 0.1322210000 UNKNOWN
H0_0 H -0.6313542408 0.6963327469 0.9799324816 H 0.3083340000 UNKNOWN
C2_0 C -0.6019607243 0.6771398822 0.7753878031 C3 0.5262329000 SP2
O0_0 O -0.5211214009 0.6767479929 0.6630333817 O1 -0.5547020000 SP2
N1_0 N -0.6941560416 0.6533579137 0.8115835853 N -0.1302817000 SP2
C3_0 C -0.6986603672 0.6257741995 0.7224604822 C4 -0.0437839000 SP3
C6_0 C -0.8185653720 0.6546016895 0.9193123051 C4 -0.0455739000 SP3
H4_0 H -0.5856878057 0.6152635082 0.7144499869 H 0.0610053000 UNKNOWN
H5_0 H -0.7373426246 0.6309597054 0.6111481638 H 0.0610053000 UNKNOWN
C4_0 C -0.8127765758 0.6058582915 0.8057607082 C4 0.1622044000 SP3
C5_0 C -0.9273267307 0.6294776408 0.8695297655 C4 -0.1267866000 SP3
H8_0 H -0.8715883138 0.6772062358 0.9188412347 H 0.0610053000 UNKNOWN
H9_0 H -0.7753743208 0.6505062023 1.0301057689 H 0.0610053000 UNKNOWN
H6_0 H -0.7502978985 0.5957503113 0.8981291540 H 0.0233398000 UNKNOWN
C9_0 C -0.8842704396 0.5812118993 0.7184105754 C3 -0.4633117000 SP2
H7_0 H -0.9874555258 0.6197793596 0.9638057264 H 0.0466030000 UNKNOWN
C7_0 C -1.0459280931 0.6406122740 0.7590077266 C4 0.4536458000 SP3
N2_0 N -0.9829276949 0.5602905671 0.7790985117 N 0.4066356000 SP2
C16_0 C -0.8891963035 0.5751314442 0.5692771517 C3 0.3171067000 SP2
H10_0 H -0.9892017665 0.6537300453 0.6725009331 H -0.0936779000 UNKNOWN
H11_0 H -1.0971005559 0.6207197065 0.7052229663 H -0.0936779000 UNKNOWN
C8_0 C -1.1717260528 0.6596341356 0.8284295839 C4 -0.4087069000 SP3
C10_0 C -1.0221725331 0.5528604178 0.9207586928 C3 -0.0690601000 SP2
C15_0 C -1.0455176496 0.5433105870 0.6634484041 C3 0.1279405000 SP2
N5_0 N -0.9871926113 0.5522691838 0.5352649256 N -0.6238570000 SP2
H18_0 H -0.8234562672 0.5866215657 0.4855465994 H 0.0787770000 UNKNOWN
H12_0 H -1.1271914412 0.6802510884 0.8806985416 H 0.0857903000 UNKNOWN
H13_0 H -1.2311236078 0.6463494035 0.9123816271 H 0.0857903000 UNKNOWN
H14_0 H -1.2570900896 0.6667734370 0.7481385073 H 0.0857903000 UNKNOWN
C11_0 C -0.9779005237 0.5624832981 1.0616931361 C3 -0.3013642000 SP2
C13_0 C -1.1290071417 0.5291323072 0.9369842483 C3 0.4176872800 SP2
C14_0 C -1.1529692665 0.5202752648 0.6943275778 C3 0.1898735000 SP2
H15_0 H -0.8935317604 0.5792973401 1.0915604618 H 0.1936450000 UNKNOWN
C12_0 C -1.0595983008 0.5445048921 1.1589622103 C3 -0.1743248000 SP2
N3_0 N -1.1503746083 0.5247088427 1.0836874716 N -0.2946737800 SP2
N4_0 N -1.1954371613 0.5130034533 0.8286731063 N -0.6144120000 SP2
H17_0 H -1.2014931948 0.5076419180 0.6033967523 H 0.1099870000 UNKNOWN
H16_0 H -1.0558041725 0.5445088192 1.2776224901 H 0.1962290000 UNKNOWN
H1_0 H -1.2217293872 0.5079950978 1.1278386609 H 0.3420420000 UNKNOWN
F0_1 F -0.5254287550 0.7653628046 1.2591259136 F -0.1405040000 UNKNOWN
C0_1 C -0.5971896663 0.7606634814 1.3880836607 C4 0.3232468000 SP3
F1_1 F -0.4944598909 0.7674958243 1.4952056072 F -0.1405040000 UNKNOWN
F2_1 F -0.7117745982 0.7815676416 1.3984589156 F -0.1405040000 UNKNOWN
C1_1 C -0.6610324771 0.7287745708 1.4032513164 C4 -0.1056744000 SP3
N0_1 N -0.5444095057 0.7058902111 1.3901790142 N -0.4239836000 SP2
H2_1 H -0.7174208757 0.7274746605 1.5095890236 H 0.1322210000 UNKNOWN
H3_1 H -0.7461901759 0.7256184456 1.3169688570 H 0.1322210000 UNKNOWN
H0_1 H -0.5119637857 0.6960921956 1.4872019782 H 0.3083340000 UNKNOWN
C2_1 C -0.5488259711 0.6871263408 1.2697886121 C3 0.5262329000 SP2
O0_1 O -0.6444793976 0.6903431331 1.1698797034 O1 -0.5547020000 SP2
N1_1 N -0.4420559133 0.6647194857 1.2673579775 N -0.1302817000 SP2
C3_1 C -0.4409109802 0.6424250613 1.1487512716 C4 -0.0437839000 SP3
C6_1 C -0.3009196614 0.6642981246 1.3540190838 C4 -0.0455739000 SP3
H4_1 H -0.4179052649 0.6533871218 1.0431640282 H 0.0610053000 UNKNOWN
H5_1 H -0.5514985563 0.6309003196 1.1407305376 H 0.0610053000 UNKNOWN
C4_1 C -0.3097449093 0.6208683594 1.1929315765 C4 0.1622044000 SP3
C5_1 C -0.1970999701 0.6434586938 1.2635937444 C4 -0.1267866000 SP3
H8_1 H -0.3217542592 0.6553027103 1.4642733487 H 0.0610053000 UNKNOWN
H9_1 H -0.2553551605 0.6873668004 1.3649550640 H 0.0610053000 UNKNOWN
H6_1 H -0.2558168419 0.6107238918 1.0964686508 H 0.0233398000 UNKNOWN
C9_1 C -0.3702270258 0.5958117204 1.2871471517 C3 -0.4633117000 SP2
H7_1 H -0.1552137158 0.6573269523 1.1716875947 H 0.0466030000 UNKNOWN
C7_1 C -0.0575263724 0.6303709016 1.3402612465 C4 0.4536458000 SP3
N2_1 N -0.4553633752 0.5726050207 1.2267215617 N 0.4066356000 SP2
C16_1 C -0.3820986242 0.5910752966 1.4372247455 C3 0.3171067000 SP2
H10_1 H -0.0899965521 0.6197003257 1.4439604535 H -0.0936779000 UNKNOWN
H11_1 H -0.0121906049 0.6118498143 1.2723967950 H -0.0936779000 UNKNOWN
C8_1 C 0.0663764349 0.6542290670 1.3649611435 C4 -0.4087069000 SP3
C10_1 C -0.4885324658 0.5641190737 1.0848757249 C3 -0.0690601000 SP2
C15_1 C -0.5155373093 0.5553664162 1.3427093504 C3 0.1279405000 SP2
N5_1 N -0.4696982798 0.5666306426 1.4713933092 N -0.6238570000 SP2
H18_1 H -0.3303706231 0.6048037004 1.5221232764 H 0.0787770000 UNKNOWN
H12_1 H 0.1026199471 0.6647407557 1.2621625740 H 0.0857903000 UNKNOWN
H13_1 H 0.1684873530 0.6442141587 1.4147758869 H 0.0857903000 UNKNOWN
H14_1 H 0.0273904675 0.6726313872 1.4366542022 H 0.0857903000 UNKNOWN
C11_1 C -0.4470762006 0.5741135999 0.9435431983 C3 -0.3013642000 SP2
C13_1 C -0.5857377381 0.5387450976 1.0691485700 C3 0.4176872800 SP2
C14_1 C -0.6134919479 0.5306990548 1.3119676511 C3 0.1898735000 SP2
H15_1 H -0.3725000941 0.5925819125 0.9123795393 H 0.1936450000 UNKNOWN
C12_1 C -0.5197609213 0.5545370122 0.8469165046 C3 -0.1743248000 SP2
N3_1 N -0.6030271975 0.5335233205 0.9224810176 N -0.2946737800 SP2
N4_1 N -0.6498296604 0.5223009963 1.1775691379 N -0.6144120000 SP2
H17_1 H -0.6626134640 0.5181608318 1.4029681766 H 0.1099870000 UNKNOWN
H16_1 H -0.5160804438 0.5544976978 0.7282530603 H 0.1962290000 UNKNOWN
H1_1 H -0.6730401072 0.5164781532 0.8786036324 H 0.3420420000 UNKNOWN
#END
