# Supplementary material for: Predicting crystal form stability under real-world conditions
Source: Nature. 2023 Nov 8;623(7986):324–8. doi: 10.1038/s41586-023-06587-3 (PMC10632141; doi:10.1038/s41586-023-06587-3)
Supplement: Supplementary file 2 — This file contains archived experimental crystal structures before and after energy minimization (cif_structures folder) with a summary provided in a file structures.xlsx, predicted crystal structures and relative free energies for radiprodil (radiprodil_landscape_cif_files folder) and upadacitinib (upadacitinib_landscape_cif_files folder), individual (free) energy components for hydrates and anhydrates (energy_components.xlsx file), reference free-energy differences (reference_data_anhydrates.xlsx file) and critical water activities needed to carry out the validation (reference_data_hydrates.xlsx file). [file 41586_2023_6587_MOESM2_ESM.zip › Supplementary_Data/upadacitinib_landscape_cif_files/anhydrate/rank_step4f_013.cif]

#############################################
# Avant-garde Materials Simulation           
#############################################

data_structure_000024
_cell_length_a 5.5124617246
_cell_length_b 14.9509741884
_cell_length_c 21.2907939055
_cell_angle_alpha 90.0000000000
_cell_angle_beta 90.0000000000
_cell_angle_gamma 90.0000000000
_cell_volume 1754.7163983469
_exptl_crystal_density_diffrn 1.4398343517
_symmetry_cell_setting orthorhombic
_symmetry_space_group_name_H-M 'P 2_1 2_1 2_1'
_symmetry_Int_Tables_number 19
loop_
_symmetry_equiv_pos_site_id
_symmetry_equiv_pos_as_xyz
1 x,y,z
2 -x+1/2,-y,z+1/2
3 -x,y+1/2,-z+1/2
4 x+1/2,-y+1/2,-z
loop_
_atom_site_label
_atom_site_type_symbol
_atom_site_fract_x
_atom_site_fract_y
_atom_site_fract_z
_atom_site_fftype
_atom_site_charge
_atom_site_hybridization
F0_0 F 0.3260448062 0.8757757456 0.0531696413 F -0.1405040000 UNKNOWN
C0_0 C 0.4644815695 0.8699651876 -0.0001158324 C4 0.3232468000 SP3
F1_0 F 0.5806116713 0.7900187070 0.0025207505 F -0.1405040000 UNKNOWN
F2_0 F 0.3083345954 0.8673064654 -0.0497000757 F -0.1405040000 UNKNOWN
C1_0 C 0.6400422575 0.9483855812 -0.0063824666 C4 -0.1056744000 SP3
N0_0 N 0.7881866298 0.9614059293 0.0484688492 N -0.4239836000 SP2
H2_0 H 0.7520419344 0.9352024277 -0.0480359924 H 0.1322210000 UNKNOWN
H3_0 H 0.5298870282 1.0085989922 -0.0143229835 H 0.1322210000 UNKNOWN
H0_0 H 0.9497985190 0.9292716283 0.0516263731 H 0.3083340000 UNKNOWN
C2_0 C 0.7177062016 1.0244289451 0.0930490071 C3 0.5262329000 SP2
O0_0 O 0.5325715174 1.0706119182 0.0849454056 O1 -0.5547020000 SP2
N1_0 N 0.8572102882 1.0312480252 0.1454989822 N -0.1302817000 SP2
C3_0 C 1.0652420664 0.9751413563 0.1629507155 C4 -0.0437839000 SP3
C6_0 C 0.7863190518 1.0923957899 0.1962637806 C4 -0.0455739000 SP3
H4_0 H 1.2343750289 1.0036469124 0.1440274367 H 0.0610053000 UNKNOWN
H5_0 H 1.0439969152 0.9064814097 0.1454928162 H 0.0610053000 UNKNOWN
C4_0 C 1.0634153248 0.9779889437 0.2351995719 C4 0.1622044000 SP3
C5_0 C 0.9758970582 1.0757516896 0.2479783061 C4 -0.1267866000 SP3
H8_0 H 0.6015711279 1.0762038688 0.2127768498 H 0.0610053000 UNKNOWN
H9_0 H 0.7836851880 1.1621761581 0.1801679740 H 0.0610053000 UNKNOWN
H6_0 H 1.2485952587 0.9680849732 0.2529817792 H 0.0233398000 UNKNOWN
C9_0 C 0.9036895294 0.9058774926 0.2614418794 C3 -0.4633117000 SP2
H7_0 H 1.1330384542 1.1196843441 0.2390000903 H 0.0466030000 UNKNOWN
C7_0 C 0.8809452655 1.0945883550 0.3140882249 C4 0.4536458000 SP3
N2_0 N 0.9393891863 0.8638701417 0.3184956244 N 0.4066356000 SP2
C16_0 C 0.7034898181 0.8618070614 0.2354202792 C3 0.3171067000 SP2
H10_0 H 0.7209734030 1.0517336411 0.3223623303 H -0.0936779000 UNKNOWN
H11_0 H 1.0188070725 1.0738119705 0.3484378740 H -0.0936779000 UNKNOWN
C8_0 C 0.8156402217 1.1929355057 0.3247714350 C4 -0.4087069000 SP3
C10_0 C 1.1051699968 0.8733493399 0.3669971421 C3 -0.0690601000 SP2
C15_0 C 0.7606622112 0.7966445166 0.3237146221 C3 0.1279405000 SP2
N5_0 N 0.6171052025 0.7955581273 0.2728552855 N -0.6238570000 SP2
H18_0 H 0.6222425948 0.8755705388 0.1898337728 H 0.0787770000 UNKNOWN
H12_0 H 0.9772022457 1.2353725208 0.3189883027 H 0.0857903000 UNKNOWN
H13_0 H 0.7455474050 1.2037996988 0.3725254059 H 0.0857903000 UNKNOWN
H14_0 H 0.6771870361 1.2164503019 0.2914540815 H 0.0857903000 UNKNOWN
C11_0 C 1.3061088625 0.9296829456 0.3792923154 C3 -0.3013642000 SP2
C13_0 C 1.0782767197 0.8141608135 0.4184763408 C3 0.4176872800 SP2
C14_0 C 0.7503689104 0.7423818791 0.3780074409 C3 0.1898735000 SP2
H15_0 H 1.3816485824 0.9822325020 0.3502867704 H 0.1936450000 UNKNOWN
C12_0 C 1.3956362697 0.9022909941 0.4372023679 C3 -0.1743248000 SP2
N3_0 N 1.2591816689 0.8336697777 0.4606229830 N -0.2946737800 SP2
N4_0 N 0.9053236777 0.7504475020 0.4254910382 N -0.6144120000 SP2
H17_0 H 0.6096750716 0.6912429969 0.3818254232 H 0.1099870000 UNKNOWN
H16_0 H 1.5502861091 0.9263336741 0.4636303816 H 0.1962290000 UNKNOWN
H1_0 H 1.3005521566 0.8004680064 0.5027221453 H 0.3420420000 UNKNOWN
#END
