# Supplementary material for: Predicting crystal form stability under real-world conditions
Source: Nature. 2023 Nov 8;623(7986):324–8. doi: 10.1038/s41586-023-06587-3 (PMC10632141; doi:10.1038/s41586-023-06587-3)
Supplement: Supplementary file 2 — This file contains archived experimental crystal structures before and after energy minimization (cif_structures folder) with a summary provided in a file structures.xlsx, predicted crystal structures and relative free energies for radiprodil (radiprodil_landscape_cif_files folder) and upadacitinib (upadacitinib_landscape_cif_files folder), individual (free) energy components for hydrates and anhydrates (energy_components.xlsx file), reference free-energy differences (reference_data_anhydrates.xlsx file) and critical water activities needed to carry out the validation (reference_data_hydrates.xlsx file). [file 41586_2023_6587_MOESM2_ESM.zip › Supplementary_Data/upadacitinib_landscape_cif_files/anhydrate/rank_step4f_051.cif]

#############################################
# Avant-garde Materials Simulation           
#############################################

data_structure_000054
_cell_length_a 12.8980985787
_cell_length_b 5.0871521958
_cell_length_c 13.2164215331
_cell_angle_alpha 90.0000000000
_cell_angle_beta 89.7315312712
_cell_angle_gamma 90.0000000000
_cell_volume 867.1805670920
_exptl_crystal_density_diffrn 1.4567329133
_symmetry_cell_setting monoclinic
_symmetry_space_group_name_H-M 'P 2_1'
_symmetry_Int_Tables_number 4
loop_
_symmetry_equiv_pos_site_id
_symmetry_equiv_pos_as_xyz
1 x,y,z
2 -x,y+1/2,-z
loop_
_atom_site_label
_atom_site_type_symbol
_atom_site_fract_x
_atom_site_fract_y
_atom_site_fract_z
_atom_site_fftype
_atom_site_charge
_atom_site_hybridization
F0_0 F -0.9386121384 0.0849435165 0.8817084780 F -0.1405040000 UNKNOWN
C0_0 C -0.9417625975 -0.1799930421 0.8667975683 C4 0.3232468000 SP3
F1_0 F -0.9009540907 -0.2954712615 0.9498989279 F -0.1405040000 UNKNOWN
F2_0 F -1.0438462811 -0.2513605054 0.8616294764 F -0.1405040000 UNKNOWN
C1_0 C -0.8860822057 -0.2585666770 0.7690552538 C4 -0.1056744000 SP3
N0_0 N -0.7781328754 -0.1847591254 0.7650842423 N -0.4239836000 SP2
H2_0 H -0.8905352008 -0.4733317718 0.7629418238 H 0.1322210000 UNKNOWN
H3_0 H -0.9298028773 -0.1682721823 0.7067438467 H 0.1322210000 UNKNOWN
H0_0 H -0.7607091259 0.0099378153 0.7760741016 H 0.3083340000 UNKNOWN
C2_0 C -0.7039887376 -0.3691417101 0.7936129310 C3 0.5262329000 SP2
O0_0 O -0.7270815440 -0.5964013289 0.8208056951 O1 -0.5547020000 SP2
N1_0 N -0.6039630138 -0.2823415318 0.7876333888 N -0.1302817000 SP2
C3_0 C -0.5679173922 -0.0523269587 0.7294154035 C4 -0.0437839000 SP3
C6_0 C -0.5206137444 -0.4036286340 0.8460063516 C4 -0.0455739000 SP3
H4_0 H -0.5960272483 0.1315909162 0.7636827712 H 0.0610053000 UNKNOWN
H5_0 H -0.5944918978 -0.0626822124 0.6506017490 H 0.0610053000 UNKNOWN
C4_0 C -0.4491087378 -0.0712430515 0.7371602768 C4 0.1622044000 SP3
C5_0 C -0.4352461827 -0.1937390641 0.8446910976 C4 -0.1267866000 SP3
H8_0 H -0.4922710493 -0.5858490768 0.8102599986 H 0.0610053000 UNKNOWN
H9_0 H -0.5479789679 -0.4531734425 0.9224473535 H 0.0610053000 UNKNOWN
H6_0 H -0.4151546625 0.1265274616 0.7332261312 H 0.0233398000 UNKNOWN
C9_0 C -0.4038886417 -0.2324234593 0.6528025462 C3 -0.4633117000 SP2
H7_0 H -0.4579867345 -0.0397441016 0.8993988703 H 0.0466030000 UNKNOWN
C7_0 C -0.3269450994 -0.2945451097 0.8703434451 C4 0.4536458000 SP3
N2_0 N -0.3059870666 -0.1950646492 0.6127576981 N 0.4066356000 SP2
C16_0 C -0.4462284518 -0.4346111510 0.5940864491 C3 0.3171067000 SP2
H10_0 H -0.2974690080 -0.4072488553 0.8052113688 H -0.0936779000 UNKNOWN
H11_0 H -0.2738439718 -0.1268022648 0.8787709716 H -0.0936779000 UNKNOWN
C8_0 C -0.3218130166 -0.4629522826 0.9660388178 C4 -0.4087069000 SP3
C10_0 C -0.2247612157 -0.0267197018 0.6336398588 C3 -0.0690601000 SP2
C15_0 C -0.2944233634 -0.3743608252 0.5321472515 C3 0.1279405000 SP2
N5_0 N -0.3800131961 -0.5213853218 0.5213648336 N -0.6238570000 SP2
H18_0 H -0.5242309982 -0.5139270194 0.6008486822 H 0.0787770000 UNKNOWN
H12_0 H -0.3457063304 -0.3517963060 1.0334980628 H 0.0857903000 UNKNOWN
H13_0 H -0.2420955171 -0.5290825621 0.9792305448 H 0.0857903000 UNKNOWN
H14_0 H -0.3707872200 -0.6394219541 0.9601765475 H 0.0857903000 UNKNOWN
C11_0 C -0.2057225537 0.1699589144 0.7067635006 C3 -0.3013642000 SP2
C13_0 C -0.1370849194 -0.0430305639 0.5693086549 C3 0.4176872800 SP2
C14_0 C -0.2020467318 -0.3761574894 0.4746525951 C3 0.1898735000 SP2
H15_0 H -0.2542291552 0.2314340582 0.7693053765 H 0.1936450000 UNKNOWN
C12_0 C -0.1084967178 0.2703246612 0.6839591356 C3 -0.1743248000 SP2
N3_0 N -0.0667749486 0.1419615605 0.6020124970 N -0.2946737800 SP2
N4_0 N -0.1232646499 -0.2129963257 0.4913347890 N -0.6144120000 SP2
H17_0 H -0.1956859739 -0.5194305711 0.4135157144 H 0.1099870000 UNKNOWN
H16_0 H -0.0667738893 0.4266480082 0.7216561125 H 0.1962290000 UNKNOWN
H1_0 H 0.0026103974 0.1961383089 0.5654770162 H 0.3420420000 UNKNOWN
#END
