# Supplementary material for: Predicting crystal form stability under real-world conditions
Source: Nature. 2023 Nov 8;623(7986):324–8. doi: 10.1038/s41586-023-06587-3 (PMC10632141; doi:10.1038/s41586-023-06587-3)
Supplement: Supplementary file 2 — This file contains archived experimental crystal structures before and after energy minimization (cif_structures folder) with a summary provided in a file structures.xlsx, predicted crystal structures and relative free energies for radiprodil (radiprodil_landscape_cif_files folder) and upadacitinib (upadacitinib_landscape_cif_files folder), individual (free) energy components for hydrates and anhydrates (energy_components.xlsx file), reference free-energy differences (reference_data_anhydrates.xlsx file) and critical water activities needed to carry out the validation (reference_data_hydrates.xlsx file). [file 41586_2023_6587_MOESM2_ESM.zip › Supplementary_Data/upadacitinib_landscape_cif_files/anhydrate/rank_step4f_016.cif]

#############################################
# Avant-garde Materials Simulation           
#############################################

data_structure_000004
_cell_length_a 8.7152947368
_cell_length_b 44.1689014994
_cell_length_c 9.2990615924
_cell_angle_alpha 90.0000000000
_cell_angle_beta 90.0000000000
_cell_angle_gamma 90.0000000000
_cell_volume 3579.6272160147
_exptl_crystal_density_diffrn 1.4116000328
_symmetry_cell_setting orthorhombic
_symmetry_space_group_name_H-M 'P 2_1 2_1 2'
_symmetry_Int_Tables_number 18
loop_
_symmetry_equiv_pos_site_id
_symmetry_equiv_pos_as_xyz
1 x,y,z
2 -x,-y,z
3 -x+1/2,y+1/2,-z
4 x+1/2,-y+1/2,-z
loop_
_atom_site_label
_atom_site_type_symbol
_atom_site_fract_x
_atom_site_fract_y
_atom_site_fract_z
_atom_site_fftype
_atom_site_charge
_atom_site_hybridization
F0_0 F -0.3716541475 0.2037775390 0.2207736369 F -0.1405040000 UNKNOWN
C0_0 C -0.3721295087 0.2221326353 0.1033184609 C4 0.3232468000 SP3
F1_0 F -0.4687512327 0.2092813167 0.0052525591 F -0.1405040000 UNKNOWN
F2_0 F -0.4372139763 0.2490110045 0.1437156172 F -0.1405040000 UNKNOWN
C1_0 C -0.2114413537 0.2278830520 0.0438293162 C4 -0.1056744000 SP3
N0_0 N -0.1144435292 0.2016319393 0.0383079188 N -0.4239836000 SP2
H2_0 H -0.2253224739 0.2371169412 -0.0649428869 H 0.1322210000 UNKNOWN
H3_0 H -0.1594545648 0.2452385284 0.1128296249 H 0.1322210000 UNKNOWN
H0_0 H -0.0746585266 0.1926020234 0.1338264831 H 0.3083340000 UNKNOWN
C2_0 C -0.0954689643 0.1858249687 -0.0875498764 C3 0.5262329000 SP2
O0_0 O -0.1786290947 0.1901747310 -0.1953796197 O1 -0.5547020000 SP2
N1_0 N 0.0215860559 0.1651940815 -0.0862538120 N -0.1302817000 SP2
C3_0 C 0.0466910642 0.1449466364 -0.2090336730 C4 -0.0437839000 SP3
C6_0 C 0.1575819435 0.1669337607 0.0078029015 C4 -0.0455739000 SP3
H4_0 H 0.0778497034 0.1576736480 -0.3067456193 H 0.0610053000 UNKNOWN
H5_0 H -0.0572770152 0.1318222684 -0.2326409476 H 0.0610053000 UNKNOWN
C4_0 C 0.1823715454 0.1250834281 -0.1577787435 C4 0.1622044000 SP3
C5_0 C 0.2790197896 0.1489600693 -0.0760518902 C4 -0.1267866000 SP3
H8_0 H 0.1338084054 0.1572385480 0.1143148348 H 0.0610053000 UNKNOWN
H9_0 H 0.1923508646 0.1906598443 0.0234463307 H 0.0610053000 UNKNOWN
H6_0 H 0.2473822459 0.1161271923 -0.2497781045 H 0.0233398000 UNKNOWN
C9_0 C 0.1225303868 0.0991546105 -0.0698133627 C3 -0.4633117000 SP2
H7_0 H 0.3229680086 0.1642479485 -0.1606111813 H 0.0466030000 UNKNOWN
C7_0 C 0.4168235648 0.1384138470 0.0125993671 C4 0.4536458000 SP3
N2_0 N 0.0436548368 0.0755178843 -0.1335224754 N 0.4066356000 SP2
C16_0 C 0.1060190208 0.0939407257 0.0776700097 C3 0.3171067000 SP2
H10_0 H 0.4420908482 0.1560983607 0.0922233399 H -0.0936779000 UNKNOWN
H11_0 H 0.3885171114 0.1178052980 0.0732816570 H -0.0936779000 UNKNOWN
C8_0 C 0.5599732832 0.1331334148 -0.0787093840 C4 -0.4087069000 SP3
C10_0 C 0.0156254825 0.0672348162 -0.2749435908 C3 -0.0690601000 SP2
C15_0 C -0.0176050163 0.0575822240 -0.0216611134 C3 0.1279405000 SP2
N5_0 N 0.0215846640 0.0688353573 0.1073588917 N -0.6238570000 SP2
H18_0 H 0.1516946932 0.1078719112 0.1638766517 H 0.0787770000 UNKNOWN
H12_0 H 0.5417569689 0.1147372749 -0.1563833471 H 0.0857903000 UNKNOWN
H13_0 H 0.6593120812 0.1269934689 -0.0118861983 H 0.0857903000 UNKNOWN
H14_0 H 0.5916668235 0.1537730509 -0.1375890288 H 0.0857903000 UNKNOWN
C11_0 C 0.0589150512 0.0779448206 -0.4129175145 C3 -0.3013642000 SP2
C13_0 C -0.0774667769 0.0413316527 -0.2944579451 C3 0.4176872800 SP2
C14_0 C -0.1108818860 0.0324106480 -0.0560781364 C3 0.1898735000 SP2
H15_0 H 0.1313557464 0.0969948001 -0.4406813087 H 0.1936450000 UNKNOWN
C12_0 C -0.0087322622 0.0582534003 -0.5112462993 C3 -0.1743248000 SP2
N3_0 N -0.0904852945 0.0364510039 -0.4399432289 N -0.2946737800 SP2
N4_0 N -0.1422002683 0.0242012425 -0.1901485711 N -0.6144120000 SP2
H17_0 H -0.1609350308 0.0193176294 0.0316143420 H 0.1099870000 UNKNOWN
H16_0 H -0.0030811644 0.0584548667 -0.6283215373 H 0.1962290000 UNKNOWN
H1_0 H -0.1579777546 0.0192711135 -0.4859376134 H 0.3420420000 UNKNOWN
H10_1 H -0.5026677756 0.1518910567 0.3113550089 H -0.0936779000 UNKNOWN
C7_1 C -0.5593271050 0.1387680837 0.3967004361 C4 0.4536458000 SP3
C5_1 C -0.4379262839 0.1262470274 0.4998856985 C4 -0.1267866000 SP3
H11_1 H -0.6164599544 0.1196110465 0.3429152192 H -0.0936779000 UNKNOWN
C8_1 C -0.6795001879 0.1585034522 0.4703484756 C4 -0.4087069000 SP3
C4_1 C -0.3266129533 0.1031832098 0.4273776764 C4 0.1622044000 SP3
H7_1 H -0.4959126408 0.1158880230 0.5925844987 H 0.0466030000 UNKNOWN
C6_1 C -0.3241521827 0.1504148123 0.5502607275 C4 -0.0455739000 SP3
H12_1 H -0.7404026519 0.1455905127 0.5538021094 H 0.0857903000 UNKNOWN
H13_1 H -0.7658188536 0.1665396249 0.3932690867 H 0.0857903000 UNKNOWN
H14_1 H -0.6280574269 0.1784089610 0.5223277830 H 0.0857903000 UNKNOWN
C3_1 C -0.2180884860 0.1239321436 0.3418845252 C4 -0.0437839000 SP3
H6_1 H -0.2572288037 0.0928444345 0.5137313203 H 0.0233398000 UNKNOWN
C9_1 C -0.4025207371 0.0787487764 0.3429464909 C3 -0.4633117000 SP2
N1_1 N -0.2069027551 0.1504402904 0.4364660859 N -0.1302817000 SP2
H8_1 H -0.3761426049 0.1729471147 0.5609061681 H 0.0610053000 UNKNOWN
H9_1 H -0.2737435497 0.1445040164 0.6549990900 H 0.0610053000 UNKNOWN
H4_1 H -0.1051426480 0.1136812768 0.3237921076 H 0.0610053000 UNKNOWN
H5_1 H -0.2657491335 0.1302526273 0.2362359527 H 0.0610053000 UNKNOWN
N2_1 N -0.4991494996 0.0577098567 0.4056607255 N 0.4066356000 SP2
C16_1 C -0.4120275075 0.0726434299 0.1959223981 C3 0.3171067000 SP2
C2_1 C -0.1062224625 0.1733502360 0.4103187534 C3 0.5262329000 SP2
C10_1 C -0.5343635730 0.0502613363 0.5464903881 C3 -0.0690601000 SP2
C15_1 C -0.5652386162 0.0406718796 0.2931952282 C3 0.1279405000 SP2
N5_1 N -0.5109322855 0.0497015072 0.1650302784 N -0.6238570000 SP2
H18_1 H -0.3489198299 0.0841685986 0.1114108738 H 0.0787770000 UNKNOWN
O0_1 O -0.0245464109 0.1738314706 0.2990937949 O1 -0.5547020000 SP2
N0_1 N -0.0992580830 0.1955970961 0.5139222158 N -0.4239836000 SP2
C11_1 C -0.4853795896 0.0598174512 0.6843964126 C3 -0.3013642000 SP2
C13_1 C -0.6424314312 0.0267618223 0.5654301143 C3 0.4176872800 SP2
C14_1 C -0.6720208729 0.0175953481 0.3266913055 C3 0.1898735000 SP2
H0_1 H -0.1398675559 0.1915084281 0.6167144181 H 0.3083340000 UNKNOWN
C1_1 C 0.0128682512 0.2193758745 0.5020717453 C4 -0.1056744000 SP3
H15_1 H -0.3977471035 0.0762161578 0.7115335059 H 0.1936450000 UNKNOWN
C12_1 C -0.5665450610 0.0422178493 0.7826833018 C3 -0.1743248000 SP2
N3_1 N -0.6608213674 0.0225930536 0.7108014712 N -0.2946737800 SP2
N4_1 N -0.7117966308 0.0104940669 0.4603920222 N -0.6144120000 SP2
H17_1 H -0.7225428335 0.0047886743 0.2383630949 H 0.1099870000 UNKNOWN
C0_1 C -0.0591715074 0.2506129222 0.4876843469 C4 0.3232468000 SP3
H2_1 H 0.0840595026 0.2155201291 0.4065545008 H 0.1322210000 UNKNOWN
H3_1 H 0.0877552056 0.2202563093 0.5971054752 H 0.1322210000 UNKNOWN
H16_1 H -0.5609138600 0.0423306149 0.8997762866 H 0.1962290000 UNKNOWN
H1_1 H -0.7317538610 0.0060029756 0.7564281570 H 0.3420420000 UNKNOWN
F0_1 F 0.0512298823 0.2722274167 0.4749064066 F -0.1405040000 UNKNOWN
F1_1 F -0.1475414205 0.2581019218 0.6031600336 F -0.1405040000 UNKNOWN
F2_1 F -0.1511286393 0.2529279103 0.3687300601 F -0.1405040000 UNKNOWN
#END
