# Supplementary material for: Predicting crystal form stability under real-world conditions
Source: Nature. 2023 Nov 8;623(7986):324–8. doi: 10.1038/s41586-023-06587-3 (PMC10632141; doi:10.1038/s41586-023-06587-3)
Supplement: Supplementary file 2 — This file contains archived experimental crystal structures before and after energy minimization (cif_structures folder) with a summary provided in a file structures.xlsx, predicted crystal structures and relative free energies for radiprodil (radiprodil_landscape_cif_files folder) and upadacitinib (upadacitinib_landscape_cif_files folder), individual (free) energy components for hydrates and anhydrates (energy_components.xlsx file), reference free-energy differences (reference_data_anhydrates.xlsx file) and critical water activities needed to carry out the validation (reference_data_hydrates.xlsx file). [file 41586_2023_6587_MOESM2_ESM.zip › Supplementary_Data/upadacitinib_landscape_cif_files/anhydrate/rank_step4f_001.cif]

#############################################
# Avant-garde Materials Simulation           
#############################################

data_structure_000001
_cell_length_a 8.6892637812
_cell_length_b 44.2043507653
_cell_length_c 9.1766589909
_cell_angle_alpha 90.0000000000
_cell_angle_beta 90.0000000000
_cell_angle_gamma 90.0000000000
_cell_volume 3524.7846717017
_exptl_crystal_density_diffrn 1.4335632858
_symmetry_cell_setting orthorhombic
_symmetry_space_group_name_H-M 'P 2_1 2_1 2'
_symmetry_Int_Tables_number 18
loop_
_symmetry_equiv_pos_site_id
_symmetry_equiv_pos_as_xyz
1 x,y,z
2 -x,-y,z
3 -x+1/2,y+1/2,-z
4 x+1/2,-y+1/2,-z
loop_
_atom_site_label
_atom_site_type_symbol
_atom_site_fract_x
_atom_site_fract_y
_atom_site_fract_z
_atom_site_fftype
_atom_site_charge
_atom_site_hybridization
F0_0 F -0.6788412510 0.7638076978 0.2126461237 F -0.1405040000 UNKNOWN
C0_0 C -0.5825179027 0.7575179672 0.1000923515 C4 0.3232468000 SP3
F1_0 F -0.6673797366 0.7602600865 -0.0243158158 F -0.1405040000 UNKNOWN
F2_0 F -0.4732009195 0.7798161302 0.0968241848 F -0.1405040000 UNKNOWN
C1_0 C -0.5066456304 0.7266217298 0.1125748396 C4 -0.1056744000 SP3
N0_0 N -0.6174808317 0.7024829027 0.1234525850 N -0.4239836000 SP2
H2_0 H -0.4350767730 0.7233090332 0.0154838356 H 0.1322210000 UNKNOWN
H3_0 H -0.4316063730 0.7272737145 0.2090151179 H 0.1322210000 UNKNOWN
H0_0 H -0.6487344270 0.6973816991 0.2292015717 H 0.3083340000 UNKNOWN
C2_0 C -0.6109463508 0.6787254853 0.0254818472 C3 0.5262329000 SP2
O0_0 O -0.5256296929 0.6785858796 -0.0845398986 O1 -0.5547020000 SP2
N1_0 N -0.7050347138 0.6549754877 0.0579423796 N -0.1302817000 SP2
C3_0 C -0.7050261755 0.6272850388 -0.0299564607 C4 -0.0437839000 SP3
C6_0 C -0.8299295050 0.6555521439 0.1665673352 C4 -0.0455739000 SP3
H4_0 H -0.5892602464 0.6174568800 -0.0367649074 H 0.0610053000 UNKNOWN
H5_0 H -0.7441320513 0.6319781880 -0.1418040895 H 0.0610053000 UNKNOWN
C4_0 C -0.8178814525 0.6069282261 0.0538071580 C4 0.1622044000 SP3
C5_0 C -0.9366229321 0.6299611793 0.1170389552 C4 -0.1267866000 SP3
H8_0 H -0.8864990662 0.6777854366 0.1665672667 H 0.0610053000 UNKNOWN
H9_0 H -0.7849489456 0.6516052743 0.2771113285 H 0.0610053000 UNKNOWN
H6_0 H -0.7535139981 0.5971932792 0.1463072241 H 0.0233398000 UNKNOWN
C9_0 C -0.8872890278 0.5819963886 -0.0332934083 C3 -0.4633117000 SP2
H7_0 H -0.9966729359 0.6201180307 0.2113515614 H 0.0466030000 UNKNOWN
C7_0 C -1.0566969578 0.6403683634 0.0052204870 C4 0.4536458000 SP3
N2_0 N -0.9848294868 0.5607931384 0.0277762582 N 0.4066356000 SP2
C16_0 C -0.8919383584 0.5758654484 -0.1824411887 C3 0.3171067000 SP2
H10_0 H -0.9991797613 0.6528136589 -0.0832694884 H -0.0936779000 UNKNOWN
H11_0 H -1.1086383533 0.6201884829 -0.0453085719 H -0.0936779000 UNKNOWN
C8_0 C -1.1831595125 0.6599740980 0.0712570556 C4 -0.4087069000 SP3
C10_0 C -1.0238451732 0.5533564792 0.1696329820 C3 -0.0690601000 SP2
C15_0 C -1.0466195665 0.5435857866 -0.0876770224 C3 0.1279405000 SP2
N5_0 N -0.9887431793 0.5526833624 -0.2160954677 N -0.6238570000 SP2
H18_0 H -0.8268369861 0.5875412812 -0.2664524861 H 0.0787770000 UNKNOWN
H12_0 H -1.1371389973 0.6805643529 0.1220831714 H 0.0857903000 UNKNOWN
H13_0 H -1.2458817682 0.6473769242 0.1558888929 H 0.0857903000 UNKNOWN
H14_0 H -1.2678896410 0.6670141728 -0.0107481359 H 0.0857903000 UNKNOWN
C11_0 C -0.9801350811 0.5632220349 0.3105012780 C3 -0.3013642000 SP2
C13_0 C -1.1298404071 0.5293700248 0.1862275626 C3 0.4176872800 SP2
C14_0 C -1.1532617846 0.5202937963 -0.0564181769 C3 0.1898735000 SP2
H15_0 H -0.8963311165 0.5802838193 0.3401655654 H 0.1936450000 UNKNOWN
C12_0 C -1.0612679159 0.5451112847 0.4080929725 C3 -0.1743248000 SP2
N3_0 N -1.1511871719 0.5250082775 0.3330709135 N -0.2946737800 SP2
N4_0 N -1.1956476482 0.5130116729 0.0781106161 N -0.6144120000 SP2
H17_0 H -1.2012873572 0.5074838725 -0.1471860055 H 0.1099870000 UNKNOWN
H16_0 H -1.0575069029 0.5452067557 0.5268256012 H 0.1962290000 UNKNOWN
H1_0 H -1.2220517092 0.5081640456 0.3774753937 H 0.3420420000 UNKNOWN
H9_1 H -0.7656093068 0.8121354511 0.3791976702 H 0.0610053000 UNKNOWN
C6_1 C -0.8098218861 0.8352618393 0.3915897269 C4 -0.0455739000 SP3
N1_1 N -0.9532600541 0.8350223250 0.4772530731 N -0.1302817000 SP2
C5_1 C -0.7039541676 0.8553667834 0.4844991659 C4 -0.1267866000 SP3
H8_1 H -0.8293870701 0.8446550022 0.2819004361 H 0.0610053000 UNKNOWN
C2_1 C -1.0582511414 0.8121100655 0.4778889070 C3 0.5262329000 SP2
C3_1 C -0.9511080725 0.8570334443 0.5969928348 C4 -0.0437839000 SP3
C4_1 C -0.8162571991 0.8781737075 0.5550182716 C4 0.1622044000 SP3
H7_1 H -0.6649672016 0.8411324589 0.5762066285 H 0.0466030000 UNKNOWN
C7_1 C -0.5599489013 0.8677722019 0.4105484518 C4 0.4536458000 SP3
O0_1 O -1.1536576746 0.8088042384 0.5787064586 O1 -0.5547020000 SP2
N0_1 N -1.0517186294 0.7929062715 0.3593761461 N -0.4239836000 SP2
H4_1 H -0.9295959852 0.8457719099 0.7021864283 H 0.0610053000 UNKNOWN
H5_1 H -1.0618702757 0.8688985499 0.6048745945 H 0.0610053000 UNKNOWN
H6_1 H -0.7619992743 0.8878670185 0.6526248951 H 0.0233398000 UNKNOWN
C9_1 C -0.8740558156 0.9035664835 0.4615045652 C3 -0.4633117000 SP2
H10_1 H -0.5894651138 0.8792354800 0.3079504250 H -0.0936779000 UNKNOWN
H11_1 H -0.5109408343 0.8854557084 0.4812979113 H -0.0936779000 UNKNOWN
C8_1 C -0.4398536287 0.8430512436 0.3841591772 C4 -0.4087069000 SP3
H0_1 H -1.0198010456 0.8022366909 0.2610118109 H 0.3083340000 UNKNOWN
C1_1 C -1.1631574792 0.7688182867 0.3502878704 C4 -0.1056744000 SP3
N2_1 N -0.9582476516 0.9269091349 0.5224220862 N 0.4066356000 SP2
C16_1 C -0.8847187606 0.9085765647 0.3114842416 C3 0.3171067000 SP2
H12_1 H -0.4077053396 0.8316097250 0.4860278902 H 0.0857903000 UNKNOWN
H13_1 H -0.3333308220 0.8523775845 0.3377334703 H 0.0857903000 UNKNOWN
H14_1 H -0.4819351210 0.8255632497 0.3088530357 H 0.0857903000 UNKNOWN
C0_1 C -1.0895565689 0.7380146639 0.3752199314 C4 0.3232468000 SP3
H2_1 H -1.2175260864 0.7685248214 0.2424829340 H 0.1322210000 UNKNOWN
H3_1 H -1.2519094571 0.7717986793 0.4342558381 H 0.1322210000 UNKNOWN
C10_1 C -0.9912738452 0.9353194557 0.6645167681 C3 -0.0690601000 SP2
C15_1 C -1.0169492027 0.9444737310 0.4067224988 C3 0.1279405000 SP2
N5_1 N -0.9709209283 0.9332925421 0.2777809889 N -0.6238570000 SP2
H18_1 H -0.8329362058 0.8948762519 0.2263154652 H 0.0787770000 UNKNOWN
F0_1 F -1.0280732026 0.7353723928 0.5111044885 F -0.1405040000 UNKNOWN
F1_1 F -0.9752093712 0.7315948523 0.2790965817 F -0.1405040000 UNKNOWN
F2_1 F -1.1984177495 0.7156279215 0.3616554501 F -0.1405040000 UNKNOWN
C11_1 C -0.9503964461 0.9250828292 0.8057608130 C3 -0.3013642000 SP2
C13_1 C -1.0872103917 0.9609363535 0.6807415284 C3 0.4176872800 SP2
C14_1 C -1.1140467848 0.9693274529 0.4379545474 C3 0.1898735000 SP2
H15_1 H -0.8765370169 0.9064126549 0.8366176008 H 0.1936450000 UNKNOWN
C12_1 C -1.0222013944 0.9447612035 0.9028189359 C3 -0.1743248000 SP2
N3_1 N -1.1043014133 0.9660739052 0.8275748242 N -0.2946737800 SP2
N4_1 N -1.1504048892 0.9776476366 0.5725689596 N -0.6144120000 SP2
H17_1 H -1.1624254772 0.9820959960 0.3471647057 H 0.1099870000 UNKNOWN
H16_1 H -1.0184291671 0.9447207340 1.0215590604 H 0.1962290000 UNKNOWN
H1_1 H -1.1736704825 0.9832561708 0.8717391748 H 0.3420420000 UNKNOWN
#END
