# Supplementary material for: Predicting crystal form stability under real-world conditions
Source: Nature. 2023 Nov 8;623(7986):324–8. doi: 10.1038/s41586-023-06587-3 (PMC10632141; doi:10.1038/s41586-023-06587-3)
Supplement: Supplementary file 2 — This file contains archived experimental crystal structures before and after energy minimization (cif_structures folder) with a summary provided in a file structures.xlsx, predicted crystal structures and relative free energies for radiprodil (radiprodil_landscape_cif_files folder) and upadacitinib (upadacitinib_landscape_cif_files folder), individual (free) energy components for hydrates and anhydrates (energy_components.xlsx file), reference free-energy differences (reference_data_anhydrates.xlsx file) and critical water activities needed to carry out the validation (reference_data_hydrates.xlsx file). [file 41586_2023_6587_MOESM2_ESM.zip › Supplementary_Data/upadacitinib_landscape_cif_files/anhydrate/rank_step4f_035.cif]

#############################################
# Avant-garde Materials Simulation           
#############################################

data_structure_000020
_cell_length_a 8.9239986924
_cell_length_b 44.1106341522
_cell_length_c 9.1969908815
_cell_angle_alpha 90.0000000000
_cell_angle_beta 90.0000000000
_cell_angle_gamma 90.0000000000
_cell_volume 3620.3333025787
_exptl_crystal_density_diffrn 1.3957283690
_symmetry_cell_setting orthorhombic
_symmetry_space_group_name_H-M 'P 2_1 2_1 2'
_symmetry_Int_Tables_number 18
loop_
_symmetry_equiv_pos_site_id
_symmetry_equiv_pos_as_xyz
1 x,y,z
2 -x,-y,z
3 -x+1/2,y+1/2,-z
4 x+1/2,-y+1/2,-z
loop_
_atom_site_label
_atom_site_type_symbol
_atom_site_fract_x
_atom_site_fract_y
_atom_site_fract_z
_atom_site_fftype
_atom_site_charge
_atom_site_hybridization
F0_0 F -0.7141962608 0.2081994264 0.7807674623 F -0.1405040000 UNKNOWN
C0_0 C -0.7283520674 0.2269218733 0.8973104410 C4 0.3232468000 SP3
F1_0 F -0.6281720189 0.2173498327 0.9991031597 F -0.1405040000 UNKNOWN
F2_0 F -0.6828018548 0.2552604735 0.8543537585 F -0.1405040000 UNKNOWN
C1_0 C -0.8887753296 0.2285845524 0.9545763692 C4 -0.1056744000 SP3
N0_0 N -0.9654508656 0.2000004680 0.9647213465 N -0.4239836000 SP2
H2_0 H -0.8835839624 0.2391896362 1.0623653847 H 0.1322210000 UNKNOWN
H3_0 H -0.9499846857 0.2436700912 0.8807883349 H 0.1322210000 UNKNOWN
H0_0 H -0.9993392250 0.1896729849 0.8693753420 H 0.3083340000 UNKNOWN
C2_0 C -0.9648129050 0.1838049357 1.0920714684 C3 0.5262329000 SP2
O0_0 O -0.8796137512 0.1902056486 1.1956619044 O1 -0.5547020000 SP2
N1_0 N -1.0653976548 0.1603532049 1.0976288799 N -0.1302817000 SP2
C3_0 C -1.0658390330 0.1390479100 1.2203120963 C4 -0.0437839000 SP3
C6_0 C -1.2068590535 0.1592818576 1.0146598161 C4 -0.0455739000 SP3
H4_0 H -1.0952312289 0.1503533745 1.3234678770 H 0.0610053000 UNKNOWN
H5_0 H -0.9552486602 0.1285055509 1.2334055800 H 0.0610053000 UNKNOWN
C4_0 C -1.1891831618 0.1161915402 1.1768737868 C4 0.1622044000 SP3
C5_0 C -1.3044016099 0.1378853140 1.1066802303 C4 -0.1267866000 SP3
H8_0 H -1.1886615000 0.1505279569 0.9040333819 H 0.0610053000 UNKNOWN
H9_0 H -1.2549542267 0.1821631043 1.0053032199 H 0.0610053000 UNKNOWN
H6_0 H -1.2400045525 0.1057485528 1.2734911731 H 0.0233398000 UNKNOWN
C9_0 C -1.1251285782 0.0915810898 1.0830717527 C3 -0.4633117000 SP2
H7_0 H -1.3467680751 0.1514528824 1.1991194358 H 0.0466030000 UNKNOWN
C7_0 C -1.4405330807 0.1238958401 1.0321108544 C4 0.4536458000 SP3
N2_0 N -1.0380462272 0.0688245117 1.1429986032 N 0.4066356000 SP2
C16_0 C -1.1136071356 0.0869182723 0.9332267426 C3 0.3171067000 SP2
H10_0 H -1.4092942542 0.1142708068 0.9260967463 H -0.0936779000 UNKNOWN
H11_0 H -1.4781198355 0.1045830863 1.0982187698 H -0.0936779000 UNKNOWN
C8_0 C -1.5682981650 0.1466754251 1.0146633050 C4 -0.4087069000 SP3
C10_0 C -1.0039953041 0.0603582034 1.2843322971 C3 -0.0690601000 SP2
C15_0 C -0.9771899407 0.0519441645 1.0268621496 C3 0.1279405000 SP2
N5_0 N -1.0244335866 0.0629571759 0.8986327598 N -0.6238570000 SP2
H18_0 H -1.1668327831 0.1003395703 0.8488110826 H 0.0787770000 UNKNOWN
H12_0 H -1.5988510849 0.1571653835 1.1190558238 H 0.0857903000 UNKNOWN
H13_0 H -1.6701381554 0.1359312304 0.9715676775 H 0.0857903000 UNKNOWN
H14_0 H -1.5384553589 0.1651892674 0.9404238792 H 0.0857903000 UNKNOWN
C11_0 C -1.0455592356 0.0700478737 1.4255983263 C3 -0.3013642000 SP2
C13_0 C -0.9052505534 0.0354755551 1.2993966211 C3 0.4176872800 SP2
C14_0 C -0.8780296558 0.0277016132 1.0568492283 C3 0.1898735000 SP2
H15_0 H -1.1211011454 0.0880682080 1.4573440262 H 0.1936450000 UNKNOWN
C12_0 C -0.9714505426 0.0507907585 1.5216012143 C3 -0.1743248000 SP2
N3_0 N -0.8870080275 0.0302971996 1.4456562808 N -0.2946737800 SP2
N4_0 N -0.8408307317 0.0193691775 1.1907561871 N -0.6144120000 SP2
H17_0 H -0.8289904685 0.0154302548 0.9655690930 H 0.1099870000 UNKNOWN
H16_0 H -0.9748462377 0.0506725065 1.6400571283 H 0.1962290000 UNKNOWN
H1_0 H -0.8165924051 0.0135083486 1.4892828253 H 0.3420420000 UNKNOWN
H11_1 H -0.5315061990 0.1486469891 0.7059876800 H -0.0936779000 UNKNOWN
C7_1 C -0.4854512872 0.1457165091 0.5958382588 C4 0.4536458000 SP3
C5_1 C -0.6036673916 0.1315256669 0.4947288706 C4 -0.1267866000 SP3
H10_1 H -0.4622726516 0.1688064280 0.5560499012 H -0.0936779000 UNKNOWN
C8_1 C -0.3375269455 0.1282789031 0.6022958258 C4 -0.4087069000 SP3
C4_1 C -0.7040748915 0.1063720285 0.5647523743 C4 0.1622044000 SP3
H7_1 H -0.5459966151 0.1225909043 0.3980051328 H 0.0466030000 UNKNOWN
C6_1 C -0.7239476160 0.1542822860 0.4472046234 C4 -0.0455739000 SP3
H12_1 H -0.2952383468 0.1242524325 0.4914692468 H 0.0857903000 UNKNOWN
H13_1 H -0.3494379122 0.1060809937 0.6551294591 H 0.0857903000 UNKNOWN
H14_1 H -0.2511842481 0.1413411620 0.6599252187 H 0.0857903000 UNKNOWN
C3_1 C -0.8193133854 0.1248910177 0.6517797881 C4 -0.0437839000 SP3
H6_1 H -0.7665555464 0.0955046523 0.4751688800 H 0.0233398000 UNKNOWN
C9_1 C -0.6269732646 0.0823380143 0.6504194924 C3 -0.4633117000 SP2
N1_1 N -0.8417201682 0.1514215223 0.5585953331 N -0.1302817000 SP2
H8_1 H -0.6815903975 0.1776167328 0.4428760734 H 0.0610053000 UNKNOWN
H9_1 H -0.7677400976 0.1487485999 0.3386278470 H 0.0610053000 UNKNOWN
H4_1 H -0.9244513121 0.1125091198 0.6688254502 H 0.0610053000 UNKNOWN
H5_1 H -0.7761654124 0.1317078750 0.7592053287 H 0.0610053000 UNKNOWN
N2_1 N -0.5302495060 0.0614258016 0.5893001426 N 0.4066356000 SP2
C16_1 C -0.6217947152 0.0761156904 0.7991330502 C3 0.3171067000 SP2
C2_1 C -0.9494760911 0.1724888388 0.5877842322 C3 0.5262329000 SP2
C10_1 C -0.4913106423 0.0540636073 0.4479713111 C3 -0.0690601000 SP2
C15_1 C -0.4668274377 0.0446766852 0.7045576369 C3 0.1279405000 SP2
N5_1 N -0.5241668920 0.0534820463 0.8327651987 N -0.6238570000 SP2
H18_1 H -0.6873297134 0.0873176124 0.8828576016 H 0.0787770000 UNKNOWN
O0_1 O -1.0308768419 0.1707450881 0.6988870216 O1 -0.5547020000 SP2
N0_1 N -0.9635291404 0.1952905189 0.4864553603 N -0.4239836000 SP2
C11_1 C -0.5370425966 0.0632669720 0.3074028165 C3 -0.3013642000 SP2
C13_1 C -0.3831761365 0.0309059573 0.4317320662 C3 0.4176872800 SP2
C14_1 C -0.3582879277 0.0222001049 0.6738405605 C3 0.1898735000 SP2
H0_1 H -0.9211961261 0.1922577849 0.3824723432 H 0.3083340000 UNKNOWN
C1_1 C -1.0805531874 0.2175400329 0.5004767164 C4 -0.1056744000 SP3
H15_1 H -0.6224524513 0.0796049919 0.2780259665 H 0.1936450000 UNKNOWN
C12_1 C -0.4549249091 0.0456271034 0.2102508008 C3 -0.1743248000 SP2
N3_1 N -0.3622616794 0.0264734128 0.2852786979 N -0.2946737800 SP2
N4_1 N -0.3154547238 0.0151906734 0.5397774437 N -0.6144120000 SP2
H17_1 H -0.3085759685 0.0099080844 0.7646784532 H 0.1099870000 UNKNOWN
C0_1 C -1.0197211530 0.2497797490 0.5082988101 C4 0.3232468000 SP3
H2_1 H -1.1443522897 0.2131677067 0.6003663194 H 0.1322210000 UNKNOWN
H3_1 H -1.1583662396 0.2170186910 0.4076611379 H 0.1322210000 UNKNOWN
H16_1 H -0.4591989465 0.0454444164 0.0918162509 H 0.1962290000 UNKNOWN
H1_1 H -0.2897697352 0.0101907971 0.2410107501 H 0.3420420000 UNKNOWN
F0_1 F -0.9402441206 0.2576260117 0.3873327158 F -0.1405040000 UNKNOWN
F1_1 F -0.9265074399 0.2541249720 0.6243764061 F -0.1405040000 UNKNOWN
F2_1 F -1.1340409266 0.2699633570 0.5219658676 F -0.1405040000 UNKNOWN
#END
