# Supplementary material for: Predicting crystal form stability under real-world conditions
Source: Nature. 2023 Nov 8;623(7986):324–8. doi: 10.1038/s41586-023-06587-3 (PMC10632141; doi:10.1038/s41586-023-06587-3)
Supplement: Supplementary file 2 — This file contains archived experimental crystal structures before and after energy minimization (cif_structures folder) with a summary provided in a file structures.xlsx, predicted crystal structures and relative free energies for radiprodil (radiprodil_landscape_cif_files folder) and upadacitinib (upadacitinib_landscape_cif_files folder), individual (free) energy components for hydrates and anhydrates (energy_components.xlsx file), reference free-energy differences (reference_data_anhydrates.xlsx file) and critical water activities needed to carry out the validation (reference_data_hydrates.xlsx file). [file 41586_2023_6587_MOESM2_ESM.zip › Supplementary_Data/upadacitinib_landscape_cif_files/anhydrate/rank_step4f_058.cif]

#############################################
# Avant-garde Materials Simulation           
#############################################

data_structure_000040
_cell_length_a 9.2262521271
_cell_length_b 43.4217460913
_cell_length_c 9.0792830556
_cell_angle_alpha 90.0000000000
_cell_angle_beta 90.0000000000
_cell_angle_gamma 90.0000000000
_cell_volume 3637.3421710458
_exptl_crystal_density_diffrn 1.3892016912
_symmetry_cell_setting orthorhombic
_symmetry_space_group_name_H-M 'P 2_1 2_1 2'
_symmetry_Int_Tables_number 18
loop_
_symmetry_equiv_pos_site_id
_symmetry_equiv_pos_as_xyz
1 x,y,z
2 -x,-y,z
3 -x+1/2,y+1/2,-z
4 x+1/2,-y+1/2,-z
loop_
_atom_site_label
_atom_site_type_symbol
_atom_site_fract_x
_atom_site_fract_y
_atom_site_fract_z
_atom_site_fftype
_atom_site_charge
_atom_site_hybridization
F0_0 F 0.7633558556 0.7755445089 0.3667933953 F -0.1405040000 UNKNOWN
C0_0 C 0.7444582747 0.7667941019 0.5094651678 C4 0.3232468000 SP3
F1_0 F 0.6267785588 0.7824003207 0.5609302893 F -0.1405040000 UNKNOWN
F2_0 F 0.7081144149 0.7361333536 0.5077330962 F -0.1405040000 UNKNOWN
C1_0 C 0.8790453123 0.7710683096 0.6032199222 C4 -0.1056744000 SP3
N0_0 N 0.9391891374 0.8015540811 0.6015690845 N -0.4239836000 SP2
H2_0 H 0.8485074793 0.7653252082 0.7166231477 H 0.1322210000 UNKNOWN
H3_0 H 0.9577247569 0.7540014330 0.5635308461 H 0.1322210000 UNKNOWN
H0_0 H 0.9882140324 0.8096953868 0.5070582755 H 0.3083340000 UNKNOWN
C2_0 C 0.9369356675 0.8190558344 0.7276144173 C3 0.5262329000 SP2
O0_0 O 0.8506644070 0.8136083349 0.8306975552 O1 -0.5547020000 SP2
N1_0 N 1.0352532583 0.8426563592 0.7327102749 N -0.1302817000 SP2
C3_0 C 1.0384102391 0.8633068928 0.8611648214 C4 -0.0437839000 SP3
C6_0 C 1.1754689792 0.8424631503 0.6539301487 C4 -0.0455739000 SP3
H4_0 H 1.0602229247 0.8504486492 0.9633811068 H 0.0610053000 UNKNOWN
H5_0 H 0.9343654863 0.8753066782 0.8735934334 H 0.0610053000 UNKNOWN
C4_0 C 1.1659615907 0.8851571227 0.8255121261 C4 0.1622044000 SP3
C5_0 C 1.2728786503 0.8622946237 0.7534694025 C4 -0.1267866000 SP3
H8_0 H 1.1643230464 0.8521052988 0.5423799046 H 0.0610053000 UNKNOWN
H9_0 H 1.2155132442 0.8187278505 0.6431124356 H 0.0610053000 UNKNOWN
H6_0 H 1.2147110109 0.8942085238 0.9271181576 H 0.0233398000 UNKNOWN
C9_0 C 1.1129172907 0.9114773285 0.7331366425 C3 -0.4633117000 SP2
H7_0 H 1.3070842010 0.8473306967 0.8454424734 H 0.0466030000 UNKNOWN
C7_0 C 1.4106802673 0.8752157715 0.6839939303 C4 0.4536458000 SP3
N2_0 N 1.0276415710 0.9343173459 0.7947549748 N 0.4066356000 SP2
C16_0 C 1.1050527039 0.9170494950 0.5818043359 C3 0.3171067000 SP2
H10_0 H 1.3874695073 0.8853730719 0.5755057282 H -0.0936779000 UNKNOWN
H11_0 H 1.4494375318 0.8943380536 0.7529013285 H -0.0936779000 UNKNOWN
C8_0 C 1.5288721755 0.8506864232 0.6710436465 C4 -0.4087069000 SP3
C10_0 C 0.9936472936 0.9423984078 0.9383360550 C3 -0.0690601000 SP2
C15_0 C 0.9701105316 0.9519024973 0.6781479706 C3 0.1279405000 SP2
N5_0 N 1.0188825933 0.9414905337 0.5479819098 N -0.6238570000 SP2
H18_0 H 1.1587668059 0.9039214396 0.4957957667 H 0.0787770000 UNKNOWN
H12_0 H 1.5578996440 0.8411509938 0.7793480911 H 0.0857903000 UNKNOWN
H13_0 H 1.6286433903 0.8600388265 0.6224232285 H 0.0857903000 UNKNOWN
H14_0 H 1.4943401530 0.8313173513 0.6017176088 H 0.0857903000 UNKNOWN
C11_0 C 1.0357501668 0.9325939551 1.0809109057 C3 -0.3013642000 SP2
C13_0 C 0.8955597777 0.9671818931 0.9548293694 C3 0.4176872800 SP2
C14_0 C 0.8718659008 0.9760523674 0.7095413791 C3 0.1898735000 SP2
H15_0 H 1.1115420835 0.9146680143 1.1117575442 H 0.1936450000 UNKNOWN
C12_0 C 0.9619925425 0.9515996953 1.1791559037 C3 -0.1743248000 SP2
N3_0 N 0.8774746453 0.9720630469 1.1032165911 N -0.2946737800 SP2
N4_0 N 0.8331526728 0.9837228866 0.8454814527 N -0.6144120000 SP2
H17_0 H 0.8253868008 0.9888618777 0.6177084167 H 0.1099870000 UNKNOWN
H16_0 H 0.9661556952 0.9516550235 1.2991869816 H 0.1962290000 UNKNOWN
H1_0 H 0.8083912088 0.9887568983 1.1485678751 H 0.3420420000 UNKNOWN
H10_1 H 0.5585506345 0.8430879235 0.3607427095 H -0.0936779000 UNKNOWN
C7_1 C 0.4995830674 0.8549228380 0.2717687504 C4 0.4536458000 SP3
C5_1 C 0.6076860347 0.8675910404 0.1586953424 C4 -0.1267866000 SP3
H11_1 H 0.4428568392 0.8744182431 0.3237989498 H -0.0936779000 UNKNOWN
C8_1 C 0.3881693114 0.8330960263 0.2042686103 C4 -0.4087069000 SP3
C4_1 C 0.7117383116 0.8926831430 0.2220427953 C4 0.1622044000 SP3
H7_1 H 0.5463278811 0.8769158654 0.0647788007 H 0.0466030000 UNKNOWN
C6_1 C 0.7161479571 0.8433539360 0.1048036166 C4 -0.0455739000 SP3
H12_1 H 0.4389672667 0.8123588791 0.1575675453 H 0.0857903000 UNKNOWN
H13_1 H 0.3279710863 0.8444928526 0.1148441383 H 0.0857903000 UNKNOWN
H14_1 H 0.3076404716 0.8257073486 0.2860208470 H 0.0857903000 UNKNOWN
C3_1 C 0.8273233232 0.8735501394 0.3024055797 C4 -0.0437839000 SP3
H6_1 H 0.7670951747 0.9036799836 0.1279647351 H 0.0233398000 UNKNOWN
C9_1 C 0.6390332960 0.9169260810 0.3114491365 C3 -0.4633117000 SP2
N1_1 N 0.8407272383 0.8466851985 0.2055205427 N -0.1302817000 SP2
H8_1 H 0.6727871590 0.8197763389 0.1108877868 H 0.0610053000 UNKNOWN
H9_1 H 0.7487730359 0.8473563469 -0.0099366070 H 0.0610053000 UNKNOWN
H4_1 H 0.9310586640 0.8857114771 0.3124430380 H 0.0610053000 UNKNOWN
H5_1 H 0.7927447367 0.8666801813 0.4140099678 H 0.0610053000 UNKNOWN
N2_1 N 0.5400845777 0.9371966554 0.2506764354 N 0.4066356000 SP2
C16_1 C 0.6342547176 0.9231343654 0.4621619437 C3 0.3171067000 SP2
C2_1 C 0.9476083141 0.8253590227 0.2246348921 C3 0.5262329000 SP2
C10_1 C 0.5002899170 0.9443997515 0.1076848243 C3 -0.0690601000 SP2
C15_1 C 0.4774226869 0.9538346683 0.3678774860 C3 0.1279405000 SP2
N5_1 N 0.5361349886 0.9453935995 0.4970438768 N -0.6238570000 SP2
H18_1 H 0.6999284910 0.9121466743 0.5464726113 H 0.0787770000 UNKNOWN
O0_1 O 1.0345098570 0.8266420387 0.3308601098 O1 -0.5547020000 SP2
N0_1 N 0.9530384778 0.8023966041 0.1201048149 N -0.4239836000 SP2
C11_1 C 0.5456639494 0.9355305090 -0.0350986881 C3 -0.3013642000 SP2
C13_1 C 0.3917020355 0.9671382714 0.0921168643 C3 0.4176872800 SP2
C14_1 C 0.3683421130 0.9758600183 0.3375581508 C3 0.1898735000 SP2
H0_1 H 0.9002950382 0.8050422873 0.0205434149 H 0.3083340000 UNKNOWN
C1_1 C 1.0486044776 0.7765673466 0.1404964881 C4 -0.1056744000 SP3
H15_1 H 0.6303664624 0.9195020539 -0.0659730799 H 0.1936450000 UNKNOWN
C12_1 C 0.4630853019 0.9529634836 -0.1327606029 C3 -0.1743248000 SP2
N3_1 N 0.3703046672 0.9716106961 -0.0561226348 N -0.2946737800 SP2
N4_1 N 0.3243851461 0.9826151314 0.2020857128 N -0.6144120000 SP2
H17_1 H 0.3191993124 0.9880679454 0.4298322348 H 0.1099870000 UNKNOWN
C0_1 C 1.1429231074 0.7696729015 0.0070176264 C4 0.3232468000 SP3
H2_1 H 0.9895681059 0.7550830634 0.1654031021 H 0.1322210000 UNKNOWN
H3_1 H 1.1207190462 0.7818240152 0.2332958097 H 0.1322210000 UNKNOWN
H16_1 H 0.4675740539 0.9533365705 -0.2527423695 H 0.1962290000 UNKNOWN
H1_1 H 0.2971331898 0.9875512360 -0.1010065564 H 0.3420420000 UNKNOWN
F0_1 F 1.2160487094 0.7947732420 -0.0437477355 F -0.1405040000 UNKNOWN
F1_1 F 1.0651619082 0.7583649204 -0.1089270673 F -0.1405040000 UNKNOWN
F2_1 F 1.2433305467 0.7478290739 0.0419428666 F -0.1405040000 UNKNOWN
#END
