# Supplementary material for: Predicting crystal form stability under real-world conditions
Source: Nature. 2023 Nov 8;623(7986):324–8. doi: 10.1038/s41586-023-06587-3 (PMC10632141; doi:10.1038/s41586-023-06587-3)
Supplement: Supplementary file 2 — This file contains archived experimental crystal structures before and after energy minimization (cif_structures folder) with a summary provided in a file structures.xlsx, predicted crystal structures and relative free energies for radiprodil (radiprodil_landscape_cif_files folder) and upadacitinib (upadacitinib_landscape_cif_files folder), individual (free) energy components for hydrates and anhydrates (energy_components.xlsx file), reference free-energy differences (reference_data_anhydrates.xlsx file) and critical water activities needed to carry out the validation (reference_data_hydrates.xlsx file). [file 41586_2023_6587_MOESM2_ESM.zip › Supplementary_Data/upadacitinib_landscape_cif_files/anhydrate/rank_step4f_048.cif]

#############################################
# Avant-garde Materials Simulation           
#############################################

data_structure_000046
_cell_length_a 9.2015067275
_cell_length_b 13.2611820916
_cell_length_c 14.9629037986
_cell_angle_alpha 90.0000000000
_cell_angle_beta 90.0000000000
_cell_angle_gamma 90.0000000000
_cell_volume 1825.8162590146
_exptl_crystal_density_diffrn 1.3837651709
_symmetry_cell_setting orthorhombic
_symmetry_space_group_name_H-M 'P 2_1 2_1 2_1'
_symmetry_Int_Tables_number 19
loop_
_symmetry_equiv_pos_site_id
_symmetry_equiv_pos_as_xyz
1 x,y,z
2 -x+1/2,-y,z+1/2
3 -x,y+1/2,-z+1/2
4 x+1/2,-y+1/2,-z
loop_
_atom_site_label
_atom_site_type_symbol
_atom_site_fract_x
_atom_site_fract_y
_atom_site_fract_z
_atom_site_fftype
_atom_site_charge
_atom_site_hybridization
F0_0 F 1.2244884903 0.5947880025 0.3064915964 F -0.1405040000 UNKNOWN
C0_0 C 1.2791203960 0.6753210512 0.3525227437 C4 0.3232468000 SP3
F1_0 F 1.3884274015 0.7144858426 0.3017731562 F -0.1405040000 UNKNOWN
F2_0 F 1.1722091078 0.7462016742 0.3564176843 F -0.1405040000 UNKNOWN
C1_0 C 1.3287134820 0.6457385195 0.4461799615 C4 -0.1056744000 SP3
N0_0 N 1.4395119119 0.5681350057 0.4457593931 N -0.4239836000 SP2
H2_0 H 1.3669434897 0.7145675901 0.4794398868 H 0.1322210000 UNKNOWN
H3_0 H 1.2323802175 0.6182148074 0.4818897832 H 0.1322210000 UNKNOWN
H0_0 H 1.4086297499 0.5014664506 0.4765269031 H 0.3083340000 UNKNOWN
C2_0 C 1.5827716744 0.5980666540 0.4515972148 C3 0.5262329000 SP2
O0_0 O 1.6187658597 0.6892138414 0.4474910129 O1 -0.5547020000 SP2
N1_0 N 1.6846762996 0.5240456260 0.4617364242 N -0.1302817000 SP2
C3_0 C 1.6683761893 0.4172978742 0.4372800458 C4 -0.0437839000 SP3
C6_0 C 1.8381339579 0.5522654917 0.4757677200 C4 -0.0455739000 SP3
H4_0 H 1.5986971543 0.4089516706 0.3780494423 H 0.0610053000 UNKNOWN
H5_0 H 1.6204445828 0.3732150831 0.4921101123 H 0.0610053000 UNKNOWN
C4_0 C 1.8264603351 0.3852190947 0.4186285096 C4 0.1622044000 SP3
C5_0 C 1.9153987224 0.4505476525 0.4859343845 C4 -0.1267866000 SP3
H8_0 H 1.8480188407 0.6006026260 0.5349809206 H 0.0610053000 UNKNOWN
H9_0 H 1.8807135804 0.5938146693 0.4177118261 H 0.0610053000 UNKNOWN
H6_0 H 1.8520489668 0.4127161380 0.3509948260 H 0.0233398000 UNKNOWN
C9_0 C 1.8523756487 0.2743495297 0.4208150528 C3 -0.4633117000 SP2
H7_0 H 2.0291482385 0.4573359748 0.4637297721 H 0.0466030000 UNKNOWN
C7_0 C 1.9120208141 0.4087747870 0.5815091055 C4 0.4536458000 SP3
N2_0 N 1.9542964001 0.2284803541 0.3662574521 N 0.4066356000 SP2
C16_0 C 1.7904061206 0.1948522002 0.4683648929 C3 0.3171067000 SP2
H10_0 H 1.7987454794 0.4025943587 0.6041735119 H -0.0936779000 UNKNOWN
H11_0 H 1.9557923640 0.3314653057 0.5809041581 H -0.0936779000 UNKNOWN
C8_0 C 1.9978416640 0.4716733071 0.6487147767 C4 -0.4087069000 SP3
C10_0 C 2.0563439763 0.2649590266 0.3068163311 C3 -0.0690601000 SP2
C15_0 C 1.9459755656 0.1241729230 0.3805639322 C3 0.1279405000 SP2
N5_0 N 1.8466511659 0.1035986897 0.4442811381 N -0.6238570000 SP2
H18_0 H 1.7071295268 0.2005164490 0.5196137107 H 0.0787770000 UNKNOWN
H12_0 H 2.1136346556 0.4726201608 0.6305183896 H 0.0857903000 UNKNOWN
H13_0 H 1.9889659827 0.4392663858 0.7159807036 H 0.0857903000 UNKNOWN
H14_0 H 1.9580986535 0.5498293170 0.6525263839 H 0.0857903000 UNKNOWN
C11_0 C 2.1075023702 0.3615869444 0.2827746437 C3 -0.3013642000 SP2
C13_0 C 2.1337328910 0.1916259791 0.2570958670 C3 0.4176872800 SP2
C14_0 C 2.0331055174 0.0585451487 0.3283602170 C3 0.1898735000 SP2
H15_0 H 2.0760290633 0.4346565949 0.3084252214 H 0.1936450000 UNKNOWN
C12_0 C 2.2120980599 0.3445318902 0.2174746934 C3 -0.1743248000 SP2
N3_0 N 2.2276642080 0.2434683168 0.2021573759 N -0.2946737800 SP2
N4_0 N 2.1236338789 0.0903631840 0.2651757832 N -0.6144120000 SP2
H17_0 H 2.0239023387 -0.0224481815 0.3397924554 H 0.1099870000 UNKNOWN
H16_0 H 2.2774952379 0.3988363949 0.1812112682 H 0.1962290000 UNKNOWN
H1_0 H 2.2902929186 0.2142229522 0.1501392175 H 0.3420420000 UNKNOWN
#END
