# Supplementary material for: Predicting crystal form stability under real-world conditions
Source: Nature. 2023 Nov 8;623(7986):324–8. doi: 10.1038/s41586-023-06587-3 (PMC10632141; doi:10.1038/s41586-023-06587-3)
Supplement: Supplementary file 2 — This file contains archived experimental crystal structures before and after energy minimization (cif_structures folder) with a summary provided in a file structures.xlsx, predicted crystal structures and relative free energies for radiprodil (radiprodil_landscape_cif_files folder) and upadacitinib (upadacitinib_landscape_cif_files folder), individual (free) energy components for hydrates and anhydrates (energy_components.xlsx file), reference free-energy differences (reference_data_anhydrates.xlsx file) and critical water activities needed to carry out the validation (reference_data_hydrates.xlsx file). [file 41586_2023_6587_MOESM2_ESM.zip › Supplementary_Data/upadacitinib_landscape_cif_files/anhydrate/rank_step4f_050.cif]

#############################################
# Avant-garde Materials Simulation           
#############################################

data_structure_000057
_cell_length_a 4.9375990904
_cell_length_b 13.8028969265
_cell_length_c 26.4701716732
_cell_angle_alpha 90.0000000000
_cell_angle_beta 90.0000000000
_cell_angle_gamma 90.0000000000
_cell_volume 1804.0261446247
_exptl_crystal_density_diffrn 1.4004791202
_symmetry_cell_setting orthorhombic
_symmetry_space_group_name_H-M 'P 2_1 2_1 2_1'
_symmetry_Int_Tables_number 19
loop_
_symmetry_equiv_pos_site_id
_symmetry_equiv_pos_as_xyz
1 x,y,z
2 -x+1/2,-y,z+1/2
3 -x,y+1/2,-z+1/2
4 x+1/2,-y+1/2,-z
loop_
_atom_site_label
_atom_site_type_symbol
_atom_site_fract_x
_atom_site_fract_y
_atom_site_fract_z
_atom_site_fftype
_atom_site_charge
_atom_site_hybridization
F0_0 F 0.5387905382 0.7879894767 0.9382798855 F -0.1405040000 UNKNOWN
C0_0 C 0.3869886767 0.8601004488 0.9585538290 C4 0.3232468000 SP3
F1_0 F 0.1215385403 0.8361191408 0.9512669844 F -0.1405040000 UNKNOWN
F2_0 F 0.4323513049 0.8610664529 1.0093589774 F -0.1405040000 UNKNOWN
C1_0 C 0.4523909963 0.9589945595 0.9362398025 C4 -0.1056744000 SP3
N0_0 N 0.4056556981 0.9626702824 0.8825671595 N -0.4239836000 SP2
H2_0 H 0.3274131342 1.0123138402 0.9564854372 H 0.1322210000 UNKNOWN
H3_0 H 0.6668975643 0.9748072040 0.9433600655 H 0.1322210000 UNKNOWN
H0_0 H 0.2081261372 0.9740818766 0.8719446478 H 0.3083340000 UNKNOWN
C2_0 C 0.6039739473 1.0018692043 0.8516087040 C3 0.5262329000 SP2
O0_0 O 0.8285711542 1.0302800818 0.8676514481 O1 -0.5547020000 SP2
N1_0 N 0.5347685403 1.0041704237 0.8017171704 N -0.1302817000 SP2
C3_0 C 0.3055151798 0.9504999610 0.7803757965 C4 -0.0437839000 SP3
C6_0 C 0.6545890182 1.0718178099 0.7652307994 C4 -0.0455739000 SP3
H4_0 H 0.1118709289 0.9838141889 0.7912332107 H 0.0610053000 UNKNOWN
H5_0 H 0.3060401490 0.8753295765 0.7937876847 H 0.0610053000 UNKNOWN
C4_0 C 0.3516738893 0.9584681796 0.7231898375 C4 0.1622044000 SP3
C5_0 C 0.4701045663 1.0632356137 0.7186021338 C4 -0.1267866000 SP3
H8_0 H 0.8628144906 1.0508015206 0.7553869291 H 0.0610053000 UNKNOWN
H9_0 H 0.6648332845 1.1453518239 0.7808932199 H 0.0610053000 UNKNOWN
H6_0 H 0.1566273313 0.9528568076 0.7035035260 H 0.0233398000 UNKNOWN
C9_0 C 0.5343965040 0.8790467634 0.7049156839 C3 -0.4633117000 SP2
H7_0 H 0.2985953817 1.1134906862 0.7237661161 H 0.0466030000 UNKNOWN
C7_0 C 0.6156386782 1.0864568198 0.6691506060 C4 0.4536458000 SP3
N2_0 N 0.5328063523 0.8409116761 0.6567209018 N 0.4066356000 SP2
C16_0 C 0.7327493502 0.8253097487 0.7301512945 C3 0.3171067000 SP2
H10_0 H 0.7781171826 1.0325685750 0.6641478430 H -0.0936779000 UNKNOWN
H11_0 H 0.4767521777 1.0765275969 0.6370499184 H -0.0936779000 UNKNOWN
C8_0 C 0.7348681323 1.1885969003 0.6671652692 C4 -0.4087069000 SP3
C10_0 C 0.3835291073 0.8593292537 0.6136050597 C3 -0.0690601000 SP2
C15_0 C 0.7294777437 0.7666291774 0.6552944568 C3 0.1279405000 SP2
N5_0 N 0.8515473393 0.7573558172 0.7003945176 N -0.6238570000 SP2
H18_0 H 0.7906920775 0.8343126300 0.7695175528 H 0.0787770000 UNKNOWN
H12_0 H 0.8707026317 1.2024039127 0.6993164554 H 0.0857903000 UNKNOWN
H13_0 H 0.5728781769 1.2432083042 0.6679634073 H 0.0857903000 UNKNOWN
H14_0 H 0.8496869433 1.2000007787 0.6321215265 H 0.0857903000 UNKNOWN
C11_0 C 0.1719047454 0.9238652845 0.6007190816 C3 -0.3013642000 SP2
C13_0 C 0.4448338140 0.8023604437 0.5707405900 C3 0.4176872800 SP2
C14_0 C 0.7761155744 0.7156800536 0.6097049043 C3 0.1898735000 SP2
H15_0 H 0.0730898681 0.9780311643 0.6237538775 H 0.1936450000 UNKNOWN
C12_0 C 0.1086177569 0.9035480735 0.5508538331 C3 -0.1743248000 SP2
N3_0 N 0.2730864569 0.8315382395 0.5325908414 N -0.2946737800 SP2
N4_0 N 0.6382635624 0.7328209437 0.5674002347 N -0.6144120000 SP2
H17_0 H 0.9347525090 0.6605507881 0.6095673200 H 0.1099870000 UNKNOWN
H16_0 H -0.0490143777 0.9347824850 0.5275148976 H 0.1962290000 UNKNOWN
H1_0 H 0.2521542416 0.8030649158 0.4961215295 H 0.3420420000 UNKNOWN
#END
