# Supplementary material for: Predicting crystal form stability under real-world conditions
Source: Nature. 2023 Nov 8;623(7986):324–8. doi: 10.1038/s41586-023-06587-3 (PMC10632141; doi:10.1038/s41586-023-06587-3)
Supplement: Supplementary file 2 — This file contains archived experimental crystal structures before and after energy minimization (cif_structures folder) with a summary provided in a file structures.xlsx, predicted crystal structures and relative free energies for radiprodil (radiprodil_landscape_cif_files folder) and upadacitinib (upadacitinib_landscape_cif_files folder), individual (free) energy components for hydrates and anhydrates (energy_components.xlsx file), reference free-energy differences (reference_data_anhydrates.xlsx file) and critical water activities needed to carry out the validation (reference_data_hydrates.xlsx file). [file 41586_2023_6587_MOESM2_ESM.zip › Supplementary_Data/upadacitinib_landscape_cif_files/anhydrate/rank_step4f_029.cif]

#############################################
# Avant-garde Materials Simulation           
#############################################

data_structure_000032
_cell_length_a 9.2396952390
_cell_length_b 14.7216926180
_cell_length_c 13.3343428245
_cell_angle_alpha 90.0000000000
_cell_angle_beta 88.5324275221
_cell_angle_gamma 90.0000000000
_cell_volume 1813.1950651048
_exptl_crystal_density_diffrn 1.3933972116
_symmetry_cell_setting monoclinic
_symmetry_space_group_name_H-M 'P 2_1'
_symmetry_Int_Tables_number 4
loop_
_symmetry_equiv_pos_site_id
_symmetry_equiv_pos_as_xyz
1 x,y,z
2 -x,y+1/2,-z
loop_
_atom_site_label
_atom_site_type_symbol
_atom_site_fract_x
_atom_site_fract_y
_atom_site_fract_z
_atom_site_fftype
_atom_site_charge
_atom_site_hybridization
F0_0 F -0.7208075867 0.0557719898 0.9649655563 F -0.1405040000 UNKNOWN
C0_0 C -0.7995118171 -0.0229583552 0.9697828029 C4 0.3232468000 SP3
F1_0 F -0.7473127676 -0.0724145102 1.0471477622 F -0.1405040000 UNKNOWN
F2_0 F -0.9377237141 0.0002917657 0.9957461484 F -0.1405040000 UNKNOWN
C1_0 C -0.7871162094 -0.0740727486 0.8702473831 C4 -0.1056744000 SP3
N0_0 N -0.8826248745 -0.1506012948 0.8633435348 N -0.4239836000 SP2
H2_0 H -0.8120625133 -0.0260558341 0.8102309974 H 0.1322210000 UNKNOWN
H3_0 H -0.6735514947 -0.0956636784 0.8613831303 H 0.1322210000 UNKNOWN
H0_0 H -0.8676860970 -0.2023015868 0.9143989143 H 0.3083340000 UNKNOWN
C2_0 C -1.0177395308 -0.1381612145 0.8226531980 C3 0.5262329000 SP2
O0_0 O -1.0611232711 -0.0630720671 0.7917476209 O1 -0.5547020000 SP2
N1_0 N -1.0995365421 -0.2152453084 0.8169681474 N -0.1302817000 SP2
C3_0 C -1.0451516904 -0.3088864741 0.8267478101 C4 -0.0437839000 SP3
C6_0 C -1.2489780537 -0.2129546122 0.7821473361 C4 -0.0455739000 SP3
H4_0 H -1.0450438405 -0.3308221601 0.9056778595 H 0.0610053000 UNKNOWN
H5_0 H -0.9341337135 -0.3144178069 0.7960197297 H 0.0610053000 UNKNOWN
C4_0 C -1.1555207829 -0.3658123461 0.7685841254 C4 0.1622044000 SP3
C5_0 C -1.2974747227 -0.3124135345 0.7933269251 C4 -0.1267866000 SP3
H8_0 H -1.2527129766 -0.1897072961 0.7035095890 H 0.0610053000 UNKNOWN
H9_0 H -1.3145770628 -0.1659704643 0.8282487855 H 0.0610053000 UNKNOWN
H6_0 H -1.1614518708 -0.4343423329 0.8005325016 H 0.0233398000 UNKNOWN
C9_0 C -1.1133201276 -0.3720974024 0.6592728857 C3 -0.4633117000 SP2
H7_0 H -1.3210958080 -0.3248282369 0.8738180323 H 0.0466030000 UNKNOWN
C7_0 C -1.4312679707 -0.3381195530 0.7351056472 C4 0.4536458000 SP3
N2_0 N -1.1058842013 -0.4520995047 0.6042816422 N 0.4066356000 SP2
C16_0 C -1.0559820656 -0.3062446581 0.5945262374 C3 0.3171067000 SP2
H10_0 H -1.4096011731 -0.3278572096 0.6542429500 H -0.0936779000 UNKNOWN
H11_0 H -1.4530263998 -0.4111767799 0.7453150964 H -0.0936779000 UNKNOWN
C8_0 C -1.5646154918 -0.2837299018 0.7699621847 C4 -0.4087069000 SP3
C10_0 C -1.1387632295 -0.5420611268 0.6252739114 C3 -0.0690601000 SP2
C15_0 C -1.0407001058 -0.4314384962 0.5104371981 C3 0.1279405000 SP2
N5_0 N -1.0116275755 -0.3419941209 0.5045575775 N -0.6238570000 SP2
H18_0 H -1.0419174400 -0.2340103045 0.6094894121 H 0.0787770000 UNKNOWN
H12_0 H -1.5521498586 -0.2110271338 0.7527467274 H 0.0857903000 UNKNOWN
H13_0 H -1.5851664113 -0.2908894631 0.8512721691 H 0.0857903000 UNKNOWN
H14_0 H -1.6624100455 -0.3073300445 0.7329074485 H 0.0857903000 UNKNOWN
C11_0 C -1.2039733411 -0.5897414479 0.7068529597 C3 -0.3013642000 SP2
C13_0 C -1.0946669761 -0.6061257793 0.5515460792 C3 0.4176872800 SP2
C14_0 C -1.0063895976 -0.5023246578 0.4417325005 C3 0.1898735000 SP2
H15_0 H -1.2538096038 -0.5635441189 0.7751849086 H 0.1936450000 UNKNOWN
C12_0 C -1.1951922359 -0.6811503738 0.6809495213 C3 -0.1743248000 SP2
N3_0 N -1.1303549000 -0.6909764595 0.5881148369 N -0.2946737800 SP2
N4_0 N -1.0307622268 -0.5893044685 0.4613434284 N -0.6144120000 SP2
H17_0 H -0.9545824278 -0.4859051640 0.3695441044 H 0.1099870000 UNKNOWN
H16_0 H -1.2318853245 -0.7400886664 0.7232712669 H 0.1962290000 UNKNOWN
H1_0 H -1.0916890026 -0.7522296177 0.5575783688 H 0.3420420000 UNKNOWN
H11_1 H -0.6466588893 0.1839563593 0.8753655878 H -0.0936779000 UNKNOWN
C7_1 C -0.6445962530 0.2584133198 0.8821258199 C4 0.4536458000 SP3
C5_1 C -0.7813059045 0.2998597127 0.8370881388 C4 -0.1267866000 SP3
H10_1 H -0.6482988023 0.2731614146 0.9630970695 H -0.0936779000 UNKNOWN
C8_1 C -0.5032842732 0.2958970658 0.8364756274 C4 -0.4087069000 SP3
C4_1 C -0.8320498414 0.2541125948 0.7383932399 C4 0.1622044000 SP3
H7_1 H -0.7606842979 0.3723951524 0.8241202072 H 0.0466030000 UNKNOWN
C6_1 C -0.9172261102 0.2894479506 0.9041976857 C4 -0.0455739000 SP3
H12_1 H -0.4814871020 0.2693359323 0.7607657632 H 0.0857903000 UNKNOWN
H13_1 H -0.4105754913 0.2788850598 0.8829334728 H 0.0857903000 UNKNOWN
H14_1 H -0.5076014739 0.3703282576 0.8311143578 H 0.0857903000 UNKNOWN
C3_1 C -0.9177390111 0.1709727177 0.7767183345 C4 -0.0437839000 SP3
H6_1 H -0.9114086103 0.3003170226 0.7051418397 H 0.0233398000 UNKNOWN
C9_1 C -0.7173984791 0.2339595460 0.6613058001 C3 -0.4633117000 SP2
N1_1 N -0.9828117503 0.2033571430 0.8717004166 N -0.1302817000 SP2
H8_1 H -0.8916440180 0.2870394411 0.9840089212 H 0.0610053000 UNKNOWN
H9_1 H -0.9937880112 0.3456208674 0.8931600759 H 0.0610053000 UNKNOWN
H4_1 H -1.0009118955 0.1499746440 0.7241606342 H 0.0610053000 UNKNOWN
H5_1 H -0.8457302302 0.1126447478 0.7891581665 H 0.0610053000 UNKNOWN
N2_1 N -0.6506186732 0.3019285223 0.6051892015 N 0.4066356000 SP2
C16_1 C -0.6471781517 0.1546145680 0.6311356196 C3 0.3171067000 SP2
C2_1 C -1.1154446052 0.1798193794 0.9109800130 C3 0.5262329000 SP2
C10_1 C -0.6691798766 0.3949609275 0.5994953362 C3 -0.0690601000 SP2
C15_1 C -0.5419957551 0.2613651250 0.5450653097 C3 0.1279405000 SP2
N5_1 N -0.5404063578 0.1711400841 0.5610144231 N -0.6238570000 SP2
H18_1 H -0.6703103051 0.0856066465 0.6557222193 H 0.0787770000 UNKNOWN
O0_1 O -1.1774024430 0.2264298546 0.9777154460 O1 -0.5547020000 SP2
N0_1 N -1.1806728729 0.1035452261 0.8713651682 N -0.4239836000 SP2
C11_1 C -0.7624574752 0.4594346275 0.6458679128 C3 -0.3013642000 SP2
C13_1 C -0.5757757232 0.4412469880 0.5307025095 C3 0.4176872800 SP2
C14_1 C -0.4544787967 0.3157907914 0.4800570606 C3 0.1898735000 SP2
H0_1 H -1.1194112657 0.0518290116 0.8400452676 H 0.3083340000 UNKNOWN
C1_1 C -1.3195184622 0.0770857087 0.9137285847 C4 -0.1056744000 SP3
H15_1 H -0.8493692244 0.4490061107 0.7006536633 H 0.1936450000 UNKNOWN
C12_1 C -0.7234758896 0.5424061599 0.6033431137 C3 -0.1743248000 SP2
N3_1 N -0.6125820214 0.5315805705 0.5346880522 N -0.2946737800 SP2
N4_1 N -0.4699296770 0.4049519166 0.4715028405 N -0.6144120000 SP2
H17_1 H -0.3694498996 0.2827364139 0.4350113560 H 0.1099870000 UNKNOWN
C0_1 C -1.3123224718 0.0159308183 1.0059450649 C4 0.3232468000 SP3
H2_1 H -1.3812663426 0.0398967776 0.8575917198 H 0.1322210000 UNKNOWN
H3_1 H -1.3799983300 0.1379905258 0.9364792335 H 0.1322210000 UNKNOWN
H16_1 H -0.7711455544 0.6087677125 0.6167205794 H 0.1962290000 UNKNOWN
H1_1 H -0.5572674724 0.5845743091 0.4962429329 H 0.3420420000 UNKNOWN
F0_1 F -1.4476935220 0.0040327305 1.0473704862 F -0.1405040000 UNKNOWN
F1_1 F -1.2271481002 0.0488541181 1.0789238079 F -0.1405040000 UNKNOWN
F2_1 F -1.2605646095 -0.0683276819 0.9814532857 F -0.1405040000 UNKNOWN
#END
