# Supplementary material for: Predicting crystal form stability under real-world conditions
Source: Nature. 2023 Nov 8;623(7986):324–8. doi: 10.1038/s41586-023-06587-3 (PMC10632141; doi:10.1038/s41586-023-06587-3)
Supplement: Supplementary file 2 — This file contains archived experimental crystal structures before and after energy minimization (cif_structures folder) with a summary provided in a file structures.xlsx, predicted crystal structures and relative free energies for radiprodil (radiprodil_landscape_cif_files folder) and upadacitinib (upadacitinib_landscape_cif_files folder), individual (free) energy components for hydrates and anhydrates (energy_components.xlsx file), reference free-energy differences (reference_data_anhydrates.xlsx file) and critical water activities needed to carry out the validation (reference_data_hydrates.xlsx file). [file 41586_2023_6587_MOESM2_ESM.zip › Supplementary_Data/upadacitinib_landscape_cif_files/anhydrate/rank_step4f_026.cif]

#############################################
# Avant-garde Materials Simulation           
#############################################

data_structure_000027
_cell_length_a 9.9405796922
_cell_length_b 14.6106366269
_cell_length_c 12.9023149311
_cell_angle_alpha 90.0000000000
_cell_angle_beta 98.4415944018
_cell_angle_gamma 90.0000000000
_cell_volume 1853.6070787074
_exptl_crystal_density_diffrn 1.3630186121
_symmetry_cell_setting monoclinic
_symmetry_space_group_name_H-M 'P 2_1'
_symmetry_Int_Tables_number 4
loop_
_symmetry_equiv_pos_site_id
_symmetry_equiv_pos_as_xyz
1 x,y,z
2 -x,y+1/2,-z
loop_
_atom_site_label
_atom_site_type_symbol
_atom_site_fract_x
_atom_site_fract_y
_atom_site_fract_z
_atom_site_fftype
_atom_site_charge
_atom_site_hybridization
F0_0 F -0.9781844997 0.2988899344 -0.0247837584 F -0.1405040000 UNKNOWN
C0_0 C -0.8905906597 0.2354728946 0.0250242431 C4 0.3232468000 SP3
F1_0 F -0.9015845911 0.2387130341 0.1287403979 F -0.1405040000 UNKNOWN
F2_0 F -0.9362408718 0.1514024768 -0.0105519132 F -0.1405040000 UNKNOWN
C1_0 C -0.7463942522 0.2535775089 0.0031089959 C4 -0.1056744000 SP3
N0_0 N -0.6519514623 0.1846521012 0.0477265375 N -0.4239836000 SP2
H2_0 H -0.7506056155 0.2544727897 -0.0825415530 H 0.1322210000 UNKNOWN
H3_0 H -0.7160104548 0.3213179858 0.0353163277 H 0.1322210000 UNKNOWN
H0_0 H -0.6315491728 0.1353176179 -0.0045565095 H 0.3083340000 UNKNOWN
C2_0 C -0.5651699656 0.2019143678 0.1393955624 C3 0.5262329000 SP2
O0_0 O -0.5773586569 0.2712436159 0.1942749190 O1 -0.5547020000 SP2
N1_0 N -0.4658800673 0.1381420829 0.1665119448 N -0.1302817000 SP2
C3_0 C -0.3732955313 0.1433848387 0.2657077320 C4 -0.0437839000 SP3
C6_0 C -0.4497793720 0.0520784872 0.1104839186 C4 -0.0455739000 SP3
H4_0 H -0.4259542919 0.1659695448 0.3300983953 H 0.0610053000 UNKNOWN
H5_0 H -0.2895788813 0.1916667046 0.2591792672 H 0.0610053000 UNKNOWN
C4_0 C -0.3188523747 0.0450459848 0.2806773117 C4 0.1622044000 SP3
C5_0 C -0.3147486391 0.0127567030 0.1656790762 C4 -0.1267866000 SP3
H8_0 H -0.4450312862 0.0645086051 0.0272308020 H 0.0610053000 UNKNOWN
H9_0 H -0.5354356008 0.0055492871 0.1170251126 H 0.0610053000 UNKNOWN
H6_0 H -0.3978716667 0.0040049933 0.3109151403 H 0.0233398000 UNKNOWN
C9_0 C -0.1907842710 0.0392534357 0.3563204369 C3 -0.4633117000 SP2
H7_0 H -0.3176303984 -0.0623826703 0.1607671770 H 0.0466030000 UNKNOWN
C7_0 C -0.1924161557 0.0465122167 0.1156496367 C4 0.4536458000 SP3
N2_0 N -0.1322605743 -0.0421595044 0.3951674023 N 0.4066356000 SP2
C16_0 C -0.1025038587 0.1069033538 0.4012772403 C3 0.3171067000 SP2
H10_0 H -0.2196446357 0.0371130392 0.0303907620 H -0.0936779000 UNKNOWN
H11_0 H -0.1784078585 0.1207901257 0.1274903449 H -0.0936779000 UNKNOWN
C8_0 C -0.0584052877 -0.0034945090 0.1518243187 C4 -0.4087069000 SP3
C10_0 C -0.1696761923 -0.1332220148 0.3837968172 C3 -0.0690601000 SP2
C15_0 C -0.0098833131 -0.0202274281 0.4596486389 C3 0.1279405000 SP2
N5_0 N 0.0074954988 0.0709797184 0.4635232238 N -0.6238570000 SP2
H18_0 H -0.1145186120 0.1807479851 0.3941074147 H 0.0787770000 UNKNOWN
H12_0 H -0.0734804721 -0.0780230131 0.1527123565 H 0.0857903000 UNKNOWN
H13_0 H -0.0119216425 0.0173741880 0.2305798557 H 0.0857903000 UNKNOWN
H14_0 H 0.0152598827 0.0110135896 0.0983528468 H 0.0857903000 UNKNOWN
C11_0 C -0.2798889290 -0.1823008128 0.3278089245 C3 -0.3013642000 SP2
C13_0 C -0.0807846322 -0.1968140500 0.4416194116 C3 0.4176872800 SP2
C14_0 C 0.0723893037 -0.0909970984 0.5102815397 C3 0.1898735000 SP2
H15_0 H -0.3683250392 -0.1561087454 0.2774471381 H 0.1936450000 UNKNOWN
C12_0 C -0.2549354015 -0.2738653774 0.3537375528 C3 -0.1743248000 SP2
N3_0 N -0.1366731457 -0.2823556933 0.4217280569 N -0.2946737800 SP2
N4_0 N 0.0383295741 -0.1787554999 0.5032697689 N -0.6144120000 SP2
H17_0 H 0.1689466388 -0.0722009434 0.5572175820 H 0.1099870000 UNKNOWN
H16_0 H -0.3144765861 -0.3336571404 0.3265382451 H 0.1962290000 UNKNOWN
H1_0 H -0.0972221146 -0.3429037927 0.4588164371 H 0.3420420000 UNKNOWN
H14_1 H -0.9559957714 0.4554650376 0.2531014333 H 0.0857903000 UNKNOWN
C8_1 C -1.0048249608 0.5230553736 0.2538257699 C4 -0.4087069000 SP3
C7_1 C -0.9019033396 0.5990644655 0.2869256319 C4 0.4536458000 SP3
H12_1 H -1.0612399869 0.5364405856 0.1754564200 H 0.0857903000 UNKNOWN
H13_1 H -1.0788513974 0.5193210268 0.3089492811 H 0.0857903000 UNKNOWN
C5_1 C -0.8021605191 0.6129409681 0.2092758429 C4 -0.1267866000 SP3
H10_1 H -0.8464530115 0.5851821510 0.3656161038 H -0.0936779000 UNKNOWN
H11_1 H -0.9566978144 0.6638530772 0.2932930497 H -0.0936779000 UNKNOWN
C4_1 C -0.7082174599 0.6981385603 0.2276291937 C4 0.1622044000 SP3
H7_1 H -0.8614294304 0.6232554781 0.1310853604 H 0.0466030000 UNKNOWN
C6_1 C -0.7033655664 0.5327500064 0.2000693987 C4 -0.0455739000 SP3
C3_1 C -0.6047781723 0.6767763526 0.1528553167 C4 -0.0437839000 SP3
H6_1 H -0.7673828823 0.7594660453 0.2019891410 H 0.0233398000 UNKNOWN
C9_1 C -0.6384285513 0.7099383145 0.3378435334 C3 -0.4633117000 SP2
N1_1 N -0.5857530857 0.5774460962 0.1645224966 N -0.1302817000 SP2
H8_1 H -0.6731709123 0.4980243951 0.2758394156 H 0.0610053000 UNKNOWN
H9_1 H -0.7491603588 0.4810131446 0.1433978394 H 0.0610053000 UNKNOWN
H4_1 H -0.6479672290 0.6941991599 0.0718138713 H 0.0610053000 UNKNOWN
H5_1 H -0.5068888745 0.7117435080 0.1722184856 H 0.0610053000 UNKNOWN
N2_1 N -0.6106254408 0.7933735818 0.3875679578 N 0.4066356000 SP2
C16_1 C -0.5749360685 0.6456033173 0.4082298890 C3 0.3171067000 SP2
C2_1 C -0.4612241261 0.5386540538 0.1614777600 C3 0.5262329000 SP2
C10_1 C -0.6403735633 0.8838533940 0.3608660988 C3 -0.0690601000 SP2
C15_1 C -0.5317409482 0.7753534980 0.4852185373 C3 0.1279405000 SP2
N5_1 N -0.5102507687 0.6849846879 0.4973640586 N -0.6238570000 SP2
H18_1 H -0.5709015156 0.5716701515 0.3990619749 H 0.0787770000 UNKNOWN
O0_1 O -0.3618689773 0.5843093813 0.1410188850 O1 -0.5547020000 SP2
N0_1 N -0.4511406864 0.4464288905 0.1813358286 N -0.4239836000 SP2
C11_1 C -0.7127992348 0.9303145152 0.2735791058 C3 -0.3013642000 SP2
C13_1 C -0.5880714859 0.9501335012 0.4363370698 C3 0.4176872800 SP2
C14_1 C -0.4864936980 0.8479254915 0.5541459678 C3 0.1898735000 SP2
H0_1 H -0.5328291607 0.4051707350 0.1869578383 H 0.3083340000 UNKNOWN
C1_1 C -0.3258306688 0.3986572521 0.1769479649 C4 -0.1056744000 SP3
H15_1 H -0.7675204181 0.9027087695 0.2015837574 H 0.1936450000 UNKNOWN
C12_1 C -0.7023886258 1.0229580697 0.2986869834 C3 -0.1743248000 SP2
N3_1 N -0.6286154478 1.0347020285 0.3959069483 N -0.2946737800 SP2
N4_1 N -0.5133484202 0.9351703218 0.5312194714 N -0.6144120000 SP2
H17_1 H -0.4280775928 0.8303513226 0.6299481376 H 0.1099870000 UNKNOWN
C0_1 C -0.3055910814 0.3679002746 0.0666708825 C4 0.3232468000 SP3
H2_1 H -0.3254821432 0.3366726552 0.2247633680 H 0.1322210000 UNKNOWN
H3_1 H -0.2385521958 0.4416215464 0.2072320647 H 0.1322210000 UNKNOWN
H16_1 H -0.7436056208 1.0814740708 0.2527846107 H 0.1962290000 UNKNOWN
H1_1 H -0.5931940939 1.0971042974 0.4295801565 H 0.3420420000 UNKNOWN
F0_1 F -0.2217244413 0.2934519125 0.0726472477 F -0.1405040000 UNKNOWN
F1_1 F -0.2485588885 0.4332543000 0.0117658227 F -0.1405040000 UNKNOWN
F2_1 F -0.4251392859 0.3433192187 0.0067622924 F -0.1405040000 UNKNOWN
#END
