# Supplementary material for: Predicting crystal form stability under real-world conditions
Source: Nature. 2023 Nov 8;623(7986):324–8. doi: 10.1038/s41586-023-06587-3 (PMC10632141; doi:10.1038/s41586-023-06587-3)
Supplement: Supplementary file 2 — This file contains archived experimental crystal structures before and after energy minimization (cif_structures folder) with a summary provided in a file structures.xlsx, predicted crystal structures and relative free energies for radiprodil (radiprodil_landscape_cif_files folder) and upadacitinib (upadacitinib_landscape_cif_files folder), individual (free) energy components for hydrates and anhydrates (energy_components.xlsx file), reference free-energy differences (reference_data_anhydrates.xlsx file) and critical water activities needed to carry out the validation (reference_data_hydrates.xlsx file). [file 41586_2023_6587_MOESM2_ESM.zip › Supplementary_Data/upadacitinib_landscape_cif_files/anhydrate/rank_step4f_041.cif]

#############################################
# Avant-garde Materials Simulation           
#############################################

data_structure_000052
_cell_length_a 9.6158519192
_cell_length_b 8.8122961022
_cell_length_c 11.4136868179
_cell_angle_alpha 90.0000000000
_cell_angle_beta 68.5102941510
_cell_angle_gamma 90.0000000000
_cell_volume 899.9355956078
_exptl_crystal_density_diffrn 1.4037120879
_symmetry_cell_setting monoclinic
_symmetry_space_group_name_H-M 'P 2_1'
_symmetry_Int_Tables_number 4
loop_
_symmetry_equiv_pos_site_id
_symmetry_equiv_pos_as_xyz
1 x,y,z
2 -x,y+1/2,-z
loop_
_atom_site_label
_atom_site_type_symbol
_atom_site_fract_x
_atom_site_fract_y
_atom_site_fract_z
_atom_site_fftype
_atom_site_charge
_atom_site_hybridization
F0_0 F -0.7634930779 0.7168639812 0.1693217950 F -0.1405040000 UNKNOWN
C0_0 C -0.7395469835 0.6242933286 0.2554889931 C4 0.3232468000 SP3
F1_0 F -0.5897439186 0.5916592560 0.2099609451 F -0.1405040000 UNKNOWN
F2_0 F -0.7694930568 0.7056517097 0.3634727879 F -0.1405040000 UNKNOWN
C1_0 C -0.8338603938 0.4808790344 0.2815901470 C4 -0.1056744000 SP3
N0_0 N -0.8028945081 0.3885434751 0.1705511853 N -0.4239836000 SP2
H2_0 H -0.8071982907 0.4189721904 0.3541656568 H 0.1322210000 UNKNOWN
H3_0 H -0.9517376339 0.5163422567 0.3208834722 H 0.1322210000 UNKNOWN
H0_0 H -0.7328278054 0.2968072025 0.1604821783 H 0.3083340000 UNKNOWN
C2_0 C -0.8974173378 0.3962135498 0.1040045711 C3 0.5262329000 SP2
O0_0 O -1.0131351454 0.4765424224 0.1408024042 O1 -0.5547020000 SP2
N1_0 N -0.8577909467 0.3139392734 -0.0043501247 N -0.1302817000 SP2
C3_0 C -0.7118657920 0.2464740588 -0.0730659266 C4 -0.0437839000 SP3
C6_0 C -0.9362250594 0.3328411114 -0.0920623459 C4 -0.0455739000 SP3
H4_0 H -0.7248464048 0.1230567874 -0.0802457116 H 0.0610053000 UNKNOWN
H5_0 H -0.6326760326 0.2653689175 -0.0260215434 H 0.0610053000 UNKNOWN
C4_0 C -0.6614576774 0.3189295974 -0.2058625633 C4 0.1622044000 SP3
C5_0 C -0.8116511987 0.3691736646 -0.2208169194 C4 -0.1267866000 SP3
H8_0 H -1.0185359880 0.4241623097 -0.0578195746 H 0.0610053000 UNKNOWN
H9_0 H -0.9934024107 0.2265330338 -0.0970516347 H 0.0610053000 UNKNOWN
H6_0 H -0.6079322526 0.2306126727 -0.2758234895 H 0.0233398000 UNKNOWN
C9_0 C -0.5465539402 0.4407677563 -0.2229981428 C3 -0.4633117000 SP2
H7_0 H -0.8288516911 0.2969453429 -0.2930569319 H 0.0466030000 UNKNOWN
C7_0 C -0.8136861355 0.5353582817 -0.2593794749 C4 0.4536458000 SP3
N2_0 N -0.4405364668 0.4765408566 -0.3394464799 N 0.4066356000 SP2
C16_0 C -0.5068639587 0.5289861559 -0.1383823280 C3 0.3171067000 SP2
H10_0 H -0.8152216302 0.6094746738 -0.1809774332 H -0.0936779000 UNKNOWN
H11_0 H -0.7100280429 0.5621939522 -0.3388935071 H -0.0936779000 UNKNOWN
C8_0 C -0.9456305220 0.5721070957 -0.2982980263 C4 -0.4087069000 SP3
C10_0 C -0.4187780562 0.4340998455 -0.4616848364 C3 -0.0690601000 SP2
C15_0 C -0.3390593343 0.5789283106 -0.3196101072 C3 0.1279405000 SP2
N5_0 N -0.3812325001 0.6133159970 -0.1965360047 N -0.6238570000 SP2
H18_0 H -0.5645259198 0.5326847181 -0.0367883568 H 0.0787770000 UNKNOWN
H12_0 H -0.9406638786 0.6912319153 -0.3279754389 H 0.0857903000 UNKNOWN
H13_0 H -1.0539472503 0.5538164003 -0.2215742226 H 0.0857903000 UNKNOWN
H14_0 H -0.9435853921 0.5005648575 -0.3779547417 H 0.0857903000 UNKNOWN
C11_0 C -0.4988882734 0.3487621140 -0.5212232883 C3 -0.3013642000 SP2
C13_0 C -0.2875651148 0.4899622369 -0.5559332886 C3 0.4176872800 SP2
C14_0 C -0.2109700107 0.6246395183 -0.4227601283 C3 0.1898735000 SP2
H15_0 H -0.6054869311 0.2919024570 -0.4788994851 H 0.1936450000 UNKNOWN
C12_0 C -0.4131260068 0.3539297215 -0.6493285874 C3 -0.1743248000 SP2
N3_0 N -0.2868837393 0.4387186167 -0.6699667389 N -0.2946737800 SP2
N4_0 N -0.1827424802 0.5810606028 -0.5404760401 N -0.6144120000 SP2
H17_0 H -0.1288529967 0.6966190354 -0.4048902063 H 0.1099870000 UNKNOWN
H16_0 H -0.4352189785 0.3027850273 -0.7272445071 H 0.1962290000 UNKNOWN
H1_0 H -0.1930644836 0.4488918867 -0.7520710343 H 0.3420420000 UNKNOWN
#END
