# Supplementary material for: Predicting crystal form stability under real-world conditions
Source: Nature. 2023 Nov 8;623(7986):324–8. doi: 10.1038/s41586-023-06587-3 (PMC10632141; doi:10.1038/s41586-023-06587-3)
Supplement: Supplementary file 2 — This file contains archived experimental crystal structures before and after energy minimization (cif_structures folder) with a summary provided in a file structures.xlsx, predicted crystal structures and relative free energies for radiprodil (radiprodil_landscape_cif_files folder) and upadacitinib (upadacitinib_landscape_cif_files folder), individual (free) energy components for hydrates and anhydrates (energy_components.xlsx file), reference free-energy differences (reference_data_anhydrates.xlsx file) and critical water activities needed to carry out the validation (reference_data_hydrates.xlsx file). [file 41586_2023_6587_MOESM2_ESM.zip › Supplementary_Data/upadacitinib_landscape_cif_files/anhydrate/rank_step4f_021.cif]

#############################################
# Avant-garde Materials Simulation           
#############################################

data_structure_000021
_cell_length_a 9.9008530010
_cell_length_b 17.3379617602
_cell_length_c 20.8073511552
_cell_angle_alpha 90.0000000000
_cell_angle_beta 90.0000000000
_cell_angle_gamma 90.0000000000
_cell_volume 3571.8026068753
_exptl_crystal_density_diffrn 1.4146923701
_symmetry_cell_setting orthorhombic
_symmetry_space_group_name_H-M 'P 2_1 2_1 2_1'
_symmetry_Int_Tables_number 19
loop_
_symmetry_equiv_pos_site_id
_symmetry_equiv_pos_as_xyz
1 x,y,z
2 -x+1/2,-y,z+1/2
3 -x,y+1/2,-z+1/2
4 x+1/2,-y+1/2,-z
loop_
_atom_site_label
_atom_site_type_symbol
_atom_site_fract_x
_atom_site_fract_y
_atom_site_fract_z
_atom_site_fftype
_atom_site_charge
_atom_site_hybridization
F0_0 F 1.1347928325 1.0807353182 0.4314424221 F -0.1405040000 UNKNOWN
C0_0 C 1.1625812723 1.0999356054 0.4936623473 C4 0.3232468000 SP3
F1_0 F 1.2474123138 1.1619009537 0.4922812561 F -0.1405040000 UNKNOWN
F2_0 F 1.0439231249 1.1251451551 0.5202781927 F -0.1405040000 UNKNOWN
C1_0 C 1.2217648336 1.0316504719 0.5295168209 C4 -0.1056744000 SP3
N0_0 N 1.2577404352 1.0519858502 0.5944911729 N -0.4239836000 SP2
H2_0 H 1.1453898849 0.9856398379 0.5301685903 H 0.1322210000 UNKNOWN
H3_0 H 1.3114327143 1.0124326572 0.5029623543 H 0.1322210000 UNKNOWN
H0_0 H 1.3597598313 1.0585903373 0.6002521312 H 0.3083340000 UNKNOWN
C2_0 C 1.1862258242 1.0167317499 0.6442913277 C3 0.5262329000 SP2
O0_0 O 1.0870529443 0.9747557182 0.6346235856 O1 -0.5547020000 SP2
N1_0 N 1.2345068752 1.0340820382 0.7044086687 N -0.1302817000 SP2
C3_0 C 1.3106850941 1.1050037739 0.7187959886 C4 -0.0437839000 SP3
C6_0 C 1.1678010552 1.0031286876 0.7616241904 C4 -0.0455739000 SP3
H4_0 H 1.2659539544 1.1543952376 0.6932153952 H 0.0610053000 UNKNOWN
H5_0 H 1.4172283605 1.1008239808 0.7040754550 H 0.0610053000 UNKNOWN
C4_0 C 1.2973857037 1.1150493343 0.7923366694 C4 0.1622044000 SP3
C5_0 C 1.1616206466 1.0722589645 0.8071975651 C4 -0.1267866000 SP3
H8_0 H 1.2278743313 0.9556183854 0.7825694888 H 0.0610053000 UNKNOWN
H9_0 H 1.0684394420 0.9802670216 0.7484359404 H 0.0610053000 UNKNOWN
H6_0 H 1.2891873767 1.1767586807 0.8035789437 H 0.0233398000 UNKNOWN
C9_0 C 1.4172120727 1.0824429543 0.8268673718 C3 -0.4633117000 SP2
H7_0 H 1.0804368582 1.1103134764 0.7898130932 H 0.0466030000 UNKNOWN
C7_0 C 1.1332671890 1.0513323254 0.8771697654 C4 0.4536458000 SP3
N2_0 N 1.4553635733 1.1026126911 0.8886503322 N 0.4066356000 SP2
C16_0 C 1.5107241985 1.0267549341 0.8084097760 C3 0.3171067000 SP2
H10_0 H 1.2210215324 1.0200983699 0.8964153174 H -0.0936779000 UNKNOWN
H11_0 H 1.1229184229 1.1043337648 0.9056505918 H -0.0936779000 UNKNOWN
C8_0 C 1.0064690059 1.0021891574 0.8858637830 C4 -0.4087069000 SP3
C10_0 C 1.4037352839 1.1532651503 0.9337762735 C3 -0.0690601000 SP2
C15_0 C 1.5698096399 1.0585213688 0.9047658075 C3 0.1279405000 SP2
N5_0 N 1.6037216204 1.0123636130 0.8552329039 N -0.6238570000 SP2
H18_0 H 1.5131682103 0.9960619161 0.7628159223 H 0.0787770000 UNKNOWN
H12_0 H 1.0179249882 0.9450819643 0.8636623509 H 0.0857903000 UNKNOWN
H13_0 H 0.9176503567 1.0299822488 0.8641040204 H 0.0857903000 UNKNOWN
H14_0 H 0.9842637247 0.9929885241 0.9370683735 H 0.0857903000 UNKNOWN
C11_0 C 1.2945267148 1.2057560495 0.9358783295 C3 -0.3013642000 SP2
C13_0 C 1.4707493371 1.1550072780 0.9940125034 C3 0.4176872800 SP2
C14_0 C 1.6290400987 1.0666571774 0.9665097813 C3 0.1898735000 SP2
H15_0 H 1.2214267239 1.2199154726 0.8990063164 H 0.1936450000 UNKNOWN
C12_0 C 1.2976633640 1.2371388599 0.9973452021 C3 -0.1743248000 SP2
N3_0 N 1.4026619618 1.2073648362 1.0318197070 N -0.2946737800 SP2
N4_0 N 1.5811087939 1.1140232281 1.0112815580 N -0.6144120000 SP2
H17_0 H 1.7185343229 1.0324052765 0.9779803360 H 0.1099870000 UNKNOWN
H16_0 H 1.2307987113 1.2797051494 1.0183210241 H 0.1962290000 UNKNOWN
H1_0 H 1.4200529379 1.2225728828 1.0799596723 H 0.3420420000 UNKNOWN
H13_1 H 1.0369309489 1.1956935944 0.3928540031 H 0.0857903000 UNKNOWN
C8_1 C 1.0130300896 1.2419424984 0.3587741579 C4 -0.4087069000 SP3
C7_1 C 1.1381090665 1.2681748042 0.3218014748 C4 0.4536458000 SP3
H12_1 H 0.9655334349 1.2891339169 0.3858735920 H 0.0857903000 UNKNOWN
H14_1 H 0.9369572481 1.2193871410 0.3254808770 H 0.0857903000 UNKNOWN
C5_1 C 1.2567898445 1.2946838042 0.3640591388 C4 -0.1267866000 SP3
H10_1 H 1.1094082860 1.3148190320 0.2884120230 H -0.0936779000 UNKNOWN
H11_1 H 1.1739791493 1.2208334914 0.2910550500 H -0.0936779000 UNKNOWN
C4_1 C 1.3635796189 1.3412584175 0.3247168114 C4 0.1622044000 SP3
H7_1 H 1.3033600175 1.2445010057 0.3875667373 H 0.0466030000 UNKNOWN
C6_1 C 1.2170625505 1.3551918837 0.4136347843 C4 -0.0455739000 SP3
C3_1 C 1.2986515166 1.4222813568 0.3182324096 C4 -0.0437839000 SP3
H6_1 H 1.4533481100 1.3487549370 0.3553379580 H 0.0233398000 UNKNOWN
C9_1 C 1.4065503890 1.3030310475 0.2638504558 C3 -0.4633117000 SP2
N1_1 N 1.2111639835 1.4263659677 0.3754984644 N -0.1302817000 SP2
H8_1 H 1.1198936504 1.3450895377 0.4372069877 H 0.0610053000 UNKNOWN
H9_1 H 1.2953604036 1.3604667915 0.4511346879 H 0.0610053000 UNKNOWN
H4_1 H 1.3764042646 1.4675541240 0.3188550945 H 0.0610053000 UNKNOWN
H5_1 H 1.2381065965 1.4282085003 0.2740696575 H 0.0610053000 UNKNOWN
N2_1 N 1.5000490717 1.2434008118 0.2633747585 N 0.4066356000 SP2
C16_1 C 1.3641110788 1.3090365531 0.2001196687 C3 0.3171067000 SP2
C2_1 C 1.1214462903 1.4825821188 0.3918830390 C3 0.5262329000 SP2
C10_1 C 1.5788232835 1.2081679193 0.3100490990 C3 -0.0690601000 SP2
C15_1 C 1.5092127342 1.2162836116 0.1999877888 C3 0.1279405000 SP2
N5_1 N 1.4270782804 1.2569661825 0.1613224630 N -0.6238570000 SP2
H18_1 H 1.2905359886 1.3496063910 0.1811210610 H 0.0787770000 UNKNOWN
O0_1 O 1.0426395660 1.4739542058 0.4384939309 O1 -0.5547020000 SP2
N0_1 N 1.1184542704 1.5486612759 0.3542815702 N -0.4239836000 SP2
C11_1 C 1.6000766738 1.2184463850 0.3767905066 C3 -0.3013642000 SP2
C13_1 C 1.6608640448 1.1460120129 0.2890004410 C3 0.4176872800 SP2
C14_1 C 1.5943727143 1.1533207964 0.1848186303 C3 0.1898735000 SP2
H0_1 H 1.1982292603 1.5608286399 0.3238152604 H 0.3083340000 UNKNOWN
C1_1 C 1.0517611544 1.6149500810 0.3826827397 C4 -0.1056744000 SP3
H15_1 H 1.5563993562 1.2604710215 0.4091416349 H 0.1936450000 UNKNOWN
C12_1 C 1.6934463905 1.1622890645 0.3940236902 C3 -0.1743248000 SP2
N3_1 N 1.7301381861 1.1194136750 0.3417197025 N -0.2946737800 SP2
N4_1 N 1.6699132736 1.1177936687 0.2284441256 N -0.6144120000 SP2
H17_1 H 1.5960615438 1.1319521489 0.1354113321 H 0.1099870000 UNKNOWN
C0_1 C 0.9742870549 1.6632498212 0.3345430551 C4 0.3232468000 SP3
H2_1 H 1.1226653387 1.6541833168 0.4071273534 H 0.1322210000 UNKNOWN
H3_1 H 0.9795568391 1.5936855861 0.4185172374 H 0.1322210000 UNKNOWN
H16_1 H 1.7359807431 1.1500509462 0.4409562384 H 0.1962290000 UNKNOWN
H1_1 H 1.7911571678 1.0697506101 0.3443664449 H 0.3420420000 UNKNOWN
F0_1 F 1.0583554513 1.6994471056 0.2917821641 F -0.1405040000 UNKNOWN
F1_1 F 0.9040341766 1.7197854882 0.3654833579 F -0.1405040000 UNKNOWN
F2_1 F 0.8845374070 1.6217001883 0.2993668444 F -0.1405040000 UNKNOWN
#END
