# Supplementary material for: Predicting crystal form stability under real-world conditions
Source: Nature. 2023 Nov 8;623(7986):324–8. doi: 10.1038/s41586-023-06587-3 (PMC10632141; doi:10.1038/s41586-023-06587-3)
Supplement: Supplementary file 2 — This file contains archived experimental crystal structures before and after energy minimization (cif_structures folder) with a summary provided in a file structures.xlsx, predicted crystal structures and relative free energies for radiprodil (radiprodil_landscape_cif_files folder) and upadacitinib (upadacitinib_landscape_cif_files folder), individual (free) energy components for hydrates and anhydrates (energy_components.xlsx file), reference free-energy differences (reference_data_anhydrates.xlsx file) and critical water activities needed to carry out the validation (reference_data_hydrates.xlsx file). [file 41586_2023_6587_MOESM2_ESM.zip › Supplementary_Data/upadacitinib_landscape_cif_files/anhydrate/rank_step4f_060.cif]

#############################################
# Avant-garde Materials Simulation           
#############################################

data_structure_000044
_cell_length_a 9.3439183384
_cell_length_b 13.8861989743
_cell_length_c 13.9970409009
_cell_angle_alpha 90.0000000000
_cell_angle_beta 90.0000000000
_cell_angle_gamma 90.0000000000
_cell_volume 1816.1371818841
_exptl_crystal_density_diffrn 1.3911399276
_symmetry_cell_setting orthorhombic
_symmetry_space_group_name_H-M 'P 2_1 2_1 2_1'
_symmetry_Int_Tables_number 19
loop_
_symmetry_equiv_pos_site_id
_symmetry_equiv_pos_as_xyz
1 x,y,z
2 -x+1/2,-y,z+1/2
3 -x,y+1/2,-z+1/2
4 x+1/2,-y+1/2,-z
loop_
_atom_site_label
_atom_site_type_symbol
_atom_site_fract_x
_atom_site_fract_y
_atom_site_fract_z
_atom_site_fftype
_atom_site_charge
_atom_site_hybridization
F0_0 F 0.4564016991 0.2171846069 0.8081112562 F -0.1405040000 UNKNOWN
C0_0 C 0.3332405627 0.2704695745 0.8018497242 C4 0.3232468000 SP3
F1_0 F 0.3538703523 0.3354786900 0.7295209422 F -0.1405040000 UNKNOWN
F2_0 F 0.2279969459 0.2101952375 0.7726156742 F -0.1405040000 UNKNOWN
C1_0 C 0.3001333249 0.3230219336 0.8955698493 C4 -0.1056744000 SP3
N0_0 N 0.3326621037 0.2695392299 0.9805451259 N -0.4239836000 SP2
H2_0 H 0.3644620964 0.3890344518 0.8954323379 H 0.1322210000 UNKNOWN
H3_0 H 0.1875177252 0.3450015370 0.8936962044 H 0.1322210000 UNKNOWN
H0_0 H 0.4348700700 0.2779145122 1.0065844184 H 0.3083340000 UNKNOWN
C2_0 C 0.2388703581 0.2029997759 1.0175797255 C3 0.5262329000 SP2
O0_0 O 0.1242287143 0.1817356652 0.9766483051 O1 -0.5547020000 SP2
N1_0 N 0.2817693243 0.1617275646 1.1021076686 N -0.1302817000 SP2
C3_0 C 0.3771945664 0.2108737634 1.1706234155 C4 -0.0437839000 SP3
C6_0 C 0.1951628514 0.0874477810 1.1490201918 C4 -0.0455739000 SP3
H4_0 H 0.3380902160 0.2841380678 1.1854576882 H 0.0610053000 UNKNOWN
H5_0 H 0.4869563764 0.2177098427 1.1437288035 H 0.0610053000 UNKNOWN
C4_0 C 0.3686956683 0.1489707291 1.2619530122 C4 0.1622044000 SP3
C5_0 C 0.2138662391 0.1069680512 1.2560050107 C4 -0.1267866000 SP3
H8_0 H 0.2340218528 0.0148131936 1.1299685786 H 0.0610053000 UNKNOWN
H9_0 H 0.0836243879 0.0921700519 1.1254645724 H 0.0610053000 UNKNOWN
H6_0 H 0.3790313123 0.1966477114 1.3238681332 H 0.0233398000 UNKNOWN
C9_0 C 0.4849206796 0.0748907311 1.2661865992 C3 -0.4633117000 SP2
H7_0 H 0.1417160831 0.1666759096 1.2750434009 H 0.0466030000 UNKNOWN
C7_0 C 0.1781775373 0.0200003854 1.3182905648 C4 0.4536458000 SP3
N2_0 N 0.5725779147 0.0602043376 1.3447105309 N 0.4066356000 SP2
C16_0 C 0.5349566977 0.0103291420 1.1977772808 C3 0.3171067000 SP2
H10_0 H 0.0753668270 -0.0093436515 1.2929241587 H -0.0936779000 UNKNOWN
H11_0 H 0.2581258702 -0.0368464343 1.3061299621 H -0.0936779000 UNKNOWN
C8_0 C 0.1666006212 0.0414518539 1.4250780902 C4 -0.4087069000 SP3
C10_0 C 0.5812369746 0.1008435593 1.4349774322 C3 -0.0690601000 SP2
C15_0 C 0.6721623438 -0.0113710398 1.3199391006 C3 0.1279405000 SP2
N5_0 N 0.6484439631 -0.0420267951 1.2302051464 N -0.6238570000 SP2
H18_0 H 0.4962372187 0.0016937860 1.1250276308 H 0.0787770000 UNKNOWN
H12_0 H 0.2702426687 0.0620860100 1.4559299085 H 0.0857903000 UNKNOWN
H13_0 H 0.1293509140 -0.0226959879 1.4636518916 H 0.0857903000 UNKNOWN
H14_0 H 0.0896732564 0.0996717815 1.4393648298 H 0.0857903000 UNKNOWN
C11_0 C 0.5023894434 0.1698297858 1.4879270658 C3 -0.3013642000 SP2
C13_0 C 0.6935045071 0.0663263797 1.4937037268 C3 0.4176872800 SP2
C14_0 C 0.7802832666 -0.0386725691 1.3854365600 C3 0.1898735000 SP2
H15_0 H 0.4095600385 0.2118013279 1.4674626354 H 0.1936450000 UNKNOWN
C12_0 C 0.5680908471 0.1739878915 1.5769463352 C3 -0.1743248000 SP2
N3_0 N 0.6831052866 0.1130446245 1.5802041931 N -0.2946737800 SP2
N4_0 N 0.7931967126 -0.0005288516 1.4717474382 N -0.6144120000 SP2
H17_0 H 0.8575076189 -0.0934534890 1.3637048164 H 0.1099870000 UNKNOWN
H16_0 H 0.5379495093 0.2164468948 1.6386637130 H 0.1962290000 UNKNOWN
H1_0 H 0.7445843255 0.0946896930 1.6407470363 H 0.3420420000 UNKNOWN
#END
