# Supplementary material for: Predicting crystal form stability under real-world conditions
Source: Nature. 2023 Nov 8;623(7986):324–8. doi: 10.1038/s41586-023-06587-3 (PMC10632141; doi:10.1038/s41586-023-06587-3)
Supplement: Supplementary file 2 — This file contains archived experimental crystal structures before and after energy minimization (cif_structures folder) with a summary provided in a file structures.xlsx, predicted crystal structures and relative free energies for radiprodil (radiprodil_landscape_cif_files folder) and upadacitinib (upadacitinib_landscape_cif_files folder), individual (free) energy components for hydrates and anhydrates (energy_components.xlsx file), reference free-energy differences (reference_data_anhydrates.xlsx file) and critical water activities needed to carry out the validation (reference_data_hydrates.xlsx file). [file 41586_2023_6587_MOESM2_ESM.zip › Supplementary_Data/upadacitinib_landscape_cif_files/anhydrate/rank_step4f_014.cif]

#############################################
# Avant-garde Materials Simulation           
#############################################

data_structure_000023
_cell_length_a 14.2999609605
_cell_length_b 14.6901423568
_cell_length_c 17.1671216291
_cell_angle_alpha 90.0000000000
_cell_angle_beta 90.0000000000
_cell_angle_gamma 90.0000000000
_cell_volume 3606.2708411465
_exptl_crystal_density_diffrn 1.4011709375
_symmetry_cell_setting orthorhombic
_symmetry_space_group_name_H-M 'P 2_1 2_1 2_1'
_symmetry_Int_Tables_number 19
loop_
_symmetry_equiv_pos_site_id
_symmetry_equiv_pos_as_xyz
1 x,y,z
2 -x+1/2,-y,z+1/2
3 -x,y+1/2,-z+1/2
4 x+1/2,-y+1/2,-z
loop_
_atom_site_label
_atom_site_type_symbol
_atom_site_fract_x
_atom_site_fract_y
_atom_site_fract_z
_atom_site_fftype
_atom_site_charge
_atom_site_hybridization
F0_0 F 0.7815009647 0.5497159247 0.3137519441 F -0.1405040000 UNKNOWN
C0_0 C 0.8345137265 0.5573920410 0.3794986226 C4 0.3232468000 SP3
F1_0 F 0.7759731522 0.5847967515 0.4377054525 F -0.1405040000 UNKNOWN
F2_0 F 0.8638095794 0.4715694382 0.3986151812 F -0.1405040000 UNKNOWN
C1_0 C 0.9160059735 0.6228769590 0.3675781554 C4 -0.1056744000 SP3
N0_0 N 0.9684430115 0.6354031543 0.4385866791 N -0.4239836000 SP2
H2_0 H 0.9600421492 0.5944997890 0.3212056512 H 0.1322210000 UNKNOWN
H3_0 H 0.8866070284 0.6880673629 0.3480598550 H 0.1322210000 UNKNOWN
H0_0 H 1.0311295427 0.6006122252 0.4405866736 H 0.3083340000 UNKNOWN
C2_0 C 0.9566474653 0.7157137428 0.4798073426 C3 0.5262329000 SP2
O0_0 O 0.9066592411 0.7795069096 0.4547068192 O1 -0.5547020000 SP2
N1_0 N 1.0018881593 0.7213721187 0.5493038475 N -0.1302817000 SP2
C3_0 C 0.9858880257 0.7995050217 0.6004747867 C4 -0.0437839000 SP3
C6_0 C 1.0455964008 0.6443538879 0.5908262985 C4 -0.0455739000 SP3
H4_0 H 0.9173063214 0.8297463292 0.5884419339 H 0.0610053000 UNKNOWN
H5_0 H 1.0402250576 0.8518449366 0.5914903417 H 0.0610053000 UNKNOWN
C4_0 C 0.9919600797 0.7565786546 0.6817480658 C4 0.1622044000 SP3
C5_0 C 1.0698274845 0.6832213198 0.6716080986 C4 -0.1267866000 SP3
H8_0 H 1.1081805655 0.6198322275 0.5601223446 H 0.0610053000 UNKNOWN
H9_0 H 0.9957229948 0.5876346220 0.5960763757 H 0.0610053000 UNKNOWN
H6_0 H 0.9252627252 0.7206747637 0.6911473188 H 0.0233398000 UNKNOWN
C9_0 C 1.0058618028 0.8231718334 0.7459042782 C3 -0.4633117000 SP2
H7_0 H 1.0620212723 0.6291776521 0.7155636357 H 0.0466030000 UNKNOWN
C7_0 C 1.1690005463 0.7226912238 0.6773897847 C4 0.4536458000 SP3
N2_0 N 0.9863554665 0.8038671669 0.8227845528 N 0.4066356000 SP2
C16_0 C 1.0391597055 0.9124225001 0.7470982442 C3 0.3171067000 SP2
H10_0 H 1.1815089164 0.7710866320 0.6294283741 H -0.0936779000 UNKNOWN
H11_0 H 1.1745756452 0.7620081490 0.7317759178 H -0.0936779000 UNKNOWN
C8_0 C 1.2441080368 0.6491218654 0.6762832985 C4 -0.4087069000 SP3
C10_0 C 0.9481904188 0.7294962337 0.8606322263 C3 -0.0690601000 SP2
C15_0 C 1.0086856307 0.8823052691 0.8665917177 C3 0.1279405000 SP2
N5_0 N 1.0410332852 0.9485803808 0.8200220971 N -0.6238570000 SP2
H18_0 H 1.0615363397 0.9516156793 0.6968065568 H 0.0787770000 UNKNOWN
H12_0 H 1.2333405950 0.5997621137 0.7237194390 H 0.0857903000 UNKNOWN
H13_0 H 1.3144111108 0.6779050421 0.6825860803 H 0.0857903000 UNKNOWN
H14_0 H 1.2432477949 0.6116748181 0.6209435527 H 0.0857903000 UNKNOWN
C11_0 C 0.9130430860 0.6431395237 0.8379155085 C3 -0.3013642000 SP2
C13_0 C 0.9358987147 0.7394005986 0.9417808426 C3 0.4176872800 SP2
C14_0 C 0.9952873500 0.8814910032 0.9484137589 C3 0.1898735000 SP2
H15_0 H 0.9103574018 0.6129870081 0.7803177605 H 0.1936450000 UNKNOWN
C12_0 C 0.8795963860 0.6031677215 0.9057702792 C3 -0.1743248000 SP2
N3_0 N 0.8943385943 0.6603046240 0.9677701127 N -0.2946737800 SP2
N4_0 N 0.9594179166 0.8112219662 0.9867422015 N -0.6144120000 SP2
H17_0 H 1.0155750031 0.9415748882 0.9818249557 H 0.1099870000 UNKNOWN
H16_0 H 0.8449445177 0.5382455692 0.9140917126 H 0.1962290000 UNKNOWN
H1_0 H 0.8690304762 0.6507803719 1.0226247529 H 0.3420420000 UNKNOWN
H1_1 H 0.8778867902 0.6220584432 0.1878040663 H 0.3420420000 UNKNOWN
N3_1 N 0.8327163976 0.6709061705 0.1645912339 N -0.2946737800 SP2
C12_1 C 0.7511893661 0.6499129846 0.1263301622 C3 -0.1743248000 SP2
C13_1 C 0.8513483029 0.7622381082 0.1550462976 C3 0.4176872800 SP2
C11_1 C 0.7148050755 0.7274936331 0.0911327672 C3 -0.3013642000 SP2
H16_1 H 0.7231296339 0.5813005504 0.1278152061 H 0.1962290000 UNKNOWN
N4_1 N 0.9249407464 0.8075461086 0.1856939962 N -0.6144120000 SP2
C10_1 C 0.7784231737 0.7983721825 0.1088345155 C3 -0.0690601000 SP2
H15_1 H 0.6511078950 0.7300958285 0.0571482492 H 0.1936450000 UNKNOWN
C14_1 C 0.9286514975 0.8951933389 0.1675947679 C3 0.1898735000 SP2
N2_1 N 0.7852687097 0.8897645809 0.0907835473 N 0.4066356000 SP2
H17_1 H 0.9856323393 0.9359012750 0.1915391546 H 0.1099870000 UNKNOWN
C15_1 C 0.8617215666 0.9393466142 0.1196439715 C3 0.1279405000 SP2
C9_1 C 0.7318556893 0.9482317422 0.0460226106 C3 -0.4633117000 SP2
N5_1 N 0.8576703365 1.0262979077 0.0950425024 N -0.6238570000 SP2
C4_1 C 0.6482246365 0.9174697281 0.0011982131 C4 0.1622044000 SP3
C16_1 C 0.7784227663 1.0314671481 0.0509253191 C3 0.3171067000 SP2
C3_1 C 0.5861286074 0.9968208286 -0.0263800314 C4 -0.0437839000 SP3
H6_1 H 0.6050000062 0.8737229580 0.0389943569 H 0.0233398000 UNKNOWN
C5_1 C 0.6680054587 0.8632610847 -0.0757223237 C4 -0.1267866000 SP3
H18_1 H 0.7567928335 1.0954828885 0.0246344070 H 0.0787770000 UNKNOWN
N1_1 N 0.5389347081 0.9598830841 -0.0953802019 N -0.1302817000 SP2
H4_1 H 0.5352240425 1.0166813637 0.0185764559 H 0.0610053000 UNKNOWN
H5_1 H 0.6274979306 1.0574062971 -0.0413777522 H 0.0610053000 UNKNOWN
H7_1 H 0.6866081256 0.7921426725 -0.0628500870 H 0.0466030000 UNKNOWN
C6_1 C 0.5718152488 0.8676507128 -0.1147198893 C4 -0.0455739000 SP3
C7_1 C 0.7452107430 0.9067804148 -0.1251730608 C4 0.4536458000 SP3
C2_1 C 0.4834636338 1.0087696367 -0.1442589815 C3 0.5262329000 SP2
H8_1 H 0.5736207689 0.8587948296 -0.1780608132 H 0.0610053000 UNKNOWN
H9_1 H 0.5248965953 0.8152507225 -0.0907968570 H 0.0610053000 UNKNOWN
H10_1 H 0.7295806538 0.9793212047 -0.1335974496 H -0.0936779000 UNKNOWN
H11_1 H 0.8108920848 0.9043776330 -0.0919155427 H -0.0936779000 UNKNOWN
C8_1 C 0.7589904329 0.8623803311 -0.2047895261 C4 -0.4087069000 SP3
O0_1 O 0.4439815909 0.9729112791 -0.2022270776 O1 -0.5547020000 SP2
N0_1 N 0.4713407232 1.0991017823 -0.1263998627 N -0.4239836000 SP2
H12_1 H 0.8200305068 0.8916848319 -0.2345314876 H 0.0857903000 UNKNOWN
H13_1 H 0.6987923528 0.8730864776 -0.2435401954 H 0.0857903000 UNKNOWN
H14_1 H 0.7704015384 0.7886280678 -0.1994322929 H 0.0857903000 UNKNOWN
H0_1 H 0.5182906928 1.1335609642 -0.0915761607 H 0.3083340000 UNKNOWN
C1_1 C 0.4036728669 1.1531168890 -0.1680123503 C4 -0.1056744000 SP3
C0_1 C 0.3145961759 1.1662356475 -0.1202419805 C4 0.3232468000 SP3
H2_1 H 0.3838796315 1.1187587654 -0.2223467546 H 0.1322210000 UNKNOWN
H3_1 H 0.4322562994 1.2204630027 -0.1822360686 H 0.1322210000 UNKNOWN
F0_1 F 0.2506342198 1.2167694881 -0.1603474475 F -0.1405040000 UNKNOWN
F1_1 F 0.3310171373 1.2100370789 -0.0516101610 F -0.1405040000 UNKNOWN
F2_1 F 0.2732259690 1.0852749142 -0.1025298186 F -0.1405040000 UNKNOWN
#END
