# Supplementary material for: Predicting crystal form stability under real-world conditions
Source: Nature. 2023 Nov 8;623(7986):324–8. doi: 10.1038/s41586-023-06587-3 (PMC10632141; doi:10.1038/s41586-023-06587-3)
Supplement: Supplementary file 2 — This file contains archived experimental crystal structures before and after energy minimization (cif_structures folder) with a summary provided in a file structures.xlsx, predicted crystal structures and relative free energies for radiprodil (radiprodil_landscape_cif_files folder) and upadacitinib (upadacitinib_landscape_cif_files folder), individual (free) energy components for hydrates and anhydrates (energy_components.xlsx file), reference free-energy differences (reference_data_anhydrates.xlsx file) and critical water activities needed to carry out the validation (reference_data_hydrates.xlsx file). [file 41586_2023_6587_MOESM2_ESM.zip › Supplementary_Data/upadacitinib_landscape_cif_files/hemihydrate/rank_step4f_002.cif]

#############################################
# Avant-garde Materials Simulation           
#############################################

data_structure_000002
_cell_length_a 12.6279399535
_cell_length_b 13.1071379625
_cell_length_c 22.7053381155
_cell_angle_alpha 90.0000000000
_cell_angle_beta 90.0000000000
_cell_angle_gamma 90.0000000000
_cell_volume 3758.1001754888
_exptl_crystal_density_diffrn 1.3764039972
_symmetry_cell_setting orthorhombic
_symmetry_space_group_name_H-M 'P 2_1 2_1 2_1'
_symmetry_Int_Tables_number 19
loop_
_symmetry_equiv_pos_site_id
_symmetry_equiv_pos_as_xyz
1 x,y,z
2 -x+1/2,-y,z+1/2
3 -x,y+1/2,-z+1/2
4 x+1/2,-y+1/2,-z
loop_
_atom_site_label
_atom_site_type_symbol
_atom_site_fract_x
_atom_site_fract_y
_atom_site_fract_z
_atom_site_fftype
_atom_site_charge
_atom_site_hybridization
F0_0 F 0.6296368422 0.3850037633 0.0887088008 F -0.1414850000 UNKNOWN
C0_0 C 0.7132752685 0.3276105112 0.0710560336 C4 0.3305454000 SP3
F1_0 F 0.7124571144 0.2405618152 0.1045900911 F -0.1414850000 UNKNOWN
F2_0 F 0.6939093240 0.2988459818 0.0144858227 F -0.1414850000 UNKNOWN
C1_0 C 0.8200516085 0.3819350033 0.0770307473 C4 -0.1247212000 SP3
N0_0 N 0.8287353309 0.4731632377 0.0423219195 N -0.4230124000 SP2
H2_0 H 0.8327145549 0.3996377038 0.1237703604 H 0.1379320000 UNKNOWN
H3_0 H 0.8806001068 0.3272437017 0.0626641603 H 0.1379320000 UNKNOWN
H0_0 H 0.8540997070 0.4642069070 -0.0006506328 H 0.3079080000 UNKNOWN
C2_0 C 0.7940519453 0.5650224971 0.0650257039 C3 0.5300005000 SP2
O0_0 O 0.7527527124 0.5723348691 0.1145667523 O1 -0.5556540000 SP2
N1_0 N 0.8078391604 0.6482107044 0.0291801209 N -0.1292753000 SP2
C3_0 C 0.7707839405 0.7493078726 0.0477213841 C4 -0.0491441000 SP3
C6_0 C 0.8812678603 0.6547631838 -0.0206087248 C4 -0.0466966000 SP3
H4_0 H 0.8183117885 0.7791958313 0.0846060854 H 0.0616662000 UNKNOWN
H5_0 H 0.6876949379 0.7464332940 0.0616624525 H 0.0616662000 UNKNOWN
C4_0 C 0.7892113383 0.8147428207 -0.0076962919 C4 0.1761496880 SP3
C5_0 C 0.8967595744 0.7697891390 -0.0296458792 C4 -0.1353132880 SP3
H8_0 H 0.8478469447 0.6188706889 -0.0605192170 H 0.0616662000 UNKNOWN
H9_0 H 0.9568022941 0.6165890163 -0.0106906167 H 0.0616662000 UNKNOWN
H6_0 H 0.7972024936 0.8946519028 0.0056091265 H 0.0199933000 UNKNOWN
C9_0 C 0.6996790702 0.8040786882 -0.0507307530 C3 -0.4658421000 SP2
H7_0 H 0.9562933012 0.7955076121 0.0025806816 H 0.0477922000 UNKNOWN
C7_0 C 0.9359376604 0.7963138170 -0.0914232213 C4 0.4520532000 SP3
N2_0 N 0.6544261093 0.8844305038 -0.0815394095 N 0.3779572000 SP2
C16_0 C 0.6412624611 0.7188245164 -0.0682616081 C3 0.3226715000 SP2
H10_0 H 0.9967348770 0.7395538568 -0.1035569609 H -0.0937486000 UNKNOWN
H11_0 H 0.8709149941 0.7859892400 -0.1232529403 H -0.0937486000 UNKNOWN
C8_0 C 0.9836426193 0.9030049835 -0.0970147251 C4 -0.3940238000 SP3
C10_0 C 0.6751765862 0.9880090492 -0.0861268296 C3 -0.0444194000 SP2
C15_0 C 0.5704445162 0.8447458911 -0.1149379473 C3 0.1572614000 SP2
N5_0 N 0.5628016404 0.7433840160 -0.1069979277 N -0.6314180000 SP2
H18_0 H 0.6526612932 0.6408680702 -0.0532290611 H 0.0780996000 UNKNOWN
H12_0 H 1.0268750821 0.9111032121 -0.1386814048 H 0.0821996000 UNKNOWN
H13_0 H 1.0415004132 0.9179838011 -0.0619103671 H 0.0821996000 UNKNOWN
H14_0 H 0.9230443409 0.9629554382 -0.0952554813 H 0.0821996000 UNKNOWN
C11_0 C 0.7512186924 1.0559665575 -0.0624988731 C3 -0.3046942000 SP2
C13_0 C 0.6078085158 1.0439022710 -0.1241531207 C3 0.4162818300 SP2
C14_0 C 0.5071136410 0.9097600699 -0.1500454342 C3 0.1651936000 SP2
H15_0 H 0.8136859203 1.0414264753 -0.0310400016 H 0.1936110000 UNKNOWN
C12_0 C 0.7288641136 1.1504895110 -0.0872006447 C3 -0.1713427000 SP2
N3_0 N 0.6426150981 1.1433843450 -0.1235994340 N -0.3151697300 SP2
N4_0 N 0.5245109379 1.0089777482 -0.1555021435 N -0.6056900000 SP2
H17_0 H 0.4390941592 0.8769898745 -0.1726591019 H 0.1150440000 UNKNOWN
H16_0 H 0.7696322954 1.2223361731 -0.0805508147 H 0.1964950000 UNKNOWN
H1_0 H 0.6130447949 1.1998627603 -0.1512048509 H 0.3521840000 UNKNOWN
H7_1 H 0.7186376830 0.4405134000 0.1975628272 H 0.0477922000 UNKNOWN
C5_1 C 0.7156428800 0.4445685166 0.2459528661 C4 -0.1353132880 SP3
C4_1 C 0.6569938349 0.5467959961 0.2602077142 C4 0.1761496880 SP3
C6_1 C 0.8284077404 0.4635529389 0.2689536908 C4 -0.0466966000 SP3
C7_1 C 0.6662555064 0.3471376406 0.2709209905 C4 0.4520532000 SP3
C3_1 C 0.7431593936 0.6269592515 0.2481109435 C4 -0.0491441000 SP3
H6_1 H 0.5915421621 0.5584675925 0.2291871413 H 0.0199933000 UNKNOWN
C9_1 C 0.6154672987 0.5531723687 0.3218459099 C3 -0.4658421000 SP2
N1_1 N 0.8409274241 0.5749999075 0.2667711058 N -0.1292753000 SP2
H8_1 H 0.8370407022 0.4364286082 0.3147744269 H 0.0616662000 UNKNOWN
H9_1 H 0.8888049207 0.4259456558 0.2417063004 H 0.0616662000 UNKNOWN
H10_1 H 0.6571755123 0.3562920944 0.3189437857 H -0.0937486000 UNKNOWN
H11_1 H 0.5858689987 0.3378550906 0.2529303439 H -0.0937486000 UNKNOWN
C8_1 C 0.7307615952 0.2506483409 0.2581718575 C4 -0.3940238000 SP3
H4_1 H 0.7458934359 0.6441424560 0.2007437040 H 0.0616662000 UNKNOWN
H5_1 H 0.7323337816 0.6976758370 0.2731218283 H 0.0616662000 UNKNOWN
N2_1 N 0.5135737045 0.5259759379 0.3376844847 N 0.3779572000 SP2
C16_1 C 0.6629330106 0.5825579922 0.3746361273 C3 0.3226715000 SP2
C2_1 C 0.9244608163 0.6262974995 0.2892254761 C3 0.5300005000 SP2
H12_1 H 0.7400363742 0.2389404709 0.2105625332 H 0.0821996000 UNKNOWN
H13_1 H 0.6909980586 0.1825819117 0.2758342715 H 0.0821996000 UNKNOWN
H14_1 H 0.8101288061 0.2539097861 0.2780546079 H 0.0821996000 UNKNOWN
C10_1 C 0.4279750753 0.4866311643 0.3070728002 C3 -0.0444194000 SP2
C15_1 C 0.5036331233 0.5418352730 0.3987297482 C3 0.1572614000 SP2
N5_1 N 0.5953647312 0.5762559612 0.4213355964 N -0.6314180000 SP2
H18_1 H 0.7446983937 0.6064857118 0.3804539167 H 0.0780996000 UNKNOWN
O0_1 O 0.9265789873 0.7230592432 0.2910308793 O1 -0.5556540000 SP2
N0_1 N 1.0077184165 0.5688731797 0.3095596270 N -0.4230124000 SP2
C11_1 C 0.4066104373 0.4606865726 0.2477037417 C3 -0.3046942000 SP2
C13_1 C 0.3375096719 0.4630492110 0.3413137637 C3 0.4162818300 SP2
C14_1 C 0.4067508714 0.5186239159 0.4272361510 C3 0.1651936000 SP2
H0_1 H 1.0091993278 0.4906039079 0.3046196147 H 0.3079080000 UNKNOWN
C1_1 C 1.0786328299 0.6119030020 0.3525510055 C4 -0.1247212000 SP3
H15_1 H 0.4564571021 0.4677991190 0.2091232952 H 0.1936110000 UNKNOWN
C12_1 C 0.3042159091 0.4219288465 0.2476633665 C3 -0.1713427000 SP2
N3_1 N 0.2631104185 0.4230505508 0.3034423527 N -0.3151697300 SP2
N4_1 N 0.3238610424 0.4786541417 0.3996925896 N -0.6056900000 SP2
H17_1 H 0.3996445579 0.5351151423 0.4742236891 H 0.1150440000 UNKNOWN
C0_1 C 1.0387590609 0.5922317362 0.4150658257 C4 0.3305454000 SP3
H2_1 H 1.0836279403 0.6946429793 0.3460627789 H 0.1379320000 UNKNOWN
H3_1 H 1.1581977055 0.5791335031 0.3489781783 H 0.1379320000 UNKNOWN
H16_1 H 0.2576550513 0.3939943821 0.2109295508 H 0.1964950000 UNKNOWN
H1_1 H 0.1881375712 0.3950746845 0.3140335037 H 0.3521840000 UNKNOWN
F0_1 F 1.1003060042 0.6399732883 0.4558678415 F -0.1414850000 UNKNOWN
F1_1 F 1.0380514204 0.4907677658 0.4286803308 F -0.1414850000 UNKNOWN
F2_1 F 0.9376752922 0.6265441912 0.4227200110 F -0.1414850000 UNKNOWN
H1_2 H 1.0551683172 0.3068789387 0.2750346512 H 0.4394610000 UNKNOWN
O0_2 O 1.0570952817 0.3536708801 0.3091260118 O2 -0.8789220000 SP3
H0_2 H 1.0153980971 0.3199612445 0.3416949627 H 0.4394610000 UNKNOWN
#END
