# Supplementary material for: Predicting crystal form stability under real-world conditions
Source: Nature. 2023 Nov 8;623(7986):324–8. doi: 10.1038/s41586-023-06587-3 (PMC10632141; doi:10.1038/s41586-023-06587-3)
Supplement: Supplementary file 2 — This file contains archived experimental crystal structures before and after energy minimization (cif_structures folder) with a summary provided in a file structures.xlsx, predicted crystal structures and relative free energies for radiprodil (radiprodil_landscape_cif_files folder) and upadacitinib (upadacitinib_landscape_cif_files folder), individual (free) energy components for hydrates and anhydrates (energy_components.xlsx file), reference free-energy differences (reference_data_anhydrates.xlsx file) and critical water activities needed to carry out the validation (reference_data_hydrates.xlsx file). [file 41586_2023_6587_MOESM2_ESM.zip › Supplementary_Data/upadacitinib_landscape_cif_files/hemihydrate/rank_step4f_020.cif]

#############################################
# Avant-garde Materials Simulation           
#############################################

data_structure_000021
_cell_length_a 13.3337080896
_cell_length_b 8.9939070297
_cell_length_c 15.9875398117
_cell_angle_alpha 90.0000000000
_cell_angle_beta 73.3792115104
_cell_angle_gamma 90.0000000000
_cell_volume 1837.1545323763
_exptl_crystal_density_diffrn 1.4077923256
_symmetry_cell_setting monoclinic
_symmetry_space_group_name_H-M 'P 2_1'
_symmetry_Int_Tables_number 4
loop_
_symmetry_equiv_pos_site_id
_symmetry_equiv_pos_as_xyz
1 x,y,z
2 -x,y+1/2,-z
loop_
_atom_site_label
_atom_site_type_symbol
_atom_site_fract_x
_atom_site_fract_y
_atom_site_fract_z
_atom_site_fftype
_atom_site_charge
_atom_site_hybridization
F0_0 F -0.4065901775 0.0529730701 0.4984333966 F -0.1414850000 UNKNOWN
C0_0 C -0.4172748646 -0.0957239850 0.4861318599 C4 0.3305454000 SP3
F1_0 F -0.5160683841 -0.1182552233 0.4806758745 F -0.1414850000 UNKNOWN
F2_0 F -0.3506554628 -0.1294114892 0.4062693011 F -0.1414850000 UNKNOWN
C1_0 C -0.3983880945 -0.1891622424 0.5596296238 C4 -0.1247212000 SP3
N0_0 N -0.2912390019 -0.1827888075 0.5627556521 N -0.4230124000 SP2
H2_0 H -0.4511332469 -0.1458280332 0.6206900373 H 0.1379320000 UNKNOWN
H3_0 H -0.4224458206 -0.3039400897 0.5513955854 H 0.1379320000 UNKNOWN
H0_0 H -0.2386937942 -0.2490437786 0.5187712280 H 0.3079080000 UNKNOWN
C2_0 C -0.2698126537 -0.1316647755 0.6372653543 C3 0.5300005000 SP2
O0_0 O -0.3373422714 -0.0637927507 0.6962985922 O1 -0.5556540000 SP2
N1_0 N -0.1715163073 -0.1557516295 0.6438154314 N -0.1292753000 SP2
C3_0 C -0.1464286422 -0.1200491023 0.7256791330 C4 -0.0491441000 SP3
C6_0 C -0.0939483012 -0.2571686013 0.5890038468 C4 -0.0466966000 SP3
H4_0 H -0.2035182226 -0.1743903896 0.7807575984 H 0.0616662000 UNKNOWN
H5_0 H -0.1501972120 -0.0000795113 0.7378971347 H 0.0616662000 UNKNOWN
C4_0 C -0.0361607874 -0.1851360092 0.7135797390 C4 0.1761496880 SP3
C5_0 C -0.0361822657 -0.3198353493 0.6513943244 C4 -0.1353132880 SP3
H8_0 H -0.0403334328 -0.1970660536 0.5341188037 H 0.0616662000 UNKNOWN
H9_0 H -0.1316374918 -0.3462192307 0.5621403338 H 0.0616662000 UNKNOWN
H6_0 H -0.0311672083 -0.2253926477 0.7770019166 H 0.0199933000 UNKNOWN
C9_0 C 0.0513389487 -0.0776650400 0.6766539517 C3 -0.4658421000 SP2
H7_0 H -0.0879347032 -0.4034411578 0.6922927864 H 0.0477922000 UNKNOWN
C7_0 C 0.0679420067 -0.3947909997 0.6045811683 C4 0.4520532000 SP3
N2_0 N 0.1484158128 -0.0882597880 0.6915966954 N 0.3779572000 SP2
C16_0 C 0.0646053354 0.0321087795 0.6127388938 C3 0.3226715000 SP2
H10_0 H 0.0607025179 -0.4428245072 0.5431024265 H -0.0937486000 UNKNOWN
H11_0 H 0.1300970925 -0.3103973953 0.5850994881 H -0.0937486000 UNKNOWN
C8_0 C 0.0995233545 -0.5182248685 0.6575917179 C4 -0.3940238000 SP3
C10_0 C 0.1866815253 -0.1664565577 0.7506414114 C3 -0.0444194000 SP2
C15_0 C 0.2154527882 0.0125767131 0.6348127298 C3 0.1572614000 SP2
N5_0 N 0.1640730253 0.0865722843 0.5865213638 N -0.6314180000 SP2
H18_0 H 0.0045568601 0.0720725575 0.5845134207 H 0.0780996000 UNKNOWN
H12_0 H 0.0396942083 -0.6060581636 0.6736098585 H 0.0821996000 UNKNOWN
H13_0 H 0.1105374238 -0.4762066646 0.7188564672 H 0.0821996000 UNKNOWN
H14_0 H 0.1729569670 -0.5707318544 0.6208108527 H 0.0821996000 UNKNOWN
C11_0 C 0.1442876572 -0.2622040989 0.8223864977 C3 -0.3046942000 SP2
C13_0 C 0.2939651518 -0.1452398603 0.7434867880 C3 0.4162818300 SP2
C14_0 C 0.3216026475 0.0218898983 0.6341975417 C3 0.1651936000 SP2
H15_0 H 0.0649224607 -0.3020031239 0.8492405546 H 0.1936110000 UNKNOWN
C12_0 C 0.2269127610 -0.2960862295 0.8560227868 C3 -0.1713427000 SP2
N3_0 N 0.3164386860 -0.2260682740 0.8088348815 N -0.3151697300 SP2
N4_0 N 0.3624463918 -0.0565328983 0.6865679794 N -0.6056900000 SP2
H17_0 H 0.3728322242 0.0981494514 0.5886260304 H 0.1150440000 UNKNOWN
H16_0 H 0.2254410506 -0.3658336323 0.9116570688 H 0.1964950000 UNKNOWN
H1_0 H 0.3924952563 -0.2354571295 0.8152138170 H 0.3521840000 UNKNOWN
H3_1 H -0.2897064072 0.2167035099 0.5471445448 H 0.1379320000 UNKNOWN
C1_1 C -0.3068147271 0.3005899413 0.5991077790 C4 -0.1247212000 SP3
N0_1 N -0.3924943487 0.2525262206 0.6713208058 N -0.4230124000 SP2
C0_1 C -0.2073878962 0.3262193034 0.6256931331 C4 0.3305454000 SP3
H2_1 H -0.3263032378 0.4059641083 0.5730494425 H 0.1379320000 UNKNOWN
H0_1 H -0.3895174702 0.1439980791 0.6903180501 H 0.3079080000 UNKNOWN
C2_1 C -0.4492518108 0.3582318853 0.7283321331 C3 0.5300005000 SP2
F0_1 F -0.2207102453 0.4295800795 0.6901704532 F -0.1414850000 UNKNOWN
F1_1 F -0.1274582195 0.3738100608 0.5570482187 F -0.1414850000 UNKNOWN
F2_1 F -0.1731612386 0.1997426805 0.6563176624 F -0.1414850000 UNKNOWN
O0_1 O -0.4390836556 0.4941682807 0.7111692550 O1 -0.5556540000 SP2
N1_1 N -0.5170744938 0.3051869204 0.8030128407 N -0.1292753000 SP2
C3_1 C -0.5381768963 0.1477757972 0.8255965226 C4 -0.0491441000 SP3
C6_1 C -0.5720420325 0.4052852543 0.8734604727 C4 -0.0466966000 SP3
H4_1 H -0.4707697961 0.0952858481 0.8408155344 H 0.0616662000 UNKNOWN
H5_1 H -0.5553557767 0.0855862147 0.7720777256 H 0.0616662000 UNKNOWN
C4_1 C -0.6323881703 0.1531791351 0.9080903135 C4 0.1761496880 SP3
C5_1 C -0.6136250331 0.3015707342 0.9520611356 C4 -0.1353132880 SP3
H8_1 H -0.6369815687 0.4619485077 0.8564226623 H 0.0616662000 UNKNOWN
H9_1 H -0.5189108126 0.4908889441 0.8850789943 H 0.0616662000 UNKNOWN
H6_1 H -0.6285855240 0.0574522862 0.9495547955 H 0.0199933000 UNKNOWN
C9_1 C -0.7350142768 0.1506241305 0.8874486711 C3 -0.4658421000 SP2
H7_1 H -0.5500704671 0.2804488670 0.9822201486 H 0.0477922000 UNKNOWN
C7_1 C -0.7081313167 0.3650377867 1.0211654744 C4 0.4520532000 SP3
N2_1 N -0.8231588494 0.0795438495 0.9388333244 N 0.3779572000 SP2
C16_1 C -0.7674270000 0.2158179509 0.8204568240 C3 0.3226715000 SP2
H10_1 H -0.7729615458 0.3817847638 0.9920622330 H -0.0937486000 UNKNOWN
H11_1 H -0.7356611005 0.2822631271 1.0735387735 H -0.0937486000 UNKNOWN
C8_1 C -0.6828300230 0.5105926279 1.0604334529 C4 -0.3940238000 SP3
C10_1 C -0.8460393339 0.0008250518 1.0164427492 C3 -0.0444194000 SP2
C15_1 C -0.9034190980 0.1013365755 0.8993574120 C3 0.1572614000 SP2
N5_1 N -0.8695365659 0.1854466109 0.8272975694 N -0.6314180000 SP2
H18_1 H -0.7199595660 0.2826839506 0.7671041255 H 0.0780996000 UNKNOWN
H12_1 H -0.6545017907 0.5971016422 1.0105839412 H 0.0821996000 UNKNOWN
H13_1 H -0.6223260685 0.4924706600 1.0938338064 H 0.0821996000 UNKNOWN
H14_1 H -0.7519197375 0.5560231817 1.1088015102 H 0.0821996000 UNKNOWN
C11_1 C -0.7911641003 -0.0402460144 1.0768966391 C3 -0.3046942000 SP2
C13_1 C -0.9500978855 -0.0520956180 1.0482440045 C3 0.4162818300 SP2
C14_1 C -1.0036472509 0.0389768503 0.9371254589 C3 0.1651936000 SP2
H15_1 H -0.7107970741 -0.0180362880 1.0753781621 H 0.1936110000 UNKNOWN
C12_1 C -0.8633484823 -0.1168444788 1.1430731747 C3 -0.1713427000 SP2
N3_1 N -0.9581713006 -0.1221843770 1.1263418023 N -0.3151697300 SP2
N4_1 N -1.0287857220 -0.0372804995 1.0111170145 N -0.6056900000 SP2
H17_1 H -1.0636102027 0.0555519171 0.9036484678 H 0.1150440000 UNKNOWN
H16_1 H -0.8524913349 -0.1671797572 1.2014101101 H 0.1964950000 UNKNOWN
H1_1 H -1.0242785801 -0.1823800969 1.1604571963 H 0.3521840000 UNKNOWN
H0_2 H -0.4307612546 -0.1828608603 0.7755070840 H 0.4394610000 UNKNOWN
O0_2 O -0.4780585633 -0.2570547818 0.8120563359 O2 -0.8789220000 SP3
H1_2 H -0.4623171631 -0.3499689942 0.7767635504 H 0.4394610000 UNKNOWN
#END
