# Supplementary material for: Predicting crystal form stability under real-world conditions
Source: Nature. 2023 Nov 8;623(7986):324–8. doi: 10.1038/s41586-023-06587-3 (PMC10632141; doi:10.1038/s41586-023-06587-3)
Supplement: Supplementary file 2 — This file contains archived experimental crystal structures before and after energy minimization (cif_structures folder) with a summary provided in a file structures.xlsx, predicted crystal structures and relative free energies for radiprodil (radiprodil_landscape_cif_files folder) and upadacitinib (upadacitinib_landscape_cif_files folder), individual (free) energy components for hydrates and anhydrates (energy_components.xlsx file), reference free-energy differences (reference_data_anhydrates.xlsx file) and critical water activities needed to carry out the validation (reference_data_hydrates.xlsx file). [file 41586_2023_6587_MOESM2_ESM.zip › Supplementary_Data/upadacitinib_landscape_cif_files/hemihydrate/rank_step4f_019.cif]

#############################################
# Avant-garde Materials Simulation           
#############################################

data_structure_000025
_cell_length_a 9.1038878751
_cell_length_b 17.4451215308
_cell_length_c 11.8673874078
_cell_angle_alpha 90.0000000000
_cell_angle_beta 105.5514403472
_cell_angle_gamma 90.0000000000
_cell_volume 1815.7590419318
_exptl_crystal_density_diffrn 1.4243806540
_symmetry_cell_setting monoclinic
_symmetry_space_group_name_H-M 'P 2_1'
_symmetry_Int_Tables_number 4
loop_
_symmetry_equiv_pos_site_id
_symmetry_equiv_pos_as_xyz
1 x,y,z
2 -x,y+1/2,-z
loop_
_atom_site_label
_atom_site_type_symbol
_atom_site_fract_x
_atom_site_fract_y
_atom_site_fract_z
_atom_site_fftype
_atom_site_charge
_atom_site_hybridization
F0_0 F -0.8771681346 0.0322750420 0.4582849460 F -0.1414850000 UNKNOWN
C0_0 C -0.8402506881 0.1074692911 0.4809810082 C4 0.3305454000 SP3
F1_0 F -0.6978113606 0.1093976673 0.5558881808 F -0.1414850000 UNKNOWN
F2_0 F -0.8284415885 0.1393619491 0.3782908500 F -0.1414850000 UNKNOWN
C1_0 C -0.9549065232 0.1498337782 0.5307939196 C4 -0.1247212000 SP3
N0_0 N -1.1113285792 0.1265049609 0.4782743807 N -0.4230124000 SP2
H2_0 H -0.9263973350 0.1374105727 0.6245916575 H 0.1379320000 UNKNOWN
H3_0 H -0.9381885643 0.2114627218 0.5199346699 H 0.1379320000 UNKNOWN
H0_0 H -1.1407521150 0.1216662632 0.3885778113 H 0.3079080000 UNKNOWN
C2_0 C -1.1746031806 0.0726162939 0.5396967370 C3 0.5300005000 SP2
O0_0 O -1.1138151488 0.0553156407 0.6438553180 O1 -0.5556540000 SP2
N1_0 N -1.3108903815 0.0427424359 0.4811950514 N -0.1292753000 SP2
C3_0 C -1.3938385620 -0.0086643601 0.5410745484 C4 -0.0491441000 SP3
C6_0 C -1.3889255006 0.0524899661 0.3568136628 C4 -0.0466966000 SP3
H4_0 H -1.4438471858 0.0246108956 0.6003783990 H 0.0616662000 UNKNOWN
H5_0 H -1.3166227868 -0.0514613306 0.5933485645 H 0.0616662000 UNKNOWN
C4_0 C -1.5184251431 -0.0440571847 0.4405248813 C4 0.1761496880 SP3
C5_0 C -1.5490708678 0.0213400778 0.3474062799 C4 -0.1353132880 SP3
H8_0 H -1.3307938569 0.0195133191 0.3024920474 H 0.0616662000 UNKNOWN
H9_0 H -1.3907821655 0.1127137210 0.3297073682 H 0.0616662000 UNKNOWN
H6_0 H -1.6206659847 -0.0551283667 0.4702375308 H 0.0199933000 UNKNOWN
C9_0 C -1.4658486710 -0.1170938737 0.3980696387 C3 -0.4658421000 SP2
H7_0 H -1.6114121823 0.0661389537 0.3804886698 H 0.0477922000 UNKNOWN
C7_0 C -1.6399581133 0.0012164167 0.2230682666 C4 0.4520532000 SP3
N2_0 N -1.5621028886 -0.1749117034 0.3426593004 N 0.3779572000 SP2
C16_0 C -1.3200174917 -0.1434208025 0.4015463731 C3 0.3226715000 SP2
H10_0 H -1.5811764349 -0.0445195871 0.1879773930 H -0.0937486000 UNKNOWN
H11_0 H -1.7512324149 -0.0225082485 0.2249921227 H -0.0937486000 UNKNOWN
C8_0 C -1.6654150823 0.0709732674 0.1420613594 C4 -0.3940238000 SP3
C10_0 C -1.7182157461 -0.1866663495 0.3159093832 C3 -0.0444194000 SP2
C15_0 C -1.4697539208 -0.2332547830 0.3157617778 C3 0.1572614000 SP2
N5_0 N -1.3216552755 -0.2137909885 0.3516264437 N -0.6314180000 SP2
H18_0 H -1.2131028276 -0.1138158289 0.4403483202 H 0.0780996000 UNKNOWN
H12_0 H -1.7225311775 0.1170687354 0.1772842806 H 0.0821996000 UNKNOWN
H13_0 H -1.7371143584 0.0562953574 0.0547326907 H 0.0821996000 UNKNOWN
H14_0 H -1.5574475823 0.0943887369 0.1320399079 H 0.0821996000 UNKNOWN
C11_0 C -1.8452142543 -0.1451465235 0.3312630469 C3 -0.3046942000 SP2
C13_0 C -1.7708315849 -0.2578150738 0.2630787480 C3 0.4162818300 SP2
C14_0 C -1.5385593458 -0.3010744489 0.2597475706 C3 0.1651936000 SP2
H15_0 H -1.8483445723 -0.0897436374 0.3714779194 H 0.1936110000 UNKNOWN
C12_0 C -1.9709280966 -0.1921709281 0.2877333279 C3 -0.1713427000 SP2
N3_0 N -1.9262155891 -0.2591705967 0.2469860451 N -0.3151697300 SP2
N4_0 N -1.6872595158 -0.3145706128 0.2332772312 N -0.6056900000 SP2
H17_0 H -1.4643650910 -0.3448232958 0.2388123838 H 0.1150440000 UNKNOWN
H16_0 H -2.0896313724 -0.1840022116 0.2865650449 H 0.1964950000 UNKNOWN
H1_0 H -1.9972451153 -0.3036418996 0.2069172934 H 0.3521840000 UNKNOWN
H17_1 H -0.9412859896 -0.0440156192 0.6755448662 H 0.1150440000 UNKNOWN
C14_1 C -0.8332156840 -0.0738586849 0.6850521870 C3 0.1651936000 SP2
N4_1 N -0.8329925847 -0.1385296629 0.6264064362 N -0.6056900000 SP2
C15_1 C -0.6998648953 -0.0413829986 0.7603354220 C3 0.1572614000 SP2
C13_1 C -0.6939373918 -0.1703743533 0.6407933416 C3 0.4162818300 SP2
N2_1 N -0.5581160157 -0.0780012927 0.7754952420 N 0.3779572000 SP2
N5_1 N -0.6834295498 0.0218206361 0.8277011828 N -0.6314180000 SP2
N3_1 N -0.6637071784 -0.2350416673 0.5843728034 N -0.3151697300 SP2
C10_1 C -0.5521713160 -0.1432898908 0.7102085267 C3 -0.0444194000 SP2
C9_1 C -0.4507735187 -0.0361960686 0.8570370131 C3 -0.4658421000 SP2
C16_1 C -0.5327659273 0.0246339497 0.8860626118 C3 0.3226715000 SP2
H1_1 H -0.7455140953 -0.2703708544 0.5346066102 H 0.3521840000 UNKNOWN
C12_1 C -0.5096200474 -0.2480292584 0.6146442584 C3 -0.1713427000 SP2
C11_1 C -0.4355787203 -0.1920347363 0.6925169606 C3 -0.3046942000 SP2
C4_1 C -0.2889104640 -0.0602997587 0.9083374148 C4 0.1761496880 SP3
H18_1 H -0.4867529999 0.0701998049 0.9478555824 H 0.0780996000 UNKNOWN
H16_1 H -0.4613382420 -0.2950822218 0.5767110785 H 0.1964950000 UNKNOWN
H15_1 H -0.3131170526 -0.1876834273 0.7276268691 H 0.1936110000 UNKNOWN
C3_1 C -0.1804517343 0.0090116092 0.9381970590 C4 -0.0491441000 SP3
H6_1 H -0.2518615357 -0.0976407846 0.8470680100 H 0.0199933000 UNKNOWN
C5_1 C -0.2636791255 -0.1001120088 1.0306429884 C4 -0.1353132880 SP3
N1_1 N -0.1841250682 0.0295329088 1.0577305184 N -0.1292753000 SP2
H4_1 H -0.0647884174 -0.0080572096 0.9359093023 H 0.0616662000 UNKNOWN
H5_1 H -0.2181449088 0.0571284766 0.8774402189 H 0.0616662000 UNKNOWN
H7_1 H -0.1520310262 -0.1290751127 1.0488445176 H 0.0477922000 UNKNOWN
C6_1 C -0.2478547679 -0.0316930839 1.1141269322 C4 -0.0466966000 SP3
C7_1 C -0.3843535608 -0.1568214595 1.0478366469 C4 0.4520532000 SP3
C2_1 C -0.1332252989 0.0959580531 1.1161205205 C3 0.5300005000 SP2
H8_1 H -0.3603716256 -0.0149423647 1.1245669632 H 0.0616662000 UNKNOWN
H9_1 H -0.1730402940 -0.0446131607 1.2013736784 H 0.0616662000 UNKNOWN
H10_1 H -0.3715132913 -0.1614825199 1.1424760113 H -0.0937486000 UNKNOWN
H11_1 H -0.4987188528 -0.1324098904 1.0102589523 H -0.0937486000 UNKNOWN
C8_1 C -0.3753836878 -0.2375493170 1.0001472306 C4 -0.3940238000 SP3
O0_1 O -0.1479671897 0.1090925500 1.2159259410 O1 -0.5556540000 SP2
N0_1 N -0.0660091632 0.1478788940 1.0567837810 N -0.4230124000 SP2
H12_1 H -0.4668815235 -0.2735102558 1.0161172180 H 0.0821996000 UNKNOWN
H13_1 H -0.2662492159 -0.2651871574 1.0437414759 H 0.0821996000 UNKNOWN
H14_1 H -0.3891077923 -0.2378973570 0.9053055663 H 0.0821996000 UNKNOWN
H0_1 H -0.0311382424 0.1301088384 0.9857484989 H 0.3079080000 UNKNOWN
C1_1 C 0.0056547913 0.2152990749 1.1169440924 C4 -0.1247212000 SP3
C0_1 C -0.0892019113 0.2883285825 1.0871528456 C4 0.3305454000 SP3
H2_1 H 0.1141704604 0.2263194057 1.0959536294 H 0.1379320000 UNKNOWN
H3_1 H 0.0270254800 0.2072417143 1.2117217755 H 0.1379320000 UNKNOWN
F0_1 F -0.2258902578 0.2832720822 1.1118095160 F -0.1414850000 UNKNOWN
F1_1 F -0.1170576535 0.3091767000 0.9730439397 F -0.1414850000 UNKNOWN
F2_1 F -0.0099317575 0.3478625077 1.1518648370 F -0.1414850000 UNKNOWN
H1_2 H -1.0055765850 0.0849530547 0.7822327554 H 0.4394610000 UNKNOWN
O0_2 O -0.9315574986 0.1078062720 0.8505963272 O2 -0.8789220000 SP3
H0_2 H -0.8342576204 0.0813168755 0.8487093974 H 0.4394610000 UNKNOWN
#END
