# Supplementary material for: Predicting crystal form stability under real-world conditions
Source: Nature. 2023 Nov 8;623(7986):324–8. doi: 10.1038/s41586-023-06587-3 (PMC10632141; doi:10.1038/s41586-023-06587-3)
Supplement: Supplementary file 2 — This file contains archived experimental crystal structures before and after energy minimization (cif_structures folder) with a summary provided in a file structures.xlsx, predicted crystal structures and relative free energies for radiprodil (radiprodil_landscape_cif_files folder) and upadacitinib (upadacitinib_landscape_cif_files folder), individual (free) energy components for hydrates and anhydrates (energy_components.xlsx file), reference free-energy differences (reference_data_anhydrates.xlsx file) and critical water activities needed to carry out the validation (reference_data_hydrates.xlsx file). [file 41586_2023_6587_MOESM2_ESM.zip › Supplementary_Data/upadacitinib_landscape_cif_files/hemihydrate/rank_step4f_022.cif]

#############################################
# Avant-garde Materials Simulation           
#############################################

data_structure_000022
_cell_length_a 11.1972846033
_cell_length_b 14.6182193990
_cell_length_c 11.3011400562
_cell_angle_alpha 90.0000000000
_cell_angle_beta 94.6062478482
_cell_angle_gamma 90.0000000000
_cell_volume 1843.8452282947
_exptl_crystal_density_diffrn 1.4026839194
_symmetry_cell_setting monoclinic
_symmetry_space_group_name_H-M 'P 2_1'
_symmetry_Int_Tables_number 4
loop_
_symmetry_equiv_pos_site_id
_symmetry_equiv_pos_as_xyz
1 x,y,z
2 -x,y+1/2,-z
loop_
_atom_site_label
_atom_site_type_symbol
_atom_site_fract_x
_atom_site_fract_y
_atom_site_fract_z
_atom_site_fftype
_atom_site_charge
_atom_site_hybridization
F0_0 F -0.1073281031 0.0969691678 0.6913814695 F -0.1414850000 UNKNOWN
C0_0 C -0.1394611214 0.0147896084 0.6419338824 C4 0.3305454000 SP3
F1_0 F -0.2334389956 -0.0176004813 0.6989529390 F -0.1414850000 UNKNOWN
F2_0 F -0.1823456144 0.0323245116 0.5271489703 F -0.1414850000 UNKNOWN
C1_0 C -0.0330344302 -0.0495416827 0.6493288042 C4 -0.1247212000 SP3
N0_0 N -0.0641567792 -0.1417855791 0.6142944548 N -0.4230124000 SP2
H2_0 H 0.0341611797 -0.0184494290 0.5960543096 H 0.1379320000 UNKNOWN
H3_0 H 0.0057121056 -0.0487685767 0.7412067842 H 0.1379320000 UNKNOWN
H0_0 H -0.0916487621 -0.1506859972 0.5248998517 H 0.3079080000 UNKNOWN
C2_0 C -0.0062103668 -0.2121009731 0.6770709352 C3 0.5300005000 SP2
O0_0 O 0.0707510683 -0.1978141627 0.7629181558 O1 -0.5556540000 SP2
N1_0 N -0.0395115496 -0.2979708974 0.6412428046 N -0.1292753000 SP2
C3_0 C -0.1442736991 -0.3148381042 0.5572570510 C4 -0.0491441000 SP3
C6_0 C -0.0063032418 -0.3802928056 0.7117583035 C4 -0.0466966000 SP3
H4_0 H -0.1243569123 -0.3021215273 0.4651267210 H 0.0616662000 UNKNOWN
H5_0 H -0.2172233769 -0.2683628513 0.5772883014 H 0.0616662000 UNKNOWN
C4_0 C -0.1760387153 -0.4159254386 0.5773084172 C4 0.1761496880 SP3
C5_0 C -0.1237017041 -0.4352791087 0.7075342207 C4 -0.1353132880 SP3
H8_0 H 0.0283707720 -0.3603584209 0.8014424720 H 0.0616662000 UNKNOWN
H9_0 H 0.0640923542 -0.4192861467 0.6711657433 H 0.0616662000 UNKNOWN
H6_0 H -0.1251067076 -0.4577437107 0.5178514970 H 0.0199933000 UNKNOWN
C9_0 C -0.3066195110 -0.4330449229 0.5508172352 C3 -0.4658421000 SP2
H7_0 H -0.1040467646 -0.5085840200 0.7199352400 H 0.0477922000 UNKNOWN
C7_0 C -0.2081495263 -0.4041919113 0.8002892084 C4 0.4520532000 SP3
N2_0 N -0.3592720370 -0.5182490966 0.5341567918 N 0.3779572000 SP2
C16_0 C -0.4022380840 -0.3722313552 0.5463753423 C3 0.3226715000 SP2
H10_0 H -0.2246310980 -0.3298916881 0.7911809150 H -0.0937486000 UNKNOWN
H11_0 H -0.2960684044 -0.4366612096 0.7792272945 H -0.0937486000 UNKNOWN
C8_0 C -0.1640709468 -0.4271280257 0.9282584153 C4 -0.3940238000 SP3
C10_0 C -0.3151838056 -0.6058779914 0.5222434436 C3 -0.0444194000 SP2
C15_0 C -0.4843043795 -0.5049180561 0.5227752099 C3 0.1572614000 SP2
N5_0 N -0.5100765293 -0.4153474868 0.5299034439 N -0.6314180000 SP2
H18_0 H -0.3985431771 -0.2978818995 0.5512720068 H 0.0780996000 UNKNOWN
H12_0 H -0.1504128327 -0.5011701812 0.9401030184 H 0.0821996000 UNKNOWN
H13_0 H -0.2299853033 -0.4054543749 0.9895189549 H 0.0821996000 UNKNOWN
H14_0 H -0.0788226406 -0.3934049761 0.9568351553 H 0.0821996000 UNKNOWN
C11_0 C -0.2001768854 -0.6455956456 0.5225559668 C3 -0.3046942000 SP2
C13_0 C -0.4017208023 -0.6755405306 0.4999356533 C3 0.4162818300 SP2
C14_0 C -0.5612968951 -0.5812807648 0.5048653213 C3 0.1651936000 SP2
H15_0 H -0.1133062680 -0.6140271717 0.5409820957 H 0.1936110000 UNKNOWN
C12_0 C -0.2199404497 -0.7380206303 0.4998260204 C3 -0.1713427000 SP2
N3_0 N -0.3403035920 -0.7561192894 0.4860365239 N -0.3151697300 SP2
N4_0 N -0.5219830335 -0.6659212709 0.4922638516 N -0.6056900000 SP2
H17_0 H -0.6575067967 -0.5697849192 0.5009835217 H 0.1150440000 UNKNOWN
H16_0 H -0.1549852945 -0.7924490917 0.4941330928 H 0.1964950000 UNKNOWN
H1_0 H -0.3800923982 -0.8208935761 0.4777613588 H 0.3521840000 UNKNOWN
H17_1 H 0.1042383726 0.1948304690 0.7464667209 H 0.1150440000 UNKNOWN
C14_1 C 0.1863435884 0.1541479599 0.7553442298 C3 0.1651936000 SP2
N4_1 N 0.1763943372 0.0638656616 0.7556705207 N -0.6056900000 SP2
C15_1 C 0.2980673115 0.1999128573 0.7690840309 C3 0.1572614000 SP2
C13_1 C 0.2808540000 0.0179188900 0.7684871761 C3 0.4162818300 SP2
N2_1 N 0.4051282916 0.1495390282 0.7869661510 N 0.3779572000 SP2
N5_1 N 0.3207791523 0.2901864335 0.7712450714 N -0.6314180000 SP2
N3_1 N 0.2916571319 -0.0759302761 0.7687870851 N -0.3151697300 SP2
C10_1 C 0.3979092484 0.0546994756 0.7845075120 C3 -0.0444194000 SP2
C9_1 C 0.4981292362 0.2121538894 0.8026587533 C3 -0.4658421000 SP2
C16_1 C 0.4418920323 0.2972612596 0.7920202608 C3 0.3226715000 SP2
H1_1 H 0.2203697563 -0.1203695814 0.7571855267 H 0.3521840000 UNKNOWN
C12_1 C 0.4109278403 -0.0981288941 0.7835888050 C3 -0.1713427000 SP2
C11_1 C 0.4800918179 -0.0191320924 0.7945747883 C3 -0.3046942000 SP2
C4_1 C 0.6264809643 0.1850860343 0.8289200422 C4 0.1761496880 SP3
H18_1 H 0.4851222513 0.3638376171 0.7981885596 H 0.0780996000 UNKNOWN
H16_1 H 0.4399595840 -0.1688862713 0.7831898324 H 0.1964950000 UNKNOWN
H15_1 H 0.5769168802 -0.0176133825 0.8068233747 H 0.1936110000 UNKNOWN
C3_1 C 0.7153352753 0.2586501115 0.7894421610 C4 -0.0491441000 SP3
H6_1 H 0.6412094928 0.1217813619 0.7799116401 H 0.0199933000 UNKNOWN
C5_1 C 0.6658568565 0.1683564357 0.9641867543 C4 -0.1353132880 SP3
N1_1 N 0.7933609541 0.2812901733 0.8957337629 N -0.1292753000 SP2
H4_1 H 0.7703278195 0.2338302392 0.7206073843 H 0.0616662000 UNKNOWN
H5_1 H 0.6680752228 0.3200774706 0.7543501215 H 0.0616662000 UNKNOWN
H7_1 H 0.7318514913 0.1124150336 0.9671663384 H 0.0477922000 UNKNOWN
C6_1 C 0.7345794577 0.2560064371 1.0017040779 C4 -0.0466966000 SP3
C7_1 C 0.5671584716 0.1434525826 1.0446330408 C4 0.4520532000 SP3
C2_1 C 0.9119205493 0.3006701429 0.8871518693 C3 0.5300005000 SP2
H8_1 H 0.6719999507 0.3105926660 1.0243065322 H 0.0616662000 UNKNOWN
H9_1 H 0.7989512914 0.2449273193 1.0785400781 H 0.0616662000 UNKNOWN
H10_1 H 0.5014457833 0.1998263447 1.0433135294 H -0.0937486000 UNKNOWN
H11_1 H 0.5181164256 0.0831915794 1.0080379052 H -0.0937486000 UNKNOWN
C8_1 C 0.6153488827 0.1225009317 1.1725043762 C4 -0.3940238000 SP3
O0_1 O 0.9556955967 0.3040115330 0.7889129363 O1 -0.5556540000 SP2
N0_1 N 0.9798925399 0.3176546821 0.9921154046 N -0.4230124000 SP2
H12_1 H 0.6641413873 0.1807111709 1.2150436489 H 0.0821996000 UNKNOWN
H13_1 H 0.6775016869 0.0641275188 1.1757846524 H 0.0821996000 UNKNOWN
H14_1 H 0.5423745013 0.1054325253 1.2280628896 H 0.0821996000 UNKNOWN
H0_1 H 0.9452389062 0.3136735303 1.0731991026 H 0.3079080000 UNKNOWN
C1_1 C 1.1077639897 0.3284176995 0.9951041883 C4 -0.1247212000 SP3
C0_1 C 1.1489425403 0.4277698273 0.9890965618 C4 0.3305454000 SP3
H2_1 H 1.1448516844 0.2925936243 0.9210634752 H 0.1379320000 UNKNOWN
H3_1 H 1.1493738342 0.3004505399 1.0787602805 H 0.1379320000 UNKNOWN
F0_1 F 1.1001134653 0.4817943836 1.0710610426 F -0.1414850000 UNKNOWN
F1_1 F 1.1208487197 0.4670384565 0.8816265822 F -0.1414850000 UNKNOWN
F2_1 F 1.2707297463 0.4323455087 1.0111342950 F -0.1414850000 UNKNOWN
H1_2 H 0.0578337931 0.3518302844 0.6903172023 H 0.4394610000 UNKNOWN
O0_2 O 0.1172015465 0.3686111719 0.6342239910 O2 -0.8789220000 SP3
H0_2 H 0.1944734658 0.3541014515 0.6793067806 H 0.4394610000 UNKNOWN
#END
