# Supplementary material for: Predicting crystal form stability under real-world conditions
Source: Nature. 2023 Nov 8;623(7986):324–8. doi: 10.1038/s41586-023-06587-3 (PMC10632141; doi:10.1038/s41586-023-06587-3)
Supplement: Supplementary file 2 — This file contains archived experimental crystal structures before and after energy minimization (cif_structures folder) with a summary provided in a file structures.xlsx, predicted crystal structures and relative free energies for radiprodil (radiprodil_landscape_cif_files folder) and upadacitinib (upadacitinib_landscape_cif_files folder), individual (free) energy components for hydrates and anhydrates (energy_components.xlsx file), reference free-energy differences (reference_data_anhydrates.xlsx file) and critical water activities needed to carry out the validation (reference_data_hydrates.xlsx file). [file 41586_2023_6587_MOESM2_ESM.zip › Supplementary_Data/upadacitinib_landscape_cif_files/hemihydrate/rank_step4f_005.cif]

#############################################
# Avant-garde Materials Simulation           
#############################################

data_structure_000007
_cell_length_a 8.4505662733
_cell_length_b 9.5090997089
_cell_length_c 45.5382572955
_cell_angle_alpha 90.0000000000
_cell_angle_beta 90.0000000000
_cell_angle_gamma 90.0000000000
_cell_volume 3659.3303687563
_exptl_crystal_density_diffrn 1.4135548262
_symmetry_cell_setting orthorhombic
_symmetry_space_group_name_H-M 'P 2_1 2_1 2_1'
_symmetry_Int_Tables_number 19
loop_
_symmetry_equiv_pos_site_id
_symmetry_equiv_pos_as_xyz
1 x,y,z
2 -x+1/2,-y,z+1/2
3 -x,y+1/2,-z+1/2
4 x+1/2,-y+1/2,-z
loop_
_atom_site_label
_atom_site_type_symbol
_atom_site_fract_x
_atom_site_fract_y
_atom_site_fract_z
_atom_site_fftype
_atom_site_charge
_atom_site_hybridization
F0_0 F 0.2055275417 0.6560498603 0.2931945037 F -0.1414850000 UNKNOWN
C0_0 C 0.3581219252 0.6172106545 0.2871356823 C4 0.3305454000 SP3
F1_0 F 0.4376945304 0.6180786205 0.3132825613 F -0.1414850000 UNKNOWN
F2_0 F 0.3548712989 0.4813203815 0.2778607749 F -0.1414850000 UNKNOWN
C1_0 C 0.4297336600 0.7167232442 0.2645266036 C4 -0.1247212000 SP3
N0_0 N 0.5817877871 0.6734416528 0.2535177918 N -0.4230124000 SP2
H2_0 H 0.3450752924 0.7227040556 0.2463756283 H 0.1379320000 UNKNOWN
H3_0 H 0.4396642112 0.8208246252 0.2749200374 H 0.1379320000 UNKNOWN
H0_0 H 0.6783891152 0.7134028519 0.2648685331 H 0.3079080000 UNKNOWN
C2_0 C 0.5945317887 0.6197712995 0.2255108707 C3 0.5300005000 SP2
O0_0 O 0.4771458658 0.5721613436 0.2118241214 O1 -0.5556540000 SP2
N1_0 N 0.7429722996 0.6183299054 0.2136517645 N -0.1292753000 SP2
C3_0 C 0.7654019655 0.5740382821 0.1829514844 C4 -0.0491441000 SP3
C6_0 C 0.8758053302 0.7034833334 0.2243410581 C4 -0.0466966000 SP3
H4_0 H 0.6927458284 0.6386634661 0.1680985992 H 0.0616662000 UNKNOWN
H5_0 H 0.7323218412 0.4632168191 0.1800005494 H 0.0616662000 UNKNOWN
C4_0 C 0.9431989387 0.6004997187 0.1773075130 C4 0.1761496880 SP3
C5_0 C 0.9724600427 0.7326995913 0.1965401426 C4 -0.1353132880 SP3
H8_0 H 0.9446705668 0.6469755512 0.2411803162 H 0.0616662000 UNKNOWN
H9_0 H 0.8326908858 0.8009948099 0.2342913733 H 0.0616662000 UNKNOWN
H6_0 H 0.9627786664 0.6279188887 0.1541809809 H 0.0199933000 UNKNOWN
C9_0 C 1.0407052751 0.4734624498 0.1845175207 C3 -0.4658421000 SP2
H7_0 H 0.9110329139 0.8187970145 0.1848701835 H 0.0477922000 UNKNOWN
C7_0 C 1.1423402454 0.7792419381 0.2019628989 C4 0.4520532000 SP3
N2_0 N 1.0679782162 0.3662253795 0.1645163270 N 0.3779572000 SP2
C16_0 C 1.1164799836 0.4285990396 0.2100089177 C3 0.3226715000 SP2
H10_0 H 1.2121251663 0.6915383888 0.2109031971 H -0.0937486000 UNKNOWN
H11_0 H 1.1978700500 0.8029550880 0.1807236331 H -0.0937486000 UNKNOWN
C8_0 C 1.1516402514 0.9068778022 0.2222923821 C4 -0.3940238000 SP3
C10_0 C 1.0333578041 0.3469865899 0.1350142632 C3 -0.0444194000 SP2
C15_0 C 1.1598342215 0.2633745381 0.1788319340 C3 0.1572614000 SP2
N5_0 N 1.1882948644 0.3016644701 0.2067093566 N -0.6314180000 SP2
H18_0 H 1.1241742553 0.4854121426 0.2306057376 H 0.0780996000 UNKNOWN
H12_0 H 1.2732532304 0.9469735382 0.2237496178 H 0.0821996000 UNKNOWN
H13_0 H 1.1132914132 0.8821440627 0.2448017151 H 0.0821996000 UNKNOWN
H14_0 H 1.0769867124 0.9934415565 0.2142058066 H 0.0821996000 UNKNOWN
C11_0 C 0.9494288949 0.4218313615 0.1130125846 C3 -0.3046942000 SP2
C13_0 C 1.1021647985 0.2272950692 0.1217869158 C3 0.4162818300 SP2
C14_0 C 1.2136343033 0.1438651148 0.1632092253 C3 0.1651936000 SP2
H15_0 H 0.8792239965 0.5166111647 0.1149590542 H 0.1936110000 UNKNOWN
C12_0 C 0.9739704400 0.3475049099 0.0871207716 C3 -0.1713427000 SP2
N3_0 N 1.0647760018 0.2305227991 0.0923723604 N -0.3151697300 SP2
N4_0 N 1.1877573252 0.1251369756 0.1347930395 N -0.6056900000 SP2
H17_0 H 1.2820729613 0.0646031835 0.1749053344 H 0.1150440000 UNKNOWN
H16_0 H 0.9312920582 0.3710423210 0.0652237778 H 0.1964950000 UNKNOWN
H1_0 H 1.1243612988 0.1690983142 0.0769746826 H 0.3521840000 UNKNOWN
H16_1 H 0.4762570993 0.8156617692 0.3500840943 H 0.1964950000 UNKNOWN
C12_1 C 0.5346786336 0.8986000363 0.3623167584 C3 -0.1713427000 SP2
N3_1 N 0.5831835977 1.0193095765 0.3486181725 N -0.3151697300 SP2
C11_1 C 0.5748214058 0.9018947931 0.3919331058 C3 -0.3046942000 SP2
H1_1 H 0.5644989581 1.0438709160 0.3266127351 H 0.3521840000 UNKNOWN
C13_1 C 0.6547901404 1.1048383831 0.3690564745 C3 0.4162818300 SP2
C10_1 C 0.6524692028 1.0322725044 0.3962186648 C3 -0.0444194000 SP2
H15_1 H 0.5511559771 0.8183782222 0.4075239032 H 0.1936110000 UNKNOWN
N4_1 N 0.7112165064 1.2349140423 0.3638923714 N -0.6056900000 SP2
N2_1 N 0.7212268872 1.1024038024 0.4196509240 N 0.3779572000 SP2
C14_1 C 0.7744746622 1.2996389288 0.3868280650 C3 0.1651936000 SP2
C9_1 C 0.7458990268 1.0691175179 0.4489437149 C3 -0.4658421000 SP2
C15_1 C 0.7832096720 1.2373083684 0.4149813624 C3 0.1572614000 SP2
H17_1 H 0.8163343500 1.4074086633 0.3837188629 H 0.1150440000 UNKNOWN
C4_1 C 0.6915263772 0.9348388535 0.4626882114 C4 0.1761496880 SP3
C16_1 C 0.8201836201 1.1868311459 0.4606503063 C3 0.3226715000 SP2
N5_1 N 0.8435993250 1.2898775125 0.4401375865 N -0.6314180000 SP2
C3_1 C 0.7949355293 0.8888218985 0.4888098314 C4 -0.0491441000 SP3
H6_1 H 0.6927817464 0.8515063532 0.4460684379 H 0.0199933000 UNKNOWN
C5_1 C 0.5236715692 0.9455402578 0.4768512823 C4 -0.1353132880 SP3
H18_1 H 0.8578539553 1.1998865275 0.4833178980 H 0.0780996000 UNKNOWN
N1_1 N 0.7167061033 0.9518420411 0.5144754611 N -0.1292753000 SP2
H4_1 H 0.7949998082 0.7732744129 0.4903439712 H 0.0616662000 UNKNOWN
H5_1 H 0.9180375462 0.9247304565 0.4871788564 H 0.0616662000 UNKNOWN
H7_1 H 0.4814696095 0.8364743619 0.4792649037 H 0.0477922000 UNKNOWN
C6_1 C 0.5584692665 1.0054884060 0.5074604688 C4 -0.0466966000 SP3
C7_1 C 0.4000142654 1.0296575418 0.4597782223 C4 0.4520532000 SP3
C2_1 C 0.7844684435 0.9486981816 0.5416429521 C3 0.5300005000 SP2
H8_1 H 0.5585819189 1.1218417994 0.5070068632 H 0.0616662000 UNKNOWN
H9_1 H 0.4700932643 0.9699827765 0.5234870832 H 0.0616662000 UNKNOWN
H10_1 H 0.4422447061 1.1383944871 0.4567909290 H -0.0937486000 UNKNOWN
H11_1 H 0.3879896421 0.9849840674 0.4376001061 H -0.0937486000 UNKNOWN
C8_1 C 0.2375971424 1.0313462617 0.4746316179 C4 -0.3940238000 SP3
O0_1 O 0.9156743697 0.8916502694 0.5462372739 O1 -0.5556540000 SP2
N0_1 N 0.6974973419 1.0112408071 0.5638554700 N -0.4230124000 SP2
H12_1 H 0.1511554662 1.0886283237 0.4611235692 H 0.0821996000 UNKNOWN
H13_1 H 0.2404634849 1.0813631914 0.4963831731 H 0.0821996000 UNKNOWN
H14_1 H 0.1934352492 0.9236340801 0.4780640938 H 0.0821996000 UNKNOWN
H0_1 H 0.5925081252 1.0600835086 0.5595274303 H 0.3079080000 UNKNOWN
C1_1 C 0.7474018319 1.0006826649 0.5939922480 C4 -0.1247212000 SP3
C0_1 C 0.7968707730 1.1420276442 0.6066445954 C4 0.3305454000 SP3
H2_1 H 0.8502115719 0.9303424867 0.5950007044 H 0.1379320000 UNKNOWN
H3_1 H 0.6530214404 0.9581565696 0.6080676835 H 0.1379320000 UNKNOWN
F0_1 F 0.8450718668 1.1279506977 0.6349737270 F -0.1414850000 UNKNOWN
F1_1 F 0.6735787805 1.2361005617 0.6065797064 F -0.1414850000 UNKNOWN
F2_1 F 0.9160720831 1.2022851931 0.5911570221 F -0.1414850000 UNKNOWN
H0_2 H -0.2233347929 0.4715223382 0.4449904929 H 0.4394610000 UNKNOWN
O0_2 O -0.2492681741 0.5730168207 0.4472861837 O2 -0.8789220000 SP3
H1_2 H -0.3655707618 0.5782638711 0.4483762324 H 0.4394610000 UNKNOWN
#END
