# Supplementary material for: Predicting crystal form stability under real-world conditions
Source: Nature. 2023 Nov 8;623(7986):324–8. doi: 10.1038/s41586-023-06587-3 (PMC10632141; doi:10.1038/s41586-023-06587-3)
Supplement: Supplementary file 2 — This file contains archived experimental crystal structures before and after energy minimization (cif_structures folder) with a summary provided in a file structures.xlsx, predicted crystal structures and relative free energies for radiprodil (radiprodil_landscape_cif_files folder) and upadacitinib (upadacitinib_landscape_cif_files folder), individual (free) energy components for hydrates and anhydrates (energy_components.xlsx file), reference free-energy differences (reference_data_anhydrates.xlsx file) and critical water activities needed to carry out the validation (reference_data_hydrates.xlsx file). [file 41586_2023_6587_MOESM2_ESM.zip › Supplementary_Data/upadacitinib_landscape_cif_files/hemihydrate/rank_step4f_006.cif]

#############################################
# Avant-garde Materials Simulation           
#############################################

data_structure_000006
_cell_length_a 12.4426070581
_cell_length_b 14.4670064005
_cell_length_c 20.3173790559
_cell_angle_alpha 90.0000000000
_cell_angle_beta 90.0000000000
_cell_angle_gamma 90.0000000000
_cell_volume 3657.2760582491
_exptl_crystal_density_diffrn 1.4143488271
_symmetry_cell_setting orthorhombic
_symmetry_space_group_name_H-M 'P 2_1 2_1 2_1'
_symmetry_Int_Tables_number 19
loop_
_symmetry_equiv_pos_site_id
_symmetry_equiv_pos_as_xyz
1 x,y,z
2 -x+1/2,-y,z+1/2
3 -x,y+1/2,-z+1/2
4 x+1/2,-y+1/2,-z
loop_
_atom_site_label
_atom_site_type_symbol
_atom_site_fract_x
_atom_site_fract_y
_atom_site_fract_z
_atom_site_fftype
_atom_site_charge
_atom_site_hybridization
F0_0 F 0.7016768058 1.0875734511 0.8426541906 F -0.1414850000 UNKNOWN
C0_0 C 0.6856378681 1.1192354379 0.9052281825 C4 0.3305454000 SP3
F1_0 F 0.5987870871 1.1767521677 0.9028899072 F -0.1414850000 UNKNOWN
F2_0 F 0.6580122733 1.0446918674 0.9425763678 F -0.1414850000 UNKNOWN
C1_0 C 0.7832701794 1.1709809974 0.9317182573 C4 -0.1247212000 SP3
N0_0 N 0.8809541578 1.1178340757 0.9320431695 N -0.4230124000 SP2
H2_0 H 0.7927387956 1.2323518522 0.9002793070 H 0.1379320000 UNKNOWN
H3_0 H 0.7639322038 1.1932305922 0.9819043105 H 0.1379320000 UNKNOWN
H0_0 H 0.9145326378 1.1043543267 0.8862298651 H 0.3079080000 UNKNOWN
C2_0 C 0.9237924838 1.0843146203 0.9894073877 C3 0.5300005000 SP2
O0_0 O 0.8719947748 1.0846550525 1.0430896966 O1 -0.5556540000 SP2
N1_0 N 1.0261822338 1.0519765816 0.9862391410 N -0.1292753000 SP2
C3_0 C 1.0746172373 0.9974086856 1.0395670891 C4 -0.0491441000 SP3
C6_0 C 1.0881957574 1.0447630063 0.9247240266 C4 -0.0466966000 SP3
H4_0 H 1.0145869178 0.9542894220 1.0644183088 H 0.0616662000 UNKNOWN
H5_0 H 1.1113320093 1.0428550376 1.0768635499 H 0.0616662000 UNKNOWN
C4_0 C 1.1586247016 0.9387184250 1.0025069160 C4 0.1761496880 SP3
C5_0 C 1.1964924219 1.0050715153 0.9466858150 C4 -0.1353132880 SP3
H8_0 H 1.0952798975 1.1125428613 0.9009315761 H 0.0616662000 UNKNOWN
H9_0 H 1.0475860337 0.9973428883 0.8904050188 H 0.0616662000 UNKNOWN
H6_0 H 1.1129078492 0.8825550830 0.9790950438 H 0.0199933000 UNKNOWN
C9_0 C 1.2441174554 0.8969039905 1.0442062526 C3 -0.4658421000 SP2
H7_0 H 1.2336237915 0.9656429669 0.9062514531 H 0.0477922000 UNKNOWN
C7_0 C 1.2759264498 1.0782732161 0.9715991164 C4 0.4520532000 SP3
N2_0 N 1.2862152382 0.8098635360 1.0328712395 N 0.3779572000 SP2
C16_0 C 1.2991611871 0.9284740217 1.0997499413 C3 0.3226715000 SP2
H10_0 H 1.2374473305 1.1191159437 1.0109332171 H -0.0937486000 UNKNOWN
H11_0 H 1.3439455384 1.0423121109 0.9948275268 H -0.0937486000 UNKNOWN
C8_0 C 1.3189937175 1.1434346729 0.9187655335 C4 -0.3940238000 SP3
C10_0 C 1.2703164861 0.7426184305 0.9853564877 C3 -0.0444194000 SP2
C15_0 C 1.3618194732 0.7926735443 1.0831601235 C3 0.1572614000 SP2
N5_0 N 1.3705114814 0.8655986739 1.1234730942 N -0.6314180000 SP2
H18_0 H 1.2885399980 0.9952916344 1.1234088297 H 0.0780996000 UNKNOWN
H12_0 H 1.3745291845 1.1940618940 0.9404250029 H 0.0821996000 UNKNOWN
H13_0 H 1.2541903681 1.1821525422 0.8943599170 H 0.0821996000 UNKNOWN
H14_0 H 1.3634723732 1.1055211302 0.8806046301 H 0.0821996000 UNKNOWN
C11_0 C 1.2100630283 0.7351161194 0.9264748205 C3 -0.3046942000 SP2
C13_0 C 1.3261309822 0.6586548593 0.9952291597 C3 0.4162818300 SP2
C14_0 C 1.4126860752 0.7052265051 1.0867673033 C3 0.1651936000 SP2
H15_0 H 1.1596158834 0.7860925625 0.9026832790 H 0.1936110000 UNKNOWN
C12_0 C 1.2296110166 0.6466204242 0.9027059672 C3 -0.1713427000 SP2
N3_0 N 1.2989814808 0.6009965867 0.9439037355 N -0.3151697300 SP2
N4_0 N 1.3954237360 0.6374377694 1.0441950072 N -0.6056900000 SP2
H17_0 H 1.4679647401 0.6930250366 1.1275376024 H 0.1150440000 UNKNOWN
H16_0 H 1.1983608871 0.6137636942 0.8586810813 H 0.1964950000 UNKNOWN
H1_0 H 1.3238655385 0.5328622949 0.9412088201 H 0.3521840000 UNKNOWN
H8_1 H 0.6703092083 0.9251947688 0.8269263010 H 0.0616662000 UNKNOWN
C6_1 C 0.6650982424 0.8562456014 0.8043856991 C4 -0.0466966000 SP3
N1_1 N 0.6872459756 0.8629824019 0.7332345546 N -0.1292753000 SP2
C5_1 C 0.5507185086 0.8158038997 0.8082256906 C4 -0.1353132880 SP3
H9_1 H 0.7250328677 0.8119092453 0.8284466832 H 0.0616662000 UNKNOWN
C2_1 C 0.7829494021 0.8938302597 0.7107687854 C3 0.5300005000 SP2
C3_1 C 0.5956323158 0.8321516422 0.6931333598 C4 -0.0491441000 SP3
C4_1 C 0.5000766178 0.8411349128 0.7401954159 C4 0.1761496880 SP3
H7_1 H 0.5571602755 0.7398615332 0.8085625336 H 0.0477922000 UNKNOWN
C7_1 C 0.4867389240 0.8481469020 0.8682579877 C4 0.4520532000 SP3
O0_1 O 0.8577712131 0.9148258244 0.7499421185 O1 -0.5556540000 SP2
N0_1 N 0.7944040566 0.9038130398 0.6435089461 N -0.4230124000 SP2
H4_1 H 0.6056119007 0.7591232992 0.6792418105 H 0.0616662000 UNKNOWN
H5_1 H 0.5855716371 0.8737992870 0.6484231689 H 0.0616662000 UNKNOWN
H6_1 H 0.4395351691 0.7896224803 0.7266346224 H 0.0199933000 UNKNOWN
C9_1 C 0.4511471616 0.9355136337 0.7391093080 C3 -0.4658421000 SP2
H10_1 H 0.4778280699 0.9239935973 0.8663553105 H -0.0937486000 UNKNOWN
H11_1 H 0.4050900549 0.8187619735 0.8657662058 H -0.0937486000 UNKNOWN
C8_1 C 0.5388930390 0.8208110781 0.9334767467 C4 -0.3940238000 SP3
H0_1 H 0.7328735472 0.8888705160 0.6118001846 H 0.3079080000 UNKNOWN
C1_1 C 0.8983774120 0.9217086976 0.6151465941 C4 -0.1247212000 SP3
N2_1 N 0.3428830279 0.9513814756 0.7481344162 N 0.3779572000 SP2
C16_1 C 0.4964948290 1.0238091939 0.7359928906 C3 0.3226715000 SP2
H12_1 H 0.6196658547 0.8506179888 0.9385605446 H 0.0821996000 UNKNOWN
H13_1 H 0.5462892947 0.7452655268 0.9377268842 H 0.0821996000 UNKNOWN
H14_1 H 0.4914435641 0.8452424800 0.9755825353 H 0.0821996000 UNKNOWN
C0_1 C 0.9576524995 0.8327252327 0.5973414233 C4 0.3305454000 SP3
H2_1 H 0.9486608789 0.9604661398 0.6499023651 H 0.1379320000 UNKNOWN
H3_1 H 0.8904451520 0.9625636258 0.5698572800 H 0.1379320000 UNKNOWN
C10_1 C 0.2538091920 0.8943101572 0.7528591936 C3 -0.0444194000 SP2
C15_1 C 0.3280279533 1.0481231217 0.7501616577 C3 0.1572614000 SP2
N5_1 N 0.4222111114 1.0920717030 0.7427638291 N -0.6314180000 SP2
H18_1 H 0.5812710263 1.0396135936 0.7294956562 H 0.0780996000 UNKNOWN
F0_1 F 0.9129018839 0.7892774827 0.5443455539 F -0.1414850000 UNKNOWN
F1_1 F 0.9570677235 0.7702819903 0.6474615379 F -0.1414850000 UNKNOWN
F2_1 F 1.0620627503 0.8508331742 0.5819586380 F -0.1414850000 UNKNOWN
C11_1 C 0.2344688378 0.7977887886 0.7499966239 C3 -0.3046942000 SP2
C13_1 C 0.1541383473 0.9394359935 0.7611196153 C3 0.4162818300 SP2
C14_1 C 0.2236312323 1.0844431094 0.7594559911 C3 0.1651936000 SP2
H15_1 H 0.2908390719 0.7412737293 0.7446919794 H 0.1936110000 UNKNOWN
C12_1 C 0.1240757760 0.7872020510 0.7562203912 C3 -0.1713427000 SP2
N3_1 N 0.0759942963 0.8719094688 0.7637875019 N -0.3151697300 SP2
N4_1 N 0.1371120386 1.0315941897 0.7653607646 N -0.6056900000 SP2
H17_1 H 0.2133512031 1.1592546841 0.7609948018 H 0.1150440000 UNKNOWN
H16_1 H 0.0782224960 0.7233754296 0.7537829445 H 0.1964950000 UNKNOWN
H1_1 H -0.0059746946 0.8842628404 0.7607594118 H 0.3521840000 UNKNOWN
H0_2 H 0.8896873468 1.0316311233 0.7840373309 H 0.4394610000 UNKNOWN
O0_2 O 0.9300118209 1.0870105252 0.7973108676 O2 -0.8789220000 SP3
H1_2 H 1.0051161226 1.0721307185 0.7834543364 H 0.4394610000 UNKNOWN
#END
