# Supplementary material for: Predicting crystal form stability under real-world conditions
Source: Nature. 2023 Nov 8;623(7986):324–8. doi: 10.1038/s41586-023-06587-3 (PMC10632141; doi:10.1038/s41586-023-06587-3)
Supplement: Supplementary file 2 — This file contains archived experimental crystal structures before and after energy minimization (cif_structures folder) with a summary provided in a file structures.xlsx, predicted crystal structures and relative free energies for radiprodil (radiprodil_landscape_cif_files folder) and upadacitinib (upadacitinib_landscape_cif_files folder), individual (free) energy components for hydrates and anhydrates (energy_components.xlsx file), reference free-energy differences (reference_data_anhydrates.xlsx file) and critical water activities needed to carry out the validation (reference_data_hydrates.xlsx file). [file 41586_2023_6587_MOESM2_ESM.zip › Supplementary_Data/upadacitinib_landscape_cif_files/hemihydrate/rank_step4f_011.cif]

#############################################
# Avant-garde Materials Simulation           
#############################################

data_structure_000015
_cell_length_a 12.1236663840
_cell_length_b 13.3791521097
_cell_length_c 23.1136343753
_cell_angle_alpha 90.0000000000
_cell_angle_beta 90.0000000000
_cell_angle_gamma 90.0000000000
_cell_volume 3749.1326566319
_exptl_crystal_density_diffrn 1.3796962063
_symmetry_cell_setting orthorhombic
_symmetry_space_group_name_H-M 'P 2_1 2_1 2_1'
_symmetry_Int_Tables_number 19
loop_
_symmetry_equiv_pos_site_id
_symmetry_equiv_pos_as_xyz
1 x,y,z
2 -x+1/2,-y,z+1/2
3 -x,y+1/2,-z+1/2
4 x+1/2,-y+1/2,-z
loop_
_atom_site_label
_atom_site_type_symbol
_atom_site_fract_x
_atom_site_fract_y
_atom_site_fract_z
_atom_site_fftype
_atom_site_charge
_atom_site_hybridization
F0_0 F 0.9568301138 0.4775711105 0.8985760540 F -0.1414850000 UNKNOWN
C0_0 C 1.0038167413 0.5323626897 0.9414859460 C4 0.3305454000 SP3
F1_0 F 1.0154918814 0.6274122767 0.9212823054 F -0.1414850000 UNKNOWN
F2_0 F 0.9284803523 0.5359672776 0.9858313928 F -0.1414850000 UNKNOWN
C1_0 C 1.1143894032 0.4920971964 0.9616569988 C4 -0.1247212000 SP3
N0_0 N 1.1068682879 0.3972748420 0.9910731111 N -0.4230124000 SP2
H2_0 H 1.1678763785 0.4858335580 0.9236317056 H 0.1379320000 UNKNOWN
H3_0 H 1.1509063756 0.5479030357 0.9904838351 H 0.1379320000 UNKNOWN
H0_0 H 1.1145951013 0.3996633187 1.0351311929 H 0.3079080000 UNKNOWN
C2_0 C 1.1249429283 0.3106082862 0.9600718526 C3 0.5300005000 SP2
O0_0 O 1.1319627199 0.3118111478 0.9060484805 O1 -0.5556540000 SP2
N1_0 N 1.1335749507 0.2236232295 0.9902150089 N -0.1292753000 SP2
C3_0 C 1.1574737824 0.1303866532 0.9586774774 C4 -0.0491441000 SP3
C6_0 C 1.1431744285 0.2121414168 1.0530630214 C4 -0.0466966000 SP3
H4_0 H 1.2366899719 0.1363384347 0.9358671000 H 0.0616662000 UNKNOWN
H5_0 H 1.0942093535 0.1153475293 0.9258266785 H 0.0616662000 UNKNOWN
C4_0 C 1.1618716747 0.0501215868 1.0062844277 C4 0.1761496880 SP3
C5_0 C 1.2017361548 0.1108815762 1.0603311121 C4 -0.1353132880 SP3
H8_0 H 1.0610274311 0.2115759159 1.0737348333 H 0.0616662000 UNKNOWN
H9_0 H 1.1916232295 0.2731850407 1.0722958734 H 0.0616662000 UNKNOWN
H6_0 H 1.2233283401 -0.0064979533 0.9946481673 H 0.0199933000 UNKNOWN
C9_0 C 1.0525123173 0.0006385700 1.0154851871 C3 -0.4658421000 SP2
H7_0 H 1.2908993958 0.1237071228 1.0546116535 H 0.0477922000 UNKNOWN
C7_0 C 1.1819458509 0.0606524662 1.1187610941 C4 0.4520532000 SP3
N2_0 N 1.0378975081 -0.0956213007 1.0359708592 N 0.3779572000 SP2
C16_0 C 0.9457065324 0.0384373559 1.0102726500 C3 0.3226715000 SP2
H10_0 H 1.0944336613 0.0392610694 1.1215866492 H -0.0937486000 UNKNOWN
H11_0 H 1.2293168292 -0.0094367326 1.1203018532 H -0.0937486000 UNKNOWN
C8_0 C 1.2126218524 0.1251852000 1.1709633057 C4 -0.3940238000 SP3
C10_0 C 1.1075985536 -0.1747477304 1.0487922573 C3 -0.0444194000 SP2
C15_0 C 0.9232625677 -0.1101844288 1.0427934618 C3 0.1572614000 SP2
N5_0 N 0.8672478966 -0.0282823516 1.0267432559 N -0.6314180000 SP2
H18_0 H 0.9237566196 0.1126710509 0.9948395227 H 0.0780996000 UNKNOWN
H12_0 H 1.1620899461 0.1934637949 1.1731738607 H 0.0821996000 UNKNOWN
H13_0 H 1.2997486374 0.1478945607 1.1696072832 H 0.0821996000 UNKNOWN
H14_0 H 1.1982619054 0.0832541878 1.2111898376 H 0.0821996000 UNKNOWN
C11_0 C 1.2228396875 -0.1914757996 1.0466636614 C3 -0.3046942000 SP2
C13_0 C 1.0562033353 -0.2628200192 1.0694529129 C3 0.4162818300 SP2
C14_0 C 0.8830773991 -0.2021987692 1.0648498308 C3 0.1651936000 SP2
H15_0 H 1.2878637268 -0.1417872329 1.0326501664 H 0.1936110000 UNKNOWN
C12_0 C 1.2384481207 -0.2888891888 1.0658829189 C3 -0.1713427000 SP2
N3_0 N 1.1389213192 -0.3312525741 1.0796793501 N -0.3151697300 SP2
N4_0 N 0.9474890566 -0.2787907969 1.0786689957 N -0.6056900000 SP2
H17_0 H 0.7940775057 -0.2107316681 1.0702685734 H 0.1150440000 UNKNOWN
H16_0 H 1.3142740528 -0.3313246045 1.0698786853 H 0.1964950000 UNKNOWN
H1_0 H 1.1278766261 -0.4041987444 1.0938684051 H 0.3521840000 UNKNOWN
H9_1 H 1.1503283044 0.4153878435 0.8224900645 H 0.0616662000 UNKNOWN
C6_1 C 1.1891055360 0.4594235616 0.7880518983 C4 -0.0466966000 SP3
N1_1 N 1.1197476789 0.5442508196 0.7701855268 N -0.1292753000 SP2
C5_1 C 1.2967033499 0.5079190709 0.8090812602 C4 -0.1353132880 SP3
H8_1 H 1.2041192771 0.4095454166 0.7507540044 H 0.0616662000 UNKNOWN
C2_1 C 1.0204651438 0.5343340235 0.7433941940 C3 0.5300005000 SP2
C3_1 C 1.1805450482 0.6392575442 0.7721004096 C4 -0.0491441000 SP3
C4_1 C 1.3026289380 0.6074883038 0.7736417907 C4 0.1761496880 SP3
H7_1 H 1.2865821641 0.5298889767 0.8547909336 H 0.0477922000 UNKNOWN
C7_1 C 1.3957540467 0.4376399223 0.8048020428 C4 0.4520532000 SP3
O0_1 O 0.9699179107 0.6077594654 0.7213464443 O1 -0.5556540000 SP2
N0_1 N 0.9786602716 0.4395156004 0.7405067488 N -0.4230124000 SP2
H4_1 H 1.1601785552 0.6802082522 0.8119982089 H 0.0616662000 UNKNOWN
H5_1 H 1.1597156153 0.6861619837 0.7347784107 H 0.0616662000 UNKNOWN
H6_1 H 1.3506534346 0.6637834589 0.7972871610 H 0.0199933000 UNKNOWN
C9_1 C 1.3513731179 0.5914176969 0.7147837118 C3 -0.4658421000 SP2
H10_1 H 1.4060512662 0.4135428400 0.7594873637 H -0.0937486000 UNKNOWN
H11_1 H 1.4709441305 0.4789877020 0.8165269633 H -0.0937486000 UNKNOWN
C8_1 C 1.3843122430 0.3456928537 0.8436273182 C4 -0.3940238000 SP3
H0_1 H 0.9978783201 0.3842131727 0.7708504054 H 0.3079080000 UNKNOWN
C1_1 C 0.8978186828 0.4134211229 0.6975544942 C4 -0.1247212000 SP3
N2_1 N 1.4641811981 0.5911075488 0.7037021108 N 0.3779572000 SP2
C16_1 C 1.3037006426 0.5578687872 0.6636100080 C3 0.3226715000 SP2
H12_1 H 1.3764317140 0.3675455758 0.8892516065 H 0.0821996000 UNKNOWN
H13_1 H 1.4569603391 0.2972718706 0.8391849416 H 0.0821996000 UNKNOWN
H14_1 H 1.3112723280 0.3010094123 0.8327986404 H 0.0821996000 UNKNOWN
C0_1 C 0.9529559994 0.3664280232 0.6448359450 C4 0.3305454000 SP3
H2_1 H 0.8511609653 0.4783860438 0.6820194297 H 0.1379320000 UNKNOWN
H3_1 H 0.8390344682 0.3589087382 0.7150948830 H 0.1379320000 UNKNOWN
C10_1 C 1.5570623388 0.6184103970 0.7350332480 C3 -0.0444194000 SP2
C15_1 C 1.4790995913 0.5548392782 0.6472931465 C3 0.1572614000 SP2
N5_1 N 1.3807805708 0.5356230304 0.6223036448 N -0.6314180000 SP2
H18_1 H 1.2160900414 0.5479412974 0.6553083915 H 0.0780996000 UNKNOWN
F0_1 F 0.8765561617 0.3365631523 0.6050859623 F -0.1414850000 UNKNOWN
F1_1 F 1.0147742697 0.2847890188 0.6589550729 F -0.1414850000 UNKNOWN
F2_1 F 1.0224339503 0.4318016996 0.6176711532 F -0.1414850000 UNKNOWN
C11_1 C 1.5779173587 0.6638720832 0.7891834254 C3 -0.3046942000 SP2
C13_1 C 1.6597492135 0.6000179239 0.7077361229 C3 0.4162818300 SP2
C14_1 C 1.5866890736 0.5384887749 0.6254126590 C3 0.1651936000 SP2
H15_1 H 1.5200428793 0.6895399174 0.8216290774 H 0.1936110000 UNKNOWN
C12_1 C 1.6922214683 0.6713357550 0.7933010088 C3 -0.1713427000 SP2
N3_1 N 1.7409201359 0.6329450304 0.7447215232 N -0.3151697300 SP2
N4_1 N 1.6772801634 0.5596129892 0.6551280631 N -0.6056900000 SP2
H17_1 H 1.5949181850 0.5047373398 0.5827406328 H 0.1150440000 UNKNOWN
H16_1 H 1.7416223713 0.7011164548 0.8284722352 H 0.1964950000 UNKNOWN
H1_1 H 1.8250287496 0.6268281947 0.7366610338 H 0.3521840000 UNKNOWN
H1_2 H 1.0316455859 0.2959579086 0.8546944519 H 0.4394610000 UNKNOWN
O0_2 O 0.9822186792 0.2891402903 0.8208147269 O2 -0.8789220000 SP3
H0_2 H 0.9981104071 0.2216962609 0.8052623199 H 0.4394610000 UNKNOWN
#END
